# Supplementary material for: Genome-wide comparative analysis of NBS-encoding genes in four Gossypium species
Source: BMC Genomics. 2017 Apr 12;18:292. doi: 10.1186/s12864-017-3682-x (PMC5388996; doi:10.1186/s12864-017-3682-x)
Supplement: Supplementary file 1 — NBS-encoding genes information of G. arboreum, G. raimondii, G. hirsutum, G. barbadense and T. cacao. (XLS 495 kb) [file 12864_2017_3682_MOESM1_ESM.xls]

## Sheet: Ga
Gene name	Translation	Exon number	Gene type	Gene_location(chromosome)	Gene_start	Gene_end	Genes_distance	Distance to 200kb	Cluster
Ga001_A01	Cotton_A_34818_BGI-A2_v1.0	1	NL	A01	40541585	40544437
Ga002_A01	Cotton_A_34196_BGI-A2_v1.0	1	NL	A01	50096992	50099343	9552555	-9352555
Ga003_A01	Cotton_A_18585_BGI-A2_v1.0	1	CNL	A01	64366332	64369277	14266989	-14066989
Ga004_A01	Cotton_A_37941_BGI-A2_v1.0	1	CNL	A01	132552457	132555411	68183180	-67983180	cluster 1
Ga005_A01	Cotton_A_37942_BGI-A2_v1.0	1	CNL	A01	132603403	132606360	47992	152008
Ga006_A01	Cotton_A_37943_BGI-A2_v1.0	1	CNL	A01	132667503	132670451	61143	138857
Ga007_A02	Cotton_A_30374_BGI-A2_v1.0	1	CN	A02	16168066	16168743
Ga008_A02	Cotton_A_39702_BGI-A2_v1.0	1	NL	A02	21166741	21168651	4997998	-4797998
Ga009_A02	Cotton_A_10120_BGI-A2_v1.0	8	CNL	A02	67140754	67151265	45972103	-45772103	cluster 2
Ga010_A02	Cotton_A_10119_BGI-A2_v1.0	4	CN	A02	67194987	67201364	43722	156278
Ga011_A02	Cotton_A_10117_BGI-A2_v1.0	6	CNL	A02	67215717	67224529	14353	185647
Ga012_A02	Cotton_A_10114_BGI-A2_v1.0	9	CNL	A02	67303667	67313603	79138	120862
Ga013_A02	Cotton_A_28825_BGI-A2_v1.0	1	CNL	A02	82828447	82830762	15514844	-15314844
Ga014_A03	Cotton_A_27476_BGI-A2_v1.0	2	CNL	A03	33193477	33198787
Ga015_A03	Cotton_A_36532_BGI-A2_v1.0	1	CN	A03	83172887	83174023	49974100	-49774100
Ga016_A03	Cotton_A_12961_BGI-A2_v1.0	1	NL	A03	83765191	83769345	591168	-391168	cluster 3
Ga017_A03	Cotton_A_12963_BGI-A2_v1.0	2	CN	A03	83848288	83852351	78943	121057
Ga018_A04	Cotton_A_21491_BGI-A2_v1.0	4	N	A04	9410700	9418467			cluster 4
Ga019_A04	Cotton_A_21492_BGI-A2_v1.0	1	NL	A04	9428763	9430409	10296	189704
Ga020_A04	Cotton_A_21493_BGI-A2_v1.0	1	N	A04	9430606	9431214	197	199803
Ga021_A04	Cotton_A_21512_BGI-A2_v1.0	3	NL	A04	10241032	10247333	809818	-609818	cluster 5
Ga022_A04	Cotton_A_21513_BGI-A2_v1.0	1	CN	A04	10247379	10248236	46	199954
Ga023_A04	Cotton_A_21515_BGI-A2_v1.0	1	CNL	A04	10281858	10284203	33622	166378
Ga024_A04	Cotton_A_21517_BGI-A2_v1.0	3	N	A04	10311860	10313010	27657	172343
Ga025_A04	Cotton_A_24568_BGI-A2_v1.0	7	CNL	A04	15630239	15641584	5317229	-5117229	cluster 6
Ga026_A04	Cotton_A_24560_BGI-A2_v1.0	7	CNL	A04	15731789	15742577	90205	109795
Ga027_A04	Cotton_A_24558_BGI-A2_v1.0	11	CNL	A04	15753801	15769487	11224	188776
Ga028_A04	Cotton_A_24557_BGI-A2_v1.0	4	CN	A04	15792079	15797609	22592	177408
Ga029_A04	Cotton_A_24553_BGI-A2_v1.0	4	NL	A04	15834053	15838160	36444	163556
Ga030_A04	Cotton_A_12329_BGI-A2_v1.0	2	CN	A04	23178281	23182255	7340121	-7140121
Ga031_A04	Cotton_A_03782_BGI-A2_v1.0	1	N	A04	51693216	51693617	28510961	-28310961	cluster 7
Ga032_A04	Cotton_A_03781_BGI-A2_v1.0	1	N	A04	51693893	51694279	276	199724
Ga033_A04	Cotton_A_39423_BGI-A2_v1.0	1	NL	A04	61953145	61954971	10258866	-10058866
Ga034_A04	Cotton_A_21276_BGI-A2_v1.0	9	CNL	A04	65056333	65067121	3101362	-2901362	cluster 8
Ga035_A04	Cotton_A_21274_BGI-A2_v1.0	1	CN	A04	65103372	65105003	36251	163749
Ga036_A04	Cotton_A_21269_BGI-A2_v1.0	2	CN	A04	65171470	65173513	66467	133533
Ga037_A04	Cotton_A_12508_BGI-A2_v1.0	4	TNL	A04	66387087	66391296	1213574	-1013574	cluster 9
Ga038_A04	Cotton_A_12516_BGI-A2_v1.0	1	N	A04	66515100	66516467	123804	76196
Ga039_A04	Cotton_A_12518_BGI-A2_v1.0	1	N	A04	66537885	66538178	21418	178582
Ga040_A04	Cotton_A_10732_BGI-A2_v1.0	5	N	A04	72049221	72052617	5511043	-5311043	cluster 10
Ga041_A04	Cotton_A_10729_BGI-A2_v1.0	1	N	A04	72066596	72067513	13979	186021
Ga042_A04	Cotton_A_10723_BGI-A2_v1.0	1	N	A04	72413581	72414216	346068	-146068	cluster 11
Ga043_A04	Cotton_A_10719_BGI-A2_v1.0	2	N	A04	72527629	72528203	113413	86587
Ga044_A04	Cotton_A_19169_BGI-A2_v1.0	5	TNL	A04	78240140	78244307	5711937	-5511937
Ga045_A04	Cotton_A_06656_BGI-A2_v1.0	1	NL	A04	80920574	80924818	2676267	-2476267
Ga046_A04	Cotton_A_31192_BGI-A2_v1.0	1	CN	A04	103331460	103332401	22406642	-22206642	cluster 12
Ga047_A04	Cotton_A_31191_BGI-A2_v1.0	1	NL	A04	103352540	103354072	20139	179861
Ga048_A04	Cotton_A_31190_BGI-A2_v1.0	1	N	A04	103362120	103362374	8048	191952
Ga049_A04	Cotton_A_31188_BGI-A2_v1.0	4	NL	A04	103390441	103394507	28067	171933
Ga050_A04	Cotton_A_10991_BGI-A2_v1.0	2	TN	A04	104635407	104636645	1240900	-1040900	cluster 13
Ga051_A04	Cotton_A_10995_BGI-A2_v1.0	3	TN	A04	104725451	104727640	88806	111194
Ga052_A04	Cotton_A_34260_BGI-A2_v1.0	1	CNL	A04	120571299	120574175	15843659	-15643659
Ga053_A04	Cotton_A_30781_BGI-A2_v1.0	2	N	A04	120923041	120926231	348866	-148866	cluster 14
Ga054_A04	Cotton_A_30779_BGI-A2_v1.0	3	CN	A04	120939775	120946498	13544	186456
Ga055_A04	Cotton_A_30776_BGI-A2_v1.0	4	N	A04	120988438	120992063	41940	158060
Ga056_A04	Cotton_A_09267_BGI-A2_v1.0	4	N	A04	126411005	126412558	5418942	-5218942	cluster 15
Ga057_A04	Cotton_A_09268_BGI-A2_v1.0	1	CN	A04	126412705	126413460	147	199853
Ga058_A04	Cotton_A_09270_BGI-A2_v1.0	1	CNL	A04	126489131	126491605	75671	124329
Ga059_A04	Cotton_A_05462_BGI-A2_v1.0	3	CNL	A04	130203767	130220870	3712162	-3512162	cluster 16
Ga060_A04	Cotton_A_29143_BGI-A2_v1.0	1	N	A04	130402689	130403246	181819	18181
Ga061_A04	Cotton_A_29136_BGI-A2_v1.0	1	N	A04	130646711	130647781	243465	-43465
Ga062_A04	Cotton_A_38745_BGI-A2_v1.0	2	NL	A04	131118069	131121480	470288	-270288
Ga063_A04	Cotton_A_24865_BGI-A2_v1.0	1	CNL	A04	132648368	132651322	1526888	-1326888
Ga064_A04	Cotton_A_17285_BGI-A2_v1.0	2	CN	A04	133932566	133936815	1281244	-1081244	cluster 17
Ga065_A04	Cotton_A_17281_BGI-A2_v1.0	3	CN	A04	133970983	133977508	34168	165832
Ga066_A04	Cotton_A_17279_BGI-A2_v1.0	4	N	A04	133999824	134001926	22316	177684
Ga067_A04	Cotton_A_17277_BGI-A2_v1.0	2	CN	A04	134019304	134020354	17378	182622
Ga068_A04	Cotton_A_17274_BGI-A2_v1.0	3	CN	A04	134121348	134125485	100994	99006
Ga069_A04	Cotton_A_17256_BGI-A2_v1.0	2	CN	A04	134479072	134479880	353587	-153587	cluster 18
Ga070_A04	Cotton_A_17255_BGI-A2_v1.0	2	NL	A04	134479916	134481994	36	199964
Ga071_A04	Cotton_A_17254_BGI-A2_v1.0	2	N	A04	134485488	134486632	3494	196506
Ga072_A04	Cotton_A_17247_BGI-A2_v1.0	1	NL	A04	134701162	134704023	214530	-14530	cluster 19
Ga073_A04	Cotton_A_17246_BGI-A2_v1.0	2	NL	A04	134733368	134734931	29345	170655
Ga074_A05	Cotton_A_24796_BGI-A2_v1.0	2	CNL	A05	19277120	19280143
Ga075_A05	Cotton_A_04397_BGI-A2_v1.0	1	NL	A05	25469026	25471917	6188883	-5988883	cluster 20
Ga076_A05	Cotton_A_04396_BGI-A2_v1.0	1	NL	A05	25474823	25477951	2906	197094
Ga077_A05	Cotton_A_04394_BGI-A2_v1.0	1	NL	A05	25483334	25486462	5383	194617
Ga078_A05	Cotton_A_04375_BGI-A2_v1.0	2	N	A05	25696810	25707454	210348	-10348	cluster 21
Ga079_A05	Cotton_A_04369_BGI-A2_v1.0	2	N	A05	25756553	25757728	49099	150901
Ga080_A05	Cotton_A_04368_BGI-A2_v1.0	4	NL	A05	25779428	25785085	21700	178300
Ga081_A05	Cotton_A_19302_BGI-A2_v1.0	6	TNL	A05	29828434	29836391	4043349	-3843349
Ga082_A06	Cotton_A_28394_BGI-A2_v1.0	1	CN	A06	8478507	8479850
Ga083_A06	Cotton_A_01963_BGI-A2_v1.0	2	CNL	A06	29152884	29155934	20673034	-20473034
Ga084_A06	Cotton_A_07957_BGI-A2_v1.0	1	N	A06	49999590	50000312	20843656	-20643656	cluster 22
Ga085_A06	Cotton_A_07954_BGI-A2_v1.0	1	NL	A06	50014752	50017049	14440	185560
Ga086_A06	Cotton_A_07944_BGI-A2_v1.0	1	N	A06	50083340	50086144	66291	133709
Ga087_A06	Cotton_A_07942_BGI-A2_v1.0	1	N	A06	50100314	50101513	14170	185830
Ga088_A06	Cotton_A_28503_BGI-A2_v1.0	1	N	A06	82316854	82317762	32215341	-32015341
Ga089_A06	Cotton_A_36284_BGI-A2_v1.0	2	N	A06	83542871	83544995	1225109	-1025109
Ga090_A06	Cotton_A_14834_BGI-A2_v1.0	3	TNL	A06	87987434	87992305	4442439	-4242439
Ga091_A06	Cotton_A_13407_BGI-A2_v1.0	1	NL	A06	99993743	99996355	12001438	-11801438
Ga092_A06	Cotton_A_32189_BGI-A2_v1.0	1	CNL	A06	110099427	110103605	10103072	-9903072
Ga093_A06	Cotton_A_31172_BGI-A2_v1.0	4	NL	A06	118540558	118545817	8436953	-8236953	cluster 23
Ga094_A06	Cotton_A_31174_BGI-A2_v1.0	12	CNL	A06	118570266	118580421	24449	175551
Ga095_A06	Cotton_A_31178_BGI-A2_v1.0	1	CNL	A06	118707510	118711487	127089	72911
Ga096_A07	Cotton_A_14210_BGI-A2_v1.0	7	CN	A07	17577354	17585022			cluster 24
Ga097_A07	Cotton_A_14213_BGI-A2_v1.0	6	CN	A07	17664174	17671026	79152	120848
Ga098_A07	Cotton_A_14215_BGI-A2_v1.0	8	CNL	A07	17712587	17726211	41561	158439
Ga099_A07	Cotton_A_31867_BGI-A2_v1.0	3	N	A07	20700206	20714185	2973995	-2773995	cluster 25
Ga100_A07	Cotton_A_31869_BGI-A2_v1.0	1	CN	A07	20746450	20747853	32265	167735
Ga101_A07	Cotton_A_37048_BGI-A2_v1.0	2	CN	A07	20852302	20853758	104449	95551
Ga102_A07	Cotton_A_37045_BGI-A2_v1.0	2	CN	A07	20902549	20905392	48791	151209
Ga103_A07	Cotton_A_14146_BGI-A2_v1.0	4	TNL	A07	31163923	31168345	10258531	-10058531
Ga104_A07	Cotton_A_00075_BGI-A2_v1.0	2	CNL	A07	37858905	37861479	6690560	-6490560
Ga105_A07	Cotton_A_28412_BGI-A2_v1.0	1	NL	A07	39860818	39862827	1999339	-1799339	cluster 26
Ga106_A07	Cotton_A_28413_BGI-A2_v1.0	1	CNL	A07	39883111	39885657	20284	179716
Ga107_A07	Cotton_A_28414_BGI-A2_v1.0	1	N	A07	39886844	39887581	1187	198813
Ga108_A07	Cotton_A_40286_BGI-A2_v1.0	2	CNL	A07	41622774	41625800	1735193	-1535193
Ga109_A07	Cotton_A_40858_BGI-A2_v1.0	5	CNL	A07	59837856	59848957	18212056	-18012056
Ga110_A07	Cotton_A_22602_BGI-A2_v1.0	1	NL	A07	68602570	68605011	8753613	-8553613	cluster 27
Ga111_A07	Cotton_A_22601_BGI-A2_v1.0	1	CN	A07	68609345	68611657	4334	195666
Ga112_A07	Cotton_A_22590_BGI-A2_v1.0	4	NL	A07	68691918	68698241	80261	119739
Ga113_A07	Cotton_A_22585_BGI-A2_v1.0	1	N	A07	68796937	68798535	98696	101304
Ga114_A07	Cotton_A_22584_BGI-A2_v1.0	2	N	A07	68814439	68815127	15904	184096
Ga115_A07	Cotton_A_22583_BGI-A2_v1.0	3	N	A07	68825745	68827430	10618	189382
Ga116_A07	Cotton_A_22772_BGI-A2_v1.0	3	N	A07	70918606	70919584	2091176	-1891176
Ga117_A07	Cotton_A_04190_BGI-A2_v1.0	1	CNL	A07	78171636	78174221	7252052	-7052052
Ga118_A07	Cotton_A_06275_BGI-A2_v1.0	3	N	A07	91566205	91571991	13391984	-13191984	cluster 28
Ga119_A07	Cotton_A_06270_BGI-A2_v1.0	2	N	A07	91604480	91610782	32489	167511
Ga120_A07	Cotton_A_25331_BGI-A2_v1.0	2	CNL	A07	93550312	93554639	1939530	-1739530	cluster 29
Ga121_A07	Cotton_A_25330_BGI-A2_v1.0	2	CN	A07	93575789	93576806	21150	178850
Ga122_A07	Cotton_A_25328_BGI-A2_v1.0	1	CNL	A07	93596258	93600490	19452	180548
Ga123_A07	Cotton_A_25326_BGI-A2_v1.0	1	CNL	A07	93604185	93606356	3695	196305
Ga124_A07	Cotton_A_33043_BGI-A2_v1.0	5	RNL	A07	95302752	95305550	1696396	-1496396
Ga125_A07	Cotton_A_17143_BGI-A2_v1.0	2	N	A07	111101956	111105655	15796406	-15596406	cluster 30
Ga126_A07	Cotton_A_17145_BGI-A2_v1.0	1	CN	A07	111112980	111114398	7325	192675
Ga127_A07	Cotton_A_17149_BGI-A2_v1.0	1	NL	A07	111140464	111144555	26066	173934
Ga128_A07	Cotton_A_17150_BGI-A2_v1.0	2	CNL	A07	111151964	111156841	7409	192591
Ga129_A07	Cotton_A_17152_BGI-A2_v1.0	2	CNL	A07	111180703	111185650	23862	176138
Ga130_A07	Cotton_A_06889_BGI-A2_v1.0	2	CNL	A07	115318827	115321590	4133177	-3933177	cluster 31
Ga131_A07	Cotton_A_06888_BGI-A2_v1.0	2	CNL	A07	115335871	115339348	14281	185719
Ga132_A07	Cotton_A_06887_BGI-A2_v1.0	2	NL	A07	115349790	115352783	10442	189558
Ga133_A07	Cotton_A_21665_BGI-A2_v1.0	1	CNL	A07	126469053	126472001	11116270	-10916270
Ga134_A07	Cotton_A_21672_BGI-A2_v1.0	1	NL	A07	126883628	126886174	411627	-211627
Ga135_A08	Cotton_A_17403_BGI-A2_v1.0	2	NL	A08	28615343	28619558			cluster 32
Ga136_A08	Cotton_A_17402_BGI-A2_v1.0	4	CNL	A08	28633526	28637718	13968	186032
Ga137_A08	Cotton_A_27265_BGI-A2_v1.0	2	CNL	A08	54899222	54903896	26261504	-26061504
Ga138_A08	Cotton_A_29247_BGI-A2_v1.0	1	NL	A08	55322782	55323945	418886	-218886	cluster 33
Ga139_A08	Cotton_A_29246_BGI-A2_v1.0	1	CNL	A08	55325627	55327696	1682	198318
Ga140_A08	Cotton_A_29245_BGI-A2_v1.0	1	NL	A08	55331636	55333000	3940	196060
Ga141_A08	Cotton_A_29244_BGI-A2_v1.0	1	CNL	A08	55335350	55337140	2350	197650
Ga142_A08	Cotton_A_29243_BGI-A2_v1.0	1	NL	A08	55339072	55340535	1932	198068
Ga143_A08	Cotton_A_29242_BGI-A2_v1.0	1	N	A08	55342660	55343373	2125	197875
Ga144_A08	Cotton_A_29237_BGI-A2_v1.0	1	CNL	A08	55433820	55435892	90447	109553
Ga145_A08	Cotton_A_28302_BGI-A2_v1.0	1	N	A08	55858425	55858949	422533	-222533	cluster 34
Ga146_A08	Cotton_A_28303_BGI-A2_v1.0	1	NL	A08	55863536	55865752	4587	195413
Ga147_A08	Cotton_A_28307_BGI-A2_v1.0	1	CNL	A08	55878536	55881238	12784	187216
Ga148_A08	Cotton_A_28308_BGI-A2_v1.0	2	CN	A08	55899512	55900880	18274	181726
Ga149_A08	Cotton_A_18085_BGI-A2_v1.0	4	CN	A08	58186867	58194337	2285987	-2085987
Ga150_A08	Cotton_A_09350_BGI-A2_v1.0	1	CNL	A08	59264739	59267432	1070402	-870402
Ga151_A08	Cotton_A_16894_BGI-A2_v1.0	1	N	A08	105345825	105346406	46078393	-45878393	cluster 35
Ga152_A08	Cotton_A_16893_BGI-A2_v1.0	1	CN	A08	105351320	105353905	4914	195086
Ga153_A08	Cotton_A_16892_BGI-A2_v1.0	1	NL	A08	105373309	105375894	19404	180596
Ga154_A08	Cotton_A_21979_BGI-A2_v1.0	1	CN	A08	126583570	126584352	21207676	-21007676
Ga155_A09	Cotton_A_17486_BGI-A2_v1.0	2	NL	A09	11937614	11940550
Ga156_A09	Cotton_A_32930_BGI-A2_v1.0	1	NL	A09	14317558	14319372	2377008	-2177008
Ga157_A09	Cotton_A_38730_BGI-A2_v1.0	1	N	A09	15208479	15210743	889107	-689107
Ga158_A09	Cotton_A_35020_BGI-A2_v1.0	3	CN	A09	37931404	37935597	22720661	-22520661	cluster 36
Ga159_A09	Cotton_A_35017_BGI-A2_v1.0	1	N	A09	37989950	37990540	54353	145647
Ga160_A09	Cotton_A_35012_BGI-A2_v1.0	1	N	A09	38179862	38180341	189322	10678
Ga161_A09	Cotton_A_07427_BGI-A2_v1.0	1	N	A09	48229590	48232547	10049249	-9849249
Ga162_A09	Cotton_A_16380_BGI-A2_v1.0	2	CNL	A09	52103095	52106061	3870548	-3670548
Ga163_A09	Cotton_A_19996_BGI-A2_v1.0	3	CNL	A09	68394392	68396590	16288331	-16088331	cluster 37
Ga164_A09	Cotton_A_19997_BGI-A2_v1.0	1	N	A09	68406429	68407145	9839	190161
Ga165_A09	Cotton_A_23779_BGI-A2_v1.0	1	N	A09	80103740	80104117	11696595	-11496595	cluster 38
Ga166_A09	Cotton_A_23781_BGI-A2_v1.0	2	NL	A09	80128890	80132496	24773	175227
Ga167_A09	Cotton_A_30931_BGI-A2_v1.0	10	CNL	A09	80306013	80316486	173517	26483
Ga168_A09	Cotton_A_30930_BGI-A2_v1.0	10	NL	A09	80361034	80370620	44548	155452
Ga169_A09	Cotton_A_34443_BGI-A2_v1.0	1	CNL	A09	81814829	81818341	1444209	-1244209
Ga170_A09	Cotton_A_11849_BGI-A2_v1.0	2	CNL	A09	93443015	93446557	11624674	-11424674	cluster 39
Ga171_A09	Cotton_A_11847_BGI-A2_v1.0	2	NL	A09	93620655	93624194	174098	25902
Ga172_A09	Cotton_A_11800_BGI-A2_v1.0	1	CNL	A09	94676946	94679852	1052752	-852752
Ga173_A10	Cotton_A_31890_BGI-A2_v1.0	4	CNL	A10	4463060	4468507
Ga174_A10	Cotton_A_22565_BGI-A2_v1.0	1	N	A10	12398257	12398799	7929750	-7729750
Ga175_A10	Cotton_A_35836_BGI-A2_v1.0	2	N	A10	14216688	14217838	1817889	-1617889
Ga176_A10	Cotton_A_08614_BGI-A2_v1.0	5	RNL	A10	16598053	16600967	2380215	-2180215
Ga177_A10	Cotton_A_19519_BGI-A2_v1.0	2	CNL	A10	22124837	22128963	5523870	-5323870
Ga178_A10	Cotton_A_38687_BGI-A2_v1.0	1	CNL	A10	25974099	25976663	3845136	-3645136	cluster 40
Ga179_A10	Cotton_A_12171_BGI-A2_v1.0	1	NL	A10	26114137	26118378	137474	62526
Ga180_A10	Cotton_A_12168_BGI-A2_v1.0	1	N	A10	26141512	26142693	23134	176866
Ga181_A10	Cotton_A_12149_BGI-A2_v1.0	1	CNL	A10	26372976	26375084	230283	-30283
Ga182_A10	Cotton_A_22469_BGI-A2_v1.0	2	CN	A10	37078963	37085611	10703879	-10503879	cluster 41
Ga183_A10	Cotton_A_22467_BGI-A2_v1.0	5	CNL	A10	37155846	37162228	70235	129765
Ga184_A10	Cotton_A_22466_BGI-A2_v1.0	3	CNL	A10	37184949	37191420	22721	177279
Ga185_A10	Cotton_A_22465_BGI-A2_v1.0	1	CNL	A10	37205128	37207080	13708	186292
Ga186_A10	Cotton_A_22464_BGI-A2_v1.0	3	CNL	A10	37222285	37228735	15205	184795
Ga187_A10	Cotton_A_22460_BGI-A2_v1.0	4	CNL	A10	37363280	37368656	134545	65455
Ga188_A10	Cotton_A_38296_BGI-A2_v1.0	2	CN	A10	37714061	37724109	345405	-145405	cluster 42
Ga189_A10	Cotton_A_38294_BGI-A2_v1.0	10	CN	A10	37796091	37800890	71982	128018
Ga190_A10	Cotton_A_38293_BGI-A2_v1.0	4	CNL	A10	37803704	37809864	2814	197186
Ga191_A10	Cotton_A_21366_BGI-A2_v1.0	1	CN	A10	38210042	38212039	400178	-200178	cluster 43
Ga192_A10	Cotton_A_21367_BGI-A2_v1.0	2	N	A10	38218560	38227797	6521	193479
Ga193_A10	Cotton_A_21371_BGI-A2_v1.0	2	CNL	A10	38309883	38313920	82086	117914
Ga194_A10	Cotton_A_21373_BGI-A2_v1.0	4	CN	A10	38358048	38364753	44128	155872
Ga195_A10	Cotton_A_21375_BGI-A2_v1.0	1	CNL	A10	38431059	38433002	66306	133694
Ga196_A10	Cotton_A_21376_BGI-A2_v1.0	1	N	A10	38440254	38441081	7252	192748
Ga197_A10	Cotton_A_34041_BGI-A2_v1.0	1	CNL	A10	47992975	47995215	9551894	-9351894	cluster 44
Ga198_A10	Cotton_A_34040_BGI-A2_v1.0	4	NL	A10	48008698	48014381	13483	186517
Ga199_A10	Cotton_A_02584_BGI-A2_v1.0	4	NL	A10	50639761	50645092	2625380	-2425380
Ga200_A10	Cotton_A_18981_BGI-A2_v1.0	1	NL	A10	56181062	56184985	5535970	-5335970
Ga201_A10	Cotton_A_18998_BGI-A2_v1.0	1	NL	A10	56655306	56657957	470321	-270321	cluster 45
Ga202_A10	Cotton_A_18999_BGI-A2_v1.0	1	N	A10	56660490	56661488	2533	197467
Ga203_A10	Cotton_A_19000_BGI-A2_v1.0	1	CNL	A10	56663954	56667736	2466	197534
Ga204_A10	Cotton_A_20814_BGI-A2_v1.0	1	CN	A10	64730736	64731893	8063000	-7863000
Ga205_A10	Cotton_A_22268_BGI-A2_v1.0	1	N	A10	78502482	78503297	13770589	-13570589	cluster 46
Ga206_A10	Cotton_A_22270_BGI-A2_v1.0	4	CNL	A10	78512370	78521297	9073	190927
Ga207_A10	Cotton_A_22271_BGI-A2_v1.0	4	CN	A10	78536172	78537936	14875	185125
Ga208_A10	Cotton_A_22272_BGI-A2_v1.0	1	NL	A10	78571826	78574333	33890	166110
Ga209_A10	Cotton_A_22274_BGI-A2_v1.0	1	N	A10	78616341	78616739	42008	157992
Ga210_A10	Cotton_A_22275_BGI-A2_v1.0	1	CNL	A10	78625193	78628183	8454	191546
Ga211_A10	Cotton_A_22279_BGI-A2_v1.0	2	NL	A10	78667097	78672341	38914	161086
Ga212_A10	Cotton_A_22281_BGI-A2_v1.0	1	N	A10	78702256	78702909	29915	170085
Ga213_A10	Cotton_A_22284_BGI-A2_v1.0	2	CN	A10	78716203	78721526	13294	186706
Ga214_A10	Cotton_A_22285_BGI-A2_v1.0	4	CNL	A10	78725323	78732118	3797	196203
Ga215_A10	Cotton_A_04101_BGI-A2_v1.0	1	CNL	A10	82086173	82089235	3354055	-3154055
Ga216_A10	Cotton_A_31966_BGI-A2_v1.0	3	CNL	A10	89944200	89947264	7854965	-7654965	cluster 47
Ga217_A10	Cotton_A_31967_BGI-A2_v1.0	1	NL	A10	90014801	90018118	67537	132463
Ga218_A10	Cotton_A_31968_BGI-A2_v1.0	1	N	A10	90077105	90077536	58987	141013
Ga219_A10	Cotton_A_29288_BGI-A2_v1.0	1	CNL	A10	90479539	90482496	402003	-202003	cluster 48
Ga220_A10	Cotton_A_29284_BGI-A2_v1.0	2	CNL	A10	90624462	90627965	141966	58034
Ga221_A10	Cotton_A_29282_BGI-A2_v1.0	1	N	A10	90737795	90738256	109830	90170
Ga222_A10	Cotton_A_29279_BGI-A2_v1.0	3	CNL	A10	90930141	90935509	191885	8115
Ga223_A10	Cotton_A_21063_BGI-A2_v1.0	1	NL	A10	107928173	107931013	16992664	-16792664
Ga224_A11	Cotton_A_19774_BGI-A2_v1.0	1	CNL	A11	35453738	35456746
Ga225_A11	Cotton_A_27872_BGI-A2_v1.0	2	NL	A11	36970914	36979196	1514168	-1314168
Ga226_A11	Cotton_A_27376_BGI-A2_v1.0	1	CNL	A11	60096061	60098376	23116865	-22916865
Ga227_A11	Cotton_A_25342_BGI-A2_v1.0	5	CNL	A11	71764205	71768806	11665829	-11465829	cluster 49
Ga228_A11	Cotton_A_25346_BGI-A2_v1.0	1	CN	A11	71949688	71966280	180882	19118
Ga229_A12	Cotton_A_34785_BGI-A2_v1.0	1	N	A12	29393074	29394012
Ga230_A12	Cotton_A_05203_BGI-A2_v1.0	2	CN	A12	48022627	48023899	18628615	-18428615	cluster 50
Ga231_A12	Cotton_A_05234_BGI-A2_v1.0	1	CNL	A12	48202633	48206079	178734	21266
Ga232_A12	Cotton_A_20398_BGI-A2_v1.0	1	NL	A12	52720153	52722990	4514074	-4314074	cluster 51
Ga233_A12	Cotton_A_20400_BGI-A2_v1.0	1	CNL	A12	52767721	52771671	44731	155269
Ga234_A12	Cotton_A_20418_BGI-A2_v1.0	1	CN	A12	53091191	53091952	319520	-119520
Ga235_A12	Cotton_A_20266_BGI-A2_v1.0	2	NL	A12	67400343	67404143	14308391	-14108391	cluster 52
Ga236_A12	Cotton_A_20267_BGI-A2_v1.0	2	NL	A12	67432732	67436754	28589	171411
Ga237_A12	Cotton_A_34203_BGI-A2_v1.0	1	N	A12	131793264	131793644	64356510	-64156510
Ga238_A12	Cotton_A_33723_BGI-A2_v1.0	5	RNL	A12	136281861	136285073	4488217	-4288217
Ga239_A13	Cotton_A_23356_BGI-A2_v1.0	7	CNL	A13	67650810	67656415
Ga240_A13	Cotton_A_03092_BGI-A2_v1.0	1	CNL	A13	82484041	82486683	14827626	-14627626	cluster 53
Ga241_A13	Cotton_A_03093_BGI-A2_v1.0	1	CN	A13	82531741	82534305	45058	154942
Ga242_A13	Cotton_A_03094_BGI-A2_v1.0	1	NL	A13	82539703	82541880	5398	194602
Ga243_A13	Cotton_A_03098_BGI-A2_v1.0	1	CNL	A13	82721766	82724330	179886	20114
Ga244_A13	Cotton_A_25105_BGI-A2_v1.0	1	N	A13	93750181	93752940	11025851	-10825851	cluster 54
Ga245_A13	Cotton_A_25106_BGI-A2_v1.0	1	N	A13	93813650	93816046	60710	139290
Ga246_A13	Cotton_A_25111_BGI-A2_v1.0	2	CN	A13	93866211	93867757	50165	149835

## Sheet: Gr
Gene name	Translation	Exon_number	Gene type	Gene_location(chromosome)	Gene_start	Gene_end	Genes_distance	Distance to 200kb	Cluster
Gr001_D01	Cotton_D_gene_10023099	1	NL	D01	295573	298962			cluster 1
Gr002_D01	Cotton_D_gene_10023101	3	NL	D01	308679	316543	9717	190283
Gr003_D01	Cotton_D_gene_10023102	3	NL	D01	320175	327768	3632	196368
Gr004_D01	Cotton_D_gene_10023105	1	NL	D01	342219	345791	14451	185549
Gr005_D01	Cotton_D_gene_10023129	2	NL	D01	594255	597349	248464	-48464	cluster 2
Gr006_D01	Cotton_D_gene_10023130	1	N	D01	599393	601318	2044	197956
Gr007_D01	Cotton_D_gene_10023202	2	NL	D01	1579856	1581020	978538	-778538	cluster 3
Gr008_D01	Cotton_D_gene_10023203	2	NL	D01	1582535	1584227	1515	198485
Gr009_D01	Cotton_D_gene_10023204	1	CN	D01	1586746	1587483	2519	197481
Gr010_D01	Cotton_D_gene_10023205	1	NL	D01	1587639	1588808	156	199844
Gr011_D01	Cotton_D_gene_10023210	1	CNL	D01	1630025	1632730	41217	158783
Gr012_D01	Cotton_D_gene_10023216	2	CNL	D01	1664339	1674045	31609	168391
Gr013_D01	Cotton_D_gene_10023217	2	CNL	D01	1685416	1688682	11371	188629
Gr014_D01	Cotton_D_gene_10023218	1	CNL	D01	1691938	1694640	3256	196744
Gr015_D01	Cotton_D_gene_10023221	1	CNL	D01	1702986	1706215	8346	191654
Gr016_D01	Cotton_D_gene_10023227	1	N	D01	1737871	1738445	31656	168344
Gr017_D01	Cotton_D_gene_10023248	1	NL	D01	2005438	2007789	266993	-66993	cluster 4
Gr018_D01	Cotton_D_gene_10023251	1	N	D01	2032959	2033309	25170	174830
Gr019_D01	Cotton_D_gene_10023253	1	N	D01	2037899	2038504	4590	195410
Gr020_D01	Cotton_D_gene_10023254	1	N	D01	2038559	2039431	55	199945
Gr021_D01	Cotton_D_gene_10023292	5	N	D01	2273041	2275235	233610	-33610	cluster 5
Gr022_D01	Cotton_D_gene_10023296	1	CNL	D01	2318213	2320552	42978	157022
Gr023_D01	Cotton_D_gene_10023297	1	N	D01	2324598	2325824	4046	195954
Gr024_D01	Cotton_D_gene_10022739	1	CNL	D01	31157514	31161627	28831690	-28631690
Gr025_D01	Cotton_D_gene_10015239	1	CNL	D01	33205345	33208329	2043718	-1843718	cluster 6
Gr026_D01	Cotton_D_gene_10015244	3	N	D01	33255175	33256066	46846	153154
Gr027_D02	Cotton_D_gene_10033304	6	N	D02	5775333	5783977
Gr028_D02	Cotton_D_gene_10004761	8	TNL	D02	7971784	7977643	2187807	-1987807	cluster 7
Gr029_D02	Cotton_D_gene_10004762	5	TNL	D02	7985891	7990353	8248	191752
Gr030_D02	Cotton_D_gene_10004764	5	TNL	D02	7996631	8000947	6278	193722
Gr031_D02	Cotton_D_gene_10004765	4	TNL	D02	8003991	8008547	3044	196956
Gr032_D02	Cotton_D_gene_10004766	5	TNL	D02	8026840	8031338	18293	181707
Gr033_D02	Cotton_D_gene_10038916	5	RNL	D02	25438889	25442619	17407551	-17207551
Gr034_D02	Cotton_D_gene_10020832	1	CNL	D02	33946507	33947949	8503888	-8303888	cluster 8
Gr035_D02	Cotton_D_gene_10020834	7	CN	D02	33979348	33986038	31399	168601
Gr036_D02	Cotton_D_gene_10020835	1	N	D02	33991647	33992864	5609	194391
Gr037_D02	Cotton_D_gene_10020851	1	N	D02	34209292	34210245	216428	-16428	cluster 9
Gr038_D02	Cotton_D_gene_10020853	1	N	D02	34233756	34235069	23511	176489
Gr039_D02	Cotton_D_gene_10020854	1	CNL	D02	34237952	34242151	2883	197117
Gr040_D02	Cotton_D_gene_10001985	6	TNL	D02	41635359	41639242	7393208	-7193208	cluster 10
Gr041_D02	Cotton_D_gene_10001987	4	TN	D02	41658803	41661111	19561	180439
Gr042_D02	Cotton_D_gene_10001988	7	TNL	D02	41693261	41697245	32150	167850
Gr043_D02	Cotton_D_gene_10001989	6	TNL	D02	41713430	41722583	16185	183815
Gr044_D02	Cotton_D_gene_10001990	4	N	D02	41749846	41751741	27263	172737
Gr045_D02	Cotton_D_gene_10002015	2	NL	D02	41918265	41925065	166524	33476
Gr046_D02	Cotton_D_gene_10002017	1	N	D02	41937741	41939501	12676	187324
Gr047_D02	Cotton_D_gene_10002018	1	N	D02	41949165	41949617	9664	190336
Gr048_D02	Cotton_D_gene_10011273	1	NL	D02	42146222	42148768	196605	3395
Gr049_D02	Cotton_D_gene_10011282	1	CNL	D02	42499740	42502682	350972	-150972
Gr050_D03	Cotton_D_gene_10009812	2	CN	D03	40997	41823
Gr051_D03	Cotton_D_gene_10009718	4	NL	D03	1199641	1206055	1157818	-957818	cluster 11
Gr052_D03	Cotton_D_gene_10009719	10	TNL	D03	1214498	1222603	8443	191557
Gr053_D03	Cotton_D_gene_10009724	6	TNL	D03	1274332	1279556	51729	148271
Gr054_D03	Cotton_D_gene_10009732	9	TNL	D03	1365517	1378238	85961	114039
Gr055_D03	Cotton_D_gene_10009777	2	NL	D03	1931908	1938741	553670	-353670	cluster 12
Gr056_D03	Cotton_D_gene_10009779	1	NL	D03	1969990	1974576	31249	168751
Gr057_D03	Cotton_D_gene_10012193	1	CNL	D03	3243577	3246162	1269001	-1069001
Gr058_D03	Cotton_D_gene_10028921	1	CNL	D03	22293450	22295834	19047288	-18847288
Gr059_D03	Cotton_D_gene_10028915	2	CN	D03	22602702	22603941	306868	-106868
Gr060_D03	Cotton_D_gene_10011797	1	NL	D03	26101917	26104646	3497976	-3297976
Gr061_D04	Cotton_D_gene_10010225	2	CN	D04	1190296	1191124
Gr062_D04	Cotton_D_gene_10029169	1	CNL	D04	6907925	6912010	5716801	-5516801	cluster 13
Gr063_D04	Cotton_D_gene_10029165	1	NL	D04	6973886	6978037	61876	138124
Gr064_D04	Cotton_D_gene_10029163	1	NL	D04	7096379	7100539	118342	81658
Gr065_D04	Cotton_D_gene_10029162	1	CNL	D04	7133341	7137306	32802	167198
Gr066_D04	Cotton_D_gene_10011973	4	CNL	D04	10964516	10971120	3827210	-3627210
Gr067_D05	Cotton_D_gene_10008110	4	TNL	D05	25420399	25424897			cluster 14
Gr068_D05	Cotton_D_gene_10008120	1	CNL	D05	25517976	25520066	93079	106921
Gr069_D05	Cotton_D_gene_10008122	4	NL	D05	25544074	25548019	24008	175992
Gr070_D05	Cotton_D_gene_10001905	6	TNL	D05	29718229	29725979	4170210	-3970210
Gr071_D05	Cotton_D_gene_10029791	2	CNL	D05	40527487	40531593	10801508	-10601508
Gr072_D06	Cotton_D_gene_10027081	3	N	D06	1731565	1738885
Gr073_D06	Cotton_D_gene_10028666	1	CNL	D06	10013854	10016169	8274969	-8074969
Gr074_D06	Cotton_D_gene_10040026	1	NL	D06	11920341	11923196	1904172	-1704172
Gr075_D06	Cotton_D_gene_10015808	7	N	D06	33093339	33097974	21170143	-20970143
Gr076_D06	Cotton_D_gene_10001362	1	CNL	D06	45216461	45221191	12118487	-11918487
Gr077_D07	Cotton_D_gene_10012620	2	TN	D07	18282	20511			cluster 15
Gr078_D07	Cotton_D_gene_10012623	5	TNL	D07	60682	68139	40171	159829
Gr079_D07	Cotton_D_gene_10012629	1	CNL	D07	139938	144657	71799	128201
Gr080_D07	Cotton_D_gene_10012630	1	CNL	D07	163520	166240	18863	181137
Gr081_D07	Cotton_D_gene_10012631	1	CNL	D07	173888	176551	7648	192352
Gr082_D07	Cotton_D_gene_10012633	2	CNL	D07	216857	219906	40306	159694
Gr083_D07	Cotton_D_gene_10012635	2	CNL	D07	246045	252156	26139	173861
Gr084_D07	Cotton_D_gene_10012637	1	CN	D07	261939	264894	9783	190217
Gr085_D07	Cotton_D_gene_10012641	3	TN	D07	310436	315577	45542	154458
Gr086_D07	Cotton_D_gene_10012642	8	TNL	D07	348006	352885	32429	167571
Gr087_D07	Cotton_D_gene_10012644	5	TNL	D07	362028	367330	9143	190857
Gr088_D07	Cotton_D_gene_10012647	1	N	D07	389472	389945	22142	177858
Gr089_D07	Cotton_D_gene_10012649	7	TNL	D07	406755	412204	16810	183190
Gr090_D07	Cotton_D_gene_10012651	10	TNL	D07	446496	455120	34292	165708
Gr091_D07	Cotton_D_gene_10012653	9	TNL	D07	510297	518518	55177	144823
Gr092_D07	Cotton_D_gene_10012658	8	TNL	D07	567908	573927	49390	150610
Gr093_D07	Cotton_D_gene_10012659	3	TN	D07	594548	597341	20621	179379
Gr094_D07	Cotton_D_gene_10012662	6	TNL	D07	643845	648973	46504	153496
Gr095_D07	Cotton_D_gene_10012671	1	CNL	D07	736569	739424	87596	112404
Gr096_D07	Cotton_D_gene_10012673	2	NL	D07	752112	754573	12688	187312
Gr097_D07	Cotton_D_gene_10012679	3	CN	D07	862208	866632	107635	92365
Gr098_D07	Cotton_D_gene_10012680	2	CN	D07	887933	892911	21301	178699
Gr099_D07	Cotton_D_gene_10012682	3	NL	D07	919159	926004	26248	173752
Gr100_D07	Cotton_D_gene_10012683	3	CN	D07	930022	934599	4018	195982
Gr101_D07	Cotton_D_gene_10012685	2	CN	D07	954571	958063	19972	180028
Gr102_D07	Cotton_D_gene_10012686	2	CN	D07	965805	970357	7742	192258
Gr103_D07	Cotton_D_gene_10012687	3	CN	D07	1015875	1019235	45518	154482
Gr104_D07	Cotton_D_gene_10012689	2	N	D07	1025848	1029613	6613	193387
Gr105_D07	Cotton_D_gene_10012690	2	CN	D07	1072052	1074240	42439	157561
Gr106_D07	Cotton_D_gene_10012691	2	N	D07	1097864	1102880	23624	176376
Gr107_D07	Cotton_D_gene_10012692	2	N	D07	1120793	1122950	17913	182087
Gr108_D07	Cotton_D_gene_10027326	1	NL	D07	2785298	2789536	1662348	-1462348	cluster 16
Gr109_D07	Cotton_D_gene_10027329	1	NL	D07	2827002	2831129	37466	162534
Gr110_D07	Cotton_D_gene_10027338	6	CNL	D07	2917670	2923118	86541	113459
Gr111_D07	Cotton_D_gene_10027339	4	NL	D07	2956522	2961239	33404	166596
Gr112_D07	Cotton_D_gene_10027344	12	CNL	D07	2988698	3002726	27459	172541
Gr113_D07	Cotton_D_gene_10027346	16	CNL	D07	3038617	3061626	35891	164109
Gr114_D07	Cotton_D_gene_10027347	7	CNL	D07	3098346	3108584	36720	163280
Gr115_D07	Cotton_D_gene_10027440	2	TN	D07	4087080	4088653	978496	-778496	cluster 17
Gr116_D07	Cotton_D_gene_10027443	6	TNL	D07	4112786	4116936	24133	175867
Gr117_D07	Cotton_D_gene_10027446	6	TNL	D07	4153858	4158558	36922	163078
Gr118_D07	Cotton_D_gene_10027447	6	TNL	D07	4160435	4165489	1877	198123
Gr119_D07	Cotton_D_gene_10027448	10	TNL	D07	4169918	4177755	4429	195571
Gr120_D07	Cotton_D_gene_10027449	6	TNL	D07	4197050	4203200	19295	180705
Gr121_D07	Cotton_D_gene_10027456	3	TN	D07	4286526	4287820	83326	116674
Gr122_D07	Cotton_D_gene_10027457	5	TNL	D07	4292420	4296721	4600	195400
Gr123_D07	Cotton_D_gene_10027458	4	TN	D07	4323462	4325807	26741	173259
Gr124_D07	Cotton_D_gene_10027459	5	NL	D07	4349383	4355606	23576	176424
Gr125_D07	Cotton_D_gene_10027482	6	TNL	D07	4557679	4562836	202073	-2073	cluster 18
Gr126_D07	Cotton_D_gene_10027484	2	TN	D07	4594645	4596152	31809	168191
Gr127_D07	Cotton_D_gene_10027485	7	TNL	D07	4604667	4610648	8515	191485
Gr128_D07	Cotton_D_gene_10027487	1	N	D07	4624003	4624569	13355	186645
Gr129_D07	Cotton_D_gene_10027489	8	TNL	D07	4641330	4651094	16761	183239
Gr130_D07	Cotton_D_gene_10027490	9	TN	D07	4662082	4668335	10988	189012
Gr131_D07	Cotton_D_gene_10027491	2	TN	D07	4707202	4708777	38867	161133
Gr132_D07	Cotton_D_gene_10027493	5	TNL	D07	4747747	4752085	38970	161030
Gr133_D07	Cotton_D_gene_10027494	7	TNL	D07	4780750	4786348	28665	171335
Gr134_D07	Cotton_D_gene_10027495	6	TNL	D07	4806793	4811719	20445	179555
Gr135_D07	Cotton_D_gene_10027497	3	TN	D07	4827592	4829818	15873	184127
Gr136_D07	Cotton_D_gene_10027500	6	NL	D07	4842327	4846647	12509	187491
Gr137_D07	Cotton_D_gene_10027501	6	TNL	D07	4855377	4860608	8730	191270
Gr138_D07	Cotton_D_gene_10027502	7	TNL	D07	4861500	4867335	892	199108
Gr139_D07	Cotton_D_gene_10027505	4	N	D07	4934355	4936765	67020	132980
Gr140_D07	Cotton_D_gene_10027506	4	NL	D07	4957485	4961325	20720	179280
Gr141_D07	Cotton_D_gene_10027508	8	TNL	D07	4979052	4983914	17727	182273
Gr142_D07	Cotton_D_gene_10013621	4	TN	D07	6963946	6966613	1980032	-1780032	cluster 19
Gr143_D07	Cotton_D_gene_10013629	1	CNL	D07	7054643	7057516	88030	111970
Gr144_D07	Cotton_D_gene_10017075	8	CNL	D07	8388856	8397452	1331340	-1131340	cluster 20
Gr145_D07	Cotton_D_gene_10017076	2	CNL	D07	8417578	8420186	20126	179874
Gr146_D07	Cotton_D_gene_10017078	1	N	D07	8444935	8446374	24749	175251
Gr147_D07	Cotton_D_gene_10017081	2	N	D07	8508636	8509777	62262	137738
Gr148_D07	Cotton_D_gene_10017084	1	CN	D07	8533203	8533994	23426	176574
Gr149_D07	Cotton_D_gene_10017085	9	N	D07	8539887	8554872	5893	194107
Gr150_D07	Cotton_D_gene_10017088	10	CNL	D07	8609532	8619678	54660	145340
Gr151_D07	Cotton_D_gene_10017089	1	NL	D07	8680878	8684855	61200	138800
Gr152_D07	Cotton_D_gene_10039939	2	CNL	D07	13199895	13203512	4515040	-4315040
Gr153_D07	Cotton_D_gene_10036996	5	RN	D07	26204633	26208360	13001121	-12801121
Gr154_D07	Cotton_D_gene_10034503	1	CNL	D07	34704993	34708472	8496633	-8296633
Gr155_D07	Cotton_D_gene_10000765	2	CNL	D07	35893924	35898973	1185452	-985452
Gr156_D07	Cotton_D_gene_10020097	3	CNL	D07	36688304	36693037	789331	-589331
Gr157_D07	Cotton_D_gene_10004336	1	CN	D07	47657194	47659515	10964157	-10764157	cluster 21
Gr158_D07	Cotton_D_gene_10004337	1	NL	D07	47665894	47668576	6379	193621
Gr159_D07	Cotton_D_gene_10004341	1	NL	D07	47695033	47699259	26457	173543
Gr160_D07	Cotton_D_gene_10004342	1	NL	D07	47728378	47731830	29119	170881
Gr161_D07	Cotton_D_gene_10033056	1	CNL	D07	52231372	52234044	4499542	-4299542
Gr162_D08	Cotton_D_gene_10013123	3	NL	D08	5999601	6003701			cluster 22
Gr163_D08	Cotton_D_gene_10013126	1	N	D08	6035976	6037010	32275	167725
Gr164_D08	Cotton_D_gene_10013131	1	N	D08	6065217	6066251	28207	171793
Gr165_D08	Cotton_D_gene_10013134	2	CNL	D08	6103876	6107627	37625	162375
Gr166_D08	Cotton_D_gene_10013136	1	NL	D08	6130765	6133422	23138	176862
Gr167_D08	Cotton_D_gene_10013139	1	N	D08	6152476	6152739	19054	180946
Gr168_D08	Cotton_D_gene_10013141	2	CNL	D08	6169396	6172993	16657	183343
Gr169_D08	Cotton_D_gene_10013142	1	CNL	D08	6178677	6181970	5684	194316
Gr170_D08	Cotton_D_gene_10013143	1	NL	D08	6189707	6192388	7737	192263
Gr171_D08	Cotton_D_gene_10013147	1	NL	D08	6222001	6223905	29613	170387
Gr172_D08	Cotton_D_gene_10013148	2	N	D08	6237281	6240340	13376	186624
Gr173_D08	Cotton_D_gene_10013151	1	CNL	D08	6269189	6272404	28849	171151
Gr174_D08	Cotton_D_gene_10013152	1	N	D08	6283306	6283908	10902	189098
Gr175_D08	Cotton_D_gene_10013153	3	NL	D08	6288272	6292025	4364	195636
Gr176_D08	Cotton_D_gene_10013155	1	NL	D08	6318290	6320299	26265	173735
Gr177_D08	Cotton_D_gene_10013157	1	CNL	D08	6351691	6354234	31392	168608
Gr178_D08	Cotton_D_gene_10013158	1	NL	D08	6364884	6368084	10650	189350
Gr179_D08	Cotton_D_gene_10013160	3	N	D08	6380628	6383428	12544	187456
Gr180_D08	Cotton_D_gene_10013186	3	NL	D08	6644021	6648751	260593	-60593
Gr181_D08	Cotton_D_gene_10013188	1	NL	D08	6674960	6679198	26209	173791
Gr182_D08	Cotton_D_gene_10013189	3	N	D08	6686479	6690930	7281	192719
Gr183_D08	Cotton_D_gene_10013190	2	N	D08	6699681	6700902	8751	191249
Gr184_D08	Cotton_D_gene_10013191	1	N	D08	6715475	6720247	14573	185427
Gr185_D08	Cotton_D_gene_10013193	1	NL	D08	6733380	6737615	13133	186867
Gr186_D08	Cotton_D_gene_10025707	2	NL	D08	11009541	11018121	4271926	-4071926
Gr187_D08	Cotton_D_gene_10024409	1	N	D08	12990606	12992190	1972485	-1772485	cluster 23
Gr188_D08	Cotton_D_gene_10024411	1	NL	D08	13012824	13015628	20634	179366
Gr189_D08	Cotton_D_gene_10024425	1	N	D08	13118219	13119557	102591	97409
Gr190_D08	Cotton_D_gene_10004305	1	CNL	D08	19197282	19201751	6077725	-5877725
Gr191_D08	Cotton_D_gene_10018008	3	CNL	D08	21186152	21192230	1984401	-1784401	cluster 24
Gr192_D08	Cotton_D_gene_10018009	2	NL	D08	21194775	21197378	2545	197455
Gr193_D08	Cotton_D_gene_10018010	1	CNL	D08	21208476	21210794	11098	188902
Gr194_D08	Cotton_D_gene_10018011	1	CN	D08	21225116	21226100	14322	185678
Gr195_D08	Cotton_D_gene_10018013	3	NL	D08	21232835	21235102	6735	193265
Gr196_D08	Cotton_D_gene_10014916	1	CNL	D08	38153130	38157311	16918028	-16718028
Gr197_D08	Cotton_D_gene_10040344	1	CNL	D08	42864071	42866617	4706760	-4506760
Gr198_D09	Cotton_D_gene_10016035	3	N	D09	599095	600762			cluster 25
Gr199_D09	Cotton_D_gene_10016036	1	CN	D09	603355	605940	2593	197407
Gr200_D09	Cotton_D_gene_10016038	1	NL	D09	614888	617473	8948	191052
Gr201_D09	Cotton_D_gene_10037351	1	CNL	D09	4164366	4166966	3546893	-3346893
Gr202_D09	Cotton_D_gene_10031809	1	CNL	D09	18011768	18014620	13844802	-13644802
Gr203_D09	Cotton_D_gene_10023643	5	RNL	D09	31531759	31535979	13517139	-13317139
Gr204_D09	Cotton_D_gene_10027633	1	NL	D09	33990908	33994690	2454929	-2254929	cluster 26
Gr205_D09	Cotton_D_gene_10027646	1	NL	D09	34111618	34115403	116928	83072
Gr206_D09	Cotton_D_gene_10027675	2	CNL	D09	34626135	34629923	510732	-310732	cluster 27
Gr207_D09	Cotton_D_gene_10027677	2	CNL	D09	34634798	34638801	4875	195125
Gr208_D09	Cotton_D_gene_10027678	3	CNL	D09	34649754	34653566	10953	189047
Gr209_D09	Cotton_D_gene_10003163	1	CNL	D09	41556330	41559008	6902764	-6702764	cluster 28
Gr210_D09	Cotton_D_gene_10003161	2	CNL	D09	41568494	41571534	9486	190514
Gr211_D09	Cotton_D_gene_10003160	1	N	D09	41580808	41582004	9274	190726
Gr212_D09	Cotton_D_gene_10003131	1	CNL	D09	41887135	41888073	305131	-105131
Gr213_D09	Cotton_D_gene_10019243	1	CNL	D09	42788018	42790993	899945	-699945
Gr214_D09	Cotton_D_gene_10019221	1	NL	D09	43062829	43064823	271836	-71836
Gr215_D09	Cotton_D_gene_10007762	1	NL	D09	44143788	44148077	1078965	-878965	cluster 29
Gr216_D09	Cotton_D_gene_10007765	1	NL	D09	44161687	44165286	13610	186390
Gr217_D09	Cotton_D_gene_10007769	1	NL	D09	44205508	44209779	40222	159778
Gr218_D09	Cotton_D_gene_10007774	5	NL	D09	44265642	44271236	55863	144137
Gr219_D09	Cotton_D_gene_10007777	1	NL	D09	44296699	44300943	25463	174537
Gr220_D09	Cotton_D_gene_10007782	1	CN	D09	44330357	44331574	29414	170586
Gr221_D09	Cotton_D_gene_10007784	1	NL	D09	44371396	44374470	39822	160178
Gr222_D10	Cotton_D_gene_10025787	1	CNL	D10	1015463	1018003
Gr223_D10	Cotton_D_gene_10025966	1	CNL	D10	2748368	2751904	1730365	-1530365	cluster 30
Gr224_D10	Cotton_D_gene_10025967	1	NL	D10	2753242	2756718	1338	198662
Gr225_D10	Cotton_D_gene_10039156	7	CN	D10	10932028	10939440	8175310	-7975310
Gr226_D10	Cotton_D_gene_10001596	1	CNL	D10	45339113	45343489	34399673	-34199673
Gr227_D10	Cotton_D_gene_10008163	1	N	D10	46921291	46924251	1577802	-1377802
Gr228_D11	Cotton_D_gene_10031465	1	N	D11	2910065	2910478
Gr229_D11	Cotton_D_gene_10011549	1	N	D11	7873869	7874474	4963391	-4763391
Gr230_D11	Cotton_D_gene_10011361	1	N	D11	9061772	9062602	1187298	-987298
Gr231_D11	Cotton_D_gene_10011395	3	CNL	D11	9487435	9491176	424833	-224833
Gr232_D11	Cotton_D_gene_10023460	2	N	D11	13091703	13094615	3600527	-3400527
Gr233_D11	Cotton_D_gene_10036388	2	NL	D11	19897879	19901422	6803264	-6603264
Gr234_D11	Cotton_D_gene_10020242	2	CNL	D11	38266332	38270696	18364910	-18164910	cluster 31
Gr235_D11	Cotton_D_gene_10020240	1	CNL	D11	38306506	38309157	35810	164190
Gr236_D11	Cotton_D_gene_10020237	2	CNL	D11	38338140	38342253	28983	171017
Gr237_D11	Cotton_D_gene_10020235	2	NL	D11	38356704	38359815	14451	185549
Gr238_D11	Cotton_D_gene_10006499	1	NL	D11	39398253	39401153	1038438	-838438	cluster 32
Gr239_D11	Cotton_D_gene_10006500	1	N	D11	39402648	39403151	1495	198505
Gr240_D11	Cotton_D_gene_10002733	4	TNL	D11	43118210	43122091	3715059	-3515059	cluster 33
Gr241_D11	Cotton_D_gene_10021484	8	CNL	D11	43647673	43656584	525582	-325582
Gr242_D11	Cotton_D_gene_10021490	4	NL	D11	43745619	43750041	89035	110965
Gr243_D11	Cotton_D_gene_10021491	7	NL	D11	43774566	43778917	24525	175475
Gr244_D11	Cotton_D_gene_10021497	1	CN	D11	43841147	43842298	62230	137770
Gr245_D11	Cotton_D_gene_10021502	9	CNL	D11	43903843	43917901	61545	138455
Gr246_D11	Cotton_D_gene_10021505	4	CNL	D11	43994718	43999569	76817	123183
Gr247_D11	Cotton_D_gene_10021547	1	CN	D11	44462879	44465572	463310	-263310	cluster 34
Gr248_D11	Cotton_D_gene_10021549	2	N	D11	44476038	44478797	10466	189534
Gr249_D11	Cotton_D_gene_10021551	1	N	D11	44492078	44492563	13281	186719
Gr250_D11	Cotton_D_gene_10021552	3	N	D11	44492610	44494626	47	199953
Gr251_D11	Cotton_D_gene_10021555	1	N	D11	44505268	44506233	10642	189358
Gr252_D11	Cotton_D_gene_10021557	1	CN	D11	44529052	44530368	22819	177181
Gr253_D11	Cotton_D_gene_10021559	1	CN	D11	44540031	44542787	9663	190337
Gr254_D11	Cotton_D_gene_10021563	2	CN	D11	44590299	44593093	47512	152488
Gr255_D11	Cotton_D_gene_10021568	1	CN	D11	44628587	44631349	35494	164506
Gr256_D11	Cotton_D_gene_10009331	5	TNL	D11	46241478	46246919	1610129	-1410129	cluster 35
Gr257_D11	Cotton_D_gene_10009335	4	TNL	D11	46301242	46305261	54323	145677
Gr258_D11	Cotton_D_gene_10009336	4	TNL	D11	46318007	46322356	12746	187254
Gr259_D11	Cotton_D_gene_10009338	4	TNL	D11	46347213	46350917	24857	175143
Gr260_D11	Cotton_D_gene_10009339	6	TNL	D11	46354797	46359579	3880	196120
Gr261_D11	Cotton_D_gene_10009343	5	TNL	D11	46381891	46385153	22312	177688
Gr262_D11	Cotton_D_gene_10002457	10	CNL	D11	46536522	46546593	151369	48631
Gr263_D11	Cotton_D_gene_10002459	6	NL	D11	46574051	46582992	27458	172542
Gr264_D11	Cotton_D_gene_10002476	3	TN	D11	46721875	46724018	138883	61117
Gr265_D12	Cotton_D_gene_10010346	3	TN	D12	4044111	4046179
Gr266_D13	Cotton_D_gene_10025173	4	NL	D13	1681014	1686367
Gr267_D13	Cotton_D_gene_10026888	1	CNL	D13	6030452	6032956	4344085	-4144085	cluster 36
Gr268_D13	Cotton_D_gene_10026887	2	CNL	D13	6037390	6039959	4434	195566
Gr269_D13	Cotton_D_gene_10026886	1	CNL	D13	6046863	6049757	6904	193096
Gr270_D13	Cotton_D_gene_10026885	1	CNL	D13	6067137	6069449	17380	182620
Gr271_D13	Cotton_D_gene_10026884	1	CNL	D13	6080247	6082793	10798	189202
Gr272_D13	Cotton_D_gene_10026883	1	N	D13	6087495	6087935	4702	195298
Gr273_D13	Cotton_D_gene_10026881	2	NL	D13	6108545	6111129	20610	179390
Gr274_scaffold132	Cotton_D_gene_10019492	1	N	scaffold132	367641	368426
Gr275_scaffold149	Cotton_D_gene_10024006	2	CNL	scaffold149	1815669	1817855
Gr276_scaffold198	Cotton_D_gene_10030483	2	N	scaffold198	1442600	1443203
Gr277_scaffold228	Cotton_D_gene_10006795	1	CN	scaffold228	79562	80827			cluster 37
Gr278_scaffold228	Cotton_D_gene_10006796	1	CN	scaffold228	91259	92332	10432	189568
Gr279_scaffold228	Cotton_D_gene_10006848	2	N	scaffold228	835888	836749	743556	-543556
Gr280_scaffold242	Cotton_D_gene_10005418	1	CNL	scaffold242	610632	614384
Gr281_scaffold254	Cotton_D_gene_10006857	1	CN	scaffold254	286273	287823			cluster 38
Gr282_scaffold254	Cotton_D_gene_10006859	4	CNL	scaffold254	295389	300789	7566	192434
Gr283_scaffold278	Cotton_D_gene_10010727	1	CNL	scaffold278	71008	73455
Gr284_scaffold298	Cotton_D_gene_10003779	1	CNL	scaffold298	419863	422202			cluster 39
Gr285_scaffold298	Cotton_D_gene_10003780	1	CNL	scaffold298	429587	432022	7385	192615
Gr286_scaffold298	Cotton_D_gene_10003781	1	CNL	scaffold298	441978	444539	9956	190044
Gr287_scaffold301	Cotton_D_gene_10008973	1	CNL	scaffold301	763485	767000
Gr288_scaffold333	Cotton_D_gene_10013434	1	CNL	scaffold333	1230236	1233187
Gr289_scaffold339	Cotton_D_gene_10003169	5	NL	scaffold339	65567	71550
Gr290_scaffold355	Cotton_D_gene_10003064	1	CN	scaffold355	393114	394574			cluster 40
Gr291_scaffold355	Cotton_D_gene_10003068	1	CNL	scaffold355	444559	446403	49985	150015
Gr292_scaffold365	Cotton_D_gene_10002687	1	CNL	scaffold365	331201	335457
Gr293_scaffold377	Cotton_D_gene_10002327	2	N	scaffold377	3764	5589			cluster 41
Gr294_scaffold377	Cotton_D_gene_10002329	1	CN	scaffold377	23551	24510	17962	182038
Gr295_scaffold377	Cotton_D_gene_10002331	2	N	scaffold377	30593	32470	6083	193917
Gr296_scaffold377	Cotton_D_gene_10002333	1	N	scaffold377	39470	40228	7000	193000
Gr297_scaffold377	Cotton_D_gene_10002337	2	N	scaffold377	69382	73344	29154	170846
Gr298_scaffold377	Cotton_D_gene_10002339	1	NL	scaffold377	91241	93061	17897	182103
Gr299_scaffold377	Cotton_D_gene_10002340	1	CN	scaffold377	97652	98554	4591	195409
Gr300_scaffold377	Cotton_D_gene_10002341	1	CN	scaffold377	104059	104535	5505	194495
Gr301_scaffold377	Cotton_D_gene_10002344	3	CN	scaffold377	146060	152959	41525	158475
Gr302_scaffold377	Cotton_D_gene_10002347	2	CN	scaffold377	166689	174602	13730	186270
Gr303_scaffold377	Cotton_D_gene_10002354	1	N	scaffold377	238337	240253	63735	136265
Gr304_scaffold377	Cotton_D_gene_10002355	3	CN	scaffold377	249962	251723	9709	190291
Gr305_scaffold377	Cotton_D_gene_10002357	4	CNL	scaffold377	263593	267824	11870	188130
Gr306_scaffold377	Cotton_D_gene_10002361	3	CN	scaffold377	283922	290813	16098	183902
Gr307_scaffold377	Cotton_D_gene_10002371	1	NL	scaffold377	389591	392220	98778	101222
Gr308_scaffold403	Cotton_D_gene_10002863	5	RNL	scaffold403	362145	366972
Gr309_scaffold406	Cotton_D_gene_10001675	2	CNL	scaffold406	11324	12834			cluster 42
Gr310_scaffold406	Cotton_D_gene_10001678	1	NL	scaffold406	37448	39706	24614	175386
Gr311_scaffold406	Cotton_D_gene_10001680	1	CNL	scaffold406	71112	72167	31406	168594
Gr312_scaffold406	Cotton_D_gene_10001682	2	CNL	scaffold406	84988	89189	12821	187179
Gr313_scaffold406	Cotton_D_gene_10001683	1	CNL	scaffold406	101043	103979	11854	188146
Gr314_scaffold406	Cotton_D_gene_10001686	2	NL	scaffold406	141652	144742	37673	162327
Gr315_scaffold406	Cotton_D_gene_10001687	1	CNL	scaffold406	163363	166242	18621	181379
Gr316_scaffold406	Cotton_D_gene_10001688	4	CNL	scaffold406	192461	195941	26219	173781
Gr317_scaffold406	Cotton_D_gene_10001689	2	NL	scaffold406	203536	205612	7595	192405
Gr318_scaffold406	Cotton_D_gene_10001690	1	N	scaffold406	226368	227327	20756	179244
Gr319_scaffold432	Cotton_D_gene_10001197	1	NL	scaffold432	142158	144917			cluster 43
Gr320_scaffold432	Cotton_D_gene_10001198	1	CNL	scaffold432	166132	169777	21215	178785
Gr321_scaffold439	Cotton_D_gene_10001069	1	NL	scaffold439	928	2436			cluster 44
Gr322_scaffold439	Cotton_D_gene_10001070	1	NL	scaffold439	5857	7365	3421	196579
Gr323_scaffold439	Cotton_D_gene_10001071	1	NL	scaffold439	12759	15293	5394	194606
Gr324_scaffold439	Cotton_D_gene_10001072	2	NL	scaffold439	23634	26178	8341	191659
Gr325_scaffold439	Cotton_D_gene_10001074	1	CNL	scaffold439	34740	37340	8562	191438
Gr326_scaffold439	Cotton_D_gene_10001075	2	N	scaffold439	41609	43162	4269	195731
Gr327_scaffold439	Cotton_D_gene_10001077	2	NL	scaffold439	62355	64699	19193	180807
Gr328_scaffold459	Cotton_D_gene_10000938	5	CNL	scaffold459	124772	132586
Gr329_scaffold461	Cotton_D_gene_10002516	3	NL	scaffold461	11486	16028			cluster 45
Gr330_scaffold461	Cotton_D_gene_10002521	2	CNL	scaffold461	58514	61876	42486	157514
Gr331_scaffold461	Cotton_D_gene_10002524	1	NL	scaffold461	88113	90869	26237	173763
Gr332_scaffold461	Cotton_D_gene_10002525	3	CN	scaffold461	98533	101614	7664	192336
Gr333_scaffold461	Cotton_D_gene_10002526	1	NL	scaffold461	101642	103492	28	199972
Gr334_scaffold461	Cotton_D_gene_10002531	1	NL	scaffold461	197459	199933	93967	106033
Gr335_scaffold461	Cotton_D_gene_10002534	1	CN	scaffold461	253365	254279	53432	146568
Gr336_scaffold461	Cotton_D_gene_10002535	2	NL	scaffold461	261427	263823	7148	192852
Gr337_scaffold461	Cotton_D_gene_10002536	3	CNL	scaffold461	268274	273459	4451	195549
Gr338_scaffold461	Cotton_D_gene_10002537	2	CNL	scaffold461	284234	287982	10775	189225
Gr339_scaffold461	Cotton_D_gene_10002538	1	CNL	scaffold461	291853	294810	3871	196129
Gr340_scaffold461	Cotton_D_gene_10002539	4	CNL	scaffold461	301114	316740	6304	193696
Gr341_scaffold461	Cotton_D_gene_10002540	1	NL	scaffold461	324201	326150	7461	192539
Gr342_scaffold461	Cotton_D_gene_10002541	2	CNL	scaffold461	333410	336522	7260	192740
Gr343_scaffold461	Cotton_D_gene_10002544	2	CNL	scaffold461	369868	372823	33346	166654
Gr344_scaffold467	Cotton_D_gene_10001269	3	CNL	scaffold467	7019	13767			cluster 46
Gr345_scaffold467	Cotton_D_gene_10001275	3	CNL	scaffold467	90149	102851	76382	123618
Gr346_scaffold467	Cotton_D_gene_10001277	3	N	scaffold467	111369	118194	8518	191482
Gr347_scaffold474	Cotton_D_gene_10000750	1	CNL	scaffold474	46018	48297			cluster 47
Gr348_scaffold474	Cotton_D_gene_10000757	4	TNL	scaffold474	111692	118754	63395	136605
Gr349_scaffold474	Cotton_D_gene_10000758	5	TNL	scaffold474	129292	136583	10538	189462
Gr350_scaffold478	Cotton_D_gene_10000889	5	TNL	scaffold478	164724	174128			cluster 48
Gr351_scaffold478	Cotton_D_gene_10000892	5	TNL	scaffold478	187391	193963	13263	186737
Gr352_scaffold495	Cotton_D_gene_10000913	2	NL	scaffold495	157909	161435
Gr353_scaffold520	Cotton_D_gene_10000413	1	NL	scaffold520	42310	44583			cluster 49
Gr354_scaffold520	Cotton_D_gene_10000420	1	NL	scaffold520	92718	94952	48135	151865
Gr355_scaffold527	Cotton_D_gene_10000918	5	NL	scaffold527	32147	38099
Gr356_scaffold535	Cotton_D_gene_10000322	4	CNL	scaffold535	11296	15707			cluster 50
Gr357_scaffold535	Cotton_D_gene_10000325	5	N	scaffold535	30685	46159	14978	185022
Gr358_scaffold537	Cotton_D_gene_10000313	6	CNL	scaffold537	51692	61883			cluster 51
Gr359_scaffold537	Cotton_D_gene_10000314	1	CN	scaffold537	74288	76096	12405	187595
Gr360_scaffold546	Cotton_D_gene_10000436	7	NL	scaffold546	19717	23421			cluster 52
Gr361_scaffold546	Cotton_D_gene_10000438	8	TNL	scaffold546	41261	48419	17840	182160
Gr362_scaffold546	Cotton_D_gene_10000439	7	TNL	scaffold546	60338	65851	11919	188081
Gr363_scaffold555	Cotton_D_gene_10000255	4	NL	scaffold555	42153	47254
Gr364_scaffold564	Cotton_D_gene_10000216	1	NL	scaffold564	32463	34724
Gr365_scaffold572	Cotton_D_gene_10000196	8	TNL	scaffold572	29549	37394

## Sheet: Gh
Gene name	Translation	Exon number	Gene type	Gene_location(chromosome)	Gene_start	Gene_end	Genes_distance	Distance to 200kb	Cluster
Gh001_A01	CotAD_35908	5	TNL	A01	4500425	4504197			cluster 1
Gh002_A01	CotAD_35910	1	N	A01	4513841	4514170	9644	190356
Gh003_A01	CotAD_61350	1	NL	A01	5565890	5567047	1051720	-851720
Gh004_A01	CotAD_56823	2	N	A01	6772037	6772821	1204990	-1004990	cluster 2
Gh005_A01	CotAD_56821	2	NL	A01	6804914	6806935	32093	167907
Gh006_A01	CotAD_56820	2	CN	A01	6811817	6812547	4882	195118
Gh007_A01	CotAD_56819	3	NL	A01	6831680	6833545	19133	180867
Gh008_A01	CotAD_56818	1	CN	A01	6837058	6838203	3513	196487
Gh009_A01	CotAD_12344	2	N	A01	9649404	9651949	2811201	-2611201	cluster 3
Gh010_A01	CotAD_12343	11	CN	A01	9655268	9665336	3319	196681
Gh011_A01	CotAD_12340	1	CNL	A01	9760044	9764021	94708	105292
Gh012_A01	CotAD_50860	2	N	A01	33728215	33729191	23964194	-23764194
Gh013_A01	CotAD_60884	1	CNL	A01	35058799	35061327	1329608	-1129608
Gh014_A01	CotAD_62908	2	CNL	A01	36202711	36206368	1141384	-941384	cluster 4
Gh015_A01	CotAD_62909	2	N	A01	36233965	36235221	27597	172403
Gh016_A01	CotAD_65713	2	NL	A01	40542113	40549608	4306892	-4106892
Gh017_A01	CotAD_68501	5	RNL	A01	58557485	58560697	18007877	-17807877
Gh018_A01	CotAD_56499	1	NL	A01	98531325	98533187	39970628	-39770628
Gh019_A01	CotAD_43353	1	N	A01	105489333	105490292	6956146	-6756146	cluster 5
Gh020_A01	CotAD_43354	1	NL	A01	105490293	105491747	1	199999
Gh021_A01	CotAD_43356	1	N	A01	105500862	105501887	9115	190885
Gh022_A01	CotAD_43357	1	NL	A01	105501896	105503827	9	199991
Gh023_A01	CotAD_43358	3	N	A01	105514301	105514818	10474	189526
Gh024_A01	CotAD_43360	1	NL	A01	105583697	105586669	68879	131121
Gh025_A01	CotAD_43361	4	N	A01	105589200	105599904	2531	197469
Gh026_A01	CotAD_14502	2	CNL	A01	105834254	105837357	234350	-34350	cluster 6
Gh027_A01	CotAD_14503	2	CN	A01	105840577	105842053	3220	196780
Gh028_A01	CotAD_14518	8	NL	A01	105977429	105984579	135376	64624
Gh029_A01	CotAD_14519	1	NL	A01	105986460	105989582	1881	198119
Gh030_A01	CotAD_14545	8	NL	A01	106229960	106239252	240378	-40378	cluster 7
Gh031_A01	CotAD_14549	3	NL	A01	106257941	106265870	18689	181311
Gh032_A01	CotAD_14551	8	N	A01	106270901	106276060	5031	194969
Gh033_A01	CotAD_14552	1	NL	A01	106276133	106277479	73	199927
Gh034_A01	CotAD_14555	1	NL	A01	106290904	106293654	13425	186575
Gh035_A01	CotAD_14558	1	NL	A01	106311974	106316998	18320	181680
Gh036_A02	CotAD_16892	1	N	A02	7951523	7952005			cluster 8
Gh037_A02	CotAD_16893	5	N	A02	7952721	7958361	716	199284
Gh038_A02	CotAD_16894	2	N	A02	7959591	7961333	1230	198770
Gh039_A02	CotAD_16896	5	N	A02	7973068	7977509	11735	188265
Gh040_A02	CotAD_16897	2	N	A02	7996909	7998643	19400	180600
Gh041_A02	CotAD_16898	2	N	A02	8000821	8001936	2178	197822
Gh042_A02	CotAD_16899	1	N	A02	8004839	8006593	2903	197097
Gh043_A02	CotAD_07130	1	CNL	A02	9742505	9745453	1735912	-1535912
Gh044_A02	CotAD_07122	1	NL	A02	10134980	10137526	389527	-189527
Gh045_A02	CotAD_55410	5	RNL	A02	32738087	32740885	22600561	-22400561
Gh046_A02	CotAD_23266	1	CNL	A02	55486101	55489430	22745216	-22545216	cluster 9
Gh047_A02	CotAD_23268	1	N	A02	55536950	55538560	47520	152480
Gh048_A03	CotAD_67064	1	N	A03	37368769	37369566
Gh049_A03	CotAD_35707	1	N	A03	44455252	44457354	7085686	-6885686	cluster 10
Gh050_A03	CotAD_35706	3	N	A03	44458046	44459504	692	199308
Gh051_A03	CotAD_35704	2	NL	A03	44463909	44467564	4405	195595
Gh052_A03	CotAD_35701	1	NL	A03	44482030	44484588	14466	185534
Gh053_A03	CotAD_35700	2	N	A03	44489826	44490906	5238	194762
Gh054_A03	CotAD_47350	1	NL	A03	45924894	45926804	1433988	-1233988
Gh055_A03	CotAD_47356	1	N	A03	46614973	46615266	688169	-488169	cluster 11
Gh056_A03	CotAD_47358	2	N	A03	46747271	46747964	132005	67995
Gh057_A03	CotAD_49428	1	NL	A03	49110380	49112926	2362416	-2162416
Gh058_A03	CotAD_49441	1	CNL	A03	49490722	49493673	377796	-177796
Gh059_A03	CotAD_59247	2	CN	A03	60589048	60591476	11095375	-10895375
Gh060_A04	CotAD_27718	2	CN	A04	4363773	4366284			cluster 12
Gh061_A04	CotAD_27714	2	CNL	A04	4416557	4420371	50273	149727
Gh062_A04	CotAD_27712	1	N	A04	4427899	4428726	7528	192472
Gh063_A04	CotAD_27711	2	CNL	A04	4448430	4450372	19704	180296
Gh064_A04	CotAD_27705	8	N	A04	4543928	4548605	93556	106444
Gh065_A04	CotAD_04753	7	NL	A04	37931980	37937333	33383375	-33183375
Gh066_A04	CotAD_63106	1	N	A04	47123293	47123949	9185960	-8985960	cluster 13
Gh067_A04	CotAD_63109	1	CNL	A04	47150396	47152654	26447	173553
Gh068_A04	CotAD_63111	1	N	A04	47177107	47177751	24453	175547
Gh069_A04	CotAD_59694	2	CNL	A04	86457267	86462577	39279516	-39079516
Gh070_A05	CotAD_51064	2	NL	A05	250221	253917			cluster 14
Gh071_A05	CotAD_51065	1	NL	A05	258796	263242	4879	195121
Gh072_A05	CotAD_51066	1	NL	A05	270022	274113	6780	193220
Gh073_A05	CotAD_51068	1	CNL	A05	292716	294797	18603	181397
Gh074_A05	CotAD_51071	3	CNL	A05	325559	329431	30762	169238
Gh075_A05	CotAD_45190	2	N	A05	699804	701511	370373	-170373	cluster 15
Gh076_A05	CotAD_45191	1	N	A05	707705	709003	6194	193806
Gh077_A05	CotAD_45193	1	CNL	A05	724420	726969	15417	184583
Gh078_A05	CotAD_45194	1	NL	A05	736995	739541	10026	189974
Gh079_A05	CotAD_45195	1	CN	A05	745610	746926	6069	193931
Gh080_A05	CotAD_45198	2	N	A05	780534	781504	33608	166392
Gh081_A05	CotAD_28166	1	NL	A05	1580342	1582870	798838	-598838	cluster 16
Gh082_A05	CotAD_28165	2	NL	A05	1594096	1596640	11226	188774
Gh083_A05	CotAD_28164	2	NL	A05	1609508	1611255	12868	187132
Gh084_A05	CotAD_44866	1	CNL	A05	3012414	3014999	1401159	-1201159
Gh085_A05	CotAD_49002	1	N	A05	53972359	53973462	50957360	-50757360
Gh086_A06	CotAD_26169	2	N	A06	5597021	5598474
Gh087_A06	CotAD_57328	3	N	A06	7008425	7012508	1409951	-1209951
Gh088_A06	CotAD_44578	1	N	A06	46926151	46926858	39913643	-39713643
Gh089_A06	CotAD_19981	1	N	A06	50266987	50267700	3340129	-3140129	cluster 17
Gh090_A06	CotAD_19980	1	CN	A06	50291018	50291938	23318	176682
Gh091_A06	CotAD_19979	1	NL	A06	50291993	50292655	55	199945
Gh092_A06	CotAD_19976	1	NL	A06	50359844	50362762	67189	132811
Gh093_A06	CotAD_18824	5	TNL	A06	54831686	54835872	4468924	-4268924
Gh094_A07	CotAD_37221	2	CNL	A07	5419732	5422782
Gh095_A08	CotAD_65808	2	N	A08	71531586	71533197	66108804	-65908804	cluster 18
Gh096_A08	CotAD_65807	1	CN	A08	71533214	71534119	17	199983
Gh097_A09	CotAD_34199	1	CNL	A09	29498341	29502123			cluster 19
Gh098_A09	CotAD_34198	1	N	A09	29504686	29505546	2563	197437
Gh099_A09	CotAD_34185	2	N	A09	29636640	29639181	131094	68906
Gh100_A09	CotAD_34183	1	NL	A09	29679323	29682160	40142	159858
Gh101_A09	CotAD_34181	2	NL	A09	29880785	29884571	198625	1375
Gh102_A09	CotAD_34178	4	N	A09	29915430	29917695	30859	169141
Gh103_A09	CotAD_34177	2	N	A09	29975878	29976309	58183	141817
Gh104_A09	CotAD_34175	3	CNL	A09	30014210	30016461	37901	162099
Gh105_A09	CotAD_34174	1	N	A09	30045755	30046795	29294	170706
Gh106_A09	CotAD_34169	2	N	A09	30106661	30107930	59866	140134
Gh107_A09	CotAD_34143	1	CN	A09	30689063	30689869	581133	-381133	cluster 20
Gh108_A09	CotAD_34142	4	CNL	A09	30691719	30693632	1850	198150
Gh109_A09	CotAD_34141	2	CN	A09	30730219	30731740	36587	163413
Gh110_A09	CotAD_34139	1	CN	A09	30737818	30739086	6078	193922
Gh111_A09	CotAD_07532	2	CNL	A09	39856171	39860818	9117085	-8917085	cluster 21
Gh112_A09	CotAD_07533	1	CNL	A09	39861486	39865013	668	199332
Gh113_A09	CotAD_69860	1	N	A09	49227073	49227333	9362060	-9162060	cluster 22
Gh114_A09	CotAD_69861	3	N	A09	49227412	49228752	79	199921
Gh115_A09	CotAD_69862	1	CN	A09	49232292	49234877	3540	196460
Gh116_A09	CotAD_69863	2	NL	A09	49236778	49238758	1901	198099
Gh117_A09	CotAD_31133	1	CN	A09	57356799	57358064	8118041	-7918041
Gh118_A09	CotAD_39146	1	N	A09	83465031	83465567	26106967	-25906967	cluster 23
Gh119_A09	CotAD_39147	1	NL	A09	83465707	83467356	140	199860
Gh120_A09	CotAD_39149	3	CNL	A09	83479172	83481032	11816	188184
Gh121_A09	CotAD_39151	2	CNL	A09	83494999	83497593	13967	186033
Gh122_A09	CotAD_39152	2	CNL	A09	83502415	83505048	4822	195178
Gh123_A09	CotAD_39153	2	N	A09	83509152	83510570	4104	195896
Gh124_A09	CotAD_39155	2	CN	A09	83514278	83514922	3708	196292
Gh125_A09	CotAD_39156	3	CNL	A09	83520047	83522684	5125	194875
Gh126_A09	CotAD_39157	1	CNL	A09	83530570	83533230	7886	192114
Gh127_A09	CotAD_05572	1	N	A09	85272330	85273028	1739100	-1539100	cluster 24
Gh128_A09	CotAD_05571	1	CN	A09	85277086	85277904	4058	195942
Gh129_A10	CotAD_24389	2	N	A10	63239446	63240789
Gh130_A10	CotAD_32897	1	N	A10	66695445	66695942	3454656	-3254656
Gh131_A10	CotAD_31449	6	CN	A10	74364743	74372185	7668801	-7468801
Gh132_A11	CotAD_21366	4	CN	A11	1420715	1423050
Gh133_A11	CotAD_50825	4	NL	A11	29702341	29708661	28279291	-28079291
Gh134_A11	CotAD_29028	2	NL	A11	56676461	56679179	26967800	-26767800
Gh135_A11	CotAD_33421	1	N	A11	58199456	58199617	1520277	-1320277
Gh136_A11	CotAD_65471	1	N	A11	60645477	60645911	2445860	-2245860
Gh137_A11	CotAD_64640	1	NL	A11	61473964	61476459	828053	-628053
Gh138_A12	CotAD_74249	4	NL	A12	854625	858386			cluster 25
Gh139_A12	CotAD_74251	2	CNL	A12	864624	868885	6238	193762
Gh140_A12	CotAD_55401	9	CNL	A12	4115583	4125620	3246698	-3046698
Gh141_A12	CotAD_61812	1	CN	A12	42989790	42990731	38864170	-38664170	cluster 26
Gh142_A12	CotAD_61813	6	NL	A12	42998318	43004182	7587	192413
Gh143_A12	CotAD_61814	1	N	A12	43004243	43004908	61	199939
Gh144_A12	CotAD_61816	4	NL	A12	43024567	43027143	19659	180341
Gh145_A12	CotAD_61819	1	NL	A12	43053521	43055998	26378	173622
Gh146_A12	CotAD_61825	1	CN	A12	43116332	43117621	60334	139666
Gh147_A12	CotAD_61399	1	CNL	A12	43172435	43175296	54814	145186
Gh148_A12	CotAD_61402	1	N	A12	43184102	43184686	8806	191194
Gh149_A12	CotAD_61406	1	CN	A12	43201796	43202650	17110	182890
Gh150_A12	CotAD_35415	1	CN	A12	43993782	43997217	791132	-591132	cluster 27
Gh151_A12	CotAD_35417	1	N	A12	44008572	44009372	11355	188645
Gh152_A12	CotAD_35418	2	CNL	A12	44035146	44040974	25774	174226
Gh153_A12	CotAD_35419	8	CNL	A12	44081571	44090387	40597	159403
Gh154_A12	CotAD_35421	3	NL	A12	44138144	44142304	47757	152243
Gh155_A12	CotAD_35422	1	CN	A12	44142345	44143016	41	199959
Gh156_A12	CotAD_35436	1	CNL	A12	44452159	44455110	309143	-109143
Gh157_A12	CotAD_62123	2	NL	A12	45040846	45045092	585736	-385736
Gh158_A12	CotAD_72198	5	N	A12	46557511	46559226	1512419	-1312419	cluster 28
Gh159_A12	CotAD_72199	5	N	A12	46581475	46583190	22249	177751
Gh160_A12	CotAD_54537	5	RNL	A12	55109094	55112317	8525904	-8325904
Gh161_A13	CotAD_55983	1	NL	A13	2668128	2669429
Gh162_A13	CotAD_51049	3	N	A13	3419908	3421466	750479	-550479
Gh163_A13	CotAD_57571	4	N	A13	9242134	9245245	5820668	-5620668
Gh164_A13	CotAD_69654	2	N	A13	56584129	56584652	47338884	-47138884
Gh165_A13	CotAD_59175	1	CNL	A13	66890994	66895172	10306342	-10106342
Gh166_D01	CotAD_76606	2	N	D01	9161557	9162257
Gh167_D01	CotAD_36187	1	CN	D01	34838169	34838888	25675912	-25475912
Gh168_D01	CotAD_31027	1	CNL	D01	37362470	37366340	2523582	-2323582
Gh169_D02	CotAD_38038	5	RNL	D02	38660782	38663582
Gh170_D03	CotAD_24070	3	N	D03	26522448	26523762
Gh171_D03	CotAD_24062	3	N	D03	26773962	26776832	250200	-50200	cluster 29
Gh172_D03	CotAD_24061	1	NL	D03	26820176	26822800	43344	156656
Gh173_D04	CotAD_45094	1	CNL	D04	15372023	15375553
Gh174_D04	CotAD_52885	2	CNL	D04	30522702	30527596	15147149	-14947149
Gh175_D04	CotAD_21483	2	N	D04	31481310	31481679	953714	-753714
Gh176_D05	CotAD_04167	1	CN	D05	13461626	13462855
Gh177_D05	CotAD_02328	1	NL	D05	16893817	16896576	3430962	-3230962
Gh178_D05	CotAD_02120	5	TNL	D05	19757342	19765444	2860766	-2660766	cluster 30
Gh179_D05	CotAD_52360	5	NL	D05	19850414	19852816	84970	115030
Gh180_D05	CotAD_52362	4	TNL	D05	19866725	19873417	13909	186091
Gh181_D05	CotAD_24602	1	CNL	D05	31095635	31099150	11222218	-11022218
Gh182_D06	CotAD_03229	1	N	D06	6937716	6937967
Gh183_D06	CotAD_39419	2	CN	D06	25885427	25889401	18947460	-18747460
Gh184_D06	CotAD_19915	1	CNL	D06	36748656	36750971	10859255	-10659255
Gh185_D07	CotAD_03812	4	CNL	D07	6751962	6756285
Gh186_D07	CotAD_05179	2	CN	D07	14631521	14635497	7875236	-7675236
Gh187_D07	CotAD_05210	2	NL	D07	14960420	14964071	324923	-124923	cluster 31
Gh188_D07	CotAD_05211	1	N	D07	14978624	14979268	14553	185447
Gh189_D07	CotAD_05212	1	NL	D07	14979306	14981288	38	199962
Gh190_D07	CotAD_05281	1	CNL	D07	16454738	16458220	1473450	-1273450
Gh191_D07	CotAD_09346	1	CNL	D07	19346141	19349620	2887921	-2687921	cluster 32
Gh192_D07	CotAD_09349	1	CNL	D07	19375219	19378695	25599	174401
Gh193_D07	CotAD_43020	5	RN	D07	24376511	24379751	4997816	-4797816
Gh194_D07	CotAD_55754	1	N	D07	40565540	40566130	16185789	-15985789
Gh195_D08	CotAD_11758	1	CNL	D08	23653904	23658085
Gh196_D08	CotAD_27044	1	CNL	D08	32875829	32878375	9217744	-9017744
Gh197_D08	CotAD_47672	1	CNL	D08	46759511	46762873	13881136	-13681136
Gh198_D08	CotAD_41791	2	NL	D08	48505527	48510579	1742654	-1542654	cluster 33
Gh199_D08	CotAD_41801	1	N	D08	48596895	48597977	86316	113684
Gh200_D08	CotAD_17601	1	N	D08	49888228	49889427	1290251	-1090251	cluster 34
Gh201_D08	CotAD_17604	1	NL	D08	49903615	49906419	14188	185812
Gh202_D08	CotAD_17615	3	NL	D08	49965426	49969586	59007	140993
Gh203_D08	CotAD_17618	1	N	D08	49984276	49984998	14690	185310
Gh204_D08	CotAD_32509	8	N	D08	53806505	53811051	3821507	-3621507
Gh205_D09	CotAD_41093	3	CN	D09	303370	305317			cluster 35
Gh206_D09	CotAD_41095	5	N	D09	318514	324779	13197	186803
Gh207_D09	CotAD_47172	1	CNL	D09	881627	886003	556848	-356848
Gh208_D09	CotAD_47478	1	N	D09	1281874	1284783	395871	-195871
Gh209_D09	CotAD_44307	3	CNL	D09	2680657	2683666	1395874	-1195874	cluster 36
Gh210_D09	CotAD_44306	1	CNL	D09	2693278	2696037	9612	190388
Gh211_D09	CotAD_24339	1	CN	D09	4227761	4228555	1531724	-1331724
Gh212_D09	CotAD_24358	4	N	D09	4603608	4605539	375053	-175053	cluster 37
Gh213_D09	CotAD_24365	1	CN	D09	4802851	4804584	197312	2688
Gh214_D09	CotAD_21068	1	CNL	D09	5105420	5108011	300836	-100836	cluster 38
Gh215_D09	CotAD_21070	1	NL	D09	5116840	5119518	8829	191171
Gh216_D09	CotAD_21072	1	CN	D09	5137384	5138487	17866	182134
Gh217_D09	CotAD_21075	1	CNL	D09	5172522	5174717	34035	165965
Gh218_D09	CotAD_21078	1	NL	D09	5188314	5189213	13597	186403
Gh219_D09	CotAD_21082	3	CNL	D09	5213888	5216623	24675	175325
Gh220_D09	CotAD_21087	1	NL	D09	5260098	5262698	43475	156525
Gh221_D09	CotAD_21090	1	CN	D09	5268478	5269587	5780	194220
Gh222_D09	CotAD_21091	2	CN	D09	5305301	5307034	35714	164286
Gh223_D09	CotAD_21092	4	CNL	D09	5319884	5323388	12850	187150
Gh224_D09	CotAD_21095	1	CN	D09	5341679	5342791	18291	181709
Gh225_D09	CotAD_21096	2	CN	D09	5363358	5365459	20567	179433
Gh226_D09	CotAD_21099	1	CNL	D09	5378778	5381624	13319	186681
Gh227_D09	CotAD_21101	2	NL	D09	5399239	5403159	17615	182385
Gh228_D09	CotAD_21103	1	CNL	D09	5438616	5441576	35457	164543
Gh229_D09	CotAD_21106	1	CNL	D09	5475426	5477264	33850	166150
Gh230_D09	CotAD_21108	1	CNL	D09	5484330	5487347	7066	192934
Gh231_D09	CotAD_21110	1	N	D09	5502445	5503656	15098	184902
Gh232_D09	CotAD_21114	2	CNL	D09	5527896	5531014	24240	175760
Gh233_D09	CotAD_21117	1	NL	D09	5568009	5570324	36995	163005
Gh234_D09	CotAD_21118	1	CN	D09	5570373	5570939	49	199951
Gh235_D09	CotAD_21119	1	CNL	D09	5580117	5583050	9178	190822
Gh236_D09	CotAD_21120	2	CNL	D09	5605760	5608722	22710	177290
Gh237_D09	CotAD_21122	1	NL	D09	5642980	5645460	34258	165742
Gh238_D09	CotAD_21123	2	CNL	D09	5649771	5652679	4311	195689
Gh239_D09	CotAD_21124	1	N	D09	5664289	5665248	11610	188390
Gh240_D09	CotAD_21125	1	CN	D09	5704340	5705593	39092	160908
Gh241_D09	CotAD_21146	1	CNL	D09	5947669	5950659	242076	-42076	cluster 39
Gh242_D09	CotAD_21147	1	N	D09	5957713	5958189	7054	192946
Gh243_D09	CotAD_21148	3	CNL	D09	5958193	5963419	4	199996
Gh244_D09	CotAD_21157	3	CNL	D09	6070984	6076661	107565	92435
Gh245_D09	CotAD_21158	1	NL	D09	6093191	6095191	16530	183470
Gh246_D09	CotAD_21159	1	N	D09	6104501	6105091	9310	190690
Gh247_D09	CotAD_21160	1	CNL	D09	6109203	6111011	4112	195888
Gh248_D09	CotAD_21162	1	CN	D09	6120072	6120986	9061	190939
Gh249_D09	CotAD_21163	1	CN	D09	6127601	6128515	6615	193385
Gh250_D09	CotAD_21164	1	CNL	D09	6134790	6136844	6275	193725
Gh251_D09	CotAD_21166	3	CNL	D09	6163410	6172599	26566	173434
Gh252_D09	CotAD_21167	1	CN	D09	6180970	6181797	8371	191629
Gh253_D09	CotAD_21168	2	NL	D09	6181929	6183355	132	199868
Gh254_D09	CotAD_21169	1	N	D09	6196152	6196784	12797	187203
Gh255_D09	CotAD_21170	1	NL	D09	6196878	6197639	94	199906
Gh256_D09	CotAD_58955	1	NL	D09	7395543	7398245	1197904	-997904
Gh257_D09	CotAD_41172	5	CNL	D09	7688173	7694393	289928	-89928	cluster 40
Gh258_D09	CotAD_41174	5	CNL	D09	7732601	7739016	38208	161792
Gh259_D09	CotAD_41176	3	CN	D09	7794671	7800009	55655	144345
Gh260_D09	CotAD_41178	1	N	D09	7817798	7818022	17789	182211
Gh261_D09	CotAD_41179	1	N	D09	7818115	7818294	93	199907
Gh262_D09	CotAD_41180	5	NL	D09	7829541	7835422	11247	188753
Gh263_D09	CotAD_41181	2	CN	D09	7851935	7853763	16513	183487
Gh264_D09	CotAD_41182	1	CN	D09	7865905	7867611	12142	187858
Gh265_D09	CotAD_41185	5	CNL	D09	7917662	7923713	50051	149949
Gh266_D09	CotAD_41188	1	CNL	D09	7976419	7978476	52706	147294
Gh267_D09	CotAD_41189	6	CNL	D09	8016552	8026230	38076	161924
Gh268_D09	CotAD_68097	7	NL	D09	11632416	11638314	3606186	-3406186
Gh269_D09	CotAD_21551	3	N	D09	28303090	28304041	16664776	-16464776
Gh270_D09	CotAD_21582	4	CNL	D09	28703517	28708916	399476	-199476	cluster 41
Gh271_D09	CotAD_21584	1	CN	D09	28716624	28718150	7708	192292
Gh272_D09	CotAD_22075	5	N	D09	31613575	31617351	2895425	-2695425	cluster 42
Gh273_D09	CotAD_22076	4	N	D09	31629692	31631724	12341	187659
Gh274_D09	CotAD_22100	1	NL	D09	32044685	32047012	412961	-212961	cluster 43
Gh275_D09	CotAD_22101	2	CNL	D09	32047558	32051340	546	199454
Gh276_D09	CotAD_22103	2	CNL	D09	32088980	32092827	37640	162360
Gh277_D09	CotAD_22106	1	CNL	D09	32108806	32110932	15979	184021
Gh278_D09	CotAD_22108	3	N	D09	32156338	32157924	45406	154594
Gh279_D09	CotAD_02500	2	CNL	D09	39454480	39458289	7296556	-7096556
Gh280_D09	CotAD_40693	2	CNL	D09	44260040	44264295	4801751	-4601751
Gh281_D09	CotAD_38481	7	RNL	D09	46225186	46228078	1960891	-1760891
Gh282_D09	CotAD_36064	1	CNL	D09	49333610	49337362	3105532	-2905532
Gh283_D09	CotAD_31358	1	NL	D09	53240982	53243015	3903620	-3703620	cluster 44
Gh284_D09	CotAD_31356	1	NL	D09	53247267	53248943	4252	195748
Gh285_D09	CotAD_09655	1	CNL	D09	58257386	58260043	5008443	-4808443
Gh286_D09	CotAD_00389	1	CNL	D09	66695020	66697620	8434977	-8234977
Gh287_D09	CotAD_68303	1	CN	D09	69281925	69282824	2584305	-2384305
Gh288_D09	CotAD_23426	1	N	D09	70136592	70139186	853768	-653768	cluster 45
Gh289_D09	CotAD_23425	1	CN	D09	70147984	70150569	8798	191202
Gh290_D09	CotAD_23424	2	N	D09	70158801	70159703	8232	191768
Gh291_D10	CotAD_01114	1	CNL	D10	8631910	8635875			cluster 46
Gh292_D10	CotAD_01116	3	NL	D10	8674635	8679497	38760	161240
Gh293_D10	CotAD_01118	1	NL	D10	8748505	8750364	69008	130992
Gh294_D10	CotAD_01123	1	CNL	D10	8838666	8842892	88302	111698
Gh295_D10	CotAD_06677	6	CNL	D10	18998679	19006077	10155787	-9955787
Gh296_D11	CotAD_22272	1	N	D11	2823515	2824006
Gh297_D11	CotAD_06492	1	N	D11	7053563	7054360	4229557	-4029557
Gh298_D11	CotAD_29338	1	NL	D11	19691267	19694821	12636907	-12436907
Gh299_D11	CotAD_47075	2	NL	D11	33062804	33064776	13367983	-13167983
Gh300_D11	CotAD_30938	1	CNL	D11	46587491	46591669	13522715	-13322715	cluster 47
Gh301_D11	CotAD_30932	2	CN	D11	46701420	46705546	109751	90249
Gh302_D11	CotAD_26784	1	CNL	D11	47711492	47713564	1005946	-805946
Gh303_D11	CotAD_20201	6	NL	D11	58325638	58331410	10612074	-10412074	cluster 48
Gh304_D11	CotAD_20207	6	TNL	D11	58466240	58471799	134830	65170
Gh305_D11	CotAD_70722	3	NL	D11	59269000	59272525	797201	-597201
Gh306_D13	CotAD_68778	1	CN	D13	6796209	6798395
Gh307_D13	CotAD_27876	2	NL	D13	12685102	12690774	5886707	-5686707	cluster 49
Gh308_D13	CotAD_27878	1	N	D13	12702369	12703757	11595	188405
Gh309_D13	CotAD_27881	1	N	D13	12741808	12742539	38051	161949
Gh310_D13	CotAD_27883	1	CNL	D13	12748622	12753220	6083	193917
Gh311_D13	CotAD_17927	1	N	D13	29084904	29085689	16331684	-16131684
Gh312_scaffold1048.1	CotAD_36690	1	N	scaffold1048.1	360202	360669			cluster 50
Gh313_scaffold1048.1	CotAD_36691	1	N	scaffold1048.1	360829	361701	160	199840
Gh314_scaffold10515.1	CotAD_76540	1	CNL	scaffold10515.1	1116	3275
Gh315_scaffold1080.1	CotAD_50754	3	N	scaffold1080.1	188975	190234			cluster 51
Gh316_scaffold1080.1	CotAD_50756	1	N	scaffold1080.1	206689	207312	16455	183545
Gh317_scaffold1080.1	CotAD_50757	1	NL	scaffold1080.1	207391	209586	79	199921
Gh318_scaffold1080.1	CotAD_50758	3	NL	scaffold1080.1	216850	219370	7264	192736
Gh319_scaffold1080.1	CotAD_50760	3	N	scaffold1080.1	254363	256323	34993	165007
Gh320_scaffold1088.1	CotAD_33292	1	NL	scaffold1088.1	184431	187901			cluster 52
Gh321_scaffold1088.1	CotAD_33298	2	NL	scaffold1088.1	228069	231706	40168	159832
Gh322_scaffold1088.1	CotAD_33303	1	N	scaffold1088.1	254032	255069	22326	177674
Gh323_scaffold1088.1	CotAD_33306	3	NL	scaffold1088.1	269362	273040	14293	185707
Gh324_scaffold1088.1	CotAD_33308	1	CNL	scaffold1088.1	292027	295242	18987	181013
Gh325_scaffold1088.1	CotAD_33310	1	NL	scaffold1088.1	309589	311514	14347	185653
Gh326_scaffold1088.1	CotAD_33311	1	NL	scaffold1088.1	315280	317187	3766	196234
Gh327_scaffold1088.1	CotAD_33312	2	N	scaffold1088.1	327061	329346	9874	190126
Gh328_scaffold1088.1	CotAD_33314	1	NL	scaffold1088.1	350478	353738	21132	178868
Gh329_scaffold1088.1	CotAD_33315	3	NL	scaffold1088.1	378147	382414	24409	175591
Gh330_scaffold1088.1	CotAD_33317	2	N	scaffold1088.1	408321	411310	25907	174093
Gh331_scaffold1088.1	CotAD_33318	1	N	scaffold1088.1	428271	429227	16961	183039
Gh332_scaffold1088.1	CotAD_33320	3	CN	scaffold1088.1	439559	445556	10332	189668
Gh333_scaffold1088.1	CotAD_33324	1	NL	scaffold1088.1	474730	477903	29174	170826
Gh334_scaffold1088.1	CotAD_33326	1	NL	scaffold1088.1	488457	492002	10554	189446
Gh335_scaffold1088.1	CotAD_33328	2	N	scaffold1088.1	499114	502491	7112	192888
Gh336_scaffold1088.1	CotAD_33331	1	N	scaffold1088.1	525533	526621	23042	176958
Gh337_scaffold1088.1	CotAD_33333	2	NL	scaffold1088.1	541332	545600	14711	185289
Gh338_scaffold1088.1	CotAD_33335	1	N	scaffold1088.1	565959	566864	20359	179641
Gh339_scaffold11578.1	CotAD_75440	1	NL	scaffold11578.1	200	1585
Gh340_scaffold1227.1	CotAD_34595	5	CN	scaffold1227.1	47060	56110			cluster 53
Gh341_scaffold1227.1	CotAD_34597	1	N	scaffold1227.1	66348	67652	10238	189762
Gh342_scaffold1227.1	CotAD_34599	3	CN	scaffold1227.1	71598	72893	3946	196054
Gh343_scaffold1227.1	CotAD_34604	3	CN	scaffold1227.1	131088	134121	58195	141805
Gh344_scaffold1227.1	CotAD_34607	4	CN	scaffold1227.1	147673	151301	13552	186448
Gh345_scaffold1227.1	CotAD_34608	1	CN	scaffold1227.1	158036	160816	6735	193265
Gh346_scaffold1227.1	CotAD_34609	1	CN	scaffold1227.1	172716	175481	11900	188100
Gh347_scaffold1227.1	CotAD_34610	1	N	scaffold1227.1	186975	189776	11494	188506
Gh348_scaffold1227.1	CotAD_34619	1	CN	scaffold1227.1	233509	236049	43733	156267
Gh349_scaffold12317.1	CotAD_75146	1	NL	scaffold12317.1	367	1746
Gh350_scaffold1346.1	CotAD_41553	4	NL	scaffold1346.1	11560	15410			cluster 54
Gh351_scaffold1346.1	CotAD_41555	5	CNL	scaffold1346.1	25741	31068	10331	189669
Gh352_scaffold1346.1	CotAD_41560	2	N	scaffold1346.1	64331	66065	33263	166737
Gh353_scaffold1346.1	CotAD_41561	5	N	scaffold1346.1	74245	78501	8180	191820
Gh354_scaffold1346.1	CotAD_41562	1	N	scaffold1346.1	84938	85717	6437	193563
Gh355_scaffold1346.1	CotAD_41564	1	NL	scaffold1346.1	128557	131844	42840	157160
Gh356_scaffold1346.1	CotAD_41565	1	N	scaffold1346.1	144078	145748	12234	187766
Gh357_scaffold1346.1	CotAD_41567	3	NL	scaffold1346.1	160639	164175	14891	185109
Gh358_scaffold1346.1	CotAD_41568	3	NL	scaffold1346.1	169796	173336	5621	194379
Gh359_scaffold1346.1	CotAD_41572	3	CN	scaffold1346.1	231627	234192	58291	141709
Gh360_scaffold1346.1	CotAD_41573	2	N	scaffold1346.1	253779	256187	19587	180413
Gh361_scaffold1346.1	CotAD_41574	1	N	scaffold1346.1	261126	262031	4939	195061
Gh362_scaffold1346.1	CotAD_41578	1	NL	scaffold1346.1	288337	290757	26306	173694
Gh363_scaffold1346.1	CotAD_41580	2	N	scaffold1346.1	320421	321534	29664	170336
Gh364_scaffold1346.1	CotAD_41581	1	CN	scaffold1346.1	356424	357671	34890	165110
Gh365_scaffold1346.1	CotAD_41583	3	N	scaffold1346.1	382997	386575	25326	174674
Gh366_scaffold1346.1	CotAD_41585	1	CN	scaffold1346.1	390713	392131	4138	195862
Gh367_scaffold1346.1	CotAD_41588	1	N	scaffold1346.1	407100	407945	14969	185031
Gh368_scaffold1346.1	CotAD_41590	1	N	scaffold1346.1	413842	414954	5897	194103
Gh369_scaffold1346.1	CotAD_41593	1	NL	scaffold1346.1	426418	428115	11464	188536
Gh370_scaffold1346.1	CotAD_41595	2	CN	scaffold1346.1	451319	454778	23204	176796
Gh371_scaffold1346.1	CotAD_41596	1	NL	scaffold1346.1	472536	475817	17758	182242
Gh372_scaffold1346.1	CotAD_41598	1	NL	scaffold1346.1	481819	483609	6002	193998
Gh373_scaffold1463.1	CotAD_35334	3	N	scaffold1463.1	381956	382505
Gh374_scaffold154.1	CotAD_16041	1	CNL	scaffold154.1	856291	858876
Gh375_scaffold1551.1	CotAD_43430	2	N	scaffold1551.1	94630	95845			cluster 55
Gh376_scaffold1551.1	CotAD_43433	3	NL	scaffold1551.1	131879	134258	36034	163966
Gh377_scaffold1551.1	CotAD_43437	9	CNL	scaffold1551.1	168952	187104	34694	165306
Gh378_scaffold1551.1	CotAD_43438	9	CNL	scaffold1551.1	200555	208904	13451	186549
Gh379_scaffold1588.1	CotAD_33922	1	NL	scaffold1588.1	313980	316424
Gh380_scaffold1611.1	CotAD_70852	1	N	scaffold1611.1	35021	37780
Gh381_scaffold171.1	CotAD_11229	1	NL	scaffold171.1	1138857	1142624			cluster 56
Gh382_scaffold171.1	CotAD_11230	2	NL	scaffold171.1	1147543	1150671	4919	195081
Gh383_scaffold171.1	CotAD_11255	2	N	scaffold171.1	1354151	1357803	203480	-3480	cluster 57
Gh384_scaffold171.1	CotAD_11263	6	NL	scaffold171.1	1406528	1420203	48725	151275
Gh385_scaffold171.1	CotAD_11264	4	NL	scaffold171.1	1423297	1435565	3094	196906
Gh386_scaffold178.1	CotAD_27262	2	N	scaffold178.1	1123975	1125945
Gh387_scaffold1841.1	CotAD_41738	1	N	scaffold1841.1	343487	343804
Gh388_scaffold1851.1	CotAD_49820	1	NL	scaffold1851.1	141235	143028			cluster 58
Gh389_scaffold1851.1	CotAD_49821	1	N	scaffold1851.1	160353	160685	17325	182675
Gh390_scaffold1851.1	CotAD_49824	1	N	scaffold1851.1	228372	229766	67687	132313
Gh391_scaffold1851.1	CotAD_49830	1	CNL	scaffold1851.1	266375	269065	36609	163391
Gh392_scaffold1852.1	CotAD_49163	1	NL	scaffold1852.1	26703	28397			cluster 59
Gh393_scaffold1852.1	CotAD_49164	1	CNL	scaffold1852.1	30480	32531	2083	197917
Gh394_scaffold1852.1	CotAD_49170	1	CN	scaffold1852.1	71830	72924	39299	160701
Gh395_scaffold1852.1	CotAD_49171	2	NL	scaffold1852.1	76460	78924	3536	196464
Gh396_scaffold1852.1	CotAD_49176	2	CNL	scaffold1852.1	104628	107312	25704	174296
Gh397_scaffold1852.1	CotAD_49178	1	CNL	scaffold1852.1	111661	114360	4349	195651
Gh398_scaffold1852.1	CotAD_49179	2	CNL	scaffold1852.1	118529	121229	4169	195831
Gh399_scaffold1852.1	CotAD_49181	4	CN	scaffold1852.1	124113	127100	2884	197116
Gh400_scaffold1852.1	CotAD_49183	1	CNL	scaffold1852.1	137363	140062	10263	189737
Gh401_scaffold1852.1	CotAD_49184	5	NL	scaffold1852.1	143797	146447	3735	196265
Gh402_scaffold2162.1	CotAD_42855	1	N	scaffold2162.1	41520	41858
Gh403_scaffold2285.1	CotAD_52455	1	N	scaffold2285.1	142445	144622			cluster 60
Gh404_scaffold2285.1	CotAD_52456	1	CNL	scaffold2285.1	153007	155649	8385	191615
Gh405_scaffold2285.1	CotAD_52457	1	CNL	scaffold2285.1	164684	167272	9035	190965
Gh406_scaffold2285.1	CotAD_52458	5	NL	scaffold2285.1	169785	172210	2513	197487
Gh407_scaffold2285.1	CotAD_52460	1	CNL	scaffold2285.1	180670	183231	8460	191540
Gh408_scaffold2285.1	CotAD_52462	1	N	scaffold2285.1	192604	193755	9373	190627
Gh409_scaffold2285.1	CotAD_52463	2	CNL	scaffold2285.1	199161	201726	5406	194594
Gh410_scaffold2285.1	CotAD_52465	1	CN	scaffold2285.1	210847	212250	9121	190879
Gh411_scaffold2285.1	CotAD_52466	1	NL	scaffold2285.1	214566	216596	2316	197684
Gh412_scaffold235.1	CotAD_24687	2	CNL	scaffold235.1	230788	233531
Gh413_scaffold235.1	CotAD_24737	1	N	scaffold235.1	986609	987541	753078	-553078	cluster 61
Gh414_scaffold235.1	CotAD_24740	3	N	scaffold235.1	1039863	1040798	52322	147678
Gh415_scaffold235.1	CotAD_24741	5	NL	scaffold235.1	1045846	1052504	5048	194952
Gh416_scaffold235.1	CotAD_24742	2	N	scaffold235.1	1071065	1072842	18561	181439
Gh417_scaffold235.1	CotAD_24747	1	N	scaffold235.1	1124217	1124762	51375	148625
Gh418_scaffold235.1	CotAD_24749	1	N	scaffold235.1	1151078	1152385	26316	173684
Gh419_scaffold235.1	CotAD_24765	1	CNL	scaffold235.1	1348391	1350625	196006	3994
Gh420_scaffold235.1	CotAD_24766	3	CNL	scaffold235.1	1392997	1396057	42372	157628
Gh421_scaffold235.1	CotAD_24767	3	CNL	scaffold235.1	1401741	1407187	5684	194316
Gh422_scaffold235.1	CotAD_24768	2	NL	scaffold235.1	1435003	1442821	27816	172184
Gh423_scaffold235.1	CotAD_24769	2	CNL	scaffold235.1	1445740	1449946	2919	197081
Gh424_scaffold235.1	CotAD_24771	1	CNL	scaffold235.1	1452950	1455181	3004	196996
Gh425_scaffold2385.1	CotAD_60037	1	CN	scaffold2385.1	23273	24718			cluster 62
Gh426_scaffold2385.1	CotAD_60040	1	N	scaffold2385.1	63202	63600	38484	161516
Gh427_scaffold2385.1	CotAD_60043	1	CN	scaffold2385.1	120965	122401	57365	142635
Gh428_scaffold2385.1	CotAD_60046	1	N	scaffold2385.1	149068	149598	26667	173333
Gh429_scaffold246.1	CotAD_14692	2	NL	scaffold246.1	416023	418380
Gh430_scaffold251.1	CotAD_10365	1	CNL	scaffold251.1	1411336	1414326
Gh431_scaffold2538.1	CotAD_54796	5	NL	scaffold2538.1	118137	122948
Gh432_scaffold2595.1	CotAD_63342	1	CNL	scaffold2595.1	23829	25733			cluster 63
Gh433_scaffold2595.1	CotAD_63343	1	CNL	scaffold2595.1	47671	49680	21938	178062
Gh434_scaffold26.1	CotAD_00800	2	CNL	scaffold26.1	2054108	2057440			cluster 64
Gh435_scaffold26.1	CotAD_00803	3	NL	scaffold26.1	2064271	2066681	6831	193169
Gh436_scaffold2660.1	CotAD_62685	3	NL	scaffold2660.1	22405	30613
Gh437_scaffold2667.1	CotAD_66082	1	NL	scaffold2667.1	10881	15122
Gh438_scaffold2682.1	CotAD_53921	1	NL	scaffold2682.1	186238	188622
Gh439_scaffold269.1	CotAD_39198	1	CNL	scaffold269.1	988328	990775
Gh440_scaffold280.1	CotAD_09016	2	N	scaffold280.1	1318588	1318961			cluster 65
Gh441_scaffold280.1	CotAD_09018	1	N	scaffold280.1	1329252	1330118	10291	189709
Gh442_scaffold280.1	CotAD_09020	2	CNL	scaffold280.1	1342842	1346683	12724	187276
Gh443_scaffold280.1	CotAD_09021	2	CNL	scaffold280.1	1364198	1366824	17515	182485
Gh444_scaffold280.1	CotAD_09023	1	NL	scaffold280.1	1371025	1373694	4201	195799
Gh445_scaffold280.1	CotAD_09024	1	CN	scaffold280.1	1378313	1379440	4619	195381
Gh446_scaffold290.1	CotAD_20412	1	NL	scaffold290.1	830370	832928			cluster 66
Gh447_scaffold290.1	CotAD_20425	1	NL	scaffold290.1	1008789	1011323	175861	24139
Gh448_scaffold290.1	CotAD_20426	1	N	scaffold290.1	1017432	1019192	6109	193891
Gh449_scaffold290.1	CotAD_20429	1	CNL	scaffold290.1	1037047	1039647	17855	182145
Gh450_scaffold290.1	CotAD_20430	1	N	scaffold290.1	1044783	1046309	5136	194864
Gh451_scaffold290.1	CotAD_20431	1	NL	scaffold290.1	1053448	1055994	7139	192861
Gh452_scaffold290.1	CotAD_20433	2	N	scaffold290.1	1057706	1058768	1712	198288
Gh453_scaffold294.1	CotAD_41409	2	NL	scaffold294.1	1309732	1317964			cluster 67
Gh454_scaffold3010.1	CotAD_56788	3	NL	scaffold3010.1	10191	18451
Gh455_scaffold3010.1	CotAD_56792	1	CN	scaffold3010.1	54814	56175	36363	163637
Gh456_scaffold3010.1	CotAD_56794	1	NL	scaffold3010.1	62848	66471	6673	193327
Gh457_scaffold3010.1	CotAD_56797	1	NL	scaffold3010.1	93147	96971	26676	173324
Gh458_scaffold3010.1	CotAD_56800	3	N	scaffold3010.1	119165	123327	22194	177806
Gh459_scaffold306.1	CotAD_38905	1	N	scaffold306.1	234930	236357			cluster 68
Gh460_scaffold306.1	CotAD_38908	5	N	scaffold306.1	337150	339297	100793	99207
Gh461_scaffold3109.1	CotAD_56092	5	RNL	scaffold3109.1	57918	60833
Gh462_scaffold326.1	CotAD_23155	1	CNL	scaffold326.1	166550	169453			cluster 69
Gh463_scaffold326.1	CotAD_23157	2	CN	scaffold326.1	185018	186762	15565	184435
Gh464_scaffold326.1	CotAD_23158	1	CNL	scaffold326.1	188736	191435	1974	198026
Gh465_scaffold326.1	CotAD_23162	1	CN	scaffold326.1	222324	223754	30889	169111
Gh466_scaffold326.1	CotAD_23165	1	CNL	scaffold326.1	269232	271535	45478	154522
Gh467_scaffold326.1	CotAD_23166	1	CNL	scaffold326.1	279150	281807	7615	192385
Gh468_scaffold326.1	CotAD_23167	1	CNL	scaffold326.1	300892	303477	19085	180915
Gh469_scaffold326.1	CotAD_23168	3	CN	scaffold326.1	306653	308403	3176	196824
Gh470_scaffold326.1	CotAD_23189	1	CNL	scaffold326.1	636839	639793	328436	-128436
Gh471_scaffold3291.1	CotAD_57969	1	CN	scaffold3291.1	85593	86843
Gh472_scaffold3377.1	CotAD_73715	1	CNL	scaffold3377.1	645	2870
Gh473_scaffold3428.1	CotAD_67999	1	CNL	scaffold3428.1	15744	18512			cluster 70
Gh474_scaffold3428.1	CotAD_68001	1	NL	scaffold3428.1	20686	23763	2174	197826
Gh475_scaffold3479.1	CotAD_63327	1	N	scaffold3479.1	319	798			cluster 71
Gh476_scaffold3479.1	CotAD_63331	1	CN	scaffold3479.1	27262	28227	26464	173536
Gh477_scaffold3479.1	CotAD_63334	1	NL	scaffold3479.1	57546	59348	29319	170681
Gh478_scaffold3479.1	CotAD_63335	2	CN	scaffold3479.1	63244	64341	3896	196104
Gh479_scaffold3489.1	CotAD_66160	10	CNL	scaffold3489.1	29036	43710			cluster 72
Gh480_scaffold3489.1	CotAD_66164	11	CN	scaffold3489.1	81943	91933	38233	161767
Gh481_scaffold3489.1	CotAD_66167	1	N	scaffold3489.1	106472	107020	14539	185461
Gh482_scaffold3489.1	CotAD_66168	11	NL	scaffold3489.1	109327	118004	2307	197693
Gh483_scaffold3570.1	CotAD_70092	1	N	scaffold3570.1	34175	34687
Gh484_scaffold3794.1	CotAD_66839	2	CNL	scaffold3794.1	47307	49909
Gh485_scaffold3883.1	CotAD_69470	1	NL	scaffold3883.1	63353	66823			cluster 73
Gh486_scaffold3883.1	CotAD_69471	2	CNL	scaffold3883.1	68178	71716	1355	198645
Gh487_scaffold3884.1	CotAD_60666	2	CNL	scaffold3884.1	22529	25175			cluster 74
Gh488_scaffold3884.1	CotAD_60668	3	CNL	scaffold3884.1	40475	43117	15300	184700
Gh489_scaffold3884.1	CotAD_60671	2	N	scaffold3884.1	49077	50497	5960	194040
Gh490_scaffold3884.1	CotAD_60672	1	N	scaffold3884.1	55622	56995	5125	194875
Gh491_scaffold3884.1	CotAD_60673	1	CN	scaffold3884.1	60855	61751	3860	196140
Gh492_scaffold3884.1	CotAD_60674	1	NL	scaffold3884.1	61764	63503	13	199987
Gh493_scaffold3884.1	CotAD_60675	1	CNL	scaffold3884.1	67888	70533	4385	195615
Gh494_scaffold3884.1	CotAD_60676	1	NL	scaffold3884.1	75846	78476	5313	194687
Gh495_scaffold3884.1	CotAD_60677	1	NL	scaffold3884.1	82537	83997	4061	195939
Gh496_scaffold3901.1	CotAD_66716	1	CNL	scaffold3901.1	22492	25500
Gh497_scaffold4221.1	CotAD_71653	1	CNL	scaffold4221.1	28058	31570
Gh498_scaffold4276.1	CotAD_65419	1	N	scaffold4276.1	40647	41030			cluster 75
Gh499_scaffold4276.1	CotAD_65421	1	N	scaffold4276.1	44052	45080	3022	196978
Gh500_scaffold4390.1	CotAD_69788	2	CNL	scaffold4390.1	11646	13990			cluster 76
Gh501_scaffold4390.1	CotAD_69790	2	CNL	scaffold4390.1	32801	35578	18811	181189
Gh502_scaffold4390.1	CotAD_69793	1	CN	scaffold4390.1	54525	55187	18947	181053
Gh503_scaffold4390.1	CotAD_69794	2	N	scaffold4390.1	55201	56260	14	199986
Gh504_scaffold4400.1	CotAD_70997	1	CNL	scaffold4400.1	20092	22965
Gh505_scaffold4409.1	CotAD_63403	1	NL	scaffold4409.1	39133	41877			cluster 77
Gh506_scaffold4409.1	CotAD_63407	1	N	scaffold4409.1	48985	50013	7108	192892
Gh507_scaffold4578.1	CotAD_74587	4	NL	scaffold4578.1	40167	45875
Gh508_scaffold4874.1	CotAD_73917	5	CNL	scaffold4874.1	14024	19095			cluster 78
Gh509_scaffold4874.1	CotAD_73918	1	N	scaffold4874.1	32261	32734	13166	186834
Gh510_scaffold4990.1	CotAD_76302	4	CN	scaffold4990.1	14013	18271
Gh511_scaffold5006.1	CotAD_72800	1	N	scaffold5006.1	3890	6415
Gh512_scaffold516.1	CotAD_45776	1	N	scaffold516.1	82013	84958
Gh513_scaffold5261.1	CotAD_74631	2	CNL	scaffold5261.1	3824	6923
Gh514_scaffold5302.1	CotAD_73364	2	N	scaffold5302.1	14575	15261			cluster 79
Gh515_scaffold5302.1	CotAD_73365	1	NL	scaffold5302.1	16746	19649	1485	198515
Gh516_scaffold5401.1	CotAD_75077	2	NL	scaffold5401.1	14697	16283
Gh517_scaffold56.1	CotAD_04974	7	CNL	scaffold56.1	1606275	1618232			cluster 80
Gh518_scaffold56.1	CotAD_04975	2	N	scaffold56.1	1655884	1656871	37652	162348
Gh519_scaffold56.1	CotAD_04979	7	CNL	scaffold56.1	1709827	1715760	52956	147044
Gh520_scaffold56.1	CotAD_04980	1	CNL	scaffold56.1	1719616	1721589	3856	196144
Gh521_scaffold56.1	CotAD_04981	16	CNL	scaffold56.1	1748013	1764201	26424	173576
Gh522_scaffold56.1	CotAD_04983	2	CNL	scaffold56.1	1822291	1824743	58090	141910
Gh523_scaffold56.1	CotAD_04984	1	CN	scaffold56.1	1827940	1828872	3197	196803
Gh524_scaffold56.1	CotAD_04988	1	CN	scaffold56.1	1874207	1875724	45335	154665
Gh525_scaffold56.1	CotAD_04989	1	N	scaffold56.1	1889755	1890450	14031	185969
Gh526_scaffold56.1	CotAD_04995	1	CN	scaffold56.1	1962957	1964507	72507	127493
Gh527_scaffold56.1	CotAD_04996	10	NL	scaffold56.1	1975422	1986720	10915	189085
Gh528_scaffold56.1	CotAD_04997	5	NL	scaffold56.1	2005565	2014037	18845	181155
Gh529_scaffold56.1	CotAD_04998	7	CNL	scaffold56.1	2032159	2040561	18122	181878
Gh530_scaffold56.1	CotAD_05006	2	N	scaffold56.1	2094149	2095097	53588	146412
Gh531_scaffold56.1	CotAD_05010	1	NL	scaffold56.1	2131824	2135783	36727	163273
Gh532_scaffold56.1	CotAD_05012	2	N	scaffold56.1	2143505	2146363	7722	192278
Gh533_scaffold56.1	CotAD_05041	1	NL	scaffold56.1	2383209	2386874	236846	-36846	cluster 81
Gh534_scaffold56.1	CotAD_05043	1	NL	scaffold56.1	2401318	2405562	14444	185556
Gh535_scaffold56.1	CotAD_05045	1	CNL	scaffold56.1	2438609	2442886	33047	166953
Gh536_scaffold56.1	CotAD_05046	1	NL	scaffold56.1	2451162	2455406	8276	191724
Gh537_scaffold56.1	CotAD_05049	1	NL	scaffold56.1	2479656	2483780	24250	175750
Gh538_scaffold56.1	CotAD_05052	1	NL	scaffold56.1	2496192	2500469	12412	187588
Gh539_scaffold56.1	CotAD_05053	12	NL	scaffold56.1	2504728	2511640	4259	195741
Gh540_scaffold56.1	CotAD_05056	1	CNL	scaffold56.1	2572174	2574795	60534	139466
Gh541_scaffold5811.1	CotAD_72420	1	N	scaffold5811.1	15571	16578
Gh542_scaffold613.1	CotAD_22386	12	CNL	scaffold613.1	766257	779943			cluster 82
Gh543_scaffold613.1	CotAD_22388	1	CNL	scaffold613.1	799576	802095	19633	180367
Gh544_scaffold613.1	CotAD_22389	8	CNL	scaffold613.1	809146	819076	7051	192949
Gh545_scaffold626.1	CotAD_25233	1	CNL	scaffold626.1	623549	625930			cluster 83
Gh546_scaffold626.1	CotAD_25236	1	N	scaffold626.1	640796	642220	14866	185134
Gh547_scaffold626.1	CotAD_25239	1	N	scaffold626.1	672395	672835	30175	169825
Gh548_scaffold626.1	CotAD_25240	2	CNL	scaffold626.1	677740	680307	4905	195095
Gh549_scaffold626.1	CotAD_25241	1	CNL	scaffold626.1	692027	694591	11720	188280
Gh550_scaffold626.1	CotAD_25242	1	CN	scaffold626.1	701689	703296	7098	192902
Gh551_scaffold626.1	CotAD_25243	2	CN	scaffold626.1	723930	731653	20634	179366
Gh552_scaffold626.1	CotAD_25244	1	N	scaffold626.1	738378	740012	6725	193275
Gh553_scaffold626.1	CotAD_25246	1	CNL	scaffold626.1	745295	747865	5283	194717
Gh554_scaffold626.1	CotAD_25247	1	CNL	scaffold626.1	759454	762030	11589	188411
Gh555_scaffold7236.1	CotAD_75891	2	CNL	scaffold7236.1	4315	6923
Gh556_scaffold732.1	CotAD_35768	3	CNL	scaffold732.1	723275	727021
Gh557_scaffold743.1	CotAD_29419	1	N	scaffold743.1	92344	93030			cluster 84
Gh558_scaffold743.1	CotAD_29421	4	NL	scaffold743.1	124147	128362	31117	168883
Gh559_scaffold743.1	CotAD_29439	1	CN	scaffold743.1	308929	309903	180567	19433
Gh560_scaffold743.1	CotAD_29440	2	NL	scaffold743.1	309915	311644	12	199988
Gh561_scaffold743.1	CotAD_29442	1	NL	scaffold743.1	320314	321441	8670	191330
Gh562_scaffold783.1	CotAD_24846	3	CN	scaffold783.1	611965	613652			cluster 85
Gh563_scaffold783.1	CotAD_24847	2	N	scaffold783.1	613992	615218	340	199660
Gh564_scaffold783.1	CotAD_24852	2	CNL	scaffold783.1	649149	651963	33931	166069
Gh565_scaffold783.1	CotAD_24855	2	NL	scaffold783.1	665780	667563	13817	186183
Gh566_scaffold783.1	CotAD_24856	1	NL	scaffold783.1	673315	675963	5752	194248
Gh567_scaffold783.1	CotAD_24857	1	NL	scaffold783.1	679302	680762	3339	196661
Gh568_scaffold783.1	CotAD_24858	1	CN	scaffold783.1	686367	687287	5605	194395
Gh569_scaffold783.1	CotAD_24860	2	N	scaffold783.1	691302	693528	4015	195985
Gh570_scaffold845.1	CotAD_45845	1	CN	scaffold845.1	608997	610289
Gh571_scaffold866.1	CotAD_41862	1	NL	scaffold866.1	305312	308683			cluster 86
Gh572_scaffold866.1	CotAD_41864	12	CN	scaffold866.1	355329	365498	46646	153354
Gh573_scaffold866.1	CotAD_41866	8	CNL	scaffold866.1	451787	459794	86289	113711
Gh574_scaffold866.1	CotAD_41867	2	CNL	scaffold866.1	472845	475067	13051	186949
Gh575_scaffold866.1	CotAD_41868	8	CNL	scaffold866.1	516412	524239	41345	158655
Gh576_scaffold866.1	CotAD_41869	3	CN	scaffold866.1	546324	551685	22085	177915
Gh577_scaffold866.1	CotAD_41870	9	CNL	scaffold866.1	577086	585692	25401	174599
Gh578_scaffold878.1	CotAD_40164	1	NL	scaffold878.1	266646	268730			cluster 87
Gh579_scaffold878.1	CotAD_40167	1	N	scaffold878.1	305781	306503	37051	162949
Gh580_scaffold878.1	CotAD_40169	1	CNL	scaffold878.1	344630	346357	38127	161873
Gh581_scaffold878.1	CotAD_40171	1	N	scaffold878.1	372594	373073	26237	173763
Gh582_scaffold878.1	CotAD_40172	1	CN	scaffold878.1	401636	402355	28563	171437
Gh583_scaffold878.1	CotAD_40174	1	CNL	scaffold878.1	415604	417355	13249	186751
Gh584_scaffold878.1	CotAD_40175	3	NL	scaffold878.1	419017	426255	1662	198338
Gh585_scaffold878.1	CotAD_40176	3	CNL	scaffold878.1	433124	435432	6869	193131
Gh586_scaffold910.1	CotAD_57049	2	NL	scaffold910.1	461707	466568			cluster 88
Gh587_scaffold910.1	CotAD_57052	2	CNL	scaffold910.1	557533	565211	90965	109035
Gh588_scaffold968.1	CotAD_62076	1	CNL	scaffold968.1	313104	316466

## Sheet: Gb
Gene name	Translation	Exon number	Gene type	Gene_location(chromosome)	Gene_start	Gene_end	Genes_distance	Distance to 200kb	Cluster
Gb001_A01	Gbscaffold5691.25.0	3	CNL	A01	1016843	1021944			cluster 1
Gb002_A01	Gbscaffold5691.27.0	1	CNL	A01	1035475	1038769	13531	186469
Gb003_A01	Gbscaffold5691.30.0	4	CNL	A01	1046918	1056605	8149	191851
Gb004_A01	Gbscaffold5691.31.0	1	CN	A01	1059054	1060255	2449	197551
Gb005_A01	Gbscaffold5691.32.0	1	NL	A01	1060268	1062007	13	199987
Gb006_A01	Gbscaffold5691.33.0	1	CNL	A01	1066393	1069038	4386	195614
Gb007_A01	Gbscaffold5691.34.1	2	NL	A01	1073925	1077163	4887	195113
Gb008_A01	Gbscaffold5691.34.0	1	NL	A01	1073925	1077163	-3238
Gb009_A01	Gbscaffold15070.30.0	3	CN	A01	1390414	1393944	313251	-113251	cluster 2
Gb010_A01	Gbscaffold15070.31.0	2	CNL	A01	1400931	1403396	6987	193013
Gb011_A01	Gbscaffold15070.33.0	6	NL	A01	1411640	1417743	8244	191756
Gb012_A01	Gbscaffold15070.34.0	2	NL	A01	1421913	1424134	4170	195830
Gb013_A01	Gbscaffold15070.35.0	2	CN	A01	1436252	1437615	12118	187882
Gb014_A01	Gbscaffold15070.36.0	5	CNL	A01	1442355	1451150	4740	195260
Gb015_A01	Gbscaffold15070.37.0	3	CNL	A01	1468964	1471609	17814	182186
Gb016_A01	Gbscaffold15070.40.0	1	NL	A01	1483750	1486145	12141	187859
Gb017_A01	Gbscaffold21684.1.0	1	N	A01	3751353	3752462	2265208	-2065208	cluster 3
Gb018_A01	Gbscaffold4210.1.0	3	N	A01	3759427	3760465	6965	193035
Gb019_A01	Gbscaffold4210.3.0	2	N	A01	3801880	3802865	41415	158585
Gb020_A01	Gbscaffold4210.6.0	1	N	A01	3834968	3835396	32103	167897
Gb021_A01	Gbscaffold4210.7.0	1	N	A01	3869203	3869943	33807	166193
Gb022_A01	Gbscaffold3243.7.0	1	N	A01	4020722	4020995	150779	49221
Gb023_A01	Gbscaffold3243.1.0	6	N	A01	4087315	4097422	66320	133680
Gb024_A01	Gbscaffold5840.7.0	7	TNL	A01	6969241	7017965	2871819	-2671819
Gb025_A01	Gbscaffold7019.5.1	3	CNL	A01	8997951	9002661	1979986	-1779986	cluster 4
Gb026_A01	Gbscaffold7019.5.0	3	CNL	A01	8998396	9002574	-4265
Gb027_A01	Gbscaffold2656.5.1	3	NL	A01	9461974	9465131	459400	-259400	cluster 5
Gb028_A01	Gbscaffold2656.5.0	3	NL	A01	9462045	9465131	-3086
Gb029_A01	Gbscaffold12388.1.1	7	RNL	A01	28446461	28450444	18981330	-18781330	cluster 6
Gb030_A01	Gbscaffold12388.1.0	5	RNL	A01	28447215	28450444	-3229
Gb031_A02	Gbscaffold7663.1.0	1	N	A02	603169	604950			cluster 7
Gb032_A02	Gbscaffold7663.7.0	9	N	A02	660384	668858	55434	144566
Gb033_A02	Gbscaffold7663.29.0	4	NL	A02	907238	911679	238380	-38380	cluster 8
Gb034_A02	Gbscaffold7663.30.0	2	NL	A02	912446	915025	767	199233
Gb035_A02	Gbscaffold7663.31.0	3	NL	A02	930956	933623	15931	184069
Gb036_A02	Gbscaffold1918.2.0	3	N	A02	75351801	75352681	74418178	-74218178
Gb037_A02	Gbscaffold18124.1.0	3	NL	A02	76551184	76556158	1198503	-998503
Gb038_A03	Gbscaffold16302.20.0	5	CN	A03	2080785	2095974			cluster 9
Gb039_A03	Gbscaffold16302.21.0	3	NL	A03	2097075	2102312	1101	198899
Gb040_A03	Gbscaffold16302.21.1	2	NL	A03	2097075	2102312	-5237
Gb041_A04	Gbscaffold7897.2.0	2	CNL	A04	133133	136250			cluster 10
Gb042_A04	Gbscaffold7897.1.0	5	NL	A04	153627	172173	17377	182623
Gb043_A04	Gbscaffold6067.10.0	2	CN	A04	676981	681691	504808	-304808	cluster 11
Gb044_A04	Gbscaffold6067.11.0	2	CN	A04	682641	685113	950	199050
Gb045_A04	Gbscaffold1811.13.0	4	CNL	A04	1105099	1120391	419986	-219986	cluster 12
Gb046_A04	Gbscaffold1811.14.0	4	CNL	A04	1128301	1130995	7910	192090
Gb047_A04	Gbscaffold1811.15.0	9	CNL	A04	1135377	1139817	4382	195618
Gb048_A04	Gbscaffold1811.33.0	1	N	A04	1398632	1400366	258815	-58815
Gb049_A04	Gbscaffold3047.8.0	5	NL	A04	1886943	1894161	486577	-286577	cluster 13
Gb050_A04	Gbscaffold3047.1.0	3	NL	A04	1925730	1932130	31569	168431
Gb051_A04	Gbscaffold22965.3.0	2	NL	A04	1989758	1990636	57628	142372
Gb052_A04	Gbscaffold22965.1.0	6	NL	A04	1996339	2001078	5703	194297
Gb053_A04	Gbscaffold5626.1.0	7	NL	A04	2042181	2047244	41103	158897
Gb054_A04	Gbscaffold518.1.0	2	NL	A04	2537660	2539564	490416	-290416	cluster 14
Gb055_A04	Gbscaffold518.3.0	10	CN	A04	2562107	2571647	22543	177457
Gb056_A04	Gbscaffold5477.1.0	2	N	A04	2826014	2827200	254367	-54367	cluster 15
Gb057_A04	Gbscaffold5477.3.0	5	NL	A04	2951043	2962044	123843	76157
Gb058_A04	Gbscaffold5477.5.0	11	CN	A04	2975198	2987400	13154	186846
Gb059_A04	Gbscaffold3447.5.0	4	CNL	A04	3554290	3565496	566890	-366890
Gb060_A04	Gbscaffold2732.1.0	1	CN	A04	5317138	5318073	1751642	-1551642	cluster 16
Gb061_A04	Gbscaffold16412.1.0	2	CNL	A04	5515109	5521922	197036	2964
Gb062_A04	Gbscaffold16412.2.0	2	CN	A04	5524240	5524840	2318	197682
Gb063_A04	Gbscaffold16412.3.0	3	CN	A04	5538979	5551268	14139	185861
Gb064_A04	Gbscaffold1667.13.0	4	CNL	A04	6078326	6084859	527058	-327058
Gb065_A04	Gbscaffold11247.1.0	4	NL	A04	6442328	6444323	357469	-157469	cluster 17
Gb066_A04	Gbscaffold11247.4.0	4	CN	A04	6477472	6480095	33149	166851
Gb067_A04	Gbscaffold11247.5.0	7	CNL	A04	6521662	6530265	41567	158433
Gb068_A04	Gbscaffold11247.7.0	3	NL	A04	6593351	6596789	63086	136914
Gb069_A04	Gbscaffold3304.2.0	6	CNL	A04	6659417	6669254	62628	137372
Gb070_A04	Gbscaffold7190.12.0	3	NL	A04	7325249	7327509	655995	-455995	cluster 18
Gb071_A04	Gbscaffold7190.13.0	3	NL	A04	7339009	7341578	11500	188500
Gb072_A04	Gbscaffold3900.1.0	6	N	A04	8111245	8114347	769667	-569667	cluster 19
Gb073_A04	Gbscaffold3900.2.0	4	NL	A04	8132581	8136223	18234	181766
Gb074_A05	Gbscaffold21757.5.0	8	CNL	A05	1265307	1277103
Gb075_A05	Gbscaffold12974.3.0	2	CNL	A05	10012617	10017347	8735514	-8535514
Gb076_A05	Gbscaffold20777.3.0	2	CNL	A05	28455689	28460340	18438342	-18238342
Gb077_A05	Gbscaffold235.1.0	3	CNL	A05	33827688	33830887	5367348	-5167348	cluster 20
Gb078_A05	Gbscaffold235.9.0	7	NL	A05	33833765	33863035	2878	197122
Gb079_A05	Gbscaffold9484.1.0	5	NL	A05	34013973	34019645	150938	49062
Gb080_A05	Gbscaffold9484.4.0	1	N	A05	34070764	34071935	51119	148881
Gb081_A05	Gbscaffold710.1.0	3	NL	A05	35078208	35083478	1006273	-806273	cluster 21
Gb082_A05	Gbscaffold7532.1.0	6	CNL	A05	35226819	35238928	143341	56659
Gb083_A05	Gbscaffold7532.2.0	3	NL	A05	35252416	35254814	13488	186512
Gb084_A05	Gbscaffold14413.12.0	3	NL	A05	90712542	90715012	55457728	-55257728
Gb085_A06	Gbscaffold22202.1.0	5	CNL	A06	702085	711163
Gb086_A06	Gbscaffold10388.13.0	2	N	A06	3085274	3085678	2374111	-2174111	cluster 22
Gb087_A06	Gbscaffold10388.1.1	3	NL	A06	3085740	3091051	62	199938
Gb088_A06	Gbscaffold10388.1.0	2	NL	A06	3085740	3090915	-5311
Gb089_A06	Gbscaffold10388.16.0	2	CNL	A06	3093593	3097972	2678	197322
Gb090_A06	Gbscaffold2850.1.0	6	N	A06	13840761	13848691	10742789	-10542789	cluster 23
Gb091_A06	Gbscaffold2850.1.1	6	N	A06	13840761	13849582	-7930
Gb092_A06	Gbscaffold6838.4.1	2	CNL	A06	98510572	98517018	84660990	-84460990	cluster 24
Gb093_A06	Gbscaffold6838.4.0	2	CNL	A06	98512249	98517018	-4769
Gb094_A06	Gbscaffold6838.6.0	1	CN	A06	98523049	98523900	6031	193969
Gb095_A06	Gbscaffold6838.7.0	1	NL	A06	98523950	98525764	50	199950
Gb096_A06	Gbscaffold6838.8.0	3	CN	A06	98546271	98547579	20507	179493
Gb097_A06	Gbscaffold17187.13.0	2	CNL	A06	98676655	98679582	129076	70924
Gb098_A06	Gbscaffold17187.17.0	3	NL	A06	98704931	98707216	25349	174651
Gb099_A06	Gbscaffold17187.18.0	1	N	A06	98707802	98708821	586	199414
Gb100_A06	Gbscaffold17187.19.0	1	N	A06	98736723	98737301	27902	172098
Gb101_A06	Gbscaffold9187.1.0	2	CNL	A06	98778453	98781532	41152	158848
Gb102_A07	Gbscaffold959.6.0	3	CNL	A07	6999776	7004989
Gb103_A08	Gbscaffold6499.2.0	4	CNL	A08	7774201	7780442
Gb104_A08	Gbscaffold27181.1.0	2	NL	A08	35688725	35697328	27908283	-27708283
Gb105_A08	Gbscaffold32636.1.0	4	NL	A08	92515635	92525203	56818307	-56618307
Gb106_A08	Gbscaffold1221.63.0	3	N	A08	101622424	101627628	9097221	-8897221	cluster 25
Gb107_A08	Gbscaffold1221.65.0	3	N	A08	101641616	101644866	13988	186012
Gb108_A08	Gbscaffold1221.67.0	3	N	A08	101657254	101662113	12388	187612
Gb109_A08	Gbscaffold1221.62.0	3	N	A08	101665328	101675731	3215	196785
Gb110_A09	Gbscaffold5942.15.1	2	CN	A09	1101469	1103083
Gb111_A09	Gbscaffold7644.7.0	1	N	A09	3202193	3203158	2099110	-1899110
Gb112_A09	Gbscaffold10071.12.0	1	CNL	A09	16445238	16447895	13242080	-13042080
Gb113_A09	Gbscaffold9072.3.0	1	N	A09	60673491	60674429	44225596	-44025596
Gb114_A10	Gbscaffold2651.5.0	3	NL	A10	7142900	7149279
Gb115_A10	Gbscaffold15445.3.0	2	CN	A10	8289798	8290647	1140519	-940519
Gb116_A10	Gbscaffold5279.1.0	5	CNL	A10	12101855	12105722	3811208	-3611208
Gb117_A10	Gbscaffold14814.6.0	3	N	A10	12757512	12758264	651790	-451790
Gb118_A10	Gbscaffold6425.3.0	3	NL	A10	68541421	68545142	55783157	-55583157
Gb119_A10	Gbscaffold6129.2.0	3	NL	A10	69423453	69427309	878311	-678311	cluster 26
Gb120_A10	Gbscaffold6129.3.0	1	N	A10	69543096	69544379	115787	84213
Gb121_A10	Gbscaffold6129.5.0	3	NL	A10	69556181	69558993	11802	188198
Gb122_A10	Gbscaffold1917.15.0	3	N	A10	70350047	70351213	791054	-591054	cluster 27
Gb123_A10	Gbscaffold1917.17.0	6	NL	A10	70380675	70387113	29462	170538
Gb124_A10	Gbscaffold5476.4.0	2	CNL	A10	95659000	95663957	25271887	-25071887	cluster 28
Gb125_A10	Gbscaffold5476.7.0	1	CN	A10	95697382	95698546	33425	166575
Gb126_A10	Gbscaffold3380.11.0	4	CN	A10	97522485	97526572	1823939	-1623939
Gb127_A10	Gbscaffold3229.25.0	1	NL	A10	99655362	99658184	2128790	-1928790	cluster 29
Gb128_A10	Gbscaffold3229.27.0	3	NL	A10	99696816	99701519	38632	161368
Gb129_A10	Gbscaffold3229.28.0	6	NL	A10	99740777	99747302	39258	160742
Gb130_A10	Gbscaffold3229.30.0	1	NL	A10	99754054	99756459	6752	193248
Gb131_A10	Gbscaffold3229.34.0	4	CNL	A10	99858864	99867909	102405	97595
Gb132_A10	Gbscaffold51738.1.0	3	N	A10	99872267	99873593	4358	195642
Gb133_A10	Gbscaffold3801.1.0	1	NL	A10	99924925	99927868	51332	148668
Gb134_A10	Gbscaffold12160.1.0	5	NL	A10	103075038	103084452	3147170	-2947170
Gb135_A10	Gbscaffold11599.16.0	3	CN	A10	103940476	103950196	856024	-656024	cluster 30
Gb136_A10	Gbscaffold28696.6.0	4	N	A10	103988675	103990184	38479	161521
Gb137_A10	Gbscaffold28696.7.0	3	CN	A10	103991850	103995381	1666	198334
Gb138_A10	Gbscaffold20109.19.0	6	NL	A10	105035294	105042643	1039913	-839913	cluster 31
Gb139_A10	Gbscaffold16360.1.0	5	NL	A10	105093628	105121264	50985	149015
Gb140_A10	Gbscaffold3729.1.0	7	N	A10	105137369	105166558	16105	183895
Gb141_A10	Gbscaffold3729.4.0	6	TN	A10	105229355	105233343	62797	137203
Gb142_A10	Gbscaffold3729.5.0	6	TN	A10	105304091	105321010	70748	129252
Gb143_A10	Gbscaffold5257.1.0	11	TNL	A10	105377300	105406909	56290	143710
Gb144_A10	Gbscaffold5257.4.0	2	N	A10	105442668	105446435	35759	164241
Gb145_A10	Gbscaffold12744.4.0	4	TNL	A10	105558735	105562082	112300	87700
Gb146_A10	Gbscaffold12744.2.0	5	TN	A10	105602548	105604975	40466	159534
Gb147_A10	Gbscaffold12744.5.0	3	N	A10	105671775	105682028	66800	133200
Gb148_A10	Gbscaffold12744.6.0	13	NL	A10	105703647	105757749	21619	178381
Gb149_A11	Gbscaffold15061.7.2	3	CN	A11	21916349	21921814			cluster 32
Gb150_A11	Gbscaffold15061.7.1	3	CN	A11	21916358	21921814	-5456
Gb151_A11	Gbscaffold20620.4.1	4	TN	A11	22045135	22048795	123321	76679
Gb152_A11	Gbscaffold20620.4.0	4	TNL	A11	22045135	22048737	-3660
Gb153_A11	Gbscaffold24892.1.0	1	NL	A11	22175911	22178070	127174	72826
Gb154_A11	Gbscaffold18023.1.0	2	CNL	A11	23543554	23548169	1365484	-1165484
Gb155_A11	Gbscaffold10149.4.0	5	RNL	A11	32155062	32158690	8606893	-8406893	cluster 33
Gb156_A11	Gbscaffold10149.6.0	5	NL	A11	32161160	32164107	2470	197530
Gb157_A11	Gbscaffold4326.1.0	7	CNL	A11	62672386	62681580	30508279	-30308279
Gb158_A11	Gbscaffold20222.1.0	3	N	A11	77209883	77211220	14528303	-14328303
Gb159_A11	Gbscaffold12395.2.0	4	N	A11	79861988	79863188	2650768	-2450768	cluster 34
Gb160_A11	Gbscaffold10046.1.0	4	CN	A11	79892254	79900501	29066	170934
Gb161_A11	Gbscaffold3391.18.0	4	CNL	A11	84955158	84962558	5054657	-4854657
Gb162_A11	Gbscaffold3391.26.0	9	NL	A11	85290018	85302277	327460	-127460
Gb163_A11	Gbscaffold7076.9.0	6	NL	A11	88959068	88965114	3656791	-3456791	cluster 35
Gb164_A11	Gbscaffold7076.1.0	7	NL	A11	89134565	89152822	169451	30549
Gb165_A11	Gbscaffold7076.2.0	10	NL	A11	89165465	89183762	12643	187357
Gb166_A11	Gbscaffold7016.6.0	2	CNL	A11	89328757	89331442	144995	55005
Gb167_A11	Gbscaffold7016.7.0	3	CN	A11	89347705	89350902	16263	183737
Gb168_A11	Gbscaffold7016.8.0	1	CNL	A11	89353340	89357149	2438	197562
Gb169_A11	Gbscaffold7016.9.0	2	NL	A11	89388524	89390844	31375	168625
Gb170_A11	Gbscaffold7016.10.0	2	CNL	A11	89401510	89409772	10666	189334
Gb171_A11	Gbscaffold7016.13.0	2	CNL	A11	89440034	89443886	30262	169738
Gb172_A11	Gbscaffold7016.16.0	4	NL	A11	89471848	89474933	27962	172038
Gb173_A11	Gbscaffold7016.17.0	3	CN	A11	89476678	89479212	1745	198255
Gb174_A11	Gbscaffold7016.18.1	3	CNL	A11	89482955	89488068	3743	196257
Gb175_A11	Gbscaffold7016.18.0	3	CNL	A11	89483221	89488068	-4847
Gb176_A11	Gbscaffold1212.3.0	2	TN	A11	89685870	89688194	197802	2198
Gb177_A11	Gbscaffold1212.2.0	9	TNL	A11	89700880	89709357	12686	187314
Gb178_A11	Gbscaffold1212.4.0	2	N	A11	89731816	89735619	22459	177541
Gb179_A11	Gbscaffold1212.1.0	26	TNL	A11	89777588	89869273	41969	158031
Gb180_A11	Gbscaffold1212.8.0	5	TNL	A11	89900112	89904005	30839	169161
Gb181_A11	Gbscaffold9159.1.0	20	TNL	A11	90001418	90144864	97413	102587
Gb182_A11	Gbscaffold936.5.0	2	N	A11	90464840	90465357	319976	-119976	cluster 36
Gb183_A11	Gbscaffold936.12.0	6	NL	A11	90551992	90560782	86635	113365
Gb184_A11	Gbscaffold936.14.0	3	N	A11	90572616	90573772	11834	188166
Gb185_A11	Gbscaffold9186.1.0	4	CN	A11	91128061	91133572	554289	-354289	cluster 37
Gb186_A11	Gbscaffold9186.2.0	4	N	A11	91194950	91201783	61378	138622
Gb187_A11	Gbscaffold8944.1.0	5	N	A11	91276694	91287162	74911	125089
Gb188_A11	Gbscaffold8944.5.0	2	N	A11	91301192	91306661	14030	185970
Gb189_A11	Gbscaffold14501.12.0	5	CN	A11	91527675	91531546	221014	-21014	cluster 38
Gb190_A11	Gbscaffold14501.13.0	2	NL	A11	91540458	91543570	8912	191088
Gb191_A11	Gbscaffold6378.1.0	17	TNL	A11	92967295	93000547	1423725	-1223725
Gb192_A11	Gbscaffold18551.1.0	6	N	A11	93412830	93416817	412283	-212283	cluster 39
Gb193_A11	Gbscaffold1689.2.0	12	TNL	A11	93517622	93537468	100805	99195
Gb194_A11	Gbscaffold1689.5.0	7	NL	A11	93560598	93564237	23130	176870
Gb195_A11	Gbscaffold7520.14.0	5	CNL	A11	94728977	94735338	1164740	-964740	cluster 40
Gb196_A11	Gbscaffold7520.1.0	8	NL	A11	94782981	94801682	47643	152357
Gb197_A11	Gbscaffold7520.17.0	3	NL	A11	94827383	94832699	25701	174299
Gb198_A11	Gbscaffold7520.21.0	1	N	A11	94852769	94853905	20070	179930
Gb199_A11	Gbscaffold8304.11.0	5	CNL	A11	95175782	95192217	321877	-121877	cluster 41
Gb200_A11	Gbscaffold8304.12.0	4	NL	A11	95208370	95217286	16153	183847
Gb201_A11	Gbscaffold8304.14.0	2	N	A11	95279892	95281425	62606	137394
Gb202_A11	Gbscaffold2954.1.0	8	NL	A11	95335460	95349519	54035	145965
Gb203_A11	Gbscaffold2954.2.0	6	CNL	A11	95369982	95382976	20463	179537
Gb204_A11	Gbscaffold2954.3.0	7	N	A11	95386388	95398693	3412	196588
Gb205_A11	Gbscaffold2954.4.0	5	NL	A11	95428840	95443310	30147	169853
Gb206_A11	Gbscaffold2954.5.0	12	CNL	A11	95482943	95500868	39633	160367
Gb207_A11	Gbscaffold7329.3.0	2	N	A11	95568851	95570719	67983	132017
Gb208_A11	Gbscaffold7329.2.0	3	NL	A11	95608790	95612984	38071	161929
Gb209_A11	Gbscaffold7329.9.0	3	NL	A11	95668186	95669702	55202	144798
Gb210_A11	Gbscaffold7329.8.0	3	NL	A11	95696565	95702391	26863	173137
Gb211_A11	Gbscaffold7329.1.0	5	NL	A11	95726396	95740583	24005	175995
Gb212_A11	Gbscaffold965.1.0	3	NL	A11	96044212	96051829	303629	-103629	cluster 42
Gb213_A11	Gbscaffold24028.1.0	2	NL	A11	96113491	96114868	61662	138338
Gb214_A11	Gbscaffold21999.1.0	3	NL	A11	96140039	96150727	25171	174829
Gb215_A11	Gbscaffold21999.3.0	2	NL	A11	96163476	96165798	12749	187251
Gb216_A11	Gbscaffold21999.4.0	1	N	A11	96165814	96166054	16	199984
Gb217_A11	Gbscaffold21999.2.0	2	NL	A11	96187796	96191895	21742	178258
Gb218_A11	Gbscaffold21999.5.0	2	NL	A11	96231683	96232891	39788	160212
Gb219_A12	Gbscaffold6381.2.0	1	CN	A12	16745735	16746409			cluster 43
Gb220_A12	Gbscaffold6381.3.0	1	N	A12	16749162	16750754	2753	197247
Gb221_A12	Gbscaffold6381.4.0	1	CNL	A12	16750981	16753939	227	199773
Gb222_A12	Gbscaffold10008.11.0	2	CN	A12	62126596	62128112	45372657	-45172657	cluster 44
Gb223_A12	Gbscaffold10008.13.0	1	CN	A12	62140018	62141452	11906	188094
Gb224_A12	Gbscaffold4337.1.0	3	CNL	A12	82484857	82488661	20343405	-20143405	cluster 45
Gb225_A12	Gbscaffold4337.1.1	3	CNL	A12	82484857	82488680	-3804
Gb226_A12	Gbscaffold3048.53.0	1	N	A12	87611839	87613212	5123159	-4923159	cluster 46
Gb227_A12	Gbscaffold3048.54.1	2	N	A12	87616989	87618606	3777	196223
Gb228_A12	Gbscaffold3048.54.0	2	N	A12	87617182	87618606	-1424
Gb229_A12	Gbscaffold3048.56.0	2	N	A12	87634089	87636893	15483	184517
Gb230_A12	Gbscaffold3048.70.0	4	NL	A12	87721229	87726364	84336	115664
Gb231_A12	Gbscaffold3048.72.0	1	N	A12	87738348	87739271	11984	188016
Gb232_A12	Gbscaffold3048.73.0	1	N	A12	87739639	87741177	368	199632
Gb233_A13	Gbscaffold10299.7.0	1	NL	A13	40778883	40780040			cluster 47
Gb234_A13	Gbscaffold10299.9.0	3	N	A13	40782185	40782937	2145	197855
Gb235_A13	Gbscaffold2360.3.0	2	CN	A13	41317391	41318172	534454	-334454	cluster 48
Gb236_A13	Gbscaffold2360.4.0	1	NL	A13	41318269	41319570	97	199903
Gb237_A13	Gbscaffold17840.6.0	5	N	A13	58522986	58526095	17203416	-17003416
Gb238_A13	Gbscaffold257.14.1	2	NL	A13	83324428	83326637	24798333	-24598333	cluster 49
Gb239_A13	Gbscaffold257.14.0	2	NL	A13	83324431	83326637	-2206
Gb240_D01	Gbscaffold9625.1.0	6	N	D01	3425446	3428666			cluster 50
Gb241_D01	Gbscaffold9625.2.0	3	CNL	D01	3432143	3435731	3477	196523
Gb242_D01	Gbscaffold9625.3.0	3	CNL	D01	3436618	3441648	887	199113
Gb243_D01	Gbscaffold4369.1.0	7	NL	D01	3546810	3558482	105162	94838
Gb244_D01	Gbscaffold4369.2.0	4	CN	D01	3570875	3576414	12393	187607
Gb245_D01	Gbscaffold4369.3.0	4	CN	D01	3597668	3612525	21254	178746
Gb246_D01	Gbscaffold4369.4.0	7	CN	D01	3619899	3626375	7374	192626
Gb247_D01	Gbscaffold4369.5.0	2	CN	D01	3633250	3637672	6875	193125
Gb248_D01	Gbscaffold4369.6.0	7	CNL	D01	3659358	3677745	21686	178314
Gb249_D01	Gbscaffold4997.5.0	1	NL	D01	7074823	7077782	3397078	-3197078
Gb250_D01	Gbscaffold10924.5_scaffold10924.6.1	8	RNL	D01	19315165	19320338	12237383	-12037383	cluster 51
Gb251_D01	Gbscaffold10924.5_scaffold10924.6.0	6	RNL	D01	19315228	19320338	-5110
Gb252_D01	Gbscaffold3999.3.0	7	N	D01	53972742	53984113	34652404	-34452404
Gb253_D02	Gbscaffold2645.1.0	11	N	D02	680907	687726			cluster 52
Gb254_D02	Gbscaffold2645.2.0	1	N	D02	690066	691247	2340	197660
Gb255_D02	Gbscaffold2645.3.0	2	NL	D02	692312	696085	1065	198935
Gb256_D02	Gbscaffold21274.12.0	5	CN	D02	1003483	1010854	307398	-107398
Gb257_D02	Gbscaffold2868.3.0	3	CNL	D02	47531633	47535086	46520779	-46320779
Gb258_D02	Gbscaffold3599.1.0	5	TNL	D02	61083937	61092462	13548851	-13348851
Gb259_D03	Gbscaffold26815.1.0	3	NL	D03	1019601	1021739
Gb260_D03	Gbscaffold14069.11.0	4	NL	D03	10708011	10713678	9686272	-9486272	cluster 53
Gb261_D03	Gbscaffold14069.13.0	2	N	D03	10761221	10761889	47543	152457
Gb262_D03	Gbscaffold14655.5.0	8	NL	D03	11245458	11276766	483569	-283569
Gb263_D05	Gbscaffold13729.5.0	3	N	D05	696795	698462			cluster 54
Gb264_D05	Gbscaffold13729.6.0	3	CN	D05	708708	718802	10246	189754
Gb265_D05	Gbscaffold13729.7.0	1	N	D05	730024	732920	11222	188778
Gb266_D05	Gbscaffold13729.8.0	2	N	D05	734276	738733	1356	198644
Gb267_D05	Gbscaffold8436.13.0	2	CNL	D05	2645972	2648664	1907239	-1707239
Gb268_D05	Gbscaffold20891.1.0	4	CNL	D05	19960257	19965513	17311593	-17111593
Gb269_D05	Gbscaffold322.22.0	3	RN	D05	25547580	25548934	5582067	-5382067	cluster 55
Gb270_D05	Gbscaffold322.23.0	3	NL	D05	25548985	25550409	51	199949
Gb271_D05	Gbscaffold4260.27.0	2	CNL	D05	29317343	29321982	3766934	-3566934
Gb272_D05	Gbscaffold94.1.0	7	CNL	D05	32635246	32649918	3313264	-3113264	cluster 56
Gb273_D05	Gbscaffold17090.1.0	3	NL	D05	32784777	32787797	134859	65141
Gb274_D05	Gbscaffold12065.2.0	3	NL	D05	33310580	33313183	522783	-322783	cluster 57
Gb275_D05	Gbscaffold12065.1.0	3	NL	D05	33313801	33316772	618	199382
Gb276_D05	Gbscaffold5503.2.0	4	NL	D05	33392536	33397494	75764	124236
Gb277_D05	Gbscaffold5503.3.0	2	N	D05	33409615	33410442	12121	187879
Gb278_D05	Gbscaffold5503.1.0	6	NL	D05	33481410	33492164	70968	129032
Gb279_D05	Gbscaffold5503.6.0	3	NL	D05	33512958	33515613	20794	179206
Gb280_D05	Gbscaffold5503.22.0	1	N	D05	33570241	33570968	54628	145372
Gb281_D05	Gbscaffold5106.1.0	6	CN	D05	52938226	52941828	19367258	-19167258	cluster 58
Gb282_D05	Gbscaffold5106.8.0	6	CNL	D05	53116212	53123384	174384	25616
Gb283_D05	Gbscaffold5106.9.0	6	CNL	D05	53133744	53139483	10360	189640
Gb284_D05	Gbscaffold5109.9.0	5	NL	D05	55031881	55051219	1892398	-1692398
Gb285_D05	Gbscaffold11947.4.0	6	NL	D05	55293955	55303473	242736	-42736	cluster 59
Gb286_D05	Gbscaffold11947.5.0	2	N	D05	55313534	55314434	10061	189939
Gb287_D05	Gbscaffold11947.7.0	7	CN	D05	55337679	55342978	23245	176755
Gb288_D05	Gbscaffold25311.2.0	3	CNL	D05	55544959	55548419	201981	-1981
Gb289_D05	Gbscaffold11387.4.0	2	N	D05	55977092	55980370	428673	-228673	cluster 60
Gb290_D05	Gbscaffold11387.5.0	1	N	D05	55981924	55982432	1554	198446
Gb291_D05	Gbscaffold23795.2.0	1	CN	D05	56031443	56031889	49011	150989
Gb292_D05	Gbscaffold3387.7.0	3	CN	D05	56115568	56127477	83679	116321
Gb293_D05	Gbscaffold16729.6.0	7	CNL	D05	56918767	56926865	791290	-591290	cluster 61
Gb294_D05	Gbscaffold16729.7.0	9	CNL	D05	56939388	56946165	12523	187477
Gb295_D05	Gbscaffold13755.5.0	3	N	D05	57173147	57173995	226982	-26982	cluster 62
Gb296_D05	Gbscaffold9574.2.0	2	N	D05	57282957	57285840	108962	91038
Gb297_D05	Gbscaffold18829.7.0	1	N	D05	58462467	58463147	1176627	-976627
Gb298_D05	Gbscaffold6461.1.0	8	CNL	D05	58913041	58918976	449894	-249894
Gb299_D05	Gbscaffold4057.7.0	4	N	D05	59156309	59160473	237333	-37333
Gb300_D05	Gbscaffold13331.22.0	2	CNL	D05	59670928	59676652	510455	-310455	cluster 63
Gb301_D05	Gbscaffold13331.23.0	4	CNL	D05	59685791	59693045	9139	190861
Gb302_D06	Gbscaffold17837.1.0	3	CNL	D06	948128	954651			cluster 64
Gb303_D06	Gbscaffold17837.1.1	4	CNL	D06	948128	954651	-6523
Gb304_D06	Gbscaffold17837.38.0	4	NL	D06	969508	974238	14857	185143
Gb305_D06	Gbscaffold17837.38.1	3	NL	D06	969508	974238	-4730
Gb306_D06	Gbscaffold4358.7.0	2	N	D06	52254488	52255006	51280250	-51080250	cluster 65
Gb307_D06	Gbscaffold4358.9.0	2	N	D06	52257000	52257518	1994	198006
Gb308_D06	Gbscaffold14999.1.0	2	NL	D06	63675539	63677762	11418021	-11218021	cluster 66
Gb309_D06	Gbscaffold14999.2.0	2	CNL	D06	63680104	63683711	2342	197658
Gb310_D06	Gbscaffold14999.8.0	3	CNL	D06	63727446	63732542	43735	156265
Gb311_D06	Gbscaffold14999.13.0	7	CNL	D06	63770242	63785351	37700	162300
Gb312_D06	Gbscaffold14999.18.0	5	N	D06	63800787	63805223	15436	184564
Gb313_D06	Gbscaffold14999.19.0	4	CN	D06	63847981	63850661	42758	157242
Gb314_D06	Gbscaffold1391.18.0	2	CNL	D06	64225412	64228127	374751	-174751	cluster 67
Gb315_D06	Gbscaffold1391.19.0	2	CN	D06	64230185	64231346	2058	197942
Gb316_D06	Gbscaffold14394.4.0	6	CN	D06	64301791	64304474	70445	129555
Gb317_D06	Gbscaffold14656.21.0	2	CN	D06	64712704	64714280	408230	-208230	cluster 68
Gb318_D06	Gbscaffold14656.22.0	2	CNL	D06	64718349	64722421	4069	195931
Gb319_D06	Gbscaffold14656.25.0	2	N	D06	64761548	64762186	39127	160873
Gb320_D07	Gbscaffold2256.4.0	2	CNL	D07	7115352	7119458
Gb321_D07	Gbscaffold1387.3.0	4	N	D07	9197996	9199412	2078538	-1878538
Gb322_D08	Gbscaffold12988.2.0	2	CNL	D08	7334118	7339027
Gb323_D08	Gbscaffold5377.17.0	1	CN	D08	25781574	25782973	18442547	-18242547
Gb324_D08	Gbscaffold8900.2.0	4	CNL	D08	51227222	51232651	25444249	-25244249
Gb325_D08	Gbscaffold13972.2.0	10	NL	D08	54320489	54336855	3087838	-2887838
Gb326_D08	Gbscaffold7359.6.0	3	CNL	D08	67199931	67203551	12863076	-12663076	cluster 69
Gb327_D08	Gbscaffold7359.6.1	4	NL	D08	67199931	67203551	-3620
Gb328_D09	Gbscaffold7766.22.0	1	CNL	D09	12694116	12696819
Gb329_D09	Gbscaffold574.13.0	12	N	D09	38044104	38051948	25347285	-25147285
Gb330_D09	Gbscaffold10361.12.0	1	N	D09	45782440	45782751	7730492	-7530492
Gb331_D09	Gbscaffold9120.26.0	2	CNL	D09	50117011	50121856	4334260	-4134260
Gb332_D10	Gbscaffold12173.3.0	4	NL	D10	6496572	6502486			cluster 70
Gb333_D10	Gbscaffold12173.3.1	2	NL	D10	6496572	6501845	-5914
Gb334_D10	Gbscaffold20414.2.0	1	N	D10	7359478	7360623	857633	-657633
Gb335_D10	Gbscaffold15829.1.0	5	CNL	D10	7706440	7711310	345817	-145817
Gb336_D10	Gbscaffold5694.9.0	1	N	D10	8353377	8353868	642067	-442067
Gb337_D10	Gbscaffold3051.11.0	5	CNL	D10	8782946	8785785	429078	-229078
Gb338_D10	Gbscaffold6248.5.0	2	N	D10	42649862	42650847	33864077	-33664077
Gb339_D10	Gbscaffold15071.6.0	4	CNL	D10	58996039	59000163	16345192	-16145192
Gb340_D10	Gbscaffold4467.1.0	3	N	D10	60040935	60046935	1040772	-840772	cluster 71
Gb341_D10	Gbscaffold4467.2.0	2	NL	D10	60048410	60051413	1475	198525
Gb342_D10	Gbscaffold5969.5.0	2	N	D10	62867797	62871781	2816384	-2616384	cluster 72
Gb343_D10	Gbscaffold5969.6.0	3	N	D10	62897279	62899962	25498	174502
Gb344_D10	Gbscaffold5969.8.0	6	CN	D10	62951256	62958915	51294	148706
Gb345_D10	Gbscaffold5969.9.0	7	N	D10	62974233	62980457	15318	184682
Gb346_D10	Gbscaffold28730.1.0	4	NL	D10	63240763	63243233	260306	-60306	cluster 73
Gb347_D10	Gbscaffold8674.18.0	5	NL	D10	63271811	63277081	28578	171422
Gb348_D10	Gbscaffold8674.1.0	2	N	D10	63295586	63296743	18505	181495
Gb349_D10	Gbscaffold11534.1.0	11	CNL	D10	63959976	63980127	663233	-463233
Gb350_D11	Gbscaffold17829.2.0	4	CNL	D11	4269249	4273323
Gb351_D11	Gbscaffold4935.4.0	2	CN	D11	6906154	6906825	2632831	-2432831
Gb352_D11	Gbscaffold9781.2.1	3	CN	D11	18565208	18572051	11658383	-11458383	cluster 74
Gb353_D11	Gbscaffold9781.2.0	3	CN	D11	18565957	18571798	-6094
Gb354_D11	Gbscaffold3715.1.0	1	NL	D11	18873310	18875497	301512	-101512	cluster 75
Gb355_D11	Gbscaffold3715.9.0	2	NL	D11	18926609	18928123	51112	148888
Gb356_D11	Gbscaffold4472.1.0	10	NL	D11	52327680	52341135	33399557	-33199557	cluster 76
Gb357_D11	Gbscaffold4472.2.0	2	CN	D11	52379026	52379738	37891	162109
Gb358_D11	Gbscaffold4472.4.0	1	N	D11	52383199	52383855	3461	196539
Gb359_D11	Gbscaffold15131.3.0	5	NL	D11	54490967	54492844	2107112	-1907112
Gb360_D11	Gbscaffold26803.2.0	6	TNL	D11	62223873	62230304	7731029	-7531029	cluster 77
Gb361_D11	Gbscaffold26803.9.0	1	CNL	D11	62306322	62309276	76018	123982
Gb362_D11	Gbscaffold20335.1.0	6	TNL	D11	62459966	62467777	150690	49310
Gb363_D11	Gbscaffold17354.11.0	3	NL	D11	62585790	62588191	118013	81987
Gb364_D11	Gbscaffold17354.12.0	2	CN	D11	62591206	62594582	3015	196985
Gb365_D11	Gbscaffold17354.13.0	3	CN	D11	62598822	62603119	4240	195760
Gb366_D11	Gbscaffold17499.1.3	2	NL	D11	63265200	63270022	662081	-462081	cluster 78
Gb367_D11	Gbscaffold17499.1.0	3	NL	D11	63265200	63270007	-4822
Gb368_D11	Gbscaffold17499.1.1	3	NL	D11	63265200	63270007	-4807
Gb369_D11	Gbscaffold17499.1.2	3	NL	D11	63265200	63270007	-4807
Gb370_D11	Gbscaffold17499.18.0	5	NL	D11	63414600	63420813	144593	55407
Gb371_D11	Gbscaffold24229.2.0	3	N	D11	63429658	63435872	8845	191155
Gb372_D11	Gbscaffold24229.1.0	5	TNL	D11	63443050	63446939	7178	192822
Gb373_D11	Gbscaffold24229.3.0	5	TN	D11	63472259	63478950	25320	174680
Gb374_D11	Gbscaffold18284.1.0	4	NL	D11	64383131	64388958	904181	-704181	cluster 79
Gb375_D11	Gbscaffold18284.2.0	16	N	D11	64428239	64443263	39281	160719
Gb376_D11	Gbscaffold869.2.0	2	N	D11	64881391	64883708	438128	-238128	cluster 80
Gb377_D11	Gbscaffold869.1.0	3	NL	D11	64907790	64914090	24082	175918
Gb378_D11	Gbscaffold869.14.0	2	NL	D11	64925865	64928234	11775	188225
Gb379_D11	Gbscaffold869.16.0	3	NL	D11	64962618	64965003	34384	165616
Gb380_D12	Gbscaffold10627.3.1	2	CNL	D12	11956527	11960281			cluster 81
Gb381_D12	Gbscaffold10627.3.0	2	CNL	D12	11956687	11960281	-3594
Gb382_D12	Gbscaffold5789.18.0	6	CNL	D12	36687139	36694487	24726858	-24526858	cluster 82
Gb383_D12	Gbscaffold5789.19.0	2	CN	D12	36697001	36701089	2514	197486
Gb384_D12	Gbscaffold27576.3.0	3	CNL	D12	52963921	52969278	16262832	-16062832
Gb385_D12	Gbscaffold1955.6.0	1	N	D12	56516609	56518027	3547331	-3347331	cluster 83
Gb386_D12	Gbscaffold1955.9.0	2	NL	D12	56547973	56550777	29946	170054
Gb387_D12	Gbscaffold1955.10.0	1	NL	D12	56551808	56554612	1031	198969
Gb388_D12	Gbscaffold1955.11.0	1	NL	D12	56557455	56560259	2843	197157
Gb389_D12	Gbscaffold1955.27.0	1	N	D12	56727147	56727869	166888	33112
Gb390_D12	Gbscaffold1955.28.0	1	N	D12	56730258	56730980	2389	197611
Gb391_D12	Gbscaffold1955.29.0	1	N	D12	56732680	56734086	1700	198300
Gb392_D12	Gbscaffold16843.39.0	2	N	D12	61573403	61574351	4839317	-4639317
Gb393_D13	Gbscaffold2376.10.0	1	CNL	D13	29987979	29990171
Gb394_D13	Gbscaffold21877.2.0	3	NL	D13	38915967	38917870	8925796	-8725796
Gb395_D13	Gbscaffold2890.1.0	3	NL	D13	58560786	58562402	19642916	-19442916
Gb396_sC30395458	GbC30395458.1.0	1	N	sC30395458	21	1279
Gb397_scaffold1004	Gbscaffold1004.2.0	3	N	scaffold1004	4866	5832
Gb398_scaffold10391	Gbscaffold10391.2.0	11	TNL	scaffold10391	813	10000			cluster 84
Gb399_scaffold10391	Gbscaffold10391.1.0	12	TNL	scaffold10391	20347	63754	10347	189653
Gb400_scaffold10542_D11	Gbscaffold10542.3.1	5	NL	scaffold10542_D11	68697	73142			cluster 85
Gb401_scaffold10542_D11	Gbscaffold10542.3.1.1	5	NL	scaffold10542_D11	68697	73142	-4445
Gb402_scaffold10542_D11	Gbscaffold10542.3.0	5	RNL	scaffold10542_D11	68697	73142	-4445
Gb403_scaffold10709	Gbscaffold10709.2.0	5	NL	scaffold10709	17368	20799			cluster 86
Gb404_scaffold10709	Gbscaffold10709.1.0	4	NL	scaffold10709	33029	37198	12230	187770
Gb405_scaffold10709	Gbscaffold10709.4.0	1	N	scaffold10709	54505	55118	17307	182693
Gb406_scaffold10771	Gbscaffold10771.2.0	2	N	scaffold10771	192	1365			cluster 87
Gb407_scaffold10771	Gbscaffold10771.1.0	1	NL	scaffold10771	20750	22549	19385	180615
Gb408_scaffold10784	Gbscaffold10784.2.0	5	CNL	scaffold10784	24686	30920
Gb409_scaffold10972	Gbscaffold10972.10.0	2	RN	scaffold10972	148579	149827			cluster 88
Gb410_scaffold10972	Gbscaffold10972.11.0	5	RNL	scaffold10972	151284	154199	1457	198543
Gb411_scaffold10972	Gbscaffold10972.12.0	5	RNL	scaffold10972	161962	164972	7763	192237
Gb412_scaffold10972	Gbscaffold10972.13.0	5	NL	scaffold10972	166311	168524	1339	198661
Gb413_scaffold11025	Gbscaffold11025.3.0	1	N	scaffold11025	13441	13783
Gb414_scaffold11045	Gbscaffold11045.1.0	3	NL	scaffold11045	25178	32334
Gb415_scaffold11162	Gbscaffold11162.1.0	3	CNL	scaffold11162	14904	17489
Gb416_scaffold11216	Gbscaffold11216.6.1	12	CN	scaffold11216	126710	143479			cluster 89
Gb417_scaffold11216	Gbscaffold11216.6.0	11	CN	scaffold11216	126710	143479	-16769
Gb418_scaffold11510	Gbscaffold11510.7.1	2	N	scaffold11510	84604	88739			cluster 90
Gb419_scaffold11510	Gbscaffold11510.7.0	2	N	scaffold11510	84604	88739	-4135
Gb420_scaffold11591_D11	Gbscaffold11591.10.0	2	CNL	scaffold11591_D11	110127	113131			cluster 91
Gb421_scaffold11591_D11	Gbscaffold11591.10.1	2	CNL	scaffold11591_D11	110127	113131	-3004
Gb422_scaffold11591_D11	Gbscaffold11591.11.0	1	CNL	scaffold11591_D11	114260	115903	1129	198871
Gb423_scaffold11591_D11	Gbscaffold11591.12.0	2	CN	scaffold11591_D11	132604	137789	16701	183299
Gb424_scaffold11591_D11	Gbscaffold11591.13.0	2	CNL	scaffold11591_D11	141116	144482	3327	196673
Gb425_scaffold11908	Gbscaffold11908.5.0	1	N	scaffold11908	1319	3019			cluster 92
Gb426_scaffold11908	Gbscaffold11908.1.0	4	N	scaffold11908	9626	12062	6607	193393
Gb427_scaffold11963	Gbscaffold11963.3.0	2	N	scaffold11963	335218	338631			cluster 93
Gb428_scaffold11963	Gbscaffold11963.4.0	1	N	scaffold11963	339628	340593	997	199003
Gb429_scaffold11978	Gbscaffold11978.6.0	1	N	scaffold11978	20873	21775			cluster 94
Gb430_scaffold11978	Gbscaffold11978.5.0	3	N	scaffold11978	94109	102260	72334	127666
Gb431_scaffold12129_A11	Gbscaffold12129.5.0	1	NL	scaffold12129_A11	44600	45807
Gb432_scaffold12263	Gbscaffold12263.25.0	4	CNL	scaffold12263	174723	179980
Gb433_scaffold1259	Gbscaffold1259.1.0	5	NL	scaffold1259	13911	24843
Gb434_scaffold12708	Gbscaffold12708.1.0	5	TNL	scaffold12708	33423	72537
Gb435_scaffold12901_A11	Gbscaffold12901.1.0	12	TNL	scaffold12901_A11	15891	51557			cluster 95
Gb436_scaffold12901_A11	Gbscaffold12901.5.0	5	NL	scaffold12901_A11	89836	92882	38279	161721
Gb437_scaffold13191_D11	Gbscaffold13191.2.0	10	TNL	scaffold13191_D11	26631	35016			cluster 96
Gb438_scaffold13191_D11	Gbscaffold13191.1.0	15	TNL	scaffold13191_D11	60212	94346	25196	174804
Gb439_scaffold13191_D11	Gbscaffold13191.1.1	15	TNL	scaffold13191_D11	60212	94346	-34134
Gb440_scaffold13202	Gbscaffold13202.1.0	1	CNL	scaffold13202	13896	16746
Gb441_scaffold13255	Gbscaffold13255.1.0	11	NL	scaffold13255	11847	32321
Gb442_scaffold13302	Gbscaffold13302.4.0	17	CNL	scaffold13302	62760	87638
Gb443_scaffold13358	Gbscaffold13358.8.0	4	CNL	scaffold13358	110918	114565
Gb444_scaffold13394_A06	Gbscaffold13394.2.0	2	CN	scaffold13394_A06	63008	63664
Gb445_scaffold13560	Gbscaffold13560.1.0	9	CN	scaffold13560	3949	11832			cluster 97
Gb446_scaffold13560	Gbscaffold13560.3.0	5	NL	scaffold13560	46900	53253	35068	164932
Gb447_scaffold13642_D06	Gbscaffold13642.2.0	1	NL	scaffold13642_D06	211748	215703			cluster 98
Gb448_scaffold13642_D06	Gbscaffold13642.1.0	6	CNL	scaffold13642_D06	217002	229492	1299	198701
Gb449_scaffold13669	Gbscaffold13669.1.0	2	NL	scaffold13669	47	1493			cluster 99
Gb450_scaffold13669	Gbscaffold13669.6.0	4	NL	scaffold13669	46960	54658	45467	154533
Gb451_scaffold13669	Gbscaffold13669.7.0	2	NL	scaffold13669	63393	67040	8735	191265
Gb452_scaffold13717	Gbscaffold13717.2.0	4	NL	scaffold13717	14874	20458			cluster 100
Gb453_scaffold13717	Gbscaffold13717.1.1	2	NL	scaffold13717	33019	36936	12561	187439
Gb454_scaffold13717	Gbscaffold13717.1.0	1	NL	scaffold13717	33663	36868	-3273
Gb455_scaffold13722	Gbscaffold13722.1.0	4	CNL	scaffold13722	1	5104
Gb456_scaffold1374_D05	Gbscaffold1374.8.0	2	CNL	scaffold1374_D05	37712	41498
Gb457_scaffold13814_A11	Gbscaffold13814.1.0	1	N	scaffold13814_A11	1184	1870
Gb458_scaffold13853	Gbscaffold13853.2.0	4	CNL	scaffold13853	5953	13097
Gb459_scaffold13933	Gbscaffold13933.1.0	3	NL	scaffold13933	20383	23433			cluster 101
Gb460_scaffold13933	Gbscaffold13933.4.0	2	CNL	scaffold13933	124326	128267	100893	99107
Gb461_scaffold14037	Gbscaffold14037.5.0	1	NL	scaffold14037	160992	162584			cluster 102
Gb462_scaffold14037	Gbscaffold14037.6.0	1	N	scaffold14037	162795	163241	211	199789
Gb463_scaffold14037	Gbscaffold14037.7.0	1	CN	scaffold14037	163306	165452	65	199935
Gb464_scaffold14308	Gbscaffold14308.1.0	8	NL	scaffold14308	23090	30229
Gb465_scaffold14466	Gbscaffold14466.15.0	1	NL	scaffold14466	24343	25744			cluster 103
Gb466_scaffold14466	Gbscaffold14466.2.1	11	CNL	scaffold14466	63137	73426	37393	162607
Gb467_scaffold14466	Gbscaffold14466.2.0	11	CNL	scaffold14466	63137	73426	-10289
Gb468_scaffold14851_D10	Gbscaffold14851.1.0	3	NL	scaffold14851_D10	715	3445
Gb469_scaffold15653	Gbscaffold15653.1.0	7	TNL	scaffold15653	3794	8297
Gb470_scaffold15760	Gbscaffold15760.9.0	1	NL	scaffold15760	61752	64376
Gb471_scaffold15848_D11	Gbscaffold15848.1.0	7	TNL	scaffold15848_D11	1963	6992			cluster 104
Gb472_scaffold15848_D11	Gbscaffold15848.2.0	2	TN	scaffold15848_D11	22335	23522	15343	184657
Gb473_scaffold15848_D11	Gbscaffold15848.3.0	3	N	scaffold15848_D11	24060	26070	538	199462
Gb474_scaffold16470_D11	Gbscaffold16470.1.0	6	NL	scaffold16470_D11	996	6954
Gb475_scaffold16728_A04	Gbscaffold16728.1.0	3	NL	scaffold16728_A04	14361	17698
Gb476_scaffold16799	Gbscaffold16799.1.0	1	CN	scaffold16799	35	1385			cluster 105
Gb477_scaffold16799	Gbscaffold16799.3.0	1	N	scaffold16799	21069	21659	19684	180316
Gb478_scaffold16907	Gbscaffold16907.1.0	7	N	scaffold16907	13476	29492
Gb479_scaffold16950	Gbscaffold16950.1.0	4	CNL	scaffold16950	16295	29070			cluster 106
Gb480_scaffold16950	Gbscaffold16950.3.0	4	N	scaffold16950	57148	73588	28078	171922
Gb481_scaffold1703	Gbscaffold1703.1.0	9	NL	scaffold1703	26259	36486
Gb482_scaffold17177_A05	Gbscaffold17177.1.0	4	N	scaffold17177_A05	3572	5251			cluster 107
Gb483_scaffold17177_A05	Gbscaffold17177.2.0	1	CN	scaffold17177_A05	12769	15539	7518	192482
Gb484_scaffold17177_A05	Gbscaffold17177.3.0	2	N	scaffold17177_A05	16950	18864	1411	198589
Gb485_scaffold17388	Gbscaffold17388.2.0	1	CN	scaffold17388	16194	17630			cluster 108
Gb486_scaffold17883	Gbscaffold17883.1.0	11	N	scaffold17883	24409	40405	6779	193221
Gb487_scaffold17957	Gbscaffold17957.9.0	1	CNL	scaffold17957	120750	123623
Gb488_scaffold18020_D11	Gbscaffold18020.1.0	5	TNL	scaffold18020_D11	13942	17885
Gb489_scaffold18209	Gbscaffold18209.1.0	6	TNL	scaffold18209	11965	16906			cluster 109
Gb490_scaffold18209	Gbscaffold18209.1.1	5	TNL	scaffold18209	11965	16906	-4941
Gb491_scaffold18209	Gbscaffold18209.2.0	3	TN	scaffold18209	52938	57652	36032	163968
Gb492_scaffold18455_A10	Gbscaffold18455.1.0	4	N	scaffold18455_A10	73039	76348
Gb493_scaffold18486	Gbscaffold18486.1.0	4	N	scaffold18486	8539	13488
Gb494_scaffold18574	Gbscaffold18574.1_scaffold18574.2.1	3	N	scaffold18574	30708	34889			cluster 110
Gb495_scaffold18574	Gbscaffold18574.1_scaffold18574.2.0	1	N	scaffold18574	30739	34136	-4150
Gb496_scaffold18886	Gbscaffold18886.1.0	9	TNL	scaffold18886	56332	72414
Gb497_scaffold18917	Gbscaffold18917.1.0	2	N	scaffold18917	3877	4564			cluster 111
Gb498_scaffold18917	Gbscaffold18917.3.0	4	NL	scaffold18917	79197	82824	74633	125367
Gb499_scaffold18917	Gbscaffold18917.4.0	2	N	scaffold18917	93177	95686	10353	189647
Gb500_scaffold19238	Gbscaffold19238.1.0	6	NL	scaffold19238	22889	30668
Gb501_scaffold19472	Gbscaffold19472.1.0	5	CNL	scaffold19472	33202	38235
Gb502_scaffold19700	Gbscaffold19700.1.0	2	NL	scaffold19700	20692	27834
Gb503_scaffold19745_D11	Gbscaffold19745.1.0	5	NL	scaffold19745_D11	29548	33493
Gb504_scaffold20037	Gbscaffold20037.2.0	6	CNL	scaffold20037	23684	37132
Gb505_scaffold20103	Gbscaffold20103.1.0	5	N	scaffold20103	15116	23738
Gb506_scaffold20820	Gbscaffold20820.1.0	4	N	scaffold20820	19838	22831
Gb507_scaffold21284	Gbscaffold21284.4.0	3	N	scaffold21284	21708	22710			cluster 112
Gb508_scaffold21284	Gbscaffold21284.5.0	3	N	scaffold21284	26292	27195	3582	196418
Gb509_scaffold21391_A09	Gbscaffold21391.1.1	2	CNL	scaffold21391_A09	1481	6537			cluster 113
Gb510_scaffold21391_A09	Gbscaffold21391.1.0	3	CNL	scaffold21391_A09	1481	6537	-5056
Gb511_scaffold21747	Gbscaffold21747.1.0	4	NL	scaffold21747	313	4572
Gb512_scaffold21776_D05	Gbscaffold21776.2.0	1	N	scaffold21776_D05	17308	17678
Gb513_scaffold22334_D03	Gbscaffold22334.1.0	2	CN	scaffold22334_D03	6811	7434
Gb514_scaffold22719	Gbscaffold22719.1.0	1	N	scaffold22719	18129	20327			cluster 114
Gb515_scaffold22719	Gbscaffold22719.3.0	1	CNL	scaffold22719	36076	40533	15749	184251
Gb516_scaffold2352	Gbscaffold2352.1.0	4	CNL	scaffold2352	58048	66152
Gb517_scaffold24059	Gbscaffold24059.1.0	13	NL	scaffold24059	23678	49809
Gb518_scaffold2409_D11	Gbscaffold2409.1.0	1	CNL	scaffold2409_D11	12	2085			cluster 115
Gb519_scaffold2409_D11	Gbscaffold2409.3.0	1	CN	scaffold2409_D11	10950	12431	8865	191135
Gb520_scaffold2409_D11	Gbscaffold2409.4.0	3	CNL	scaffold2409_D11	34518	38865	22087	177913
Gb521_scaffold2409_D11	Gbscaffold2409.5.0	1	CN	scaffold2409_D11	40222	40941	1357	198643
Gb522_scaffold2409_D11	Gbscaffold2409.6.0	1	N	scaffold2409_D11	43585	44570	2644	197356
Gb523_scaffold2409_D11	Gbscaffold2409.7.0	7	CN	scaffold2409_D11	46722	52338	2152	197848
Gb524_scaffold2409_D11	Gbscaffold2409.12.0	15	TNL	scaffold2409_D11	127920	200297	75582	124418
Gb525_scaffold2409_D11	Gbscaffold2409.13.0	3	N	scaffold2409_D11	227574	230188	27277	172723
Gb526_scaffold2409_D11	Gbscaffold2409.17.0	19	TNL	scaffold2409_D11	269192	336708	39004	160996
Gb527_scaffold2412	Gbscaffold2412.2.0	3	N	scaffold2412	22571	30057			cluster 116
Gb528_scaffold2412	Gbscaffold2412.3.0	8	N	scaffold2412	43227	64560	13170	186830
Gb529_scaffold2412	Gbscaffold2412.29.0	2	N	scaffold2412	372604	375316	308044	-108044
Gb530_scaffold24241	Gbscaffold24241.1.0	1	N	scaffold24241	690	1175
Gb531_scaffold2526	Gbscaffold2526.2.0	6	TNL	scaffold2526	25473	29605			cluster 117
Gb532_scaffold2526	Gbscaffold2526.1.0	12	TNL	scaffold2526	87304	189597	57699	142301
Gb533_scaffold2526	Gbscaffold2526.6.0	7	NL	scaffold2526	238740	242686	49143	150857
Gb534_scaffold25310	Gbscaffold25310.3.0	5	RNL	scaffold25310	14820	18183
Gb535_scaffold25813	Gbscaffold25813.1.0	4	NL	scaffold25813	6687	12696
Gb536_scaffold26312	Gbscaffold26312.1.0	8	NL	scaffold26312	3584	12529			cluster 118
Gb537_scaffold26312	Gbscaffold26312.1.1	8	NL	scaffold26312	3584	12529	-8945
Gb538_scaffold27858	Gbscaffold27858.2.0	1	CN	scaffold27858	7971	8927
Gb539_scaffold27902	Gbscaffold27902.1.0	6	NL	scaffold27902	33412	47792
Gb540_scaffold28009	Gbscaffold28009.6.0	5	TNL	scaffold28009	77265	83753
Gb541_scaffold29015	Gbscaffold29015.3.0	3	N	scaffold29015	15946	16678			cluster 119
Gb542_scaffold29015	Gbscaffold29015.4.0	1	CN	scaffold29015	29637	30623	12959	187041
Gb543_scaffold29133	Gbscaffold29133.2.0	1	N	scaffold29133	7052	9346			cluster 120
Gb544_scaffold29133	Gbscaffold29133.1.3	2	NL	scaffold29133	12254	16888	2908	197092
Gb545_scaffold29133	Gbscaffold29133.1.1	2	NL	scaffold29133	12254	16888	-4634
Gb546_scaffold29133	Gbscaffold29133.1.2	2	NL	scaffold29133	12254	16888	-4634
Gb547_scaffold29133	Gbscaffold29133.1.1.1	3	NL	scaffold29133	12254	16888	-4634
Gb548_scaffold29133	Gbscaffold29133.1.0	3	NL	scaffold29133	12254	16888	-4634
Gb549_scaffold29221_D03	Gbscaffold29221.1.0	5	NL	scaffold29221_D03	3823	8549			cluster 121
Gb550_scaffold29221_D03	Gbscaffold29221.1.1	4	TN	scaffold29221_D03	3823	8549	-4726
Gb551_scaffold2985	Gbscaffold2985.10.0	2	NL	scaffold2985	293395	295514
Gb552_scaffold2990	Gbscaffold2990.1.0	2	CNL	scaffold2990	139812	142503
Gb553_scaffold3097	Gbscaffold3097.1.0	4	NL	scaffold3097	15234	18486			cluster 122
Gb554_scaffold3097	Gbscaffold3097.5.0	2	NL	scaffold3097	49961	59518	31475	168525
Gb555_scaffold3097	Gbscaffold3097.6.0	2	NL	scaffold3097	60070	63542	552	199448
Gb556_scaffold3097	Gbscaffold3097.3.0	3	CNL	scaffold3097	125745	130147	62203	137797
Gb557_scaffold3097	Gbscaffold3097.13.0	1	N	scaffold3097	194227	194639	64080	135920
Gb558_scaffold3138_D10	Gbscaffold3138.2.0	6	NL	scaffold3138_D10	35050	47504
Gb559_scaffold31648	Gbscaffold31648.1.0	3	NL	scaffold31648	7582	10409
Gb560_scaffold32235_D10	Gbscaffold32235.1.0	1	N	scaffold32235_D10	65802	67344
Gb561_scaffold3242	Gbscaffold3242.1.0	7	TNL	scaffold3242	8076	14884			cluster 123
Gb562_scaffold3242	Gbscaffold3242.3.0	2	TN	scaffold3242	59535	60928	44651	155349
Gb563_scaffold3302	Gbscaffold3302.1.0	1	NL	scaffold3302	1156	3373			cluster 124
Gb564_scaffold3302	Gbscaffold3302.2.0	3	CNL	scaffold3302	4510	6560	1137	198863
Gb565_scaffold3302	Gbscaffold3302.7.0	2	CNL	scaffold3302	58080	64207	51520	148480
Gb566_scaffold3302	Gbscaffold3302.8.0	1	NL	scaffold3302	67743	69421	3536	196464
Gb567_scaffold3302	Gbscaffold3302.13.1	5	CNL	scaffold3302	97220	104175	27799	172201
Gb568_scaffold3302	Gbscaffold3302.13.0	5	CNL	scaffold3302	97220	104175	-6955	206955
Gb569_scaffold3302	Gbscaffold3302.14.0	2	CNL	scaffold3302	105889	109324	1714	198286
Gb570_scaffold3302	Gbscaffold3302.15.0	2	CNL	scaffold3302	112868	115568	3544	196456
Gb571_scaffold3302	Gbscaffold3302.16.0	1	CN	scaffold3302	115742	116563	174	199826
Gb572_scaffold3302	Gbscaffold3302.19.0	4	CNL	scaffold3302	120813	124057	4250	195750
Gb573_scaffold3302	Gbscaffold3302.24.0	2	CN	scaffold3302	138396	141140	14339	185661
Gb574_scaffold3302	Gbscaffold3302.25.0	2	CNL	scaffold3302	143053	145752	1913	198087
Gb575_scaffold3302	Gbscaffold3302.27.0	3	NL	scaffold3302	153980	155974	8228	191772
Gb576_scaffold34046	Gbscaffold34046.1.0	3	NL	scaffold34046	2332	5825
Gb577_scaffold34231	Gbscaffold34231.1.0	3	N	scaffold34231	17201	21643
Gb578_scaffold34714	Gbscaffold34714.2.0	7	NL	scaffold34714	6937	13318
Gb579_scaffold36064	Gbscaffold36064.1.0	1	N	scaffold36064	3400	5226
Gb580_scaffold36754	Gbscaffold36754.1.0	1	CNL	scaffold36754	1117	5913
Gb581_scaffold3686	Gbscaffold3686.3.0	3	N	scaffold3686	12691	14800			cluster 125
Gb582_scaffold3686	Gbscaffold3686.7.0	4	NL	scaffold3686	48178	51439	33378	166622
Gb583_scaffold3840	Gbscaffold3840.3.0	1	NL	scaffold3840	30415	33333			cluster 126
Gb584_scaffold3840	Gbscaffold3840.4.0	6	NL	scaffold3840	67783	84160	34450	165550
Gb585_scaffold3840	Gbscaffold3840.5.0	4	CNL	scaffold3840	94623	100956	10463	189537
Gb586_scaffold3840	Gbscaffold3840.6.0	2	N	scaffold3840	128991	130584	28035	171965
Gb587_scaffold3840	Gbscaffold3840.10.0	4	CNL	scaffold3840	314528	319265	183944	16056
Gb588_scaffold3846_A11	Gbscaffold3846.2.0	4	CN	scaffold3846_A11	108988	110208
Gb589_scaffold38474	Gbscaffold38474.1.0	3	NL	scaffold38474	2364	3862
Gb590_scaffold3869_D11	Gbscaffold3869.1.0	5	NL	scaffold3869_D11	9775	13002
Gb591_scaffold38708	Gbscaffold38708.1.0	7	NL	scaffold38708	8282	13746
Gb592_scaffold39279	Gbscaffold39279.3.0	4	TNL	scaffold39279	23315	26132
Gb593_scaffold3928	Gbscaffold3928.4.0	1	NL	scaffold3928	18518	20368
Gb594_scaffold3972	Gbscaffold3972.2.0	11	NL	scaffold3972	24843	34639
Gb595_scaffold39916	Gbscaffold39916.1.0	3	NL	scaffold39916	24459	30307
Gb596_scaffold4096	Gbscaffold4096.2.0	13	TNL	scaffold4096	128460	169742			cluster 127
Gb597_scaffold4096	Gbscaffold4096.2.1	12	TNL	scaffold4096	128460	169742	-41282
Gb598_scaffold4096	Gbscaffold4096.14.0	13	TNL	scaffold4096	199229	269286	29487	170513
Gb599_scaffold4096	Gbscaffold4096.1.0	9	TNL	scaffold4096	294012	309429	24726	175274
Gb600_scaffold4096	Gbscaffold4096.18.0	4	TNL	scaffold4096	324461	332254	15032	184968
Gb601_scaffold4186	Gbscaffold4186.9.0	1	CNL	scaffold4186	106711	109659
Gb602_scaffold4254	Gbscaffold4254.1.0	1	NL	scaffold4254	3617	5240			cluster 128
Gb603_scaffold4254	Gbscaffold4254.6.0	2	CN	scaffold4254	30588	31852	25348	174652
Gb604_scaffold4254	Gbscaffold4254.7.0	3	N	scaffold4254	54008	69354	22156	177844
Gb605_scaffold42989	Gbscaffold42989.1.0	1	NL	scaffold42989	2	2155
Gb606_scaffold4318	Gbscaffold4318.12.0	5	CNL	scaffold4318	131514	139396			cluster 129
Gb607_scaffold4318	Gbscaffold4318.13.0	1	NL	scaffold4318	142233	144282	2837	197163
Gb608_scaffold45380	Gbscaffold45380.1.0	2	N	scaffold45380	11007	11776
Gb609_scaffold46779	Gbscaffold46779.3.0	2	N	scaffold46779	26240	30442			cluster 130
Gb610_scaffold46779	Gbscaffold46779.3.1	2	N	scaffold46779	26240	30442	-4202
Gb611_scaffold5034	Gbscaffold5034.1.0	4	CN	scaffold5034	12988	31417			cluster 131
Gb612_scaffold5034	Gbscaffold5034.2.0	1	CN	scaffold5034	42187	43134	10770	189230
Gb613_scaffold5034	Gbscaffold5034.3.0	2	CN	scaffold5034	78791	82376	35657	164343
Gb614_scaffold50756	Gbscaffold50756.1.0	3	CNL	scaffold50756	607	3311
Gb615_scaffold50912	Gbscaffold50912.1.0	4	NL	scaffold50912	16220	20999
Gb616_scaffold52489	Gbscaffold52489.1.0	2	N	scaffold52489	2825	4031
Gb617_scaffold5347	Gbscaffold5347.1.0	6	NL	scaffold5347	4911	11427
Gb618_scaffold5400	Gbscaffold5400.1.0	3	CN	scaffold5400	93970	99518			cluster 132
Gb619_scaffold5400	Gbscaffold5400.1.1	2	CN	scaffold5400	94444	99518	-5074
Gb620_scaffold5607	Gbscaffold5607.7.0	2	CN	scaffold5607	123505	124628			cluster 133
Gb621_scaffold5607	Gbscaffold5607.8.0	5	N	scaffold5607	140225	143520	15597	184403
Gb622_scaffold5607	Gbscaffold5607.9.0	4	N	scaffold5607	153655	165666	10135	189865
Gb623_scaffold5607	Gbscaffold5607.10.0	2	N	scaffold5607	191437	195403	25771	174229
Gb624_scaffold5607	Gbscaffold5607.11.1	4	CNL	scaffold5607	201532	215006	6129	193871
Gb625_scaffold5607	Gbscaffold5607.11.0	4	CNL	scaffold5607	201628	215767	-13378
Gb626_scaffold5607	Gbscaffold5607.12.0	2	N	scaffold5607	244678	245398	28911	171089
Gb627_scaffold5793	Gbscaffold5793.1.0	2	CN	scaffold5793	27861	29408			cluster 134
Gb628_scaffold5793	Gbscaffold5793.5.0	3	NL	scaffold5793	114002	117729	84594	115406
Gb629_scaffold5793	Gbscaffold5793.8.0	1	N	scaffold5793	149907	153096	32178	167822
Gb630_scaffold6034	Gbscaffold6034.2.0	7	N	scaffold6034	14084	31430			cluster 135
Gb631_scaffold6034	Gbscaffold6034.3.0	3	CN	scaffold6034	75340	79047	43910	156090
Gb632_scaffold6034	Gbscaffold6034.7.0	1	N	scaffold6034	86614	87029	7567	192433
Gb633_scaffold6034	Gbscaffold6034.1.0	3	CN	scaffold6034	152653	156727	65624	134376
Gb634_scaffold6034	Gbscaffold6034.16.0	1	N	scaffold6034	168187	168860	11460	188540
Gb635_scaffold6034	Gbscaffold6034.15.0	2	N	scaffold6034	169682	171595	822	199178
Gb636_scaffold6034	Gbscaffold6034.14.0	2	N	scaffold6034	181230	182815	9635	190365
Gb637_scaffold6034	Gbscaffold6034.13.0	3	NL	scaffold6034	183715	185909	900	199100
Gb638_scaffold6034	Gbscaffold6034.12.0	3	NL	scaffold6034	190963	193104	5054	194946
Gb639_scaffold6038	Gbscaffold6038.7.0	3	CNL	scaffold6038	78285	82336
Gb640_scaffold6103	Gbscaffold6103.1.0	4	CNL	scaffold6103	19439	28902			cluster 136
Gb641_scaffold6103	Gbscaffold6103.2.0	1	NL	scaffold6103	34955	36427	6053	193947
Gb642_scaffold6103	Gbscaffold6103.3.0	4	N	scaffold6103	36491	48047	64	199936
Gb643_scaffold6170	Gbscaffold6170.5.0	1	CN	scaffold6170	65044	66785			cluster 137
Gb644_scaffold6170	Gbscaffold6170.7.0	1	CN	scaffold6170	105418	108172	38633	161367
Gb645_scaffold6179	Gbscaffold6179.1.0	5	N	scaffold6179	917	10727			cluster 138
Gb646_scaffold6179	Gbscaffold6179.2.0	5	NL	scaffold6179	36839	53289	26112	173888
Gb647_scaffold6396	Gbscaffold6396.7.0	3	NL	scaffold6396	74206	81571			cluster 139
Gb648_scaffold6396	Gbscaffold6396.7.1	3	NL	scaffold6396	74206	81571	-7365
Gb649_scaffold6465	Gbscaffold6465.1.0	3	CN	scaffold6465	23	2672
Gb650_scaffold6908_D11	Gbscaffold6908.3.0	4	CNL	scaffold6908_D11	62819	66587
Gb651_scaffold7031	Gbscaffold7031.4.0	2	N	scaffold7031	195119	200087
Gb652_scaffold7041_D11	Gbscaffold7041.2.0	7	TNL	scaffold7041_D11	19352	24776			cluster 140
Gb653_scaffold7041_D11	Gbscaffold7041.1.0	10	TNL	scaffold7041_D11	55209	69710	30433	169567
Gb654_scaffold7161	Gbscaffold7161.1.0	6	NL	scaffold7161	57205	68320
Gb655_scaffold7503_D11	Gbscaffold7503.1.0	6	TNL	scaffold7503_D11	26736	30563
Gb656_scaffold7630	Gbscaffold7630.1.0	2	CNL	scaffold7630	2769	5891			cluster 141
Gb657_scaffold7630	Gbscaffold7630.3.0	1	CN	scaffold7630	23243	24196	17352	182648
Gb658_scaffold7630	Gbscaffold7630.4.0	1	CNL	scaffold7630	25237	29175	1041	198959
Gb659_scaffold7630	Gbscaffold7630.6.0	3	CN	scaffold7630	63249	75273	34074	165926
Gb660_scaffold7630	Gbscaffold7630.9.0	8	CN	scaffold7630	104754	126239	29481	170519
Gb661_scaffold7630	Gbscaffold7630.12.0	2	CN	scaffold7630	155054	155999	28815	171185
Gb662_scaffold7749_D11	Gbscaffold7749.1.0	5	NL	scaffold7749_D11	25598	32465
Gb663_scaffold7778	Gbscaffold7778.2.0	2	N	scaffold7778	14541	17444			cluster 142
Gb664_scaffold7778	Gbscaffold7778.1.0	3	N	scaffold7778	21156	22837	3712	196288
Gb665_scaffold8022	Gbscaffold8022.1.0	5	N	scaffold8022	18294	55003			cluster 143
Gb666_scaffold8022	Gbscaffold8022.3.0	2	CN	scaffold8022	57288	58070	2285	197715
Gb667_scaffold8081_A11	Gbscaffold8081.1.0	4	NL	scaffold8081_A11	79747	98322			cluster 144
Gb668_scaffold8081_A11	Gbscaffold8081.10.0	2	N	scaffold8081_A11	124198	133654	25876	174124
Gb669_scaffold814	Gbscaffold814.6.0	1	N	scaffold814	20499	20849			cluster 145
Gb670_scaffold814	Gbscaffold814.1.0	5	NL	scaffold814	77914	95130	57065	142935
Gb671_scaffold818	Gbscaffold818.1.0	2	N	scaffold818	14975	20593
Gb672_scaffold8515_D11	Gbscaffold8515.1.0	4	TNL	scaffold8515_D11	20289	24364
Gb673_scaffold8810_D11	Gbscaffold8810.1.0	4	TN	scaffold8810_D11	60477	63957
Gb674_scaffold8869_A11	Gbscaffold8869.4.0	5	N	scaffold8869_A11	5402	10857
Gb675_scaffold9138	Gbscaffold9138.3.0	9	CNL	scaffold9138	195267	205480			cluster 146
Gb676_scaffold9138	Gbscaffold9138.3.1	8	CNL	scaffold9138	196965	205480	-8515
Gb677_scaffold937	Gbscaffold937.2.0	2	CN	scaffold937	40492	41905			cluster 147
Gb678_scaffold937	Gbscaffold937.3.0	1	N	scaffold937	89038	89325	47133	152867
Gb679_scaffold937	Gbscaffold937.4.0	4	CN	scaffold937	97359	109654	8034	191966
Gb680_scaffold9477	Gbscaffold9477.1.0	3	NL	scaffold9477	7402	20945
Gb681_scaffold9604	Gbscaffold9604.1.0	16	TNL	scaffold9604	17850	87719
Gb682_scaffold9941	Gbscaffold9941.6.0	5	NL	scaffold9941	179840	191199

## Sheet: Tc
Translation	Gene_location(chromosome)	Gene_start	Gene_end	Genes_distance	Distance to 200kb	Cluster
Tc00_g001500	Tc00	1723478	1729700
Tc00_g004790	Tc00	5234771	5237440	3505071	-3305071	cluster 1
Tc00_g004890	Tc00	5338041	5341129	100601	99399
Tc00_g009400	Tc00	10540837	10541954	5199708	-4999708
Tc00_g010290	Tc00	11299894	11309018	757940	-557940
Tc00_g011520	Tc00	12489788	12493018	1180770	-980770
Tc00_g013080	Tc00	14009595	14013773	1516577	-1316577	cluster 2
Tc00_g013120	Tc00	14031942	14034448	18169	181831
Tc00_g013570	Tc00	14460086	14473598	425638	-225638	cluster 3
Tc00_g013610	Tc00	14501202	14507427	27604	172396
Tc00_g013880	Tc00	14733019	14736081	225592	-25592
Tc00_g014200	Tc00	15036974	15044069	300893	-100893
Tc00_g018850	Tc00	19524023	19526926	4479954	-4279954	cluster 4
Tc00_g018860	Tc00	19528457	19537221	1531	198469
Tc00_g018880	Tc00	19539444	19542714	2223	197777
Tc00_g018920	Tc00	19570484	19572538	27770	172230
Tc00_g018950	Tc00	19584626	19593093	12088	187912
Tc00_g020350	Tc00	21015172	21015393	1422079	-1222079
Tc00_g021150	Tc00	21844808	21848394	829415	-629415	cluster 5
Tc00_g021170	Tc00	21860028	21863207	11634	188366
Tc00_g021180	Tc00	21868527	21871075	5320	194680
Tc00_g022460	Tc00	23348423	23352515	1477348	-1277348	cluster 6
Tc00_g022470	Tc00	23356193	23360846	3678	196322
Tc00_g022490	Tc00	23364082	23366694	3236	196764
Tc00_g022510	Tc00	23373659	23376874	6965	193035
Tc00_g022520	Tc00	23378716	23380800	1842	198158
Tc00_g022530	Tc00	23382202	23388743	1402	198598
Tc00_g022550	Tc00	23398510	23400768	9767	190233
Tc00_g022560	Tc00	23402718	23404706	1950	198050
Tc00_g022580	Tc00	23414040	23416298	9334	190666
Tc00_g022590	Tc00	23418714	23422158	2416	197584
Tc00_g022600	Tc00	23424760	23428646	2602	197398
Tc00_g023560	Tc00	24299438	24300229	870792	-670792	cluster 7
Tc00_g023570	Tc00	24300356	24305221	127	199873
Tc00_g024230	Tc00	24951777	24952361	646556	-446556	cluster 8
Tc00_g024270	Tc00	24981976	24991652	29615	170385
Tc00_g024880	Tc00	25485672	25491772	494020	-294020	cluster 9
Tc00_g024930	Tc00	25530901	25537028	39129	160871
Tc00_g024940	Tc00	25554485	25561974	17457	182543
Tc00_g026320	Tc00	26796973	26800530	1234999	-1034999
Tc00_g038620	Tc00	40886011	40888070	14085481	-13885481
Tc00_g042950	Tc00	46535764	46536824	5647694	-5447694
Tc00_g043180	Tc00	46808428	46811990	271604	-71604
Tc00_g044700	Tc00	48169693	48171916	1357703	-1157703
Tc00_g046010	Tc00	49421412	49422321	1249496	-1049496
Tc00_g048770	Tc00	52181418	52185340	2759097	-2559097
Tc00_g049240	Tc00	52551202	52560402	365862	-165862	cluster 10
Tc00_g049350	Tc00	52602653	52617253	42251	157749
Tc00_g049360	Tc00	52626167	52629610	8914	191086
Tc00_g051580	Tc00	54802881	54816704	2173271	-1973271
Tc00_g055440	Tc00	59045293	59047332	4228589	-4028589
Tc00_g056260	Tc00	60023472	60027044	976140	-776140
Tc00_g064240	Tc00	68475830	68481101	8448786	-8248786
Tc00_g066590	Tc00	70984218	70988061	2503117	-2303117
Tc00_g068430	Tc00	73374586	73375681	2386525	-2186525
Tc00_g071850	Tc00	77508680	77511705	4132999	-3932999	cluster 11
Tc00_g071860	Tc00	77522865	77532023	11160	188840
Tc00_g072630	Tc00	78412285	78419414	880262	-680262	cluster 12
Tc00_g072770	Tc00	78479746	78482499	60332	139668
Tc00_g073940	Tc00	79536077	79539036	1053578	-853578	cluster 13
Tc00_g074140	Tc00	79689608	79690594	150572	49428
Tc00_g078380	Tc00	84508588	84511320	4817994	-4617994
Tc00_g079340	Tc00	85568646	85571762	1057326	-857326
Tc00_g079990	Tc00	86297899	86300262	726137	-526137
Tc00_g086930	Tc00	93995432	94009326	7695170	-7495170	cluster 14
Tc00_g086940	Tc00	94013070	94016968	3744	196256
Tc00_g087320	Tc00	94493976	94497964	477008	-277008	cluster 15
Tc00_g087330	Tc00	94513616	94516531	15652	184348
Tc00_g087350	Tc00	94520568	94524330	4037	195963
Tc01_g002460	Tc01	1213096	1215867			cluster 16
Tc01_g002620	Tc01	1286807	1293622	70940	129060
Tc01_g004490	Tc01	2318997	2322835	1025375	-825375
Tc01_g005990	Tc01	3247818	3250702	924983	-724983
Tc01_g012650	Tc01	7925051	7927571	4674349	-4474349
Tc01_g018700	Tc01	13294680	13309177	5367109	-5167109
Tc01_g040010	Tc01	30719578	30724360	17410401	-17210401	cluster 17
Tc01_g040050	Tc01	30738422	30743768	14062	185938
Tc01_g040150	Tc01	30786789	30792744	43021	156979
Tc01_g040160	Tc01	30793508	30795761	764	199236
Tc01_g040170	Tc01	30796757	30801445	996	199004
Tc01_g040180	Tc01	30806904	30815474	5459	194541
Tc01_g040190	Tc01	30821523	30826854	6049	193951
Tc01_g040200	Tc01	30827843	30831989	989	199011
Tc01_g040220	Tc01	30843542	30848254	11553	188447
Tc02_g001140	Tc02	781849	785716			cluster 18
Tc02_g001150	Tc02	786012	790426	296	199704
Tc02_g001170	Tc02	798669	806790	8243	191757
Tc02_g001180	Tc02	807125	810013	335	199665
Tc02_g001200	Tc02	814784	821972	4771	195229
Tc02_g001210	Tc02	827496	831905	5524	194476
Tc02_g001230	Tc02	841744	847019	9839	190161
Tc02_g001240	Tc02	847866	853305	847	199153
Tc02_g005740	Tc02	3158846	3164240	2305541	-2105541	cluster 19
Tc02_g005760	Tc02	3168635	3174056	4395	195605
Tc02_g005770	Tc02	3175564	3177672	1508	198492
Tc02_g005790	Tc02	3181822	3183729	4150	195850
Tc02_g022680	Tc02	17721538	17730286	14537809	-14337809
Tc03_g000900	Tc03	543248	550668
Tc03_g001950	Tc03	1277490	1279670	726822	-526822
Tc03_g003900	Tc03	3022816	3028957	1743146	-1543146
Tc03_g004290	Tc03	3349532	3352600	320575	-120575
Tc03_g012900	Tc03	13939598	13942062	10586998	-10386998	cluster 20
Tc03_g012960	Tc03	14001605	14002633	59543	140457
Tc03_g013410	Tc03	14351963	14354880	349330	-149330
Tc03_g016430	Tc03	16391184	16394096	2036304	-1836304	cluster 21
Tc03_g016450	Tc03	16415551	16418353	21455	178545
Tc03_g021490	Tc03	19636302	19639664	3217949	-3017949
Tc03_g030180	Tc03	24810563	24817756	5170899	-4970899	cluster 22
Tc03_g030220	Tc03	24831664	24835385	13908	186092
Tc03_g030240	Tc03	24845038	24847972	9653	190347
Tc03_g030250	Tc03	24849104	24851947	1132	198868
Tc03_g030540	Tc03	24990435	24994816	138488	61512
Tc03_g030570	Tc03	25015869	25017538	21053	178947
Tc04_g002120	Tc04	1320614	1324816
Tc04_g003120	Tc04	1988191	1990539	663375	-463375
Tc04_g011610	Tc04	10834100	10841810	8843561	-8643561	cluster 23
Tc04_g011670	Tc04	10874025	10884448	32215	167785
Tc04_g011680	Tc04	10893514	10898311	9066	190934
Tc04_g011700	Tc04	10913844	10923477	15533	184467
Tc04_g011730	Tc04	10936612	10939914	13135	186865
Tc04_g011750	Tc04	10943850	10944980	3936	196064
Tc04_g011760	Tc04	10945497	10946974	517	199483
Tc04_g012120	Tc04	11292595	11295427	345621	-145621	cluster 24
Tc04_g012170	Tc04	11372508	11376980	77081	122919
Tc04_g012350	Tc04	11503037	11508030	126057	73943
Tc04_g013590	Tc04	12522886	12528563	1014856	-814856	cluster 25
Tc04_g013600	Tc04	12537119	12542422	8556	191444
Tc04_g013610	Tc04	12559668	12563543	17246	182754
Tc04_g016870	Tc04	15115781	15119865	2552238	-2352238	cluster 26
Tc04_g016890	Tc04	15131484	15134801	11619	188381
Tc04_g017220	Tc04	15350543	15357460	215742	-15742	cluster 27
Tc04_g017230	Tc04	15372765	15376276	15305	184695
Tc04_g017410	Tc04	15502522	15508629	126246	73754
Tc04_g017660	Tc04	15686790	15690101	178161	21839
Tc04_g017670	Tc04	15691697	15696404	1596	198404
Tc04_g017680	Tc04	15696622	15701222	218	199782
Tc04_g017880	Tc04	15843720	15850866	142498	57502
Tc04_g018990	Tc04	16605103	16609802	754237	-554237
Tc04_g020430	Tc04	17538749	17542666	928947	-728947
Tc04_g021170	Tc04	18067148	18071053	524482	-324482
Tc05_g016530	Tc05	15041640	15049031
Tc05_g016770	Tc05	15285284	15288388	236253	-36253
Tc05_g021750	Tc05	19320294	19325777	4031906	-3831906	cluster 28
Tc05_g021850	Tc05	19407550	19419404	81773	118227
Tc05_g022610	Tc05	19932054	19935181	512650	-312650
Tc05_g023030	Tc05	20162094	20166912	226913	-26913
Tc05_g023790	Tc05	20713812	20719566	546900	-346900
Tc05_g024530	Tc05	21170443	21175455	450877	-250877	cluster 29
Tc05_g024560	Tc05	21185379	21187232	9924	190076
Tc05_g024580	Tc05	21196946	21206668	9714	190286
Tc05_g025810	Tc05	22055219	22058589	848551	-648551	cluster 30
Tc05_g025820	Tc05	22058907	22066891	318	199682
Tc05_g025840	Tc05	22080943	22083324	14052	185948
Tc05_g028610	Tc05	23748030	23751094	1664706	-1464706	cluster 31
Tc05_g028660	Tc05	23797685	23800196	46591	153409
Tc05_g028690	Tc05	23813537	23831038	13341	186659
Tc05_g028710	Tc05	23842933	23850961	11895	188105
Tc05_g028740	Tc05	23860609	23866379	9648	190352
Tc05_g028750	Tc05	23867828	23883058	1449	198551
Tc05_g030670	Tc05	24847386	24859190	964328	-764328	cluster 32
Tc05_g030680	Tc05	24860339	24871102	1149	198851
Tc05_g030690	Tc05	24872327	24884825	1225	198775
Tc05_g030700	Tc05	24889207	24894334	4382	195618
Tc05_g030740	Tc05	24908506	24916656	14172	185828
Tc06_g000590	Tc06	394357	398661			cluster 33
Tc06_g000660	Tc06	438464	441262	39803	160197
Tc06_g000670	Tc06	444489	448359	3227	196773
Tc06_g000690	Tc06	455223	456680	6864	193136
Tc06_g001180	Tc06	738137	741020	281457	-81457	cluster 34
Tc06_g001340	Tc06	891029	893802	150009	49991
Tc06_g001400	Tc06	918502	925644	24700	175300
Tc06_g001770	Tc06	1227390	1230508	301746	-101746	cluster 35
Tc06_g001780	Tc06	1231143	1237311	635	199365
Tc06_g001850	Tc06	1274475	1278729	37164	162836
Tc06_g001860	Tc06	1279344	1282445	615	199385
Tc06_g001870	Tc06	1294893	1299062	12448	187552
Tc06_g002400	Tc06	1725035	1727575	425973	-225973
Tc06_g002810	Tc06	2076828	2086061	349253	-149253	cluster 36
Tc06_g002820	Tc06	2092883	2104733	6822	193178
Tc06_g002830	Tc06	2109691	2124127	4958	195042
Tc06_g002840	Tc06	2124194	2130871	67	199933
Tc06_g002880	Tc06	2156717	2159704	25846	174154
Tc06_g002900	Tc06	2164319	2167089	4615	195385
Tc06_g002920	Tc06	2175590	2178313	8501	191499
Tc06_g008680	Tc06	7874063	7879598	5695750	-5495750
Tc07_g000140	Tc07	56882	59984
Tc07_g000560	Tc07	287227	290401	227243	-27243
Tc07_g003420	Tc07	1747125	1749887	1456724	-1256724	cluster 37
Tc07_g003710	Tc07	1875236	1882438	125349	74651
Tc07_g003740	Tc07	1898187	1910565	15749	184251
Tc07_g003760	Tc07	1930992	1935265	20427	179573
Tc07_g003780	Tc07	1945706	1952615	10441	189559
Tc07_g003810	Tc07	1980527	1997204	27912	172088
Tc07_g003850	Tc07	2033422	2048492	36218	163782
Tc07_g003860	Tc07	2076562	2078883	28070	171930
Tc07_g003880	Tc07	2127082	2143529	48199	151801
Tc07_g003900	Tc07	2152431	2152775	8902	191098
Tc07_g003920	Tc07	2162353	2164905	9578	190422
Tc07_g003930	Tc07	2165891	2169912	986	199014
Tc07_g003960	Tc07	2192391	2195621	22479	177521
Tc07_g003990	Tc07	2204933	2205299	9312	190688
Tc07_g004000	Tc07	2208576	2216147	3277	196723
Tc07_g004020	Tc07	2239870	2243031	23723	176277
Tc07_g004530	Tc07	2478783	2488524	235752	-35752	cluster 38
Tc07_g004570	Tc07	2529709	2537275	41185	158815
Tc07_g004590	Tc07	2546437	2553858	9162	190838
Tc07_g004600	Tc07	2557752	2562879	3894	196106
Tc07_g004610	Tc07	2575154	2579627	12275	187725
Tc07_g004640	Tc07	2595961	2598252	16334	183666
Tc07_g004650	Tc07	2602902	2612860	4650	195350
Tc07_g004670	Tc07	2619565	2625301	6705	193295
Tc07_g004680	Tc07	2628729	2631950	3428	196572
Tc07_g004700	Tc07	2645063	2653797	13113	186887
Tc07_g004730	Tc07	2663416	2672902	9619	190381
Tc07_g005020	Tc07	2839067	2844341	166165	33835
Tc07_g005040	Tc07	2857578	2864887	13237	186763
Tc07_g005120	Tc07	2917485	2920654	52598	147402
Tc07_g005410	Tc07	3102924	3106145	182270	17730
Tc07_g005830	Tc07	3396279	3400514	290134	-90134	cluster 39
Tc07_g005870	Tc07	3421915	3433387	21401	178599
Tc07_g005880	Tc07	3438479	3441937	5092	194908
Tc07_g005900	Tc07	3448843	3452047	6906	193094
Tc07_g005930	Tc07	3464898	3467810	12851	187149
Tc07_g005960	Tc07	3478587	3484292	10777	189223
Tc07_g005970	Tc07	3487352	3487915	3060	196940
Tc07_g005980	Tc07	3488138	3490258	223	199777
Tc07_g006000	Tc07	3494664	3501516	4406	195594
Tc07_g006020	Tc07	3504827	3510640	3311	196689
Tc07_g006040	Tc07	3518317	3524527	7677	192323
Tc07_g006410	Tc07	3725564	3728233	201037	-1037	cluster 40
Tc07_g006430	Tc07	3739589	3744082	11356	188644
Tc07_g006440	Tc07	3750371	3751505	6289	193711
Tc07_g006450	Tc07	3763040	3767896	11535	188465
Tc07_g006470	Tc07	3782943	3786819	15047	184953
Tc07_g006480	Tc07	3792462	3800150	5643	194357
Tc07_g006500	Tc07	3805128	3814328	4978	195022
Tc07_g006520	Tc07	3820722	3823240	6394	193606
Tc07_g007080	Tc07	4147975	4176325	324735	-124735
Tc07_g008700	Tc07	5331379	5335818	1155054	-955054	cluster 41
Tc07_g008710	Tc07	5336898	5337285	1080	198920
Tc07_g008720	Tc07	5341945	5343789	4660	195340
Tc07_g008750	Tc07	5351596	5359097	7807	192193
Tc07_g011610	Tc07	7419408	7425275	2060311	-1860311	cluster 42
Tc07_g011630	Tc07	7431250	7432645	5975	194025
Tc07_g011640	Tc07	7436294	7439257	3649	196351
Tc07_g011660	Tc07	7448985	7451903	9728	190272
Tc07_g011680	Tc07	7468644	7477416	16741	183259
Tc07_g011750	Tc07	7531133	7535926	53717	146283
Tc07_g011760	Tc07	7542417	7550697	6491	193509
Tc07_g011800	Tc07	7583817	7588223	33120	166880
Tc07_g012070	Tc07	7793917	7797098	205694	-5694
Tc07_g017080	Tc07	13448779	13452112	5651681	-5451681
Tc08_g001110	Tc08	570535	573575
Tc08_g006520	Tc08	3703888	3708146	3130313	-2930313	cluster 43
Tc08_g006540	Tc08	3712017	3715603	3871	196129
Tc08_g006570	Tc08	3736723	3740214	21120	178880
Tc09_g007440	Tc09	4326723	4335325			cluster 44
Tc09_g007540	Tc09	4416071	4418983	80746	119254
Tc09_g025210	Tc09	21598674	21604626	17179691	-16979691
Tc09_g025980	Tc09	22266221	22269997	661595	-461595
Tc09_g027390	Tc09	23435060	23439896	1165063	-965063
Tc10_g000320	Tc10	220649	223946			cluster 45
Tc10_g000340	Tc10	235272	239132	11326	188674
Tc10_g000360	Tc10	252446	256290	13314	186686
Tc10_g002240	Tc10	1279268	1282434	1022978	-822978	cluster 46
Tc10_g002250	Tc10	1284065	1289208	1631	198369
Tc10_g002260	Tc10	1291317	1301284	2109	197891
Tc10_g002470	Tc10	1428960	1433515	127676	72324
Tc10_g002480	Tc10	1439229	1441254	5714	194286
Tc10_g002490	Tc10	1445774	1448589	4520	195480
Tc10_g002500	Tc10	1452195	1454957	3606	196394
Tc10_g002510	Tc10	1456796	1459701	1839	198161
Tc10_g002540	Tc10	1476507	1479292	16806	183194
Tc10_g006070	Tc10	3774139	3782017	2294847	-2094847	cluster 47
Tc10_g006080	Tc10	3782798	3796212	781	199219
Tc10_g006120	Tc10	3818861	3822406	22649	177351
Tc10_g006150	Tc10	3836486	3838506	14080	185920
Tc10_g006160	Tc10	3839933	3843948	1427	198573
Tc10_g006210	Tc10	3902071	3911439	58123	141877
Tc10_g006220	Tc10	3921786	3922991	10347	189653
Tc10_g007800	Tc10	5649376	5653990	1726385	-1526385
Tc10_g008920	Tc10	6853840	6857306	1199850	-999850
Tc10_g009830	Tc10	7998052	8003081	1140746	-940746	cluster 48
Tc10_g009860	Tc10	8036285	8039498	33204	166796
Tc10_g010460	Tc10	8896500	8902233	857002	-657002	cluster 49
Tc10_g010540	Tc10	9006027	9011161	103794	96206
Tc10_g014190	Tc10	13093436	13094766	4082275	-3882275	cluster 50
Tc10_g014200	Tc10	13098572	13101924	3806	196194
Tc10_g014480	Tc10	13341478	13346142	239554	-39554	cluster 51
Tc10_g014490	Tc10	13349353	13355226	3211	196789
Tc10_g014500	Tc10	13357853	13359252	2627	197373
Tc10_g014540	Tc10	13374333	13375953	15081	184919
Tc10_g014580	Tc10	13419216	13426498	43263	156737
Tc10_g014650	Tc10	13475125	13479476	48627	151373
Tc10_g016110	Tc10	14600967	14604578	1121491	-921491	cluster 52
Tc10_g016120	Tc10	14606822	14611868	2244	197756
Tc10_g016130	Tc10	14619108	14622305	7240	192760
Tc10_g016140	Tc10	14640044	14644434	17739	182261
