# Supplementary material for: Genome-wide comparative analysis of NBS-encoding genes in four Gossypium species
Source: BMC Genomics. 2017 Apr 12;18:292. doi: 10.1186/s12864-017-3682-x (PMC5388996; doi:10.1186/s12864-017-3682-x)
Supplement: Supplementary file 2 — Exon statistics in NBS genes and each NBS gene type in the four cotton species. (XLSX 9 kb) [file 12864_2017_3682_MOESM2_ESM.xlsx]

## Sheet: Sheet1
Species	No. of NBS genes	Total exon number of NBS genes	Mean exon number of NBS genes	Mean exon number of eight NBS type genes
				CN	CNL	N	NL	RN	RNL	TN	TNL
G. arboreum	246	558	2.26829	2.3	2.8	1.6	1.8	N/A	5	2.5	4.4
G. raimondii	365	1008	2.76164	1.9	2.3	2	2	5	5	3.6	6.2
G. hirsutum	588	1265	2.15136	2	2.3	1.8	2.2	5	5.3	N/A	5
G. barbadense	682	2615	3.83431	3.1	3.8	2.8	3.8	2.5	5.7	3.9	9.5
