# Supplementary material for: Genome-wide comparative analysis of NBS-encoding genes in four Gossypium species
Source: BMC Genomics. 2017 Apr 12;18:292. doi: 10.1186/s12864-017-3682-x (PMC5388996; doi:10.1186/s12864-017-3682-x)
Supplement: Supplementary file 4 — Information of NBS-encoding gene clusters of G. arboreum, G. raimondii, G. hirsutum and G. barbadense. (XLS 22 kb) [file 12864_2017_3682_MOESM4_ESM.xls]

## Sheet: Sheet1
Chromosome or scaffold	G.arboreum			G.raimondii			G.hirsutum			G.barbadense
	number of NBS genes	number of gene clusters	Number of genes in clusters (proportion)	number of NBS genes	number of gene clusters	Number of genes in clusters (proportion)	number of NBS genes	number of gene clusters	Number of genes in clusters (proportion)	number of NBS genes	number of gene clusters	Number of genes in clusters (proportion)
Chr A01	6	1	3	-	-	-	35	7	29	30	6	29
Chr A02	7	1	4	-	-	-	12	2	9	7	2	5
Chr A03	4	1	2	-	-	-	12	2	7	3	1	3
Chr A04	56	16	48	-	-	-	10	2	8	33	10	30
Chr A05	8	2	6	-	-	-	16	3	14	11	2	9
Chr A06	14	2	7	-	-	-	8	1	4	17	3	16
Chr A07	39	8	30	-	-	-	1	0	0	1	0	0
Chr A08	20	4	16	-	-	-	2	1	2	7	1	4
Chr A09	18	4	11	-	-	-	32	6	31	4	0	0
Chr A10	51	9	40	-	-	-	3	0	0	35	6	28
Chr A11	5	1	2	-	-	-	6	0	0	70	11	64
Chr A12	10	3	6	-	-	-	23	4	19	14	4	14
Chr A13	8	2	7	-	-	-	5	0	0	7	3	6
Chr D1	-	-	-	26	6	25	3	0	0	13	2	11
Chr D2	-	-	-	23	4	20	1	0	0	6	1	2
Chr D3	-	-	-	11	2	6	3	1	2	4	1	2
Chr D4	-	-	-	6	1	4	3	0	0	0	0	0
Chr D5	-	-	-	5	1	3	6	1	3	39	10	31
Chr D6	-	-	-	5	0	0	3	0	0	18	5	18
Chr D7	-	-	-	85	7	79	10	2	5	2	0	0
Chr D8	-	-	-	36	3	32	10	2	6	6	1	2
Chr D9	-	-	-	24	5	18	86	11	73	4	0	0
Chr D10	-	-	-	6	1	2	5	1	4	18	4	11
Chr D11	-	-	-	37	5	31	10	2	4	30	7	27
Chr D12	-	-	-	1	0	0	0	0	0	13	3	11
Chr D13	-	-	-	8	1	7	6	1	4	3	0	0
scaffolds	-	-	-	92	16	60	277	39	239	287	64	197
Total	246	54	182(74.0%)	365	52	287(78.6%)	588	88	463(78.7%)	682	147	520(76.2%)
