# Supplementary material for: Genome-wide comparative analysis of NBS-encoding genes in four Gossypium species
Source: BMC Genomics. 2017 Apr 12;18:292. doi: 10.1186/s12864-017-3682-x (PMC5388996; doi:10.1186/s12864-017-3682-x)
Supplement: Supplementary file 5 — The amino acid sequence similarity between G. arboretum NBS genes and G. hirsutum NBS genes. (XLS 1623 kb) [file 12864_2017_3682_MOESM5_ESM.xls]

## Sheet: more than 30%
Gene in G.hirsutum	Gene in G.arboreum	similarity >30%
Gh001_A01	Ga040_A04	0.74
Gh001_A01	Ga103_A07	0.55
Gh001_A01	Ga044_A04	0.3
Gh001_A01	Ga050_A04	0.36
Gh001_A01	Ga051_A04	0.32
Gh001_A01	Ga037_A04	0.37
Gh003_A01	Ga110_A07	0.9
Gh003_A01	Ga111_A07	0.42
Gh003_A01	Ga155_A09	0.32
Gh003_A01	Ga170_A09	0.32
Gh003_A01	Ga171_A09	0.32
Gh003_A01	Ga058_A04	0.4
Gh003_A01	Ga013_A02	0.39
Gh003_A01	Ga226_A11	0.39
Gh005_A01	Ga047_A04	0.61
Gh005_A01	Ga049_A04	0.69
Gh005_A01	Ga156_A09	0.42
Gh005_A01	Ga002_A01	0.33
Gh005_A01	Ga001_A01	0.32
Gh005_A01	Ga004_A01	0.32
Gh005_A01	Ga005_A01	0.31
Gh005_A01	Ga006_A01	0.31
Gh005_A01	Ga108_A07	0.32
Gh005_A01	Ga222_A10	0.36
Gh005_A01	Ga220_A10	0.39
Gh005_A01	Ga219_A10	0.33
Gh005_A01	Ga063_A04	0.32
Gh005_A01	Ga133_A07	0.34
Gh005_A01	Ga120_A07	0.31
Gh005_A01	Ga123_A07	0.37
Gh006_A01	Ga046_A04	0.78
Gh006_A01	Ga049_A04	0.8
Gh006_A01	Ga002_A01	0.33
Gh006_A01	Ga156_A09	0.32
Gh006_A01	Ga001_A01	0.37
Gh006_A01	Ga004_A01	0.34
Gh006_A01	Ga005_A01	0.35
Gh006_A01	Ga006_A01	0.35
Gh006_A01	Ga108_A07	0.34
Gh006_A01	Ga222_A10	0.35
Gh006_A01	Ga220_A10	0.33
Gh006_A01	Ga234_A12	0.35
Gh006_A01	Ga219_A10	0.34
Gh006_A01	Ga063_A04	0.38
Gh006_A01	Ga120_A07	0.33
Gh006_A01	Ga074_A05	0.35
Gh007_A01	Ga047_A04	0.58
Gh007_A01	Ga049_A04	0.59
Gh007_A01	Ga220_A10	0.36
Gh007_A01	Ga123_A07	0.33
Gh008_A01	Ga046_A04	0.71
Gh008_A01	Ga049_A04	0.88
Gh008_A01	Ga063_A04	0.4
Gh008_A01	Ga133_A07	0.41
Gh008_A01	Ga093_A06	0.32
Gh008_A01	Ga205_A10	0.3
Gh008_A01	Ga140_A08	0.34
Gh008_A01	Ga148_A08	0.3
Gh008_A01	Ga150_A08	0.32
Gh008_A01	Ga002_A01	0.34
Gh008_A01	Ga156_A09	0.32
Gh008_A01	Ga069_A04	0.34
Gh008_A01	Ga072_A04	0.3
Gh008_A01	Ga232_A12	0.3
Gh008_A01	Ga001_A01	0.38
Gh008_A01	Ga004_A01	0.37
Gh008_A01	Ga005_A01	0.37
Gh008_A01	Ga006_A01	0.37
Gh008_A01	Ga108_A07	0.38
Gh008_A01	Ga222_A10	0.37
Gh008_A01	Ga220_A10	0.36
Gh008_A01	Ga234_A12	0.34
Gh008_A01	Ga219_A10	0.38
Gh008_A01	Ga120_A07	0.38
Gh008_A01	Ga123_A07	0.38
Gh008_A01	Ga121_A07	0.37
Gh008_A01	Ga074_A05	0.37
Gh009_A01	Ga034_A04	0.85
Gh009_A01	Ga035_A04	0.84
Gh009_A01	Ga036_A04	0.84
Gh009_A01	Ga093_A06	0.96
Gh009_A01	Ga009_A02	0.43
Gh009_A01	Ga010_A02	0.41
Gh009_A01	Ga168_A09	0.44
Gh009_A01	Ga027_A04	0.42
Gh009_A01	Ga026_A04	0.43
Gh009_A01	Ga033_A04	0.46
Gh009_A01	Ga097_A07	0.34
Gh009_A01	Ga100_A07	0.37
Gh009_A01	Ga101_A07	0.36
Gh009_A01	Ga102_A07	0.35
Gh009_A01	Ga182_A10	0.39
Gh009_A01	Ga196_A10	0.39
Gh009_A01	Ga197_A10	0.32
Gh009_A01	Ga205_A10	0.39
Gh009_A01	Ga207_A10	0.31
Gh009_A01	Ga208_A10	0.3
Gh009_A01	Ga213_A10	0.34
Gh009_A01	Ga012_A02	0.39
Gh009_A01	Ga011_A02	0.39
Gh009_A01	Ga167_A09	0.38
Gh009_A01	Ga239_A13	0.39
Gh009_A01	Ga025_A04	0.4
Gh009_A01	Ga028_A04	0.32
Gh009_A01	Ga023_A04	0.38
Gh009_A01	Ga024_A04	0.37
Gh009_A01	Ga021_A04	0.32
Gh009_A01	Ga094_A06	0.31
Gh009_A01	Ga199_A10	0.32
Gh010_A01	Ga094_A06	0.99
Gh010_A01	Ga093_A06	0.33
Gh010_A01	Ga199_A10	0.38
Gh010_A01	Ga021_A04	0.35
Gh011_A01	Ga095_A06	0.99
Gh011_A01	Ga233_A12	0.45
Gh013_A01	Ga025_A04	0.72
Gh013_A01	Ga026_A04	0.75
Gh013_A01	Ga027_A04	0.71
Gh013_A01	Ga033_A04	0.98
Gh013_A01	Ga028_A04	0.52
Gh013_A01	Ga023_A04	0.42
Gh013_A01	Ga034_A04	0.42
Gh013_A01	Ga035_A04	0.49
Gh013_A01	Ga036_A04	0.46
Gh013_A01	Ga093_A06	0.42
Gh013_A01	Ga009_A02	0.48
Gh013_A01	Ga010_A02	0.44
Gh013_A01	Ga012_A02	0.45
Gh013_A01	Ga011_A02	0.42
Gh013_A01	Ga167_A09	0.46
Gh013_A01	Ga168_A09	0.48
Gh013_A01	Ga239_A13	0.46
Gh013_A01	Ga021_A04	0.38
Gh013_A01	Ga022_A04	0.4
Gh013_A01	Ga024_A04	0.38
Gh013_A01	Ga097_A07	0.31
Gh013_A01	Ga100_A07	0.3
Gh013_A01	Ga101_A07	0.31
Gh013_A01	Ga102_A07	0.31
Gh013_A01	Ga182_A10	0.34
Gh013_A01	Ga196_A10	0.36
Gh013_A01	Ga197_A10	0.3
Gh013_A01	Ga198_A10	0.31
Gh013_A01	Ga199_A10	0.34
Gh013_A01	Ga205_A10	0.36
Gh013_A01	Ga208_A10	0.31
Gh014_A01	Ga022_A04	0.73
Gh014_A01	Ga023_A04	0.99
Gh014_A01	Ga024_A04	0.68
Gh014_A01	Ga009_A02	0.44
Gh014_A01	Ga010_A02	0.42
Gh014_A01	Ga167_A09	0.43
Gh014_A01	Ga168_A09	0.45
Gh014_A01	Ga239_A13	0.42
Gh014_A01	Ga033_A04	0.43
Gh014_A01	Ga021_A04	0.37
Gh014_A01	Ga034_A04	0.34
Gh014_A01	Ga035_A04	0.39
Gh014_A01	Ga036_A04	0.38
Gh014_A01	Ga093_A06	0.34
Gh014_A01	Ga097_A07	0.31
Gh014_A01	Ga100_A07	0.32
Gh014_A01	Ga101_A07	0.32
Gh014_A01	Ga102_A07	0.32
Gh014_A01	Ga182_A10	0.35
Gh014_A01	Ga196_A10	0.37
Gh014_A01	Ga197_A10	0.32
Gh014_A01	Ga198_A10	0.32
Gh014_A01	Ga205_A10	0.35
Gh014_A01	Ga208_A10	0.31
Gh014_A01	Ga214_A10	0.3
Gh014_A01	Ga012_A02	0.39
Gh014_A01	Ga011_A02	0.39
Gh014_A01	Ga025_A04	0.35
Gh014_A01	Ga027_A04	0.36
Gh014_A01	Ga026_A04	0.34
Gh014_A01	Ga028_A04	0.3
Gh015_A01	Ga023_A04	0.73
Gh015_A01	Ga021_A04	0.58
Gh015_A01	Ga009_A02	0.48
Gh015_A01	Ga010_A02	0.47
Gh015_A01	Ga012_A02	0.48
Gh015_A01	Ga011_A02	0.48
Gh015_A01	Ga167_A09	0.45
Gh015_A01	Ga168_A09	0.44
Gh015_A01	Ga239_A13	0.47
Gh015_A01	Ga027_A04	0.48
Gh015_A01	Ga026_A04	0.46
Gh015_A01	Ga033_A04	0.46
Gh015_A01	Ga034_A04	0.39
Gh015_A01	Ga036_A04	0.4
Gh015_A01	Ga093_A06	0.39
Gh015_A01	Ga094_A06	0.36
Gh015_A01	Ga173_A10	0.34
Gh015_A01	Ga197_A10	0.36
Gh015_A01	Ga199_A10	0.31
Gh015_A01	Ga206_A10	0.35
Gh015_A01	Ga208_A10	0.34
Gh015_A01	Ga210_A10	0.35
Gh015_A01	Ga214_A10	0.34
Gh015_A01	Ga028_A04	0.37
Gh016_A01	Ga018_A04	0.89
Gh016_A01	Ga019_A04	0.96
Gh016_A01	Ga020_A04	0.94
Gh016_A01	Ga154_A08	0.49
Gh016_A01	Ga163_A09	0.45
Gh016_A01	Ga164_A09	0.45
Gh016_A01	Ga178_A10	0.43
Gh016_A01	Ga240_A13	0.46
Gh016_A01	Ga241_A13	0.48
Gh016_A01	Ga242_A13	0.48
Gh016_A01	Ga243_A13	0.47
Gh016_A01	Ga105_A07	0.41
Gh016_A01	Ga038_A04	0.4
Gh016_A01	Ga061_A04	0.38
Gh016_A01	Ga062_A04	0.31
Gh016_A01	Ga088_A06	0.38
Gh016_A01	Ga130_A07	0.31
Gh016_A01	Ga131_A07	0.31
Gh016_A01	Ga180_A10	0.32
Gh016_A01	Ga202_A10	0.31
Gh016_A01	Ga204_A10	0.37
Gh016_A01	Ga008_A02	0.38
Gh016_A01	Ga106_A07	0.38
Gh016_A01	Ga107_A07	0.39
Gh016_A01	Ga117_A07	0.39
Gh017_A01	Ga238_A12	1
Gh017_A01	Ga124_A07	0.34
Gh017_A01	Ga176_A10	0.33
Gh018_A01	Ga001_A01	0.98
Gh018_A01	Ga004_A01	0.72
Gh018_A01	Ga005_A01	0.75
Gh018_A01	Ga006_A01	0.74
Gh018_A01	Ga108_A07	0.75
Gh018_A01	Ga219_A10	0.73
Gh018_A01	Ga220_A10	0.73
Gh018_A01	Ga222_A10	0.74
Gh018_A01	Ga063_A04	0.44
Gh018_A01	Ga074_A05	0.42
Gh018_A01	Ga120_A07	0.42
Gh018_A01	Ga123_A07	0.42
Gh018_A01	Ga133_A07	0.44
Gh018_A01	Ga002_A01	0.47
Gh018_A01	Ga156_A09	0.47
Gh018_A01	Ga071_A04	0.41
Gh018_A01	Ga072_A04	0.45
Gh018_A01	Ga070_A04	0.46
Gh018_A01	Ga232_A12	0.44
Gh018_A01	Ga046_A04	0.39
Gh018_A01	Ga047_A04	0.36
Gh018_A01	Ga049_A04	0.39
Gh018_A01	Ga121_A07	0.36
Gh018_A01	Ga205_A10	0.35
Gh019_A01	Ga002_A01	0.77
Gh019_A01	Ga069_A04	0.97
Gh019_A01	Ga156_A09	0.77
Gh019_A01	Ga071_A04	0.65
Gh019_A01	Ga072_A04	0.69
Gh019_A01	Ga001_A01	0.46
Gh019_A01	Ga004_A01	0.44
Gh019_A01	Ga005_A01	0.44
Gh019_A01	Ga006_A01	0.44
Gh019_A01	Ga108_A07	0.45
Gh019_A01	Ga219_A10	0.45
Gh019_A01	Ga220_A10	0.45
Gh019_A01	Ga222_A10	0.46
Gh019_A01	Ga232_A12	0.43
Gh019_A01	Ga234_A12	0.43
Gh019_A01	Ga046_A04	0.32
Gh019_A01	Ga049_A04	0.34
Gh019_A01	Ga063_A04	0.37
Gh019_A01	Ga074_A05	0.35
Gh019_A01	Ga120_A07	0.35
Gh019_A01	Ga123_A07	0.38
Gh019_A01	Ga133_A07	0.36
Gh020_A01	Ga070_A04	0.98
Gh020_A01	Ga156_A09	0.72
Gh020_A01	Ga002_A01	0.67
Gh020_A01	Ga072_A04	0.67
Gh020_A01	Ga073_A04	0.53
Gh020_A01	Ga232_A12	0.5
Gh020_A01	Ga220_A10	0.46
Gh020_A01	Ga001_A01	0.39
Gh020_A01	Ga004_A01	0.38
Gh020_A01	Ga005_A01	0.39
Gh020_A01	Ga006_A01	0.4
Gh020_A01	Ga063_A04	0.34
Gh020_A01	Ga074_A05	0.32
Gh020_A01	Ga108_A07	0.39
Gh020_A01	Ga120_A07	0.37
Gh020_A01	Ga123_A07	0.38
Gh020_A01	Ga133_A07	0.34
Gh020_A01	Ga219_A10	0.38
Gh020_A01	Ga222_A10	0.4
Gh021_A01	Ga071_A04	0.83
Gh021_A01	Ga072_A04	0.86
Gh021_A01	Ga002_A01	0.68
Gh021_A01	Ga156_A09	0.67
Gh021_A01	Ga069_A04	0.67
Gh021_A01	Ga001_A01	0.42
Gh021_A01	Ga004_A01	0.41
Gh021_A01	Ga005_A01	0.41
Gh021_A01	Ga006_A01	0.41
Gh021_A01	Ga108_A07	0.42
Gh021_A01	Ga219_A10	0.42
Gh021_A01	Ga220_A10	0.41
Gh021_A01	Ga222_A10	0.43
Gh021_A01	Ga232_A12	0.44
Gh021_A01	Ga049_A04	0.3
Gh021_A01	Ga063_A04	0.38
Gh021_A01	Ga074_A05	0.34
Gh021_A01	Ga120_A07	0.33
Gh021_A01	Ga121_A07	0.32
Gh021_A01	Ga123_A07	0.38
Gh021_A01	Ga133_A07	0.36
Gh021_A01	Ga234_A12	0.37
Gh022_A01	Ga072_A04	0.83
Gh022_A01	Ga070_A04	0.63
Gh022_A01	Ga002_A01	0.63
Gh022_A01	Ga156_A09	0.7
Gh022_A01	Ga220_A10	0.42
Gh022_A01	Ga232_A12	0.47
Gh022_A01	Ga123_A07	0.36
Gh024_A01	Ga071_A04	0.73
Gh024_A01	Ga072_A04	0.8
Gh024_A01	Ga070_A04	0.65
Gh024_A01	Ga002_A01	0.64
Gh024_A01	Ga156_A09	0.68
Gh024_A01	Ga069_A04	0.63
Gh024_A01	Ga220_A10	0.42
Gh024_A01	Ga232_A12	0.46
Gh024_A01	Ga001_A01	0.34
Gh024_A01	Ga004_A01	0.34
Gh024_A01	Ga005_A01	0.35
Gh024_A01	Ga006_A01	0.35
Gh024_A01	Ga073_A04	0.36
Gh024_A01	Ga108_A07	0.34
Gh024_A01	Ga121_A07	0.3
Gh024_A01	Ga123_A07	0.37
Gh024_A01	Ga133_A07	0.3
Gh024_A01	Ga219_A10	0.34
Gh024_A01	Ga222_A10	0.33
Gh024_A01	Ga234_A12	0.37
Gh025_A01	Ga072_A04	0.79
Gh025_A01	Ga002_A01	0.65
Gh025_A01	Ga156_A09	0.64
Gh025_A01	Ga070_A04	0.6
Gh025_A01	Ga232_A12	0.51
Gh025_A01	Ga001_A01	0.43
Gh025_A01	Ga004_A01	0.44
Gh025_A01	Ga005_A01	0.44
Gh025_A01	Ga006_A01	0.43
Gh025_A01	Ga049_A04	0.42
Gh025_A01	Ga108_A07	0.42
Gh025_A01	Ga123_A07	0.47
Gh025_A01	Ga219_A10	0.43
Gh025_A01	Ga220_A10	0.49
Gh025_A01	Ga222_A10	0.41
Gh025_A01	Ga063_A04	0.38
Gh025_A01	Ga074_A05	0.39
Gh025_A01	Ga120_A07	0.35
Gh025_A01	Ga133_A07	0.36
Gh026_A01	Ga046_A04	0.64
Gh026_A01	Ga047_A04	0.63
Gh026_A01	Ga049_A04	0.61
Gh026_A01	Ga002_A01	0.3
Gh026_A01	Ga156_A09	0.36
Gh026_A01	Ga220_A10	0.35
Gh026_A01	Ga123_A07	0.35
Gh026_A01	Ga121_A07	0.36
Gh027_A01	Ga049_A04	0.51
Gh027_A01	Ga046_A04	0.44
Gh027_A01	Ga205_A10	0.3
Gh027_A01	Ga002_A01	0.32
Gh027_A01	Ga156_A09	0.31
Gh027_A01	Ga069_A04	0.31
Gh027_A01	Ga072_A04	0.3
Gh027_A01	Ga001_A01	0.38
Gh027_A01	Ga004_A01	0.37
Gh027_A01	Ga005_A01	0.37
Gh027_A01	Ga006_A01	0.35
Gh027_A01	Ga108_A07	0.38
Gh027_A01	Ga222_A10	0.36
Gh027_A01	Ga220_A10	0.37
Gh027_A01	Ga234_A12	0.32
Gh027_A01	Ga219_A10	0.35
Gh027_A01	Ga063_A04	0.39
Gh027_A01	Ga133_A07	0.38
Gh027_A01	Ga120_A07	0.35
Gh027_A01	Ga123_A07	0.38
Gh027_A01	Ga121_A07	0.38
Gh027_A01	Ga074_A05	0.33
Gh028_A01	Ga075_A05	0.93
Gh029_A01	Ga076_A05	0.94
Gh029_A01	Ga077_A05	0.94
Gh029_A01	Ga088_A06	0.31
Gh030_A01	Ga079_A05	0.95
Gh030_A01	Ga080_A05	0.88
Gh030_A01	Ga126_A07	0.65
Gh030_A01	Ga236_A12	0.6
Gh030_A01	Ga125_A07	0.57
Gh030_A01	Ga127_A07	0.59
Gh030_A01	Ga128_A07	0.55
Gh030_A01	Ga129_A07	0.58
Gh030_A01	Ga235_A12	0.6
Gh030_A01	Ga088_A06	0.32
Gh030_A01	Ga154_A08	0.34
Gh030_A01	Ga038_A04	0.3
Gh030_A01	Ga061_A04	0.31
Gh030_A01	Ga204_A10	0.33
Gh030_A01	Ga078_A05	0.37
Gh030_A01	Ga166_A09	0.39
Gh031_A01	Ga079_A05	0.95
Gh031_A01	Ga080_A05	0.89
Gh031_A01	Ga126_A07	0.65
Gh031_A01	Ga235_A12	0.6
Gh031_A01	Ga236_A12	0.61
Gh031_A01	Ga125_A07	0.58
Gh031_A01	Ga127_A07	0.59
Gh031_A01	Ga128_A07	0.56
Gh031_A01	Ga129_A07	0.58
Gh031_A01	Ga088_A06	0.32
Gh031_A01	Ga154_A08	0.34
Gh031_A01	Ga061_A04	0.31
Gh031_A01	Ga204_A10	0.33
Gh031_A01	Ga078_A05	0.37
Gh031_A01	Ga166_A09	0.39
Gh033_A01	Ga080_A05	0.93
Gh033_A01	Ga127_A07	0.66
Gh033_A01	Ga128_A07	0.62
Gh033_A01	Ga129_A07	0.65
Gh033_A01	Ga235_A12	0.66
Gh033_A01	Ga236_A12	0.65
Gh033_A01	Ga078_A05	0.46
Gh033_A01	Ga166_A09	0.46
Gh033_A01	Ga180_A10	0.3
Gh033_A01	Ga013_A02	0.3
Gh033_A01	Ga226_A11	0.3
Gh033_A01	Ga105_A07	0.3
Gh033_A01	Ga117_A07	0.31
Gh034_A01	Ga079_A05	0.96
Gh034_A01	Ga080_A05	0.91
Gh034_A01	Ga125_A07	0.62
Gh034_A01	Ga126_A07	0.65
Gh034_A01	Ga127_A07	0.61
Gh034_A01	Ga129_A07	0.6
Gh034_A01	Ga235_A12	0.62
Gh034_A01	Ga236_A12	0.62
Gh034_A01	Ga128_A07	0.58
Gh034_A01	Ga166_A09	0.42
Gh034_A01	Ga088_A06	0.33
Gh034_A01	Ga154_A08	0.33
Gh034_A01	Ga038_A04	0.31
Gh034_A01	Ga061_A04	0.31
Gh034_A01	Ga204_A10	0.33
Gh034_A01	Ga078_A05	0.39
Gh035_A01	Ga079_A05	0.89
Gh035_A01	Ga080_A05	0.83
Gh035_A01	Ga126_A07	0.64
Gh035_A01	Ga236_A12	0.61
Gh035_A01	Ga125_A07	0.56
Gh035_A01	Ga127_A07	0.59
Gh035_A01	Ga128_A07	0.55
Gh035_A01	Ga129_A07	0.57
Gh035_A01	Ga235_A12	0.59
Gh035_A01	Ga166_A09	0.4
Gh035_A01	Ga088_A06	0.33
Gh035_A01	Ga154_A08	0.33
Gh035_A01	Ga038_A04	0.31
Gh035_A01	Ga061_A04	0.3
Gh035_A01	Ga204_A10	0.32
Gh035_A01	Ga078_A05	0.38
Gh037_A02	Ga118_A07	0.67
Gh037_A02	Ga119_A07	0.68
Gh037_A02	Ga064_A04	0.52
Gh037_A02	Ga054_A04	0.59
Gh037_A02	Ga065_A04	0.5
Gh037_A02	Ga113_A07	0.56
Gh037_A02	Ga115_A07	0.55
Gh037_A02	Ga053_A04	0.47
Gh037_A02	Ga067_A04	0.46
Gh037_A02	Ga066_A04	0.47
Gh037_A02	Ga055_A04	0.4
Gh037_A02	Ga068_A04	0.49
Gh037_A02	Ga112_A07	0.48
Gh037_A02	Ga245_A13	0.3
Gh037_A02	Ga246_A13	0.37
Gh037_A02	Ga030_A04	0.39
Gh037_A02	Ga083_A06	0.34
Gh038_A02	Ga118_A07	0.95
Gh038_A02	Ga119_A07	0.97
Gh038_A02	Ga064_A04	0.63
Gh038_A02	Ga054_A04	0.62
Gh038_A02	Ga067_A04	0.66
Gh038_A02	Ga065_A04	0.64
Gh038_A02	Ga066_A04	0.65
Gh038_A02	Ga055_A04	0.58
Gh038_A02	Ga068_A04	0.55
Gh038_A02	Ga030_A04	0.44
Gh038_A02	Ga083_A06	0.33
Gh038_A02	Ga244_A13	0.34
Gh038_A02	Ga245_A13	0.35
Gh038_A02	Ga246_A13	0.35
Gh039_A02	Ga118_A07	0.85
Gh039_A02	Ga119_A07	0.86
Gh039_A02	Ga067_A04	0.61
Gh039_A02	Ga113_A07	0.52
Gh039_A02	Ga115_A07	0.5
Gh039_A02	Ga064_A04	0.56
Gh039_A02	Ga053_A04	0.51
Gh039_A02	Ga054_A04	0.56
Gh039_A02	Ga065_A04	0.56
Gh039_A02	Ga066_A04	0.52
Gh039_A02	Ga068_A04	0.51
Gh039_A02	Ga112_A07	0.47
Gh039_A02	Ga055_A04	0.47
Gh039_A02	Ga083_A06	0.34
Gh039_A02	Ga244_A13	0.3
Gh039_A02	Ga245_A13	0.32
Gh039_A02	Ga246_A13	0.36
Gh039_A02	Ga030_A04	0.39
Gh040_A02	Ga119_A07	0.71
Gh040_A02	Ga118_A07	0.67
Gh040_A02	Ga064_A04	0.52
Gh040_A02	Ga065_A04	0.51
Gh040_A02	Ga112_A07	0.54
Gh040_A02	Ga113_A07	0.58
Gh040_A02	Ga115_A07	0.55
Gh040_A02	Ga030_A04	0.42
Gh040_A02	Ga055_A04	0.47
Gh040_A02	Ga244_A13	0.31
Gh040_A02	Ga245_A13	0.37
Gh040_A02	Ga083_A06	0.37
Gh041_A02	Ga118_A07	0.98
Gh041_A02	Ga119_A07	0.94
Gh041_A02	Ga064_A04	0.63
Gh041_A02	Ga054_A04	0.62
Gh041_A02	Ga067_A04	0.66
Gh041_A02	Ga065_A04	0.64
Gh041_A02	Ga066_A04	0.65
Gh041_A02	Ga055_A04	0.58
Gh041_A02	Ga068_A04	0.56
Gh041_A02	Ga030_A04	0.45
Gh041_A02	Ga083_A06	0.32
Gh041_A02	Ga244_A13	0.36
Gh041_A02	Ga245_A13	0.37
Gh041_A02	Ga246_A13	0.35
Gh042_A02	Ga118_A07	0.81
Gh042_A02	Ga119_A07	0.69
Gh042_A02	Ga064_A04	0.54
Gh042_A02	Ga065_A04	0.53
Gh042_A02	Ga112_A07	0.57
Gh042_A02	Ga113_A07	0.57
Gh042_A02	Ga115_A07	0.56
Gh042_A02	Ga030_A04	0.41
Gh042_A02	Ga244_A13	0.31
Gh042_A02	Ga245_A13	0.33
Gh042_A02	Ga055_A04	0.38
Gh042_A02	Ga083_A06	0.36
Gh043_A02	Ga133_A07	0.99
Gh043_A02	Ga121_A07	0.5
Gh043_A02	Ga063_A04	0.54
Gh043_A02	Ga120_A07	0.44
Gh043_A02	Ga123_A07	0.49
Gh043_A02	Ga156_A09	0.4
Gh043_A02	Ga220_A10	0.42
Gh043_A02	Ga046_A04	0.35
Gh043_A02	Ga047_A04	0.32
Gh043_A02	Ga049_A04	0.32
Gh043_A02	Ga074_A05	0.32
Gh043_A02	Ga205_A10	0.3
Gh043_A02	Ga002_A01	0.36
Gh043_A02	Ga069_A04	0.36
Gh043_A02	Ga071_A04	0.3
Gh043_A02	Ga232_A12	0.31
Gh043_A02	Ga001_A01	0.35
Gh043_A02	Ga004_A01	0.35
Gh043_A02	Ga005_A01	0.35
Gh043_A02	Ga006_A01	0.36
Gh043_A02	Ga108_A07	0.36
Gh043_A02	Ga222_A10	0.34
Gh043_A02	Ga234_A12	0.37
Gh043_A02	Ga219_A10	0.34
Gh044_A02	Ga134_A07	1
Gh044_A02	Ga082_A06	0.48
Gh044_A02	Ga053_A04	0.32
Gh045_A02	Ga124_A07	1
Gh045_A02	Ga176_A10	0.82
Gh045_A02	Ga238_A12	0.34
Gh046_A02	Ga038_A04	0.83
Gh046_A02	Ga130_A07	0.75
Gh046_A02	Ga132_A07	0.71
Gh046_A02	Ga131_A07	0.7
Gh046_A02	Ga061_A04	0.35
Gh046_A02	Ga088_A06	0.39
Gh046_A02	Ga126_A07	0.31
Gh046_A02	Ga177_A10	0.34
Gh046_A02	Ga180_A10	0.33
Gh046_A02	Ga204_A10	0.37
Gh046_A02	Ga225_A11	0.4
Gh046_A02	Ga105_A07	0.3
Gh046_A02	Ga107_A07	0.32
Gh046_A02	Ga154_A08	0.34
Gh046_A02	Ga164_A09	0.33
Gh047_A02	Ga130_A07	0.73
Gh047_A02	Ga131_A07	0.72
Gh047_A02	Ga132_A07	0.71
Gh047_A02	Ga091_A06	0.32
Gh047_A02	Ga177_A10	0.31
Gh047_A02	Ga225_A11	0.39
Gh048_A03	Ga029_A04	0.73
Gh048_A03	Ga045_A04	0.75
Gh048_A03	Ga135_A08	0.89
Gh048_A03	Ga136_A08	0.88
Gh048_A03	Ga179_A10	0.95
Gh048_A03	Ga061_A04	0.31
Gh048_A03	Ga062_A04	0.32
Gh048_A03	Ga014_A03	0.31
Gh048_A03	Ga092_A06	0.34
Gh048_A03	Ga016_A03	0.34
Gh048_A03	Ga215_A10	0.39
Gh048_A03	Ga017_A03	0.38
Gh048_A03	Ga137_A08	0.34
Gh048_A03	Ga122_A07	0.38
Gh048_A03	Ga158_A09	0.34
Gh048_A03	Ga200_A10	0.36
Gh048_A03	Ga202_A10	0.38
Gh048_A03	Ga216_A10	0.32
Gh048_A03	Ga203_A10	0.37
Gh049_A03	Ga061_A04	0.76
Gh049_A03	Ga059_A04	0.58
Gh049_A03	Ga062_A04	0.57
Gh049_A03	Ga204_A10	0.47
Gh049_A03	Ga125_A07	0.3
Gh049_A03	Ga169_A09	0.31
Gh049_A03	Ga202_A10	0.34
Gh049_A03	Ga107_A07	0.39
Gh049_A03	Ga154_A08	0.35
Gh049_A03	Ga164_A09	0.35
Gh049_A03	Ga038_A04	0.33
Gh050_A03	Ga059_A04	0.73
Gh050_A03	Ga061_A04	0.73
Gh050_A03	Ga062_A04	0.81
Gh050_A03	Ga169_A09	0.42
Gh050_A03	Ga179_A10	0.3
Gh050_A03	Ga204_A10	0.39
Gh050_A03	Ga106_A07	0.35
Gh050_A03	Ga117_A07	0.35
Gh050_A03	Ga178_A10	0.33
Gh050_A03	Ga240_A13	0.38
Gh050_A03	Ga243_A13	0.37
Gh050_A03	Ga242_A13	0.38
Gh050_A03	Ga241_A13	0.39
Gh050_A03	Ga038_A04	0.38
Gh050_A03	Ga131_A07	0.35
Gh050_A03	Ga130_A07	0.35
Gh050_A03	Ga177_A10	0.3
Gh050_A03	Ga225_A11	0.33
Gh051_A03	Ga059_A04	0.75
Gh051_A03	Ga061_A04	0.75
Gh051_A03	Ga062_A04	0.78
Gh051_A03	Ga204_A10	0.46
Gh051_A03	Ga088_A06	0.35
Gh051_A03	Ga126_A07	0.32
Gh051_A03	Ga169_A09	0.39
Gh051_A03	Ga180_A10	0.32
Gh051_A03	Ga202_A10	0.33
Gh051_A03	Ga216_A10	0.31
Gh051_A03	Ga106_A07	0.3
Gh051_A03	Ga107_A07	0.38
Gh051_A03	Ga117_A07	0.3
Gh051_A03	Ga154_A08	0.34
Gh051_A03	Ga164_A09	0.35
Gh051_A03	Ga038_A04	0.38
Gh052_A03	Ga059_A04	0.74
Gh052_A03	Ga062_A04	0.78
Gh052_A03	Ga169_A09	0.36
Gh052_A03	Ga180_A10	0.33
Gh052_A03	Ga216_A10	0.3
Gh053_A03	Ga059_A04	0.76
Gh053_A03	Ga061_A04	0.75
Gh053_A03	Ga062_A04	0.78
Gh053_A03	Ga169_A09	0.47
Gh053_A03	Ga204_A10	0.47
Gh053_A03	Ga163_A09	0.42
Gh053_A03	Ga029_A04	0.31
Gh053_A03	Ga045_A04	0.31
Gh053_A03	Ga125_A07	0.33
Gh053_A03	Ga126_A07	0.34
Gh053_A03	Ga127_A07	0.35
Gh053_A03	Ga128_A07	0.32
Gh053_A03	Ga129_A07	0.34
Gh053_A03	Ga135_A08	0.31
Gh053_A03	Ga136_A08	0.31
Gh053_A03	Ga166_A09	0.3
Gh053_A03	Ga179_A10	0.33
Gh053_A03	Ga200_A10	0.33
Gh053_A03	Ga202_A10	0.34
Gh053_A03	Ga203_A10	0.33
Gh053_A03	Ga216_A10	0.31
Gh053_A03	Ga235_A12	0.33
Gh053_A03	Ga236_A12	0.33
Gh053_A03	Ga170_A09	0.31
Gh053_A03	Ga171_A09	0.31
Gh053_A03	Ga106_A07	0.4
Gh053_A03	Ga107_A07	0.38
Gh053_A03	Ga117_A07	0.4
Gh053_A03	Ga018_A04	0.33
Gh053_A03	Ga154_A08	0.35
Gh053_A03	Ga164_A09	0.35
Gh053_A03	Ga178_A10	0.32
Gh053_A03	Ga240_A13	0.37
Gh053_A03	Ga243_A13	0.36
Gh053_A03	Ga241_A13	0.36
Gh053_A03	Ga038_A04	0.36
Gh053_A03	Ga131_A07	0.35
Gh053_A03	Ga130_A07	0.35
Gh053_A03	Ga177_A10	0.31
Gh053_A03	Ga225_A11	0.33
Gh054_A03	Ga008_A02	0.98
Gh054_A03	Ga105_A07	0.52
Gh054_A03	Ga106_A07	0.51
Gh054_A03	Ga117_A07	0.51
Gh054_A03	Ga019_A04	0.36
Gh054_A03	Ga038_A04	0.39
Gh054_A03	Ga062_A04	0.3
Gh054_A03	Ga088_A06	0.36
Gh054_A03	Ga126_A07	0.34
Gh054_A03	Ga163_A09	0.34
Gh054_A03	Ga169_A09	0.3
Gh054_A03	Ga178_A10	0.37
Gh054_A03	Ga180_A10	0.33
Gh054_A03	Ga240_A13	0.38
Gh054_A03	Ga241_A13	0.39
Gh054_A03	Ga242_A13	0.39
Gh054_A03	Ga243_A13	0.4
Gh057_A03	Ga134_A07	0.99
Gh057_A03	Ga082_A06	0.48
Gh057_A03	Ga053_A04	0.32
Gh058_A03	Ga133_A07	0.9
Gh058_A03	Ga063_A04	0.54
Gh058_A03	Ga120_A07	0.44
Gh058_A03	Ga121_A07	0.49
Gh058_A03	Ga123_A07	0.49
Gh058_A03	Ga156_A09	0.4
Gh058_A03	Ga220_A10	0.42
Gh058_A03	Ga046_A04	0.35
Gh058_A03	Ga047_A04	0.33
Gh058_A03	Ga049_A04	0.32
Gh058_A03	Ga074_A05	0.32
Gh058_A03	Ga205_A10	0.3
Gh058_A03	Ga002_A01	0.35
Gh058_A03	Ga069_A04	0.35
Gh058_A03	Ga071_A04	0.31
Gh058_A03	Ga232_A12	0.31
Gh058_A03	Ga001_A01	0.36
Gh058_A03	Ga004_A01	0.35
Gh058_A03	Ga005_A01	0.35
Gh058_A03	Ga006_A01	0.36
Gh058_A03	Ga108_A07	0.36
Gh058_A03	Ga222_A10	0.34
Gh058_A03	Ga234_A12	0.38
Gh058_A03	Ga219_A10	0.34
Gh059_A03	Ga007_A02	0.88
Gh059_A03	Ga056_A04	0.84
Gh059_A03	Ga057_A04	0.85
Gh059_A03	Ga058_A04	0.98
Gh059_A03	Ga013_A02	0.47
Gh059_A03	Ga226_A11	0.47
Gh059_A03	Ga038_A04	0.3
Gh059_A03	Ga088_A06	0.33
Gh059_A03	Ga110_A07	0.33
Gh059_A03	Ga111_A07	0.39
Gh059_A03	Ga155_A09	0.38
Gh059_A03	Ga170_A09	0.34
Gh059_A03	Ga171_A09	0.34
Gh060_A04	Ga154_A08	0.76
Gh060_A04	Ga240_A13	0.81
Gh060_A04	Ga241_A13	0.83
Gh060_A04	Ga242_A13	0.82
Gh060_A04	Ga243_A13	0.83
Gh060_A04	Ga163_A09	0.65
Gh060_A04	Ga178_A10	0.63
Gh060_A04	Ga038_A04	0.41
Gh060_A04	Ga105_A07	0.45
Gh060_A04	Ga106_A07	0.43
Gh060_A04	Ga117_A07	0.43
Gh060_A04	Ga018_A04	0.44
Gh060_A04	Ga019_A04	0.47
Gh060_A04	Ga015_A03	0.34
Gh060_A04	Ga061_A04	0.39
Gh060_A04	Ga079_A05	0.31
Gh060_A04	Ga088_A06	0.4
Gh060_A04	Ga125_A07	0.32
Gh060_A04	Ga126_A07	0.33
Gh060_A04	Ga130_A07	0.31
Gh060_A04	Ga180_A10	0.31
Gh060_A04	Ga202_A10	0.36
Gh060_A04	Ga204_A10	0.38
Gh060_A04	Ga216_A10	0.31
Gh060_A04	Ga008_A02	0.39
Gh061_A04	Ga109_A07	0.74
Gh061_A04	Ga182_A10	0.81
Gh061_A04	Ga183_A10	0.74
Gh061_A04	Ga184_A10	0.76
Gh061_A04	Ga185_A10	0.79
Gh061_A04	Ga186_A10	0.74
Gh061_A04	Ga187_A10	0.73
Gh061_A04	Ga188_A10	0.82
Gh061_A04	Ga190_A10	0.73
Gh061_A04	Ga191_A10	0.85
Gh061_A04	Ga192_A10	0.7
Gh061_A04	Ga193_A10	0.85
Gh061_A04	Ga194_A10	0.83
Gh061_A04	Ga195_A10	0.91
Gh061_A04	Ga196_A10	0.86
Gh061_A04	Ga227_A11	0.63
Gh061_A04	Ga205_A10	0.46
Gh061_A04	Ga097_A07	0.34
Gh061_A04	Ga099_A07	0.31
Gh061_A04	Ga100_A07	0.35
Gh061_A04	Ga101_A07	0.34
Gh061_A04	Ga102_A07	0.34
Gh061_A04	Ga197_A10	0.31
Gh061_A04	Ga198_A10	0.32
Gh061_A04	Ga207_A10	0.35
Gh061_A04	Ga208_A10	0.3
Gh061_A04	Ga213_A10	0.35
Gh061_A04	Ga228_A11	0.37
Gh061_A04	Ga022_A04	0.34
Gh061_A04	Ga024_A04	0.3
Gh061_A04	Ga035_A04	0.3
Gh062_A04	Ga109_A07	0.81
Gh062_A04	Ga182_A10	0.78
Gh062_A04	Ga183_A10	0.82
Gh062_A04	Ga184_A10	0.82
Gh062_A04	Ga185_A10	0.83
Gh062_A04	Ga186_A10	0.73
Gh062_A04	Ga187_A10	0.78
Gh062_A04	Ga190_A10	0.76
Gh062_A04	Ga191_A10	0.77
Gh062_A04	Ga193_A10	0.83
Gh062_A04	Ga194_A10	0.76
Gh062_A04	Ga195_A10	0.86
Gh062_A04	Ga196_A10	0.99
Gh062_A04	Ga227_A11	0.75
Gh062_A04	Ga228_A11	0.74
Gh062_A04	Ga173_A10	0.44
Gh062_A04	Ga197_A10	0.45
Gh062_A04	Ga198_A10	0.43
Gh062_A04	Ga205_A10	0.46
Gh062_A04	Ga206_A10	0.45
Gh062_A04	Ga208_A10	0.45
Gh062_A04	Ga210_A10	0.47
Gh062_A04	Ga211_A10	0.43
Gh062_A04	Ga214_A10	0.47
Gh062_A04	Ga096_A07	0.39
Gh062_A04	Ga097_A07	0.39
Gh062_A04	Ga098_A07	0.34
Gh062_A04	Ga100_A07	0.39
Gh062_A04	Ga101_A07	0.38
Gh062_A04	Ga102_A07	0.38
Gh062_A04	Ga149_A08	0.34
Gh062_A04	Ga213_A10	0.4
Gh062_A04	Ga001_A01	0.31
Gh062_A04	Ga004_A01	0.3
Gh062_A04	Ga006_A01	0.3
Gh062_A04	Ga120_A07	0.32
Gh062_A04	Ga123_A07	0.31
Gh062_A04	Ga074_A05	0.31
Gh062_A04	Ga049_A04	0.3
Gh062_A04	Ga009_A02	0.33
Gh062_A04	Ga010_A02	0.33
Gh062_A04	Ga012_A02	0.35
Gh062_A04	Ga011_A02	0.33
Gh062_A04	Ga167_A09	0.35
Gh062_A04	Ga168_A09	0.34
Gh062_A04	Ga239_A13	0.35
Gh062_A04	Ga027_A04	0.36
Gh062_A04	Ga026_A04	0.36
Gh062_A04	Ga033_A04	0.36
Gh062_A04	Ga028_A04	0.37
Gh062_A04	Ga023_A04	0.36
Gh062_A04	Ga024_A04	0.32
Gh062_A04	Ga034_A04	0.37
Gh062_A04	Ga035_A04	0.37
Gh062_A04	Ga036_A04	0.37
Gh062_A04	Ga093_A06	0.37
Gh063_A04	Ga109_A07	0.77
Gh063_A04	Ga182_A10	0.78
Gh063_A04	Ga183_A10	0.78
Gh063_A04	Ga184_A10	0.79
Gh063_A04	Ga185_A10	0.76
Gh063_A04	Ga186_A10	0.74
Gh063_A04	Ga187_A10	0.75
Gh063_A04	Ga190_A10	0.75
Gh063_A04	Ga191_A10	0.82
Gh063_A04	Ga192_A10	0.83
Gh063_A04	Ga193_A10	0.8
Gh063_A04	Ga194_A10	0.82
Gh063_A04	Ga195_A10	0.97
Gh063_A04	Ga196_A10	0.83
Gh063_A04	Ga227_A11	0.67
Gh063_A04	Ga228_A11	0.51
Gh063_A04	Ga205_A10	0.45
Gh063_A04	Ga097_A07	0.33
Gh063_A04	Ga100_A07	0.32
Gh063_A04	Ga101_A07	0.32
Gh063_A04	Ga102_A07	0.33
Gh063_A04	Ga173_A10	0.32
Gh063_A04	Ga197_A10	0.32
Gh063_A04	Ga198_A10	0.33
Gh063_A04	Ga206_A10	0.31
Gh063_A04	Ga207_A10	0.34
Gh063_A04	Ga208_A10	0.34
Gh063_A04	Ga210_A10	0.32
Gh063_A04	Ga211_A10	0.34
Gh063_A04	Ga213_A10	0.33
Gh063_A04	Ga214_A10	0.33
Gh063_A04	Ga022_A04	0.34
Gh063_A04	Ga035_A04	0.3
Gh064_A04	Ga229_A12	0.52
Gh065_A04	Ga199_A10	0.95
Gh065_A04	Ga034_A04	0.31
Gh065_A04	Ga035_A04	0.31
Gh065_A04	Ga036_A04	0.3
Gh065_A04	Ga093_A06	0.33
Gh065_A04	Ga033_A04	0.33
Gh065_A04	Ga023_A04	0.31
Gh065_A04	Ga021_A04	0.34
Gh065_A04	Ga094_A06	0.4
Gh066_A04	Ga023_A04	0.79
Gh066_A04	Ga034_A04	0.5
Gh066_A04	Ga035_A04	0.51
Gh066_A04	Ga036_A04	0.53
Gh066_A04	Ga009_A02	0.54
Gh066_A04	Ga010_A02	0.51
Gh066_A04	Ga012_A02	0.53
Gh066_A04	Ga011_A02	0.53
Gh066_A04	Ga167_A09	0.52
Gh066_A04	Ga168_A09	0.53
Gh066_A04	Ga239_A13	0.53
Gh066_A04	Ga027_A04	0.5
Gh066_A04	Ga093_A06	0.48
Gh066_A04	Ga096_A07	0.41
Gh066_A04	Ga102_A07	0.41
Gh066_A04	Ga109_A07	0.43
Gh066_A04	Ga182_A10	0.41
Gh066_A04	Ga183_A10	0.41
Gh066_A04	Ga184_A10	0.41
Gh066_A04	Ga185_A10	0.43
Gh066_A04	Ga186_A10	0.44
Gh066_A04	Ga187_A10	0.44
Gh066_A04	Ga190_A10	0.42
Gh066_A04	Ga191_A10	0.41
Gh066_A04	Ga193_A10	0.42
Gh066_A04	Ga194_A10	0.41
Gh066_A04	Ga195_A10	0.42
Gh066_A04	Ga205_A10	0.43
Gh066_A04	Ga208_A10	0.41
Gh066_A04	Ga210_A10	0.41
Gh066_A04	Ga214_A10	0.41
Gh066_A04	Ga228_A11	0.42
Gh066_A04	Ga026_A04	0.48
Gh066_A04	Ga033_A04	0.47
Gh066_A04	Ga028_A04	0.49
Gh066_A04	Ga098_A07	0.4
Gh066_A04	Ga100_A07	0.4
Gh066_A04	Ga149_A08	0.38
Gh066_A04	Ga173_A10	0.39
Gh066_A04	Ga196_A10	0.39
Gh066_A04	Ga197_A10	0.4
Gh066_A04	Ga199_A10	0.3
Gh066_A04	Ga206_A10	0.4
Gh066_A04	Ga213_A10	0.38
Gh066_A04	Ga227_A11	0.39
Gh067_A04	Ga022_A04	0.73
Gh067_A04	Ga023_A04	0.95
Gh067_A04	Ga024_A04	0.7
Gh067_A04	Ga021_A04	0.5
Gh067_A04	Ga009_A02	0.47
Gh067_A04	Ga010_A02	0.44
Gh067_A04	Ga012_A02	0.46
Gh067_A04	Ga011_A02	0.46
Gh067_A04	Ga167_A09	0.47
Gh067_A04	Ga168_A09	0.47
Gh067_A04	Ga239_A13	0.47
Gh067_A04	Ga025_A04	0.42
Gh067_A04	Ga027_A04	0.43
Gh067_A04	Ga026_A04	0.41
Gh067_A04	Ga033_A04	0.43
Gh067_A04	Ga034_A04	0.38
Gh067_A04	Ga035_A04	0.4
Gh067_A04	Ga036_A04	0.38
Gh067_A04	Ga093_A06	0.38
Gh067_A04	Ga097_A07	0.32
Gh067_A04	Ga100_A07	0.32
Gh067_A04	Ga101_A07	0.33
Gh067_A04	Ga102_A07	0.31
Gh067_A04	Ga182_A10	0.35
Gh067_A04	Ga196_A10	0.37
Gh067_A04	Ga197_A10	0.32
Gh067_A04	Ga198_A10	0.33
Gh067_A04	Ga199_A10	0.32
Gh067_A04	Ga205_A10	0.35
Gh067_A04	Ga208_A10	0.33
Gh067_A04	Ga211_A10	0.32
Gh067_A04	Ga214_A10	0.31
Gh067_A04	Ga028_A04	0.34
Gh068_A04	Ga023_A04	0.66
Gh068_A04	Ga009_A02	0.43
Gh068_A04	Ga010_A02	0.42
Gh068_A04	Ga012_A02	0.44
Gh068_A04	Ga011_A02	0.44
Gh068_A04	Ga167_A09	0.45
Gh068_A04	Ga168_A09	0.45
Gh068_A04	Ga239_A13	0.44
Gh068_A04	Ga027_A04	0.43
Gh068_A04	Ga034_A04	0.36
Gh068_A04	Ga035_A04	0.37
Gh068_A04	Ga036_A04	0.37
Gh068_A04	Ga109_A07	0.31
Gh068_A04	Ga182_A10	0.33
Gh068_A04	Ga183_A10	0.32
Gh068_A04	Ga184_A10	0.3
Gh068_A04	Ga186_A10	0.34
Gh068_A04	Ga187_A10	0.34
Gh068_A04	Ga190_A10	0.3
Gh068_A04	Ga191_A10	0.32
Gh068_A04	Ga193_A10	0.32
Gh068_A04	Ga194_A10	0.31
Gh068_A04	Ga195_A10	0.32
Gh068_A04	Ga197_A10	0.3
Gh068_A04	Ga210_A10	0.3
Gh068_A04	Ga213_A10	0.3
Gh068_A04	Ga214_A10	0.3
Gh068_A04	Ga228_A11	0.32
Gh068_A04	Ga026_A04	0.39
Gh068_A04	Ga033_A04	0.39
Gh068_A04	Ga028_A04	0.4
Gh069_A04	Ga014_A03	0.99
Gh069_A04	Ga015_A03	0.65
Gh069_A04	Ga088_A06	0.52
Gh069_A04	Ga092_A06	0.53
Gh069_A04	Ga016_A03	0.47
Gh069_A04	Ga017_A03	0.45
Gh069_A04	Ga137_A08	0.42
Gh069_A04	Ga157_A09	0.46
Gh069_A04	Ga158_A09	0.4
Gh069_A04	Ga180_A10	0.46
Gh069_A04	Ga215_A10	0.43
Gh069_A04	Ga216_A10	0.4
Gh069_A04	Ga029_A04	0.35
Gh069_A04	Ga045_A04	0.35
Gh069_A04	Ga122_A07	0.39
Gh069_A04	Ga135_A08	0.34
Gh069_A04	Ga136_A08	0.35
Gh069_A04	Ga179_A10	0.35
Gh069_A04	Ga200_A10	0.33
Gh069_A04	Ga201_A10	0.34
Gh069_A04	Ga202_A10	0.38
Gh069_A04	Ga203_A10	0.35
Gh069_A04	Ga217_A10	0.35
Gh069_A04	Ga223_A10	0.33
Gh069_A04	Ga038_A04	0.35
Gh069_A04	Ga061_A04	0.3
Gh069_A04	Ga126_A07	0.32
Gh070_A05	Ga125_A07	0.94
Gh070_A05	Ga126_A07	0.75
Gh070_A05	Ga235_A12	0.71
Gh070_A05	Ga236_A12	0.7
Gh070_A05	Ga127_A07	0.68
Gh070_A05	Ga128_A07	0.64
Gh070_A05	Ga129_A07	0.7
Gh070_A05	Ga079_A05	0.6
Gh070_A05	Ga080_A05	0.61
Gh070_A05	Ga078_A05	0.41
Gh070_A05	Ga166_A09	0.42
Gh070_A05	Ga088_A06	0.32
Gh070_A05	Ga107_A07	0.3
Gh070_A05	Ga154_A08	0.32
Gh070_A05	Ga038_A04	0.3
Gh070_A05	Ga061_A04	0.32
Gh070_A05	Ga204_A10	0.34
Gh071_A05	Ga126_A07	0.97
Gh071_A05	Ga127_A07	0.77
Gh071_A05	Ga129_A07	0.77
Gh071_A05	Ga235_A12	0.74
Gh071_A05	Ga236_A12	0.73
Gh071_A05	Ga128_A07	0.67
Gh071_A05	Ga079_A05	0.63
Gh071_A05	Ga125_A07	0.68
Gh071_A05	Ga080_A05	0.59
Gh071_A05	Ga166_A09	0.4
Gh071_A05	Ga088_A06	0.33
Gh071_A05	Ga107_A07	0.32
Gh071_A05	Ga154_A08	0.35
Gh071_A05	Ga038_A04	0.31
Gh071_A05	Ga061_A04	0.34
Gh071_A05	Ga204_A10	0.36
Gh071_A05	Ga078_A05	0.39
Gh072_A05	Ga126_A07	0.71
Gh072_A05	Ga127_A07	0.99
Gh072_A05	Ga128_A07	0.71
Gh072_A05	Ga129_A07	0.89
Gh072_A05	Ga235_A12	0.73
Gh072_A05	Ga236_A12	0.73
Gh072_A05	Ga125_A07	0.64
Gh072_A05	Ga079_A05	0.58
Gh072_A05	Ga080_A05	0.58
Gh072_A05	Ga166_A09	0.41
Gh072_A05	Ga088_A06	0.32
Gh072_A05	Ga154_A08	0.31
Gh072_A05	Ga061_A04	0.34
Gh072_A05	Ga204_A10	0.33
Gh072_A05	Ga078_A05	0.39
Gh073_A05	Ga127_A07	0.79
Gh073_A05	Ga128_A07	0.97
Gh073_A05	Ga129_A07	0.77
Gh073_A05	Ga235_A12	0.7
Gh073_A05	Ga125_A07	0.65
Gh073_A05	Ga126_A07	0.68
Gh073_A05	Ga236_A12	0.69
Gh073_A05	Ga079_A05	0.56
Gh073_A05	Ga080_A05	0.57
Gh073_A05	Ga078_A05	0.43
Gh073_A05	Ga166_A09	0.43
Gh073_A05	Ga088_A06	0.31
Gh073_A05	Ga158_A09	0.3
Gh073_A05	Ga201_A10	0.32
Gh073_A05	Ga217_A10	0.31
Gh073_A05	Ga223_A10	0.3
Gh073_A05	Ga155_A09	0.31
Gh073_A05	Ga008_A02	0.3
Gh073_A05	Ga117_A07	0.3
Gh073_A05	Ga061_A04	0.32
Gh073_A05	Ga062_A04	0.31
Gh073_A05	Ga169_A09	0.31
Gh073_A05	Ga204_A10	0.31
Gh074_A05	Ga126_A07	0.7
Gh074_A05	Ga127_A07	0.89
Gh074_A05	Ga128_A07	0.71
Gh074_A05	Ga129_A07	0.98
Gh074_A05	Ga235_A12	0.72
Gh074_A05	Ga236_A12	0.72
Gh074_A05	Ga125_A07	0.65
Gh074_A05	Ga079_A05	0.57
Gh074_A05	Ga080_A05	0.58
Gh074_A05	Ga078_A05	0.4
Gh074_A05	Ga166_A09	0.42
Gh074_A05	Ga088_A06	0.32
Gh074_A05	Ga154_A08	0.31
Gh074_A05	Ga061_A04	0.34
Gh074_A05	Ga204_A10	0.33
Gh075_A05	Ga105_A07	0.85
Gh075_A05	Ga106_A07	0.85
Gh075_A05	Ga117_A07	0.68
Gh075_A05	Ga008_A02	0.52
Gh075_A05	Ga019_A04	0.43
Gh075_A05	Ga178_A10	0.45
Gh075_A05	Ga240_A13	0.44
Gh075_A05	Ga241_A13	0.48
Gh075_A05	Ga242_A13	0.48
Gh075_A05	Ga243_A13	0.47
Gh076_A05	Ga105_A07	0.89
Gh076_A05	Ga106_A07	0.89
Gh076_A05	Ga107_A07	0.87
Gh076_A05	Ga117_A07	0.7
Gh076_A05	Ga008_A02	0.51
Gh076_A05	Ga132_A07	0.41
Gh076_A05	Ga154_A08	0.44
Gh076_A05	Ga163_A09	0.43
Gh076_A05	Ga169_A09	0.41
Gh076_A05	Ga178_A10	0.41
Gh076_A05	Ga204_A10	0.43
Gh076_A05	Ga240_A13	0.44
Gh076_A05	Ga241_A13	0.44
Gh076_A05	Ga242_A13	0.47
Gh076_A05	Ga243_A13	0.44
Gh076_A05	Ga014_A03	0.32
Gh076_A05	Ga016_A03	0.32
Gh076_A05	Ga017_A03	0.31
Gh076_A05	Ga018_A04	0.36
Gh076_A05	Ga029_A04	0.32
Gh076_A05	Ga038_A04	0.38
Gh076_A05	Ga059_A04	0.38
Gh076_A05	Ga061_A04	0.4
Gh076_A05	Ga062_A04	0.4
Gh076_A05	Ga088_A06	0.34
Gh076_A05	Ga122_A07	0.31
Gh076_A05	Ga125_A07	0.31
Gh076_A05	Ga126_A07	0.31
Gh076_A05	Ga130_A07	0.36
Gh076_A05	Ga131_A07	0.37
Gh076_A05	Ga135_A08	0.32
Gh076_A05	Ga136_A08	0.31
Gh076_A05	Ga137_A08	0.31
Gh076_A05	Ga157_A09	0.33
Gh076_A05	Ga158_A09	0.32
Gh076_A05	Ga164_A09	0.37
Gh076_A05	Ga177_A10	0.32
Gh076_A05	Ga179_A10	0.32
Gh076_A05	Ga180_A10	0.34
Gh076_A05	Ga200_A10	0.32
Gh076_A05	Ga202_A10	0.31
Gh076_A05	Ga203_A10	0.33
Gh076_A05	Ga215_A10	0.32
Gh076_A05	Ga217_A10	0.35
Gh076_A05	Ga225_A11	0.36
Gh076_A05	Ga155_A09	0.35
Gh076_A05	Ga170_A09	0.31
Gh076_A05	Ga171_A09	0.31
Gh077_A05	Ga105_A07	0.86
Gh077_A05	Ga106_A07	0.86
Gh077_A05	Ga107_A07	0.85
Gh077_A05	Ga117_A07	0.7
Gh077_A05	Ga061_A04	0.4
Gh077_A05	Ga154_A08	0.43
Gh077_A05	Ga178_A10	0.41
Gh077_A05	Ga204_A10	0.42
Gh077_A05	Ga240_A13	0.42
Gh077_A05	Ga241_A13	0.43
Gh077_A05	Ga242_A13	0.44
Gh077_A05	Ga243_A13	0.43
Gh077_A05	Ga008_A02	0.5
Gh077_A05	Ga018_A04	0.33
Gh077_A05	Ga019_A04	0.39
Gh077_A05	Ga038_A04	0.4
Gh077_A05	Ga062_A04	0.3
Gh077_A05	Ga088_A06	0.38
Gh077_A05	Ga125_A07	0.32
Gh077_A05	Ga126_A07	0.34
Gh077_A05	Ga130_A07	0.32
Gh077_A05	Ga131_A07	0.31
Gh077_A05	Ga132_A07	0.31
Gh077_A05	Ga163_A09	0.37
Gh077_A05	Ga164_A09	0.37
Gh077_A05	Ga169_A09	0.32
Gh077_A05	Ga180_A10	0.33
Gh077_A05	Ga202_A10	0.32
Gh078_A05	Ga105_A07	0.99
Gh078_A05	Ga106_A07	0.9
Gh078_A05	Ga107_A07	0.87
Gh078_A05	Ga117_A07	0.71
Gh078_A05	Ga008_A02	0.52
Gh078_A05	Ga019_A04	0.41
Gh078_A05	Ga038_A04	0.41
Gh078_A05	Ga061_A04	0.41
Gh078_A05	Ga154_A08	0.43
Gh078_A05	Ga178_A10	0.4
Gh078_A05	Ga204_A10	0.43
Gh078_A05	Ga240_A13	0.42
Gh078_A05	Ga241_A13	0.44
Gh078_A05	Ga242_A13	0.44
Gh078_A05	Ga243_A13	0.43
Gh078_A05	Ga018_A04	0.34
Gh078_A05	Ga059_A04	0.3
Gh078_A05	Ga062_A04	0.31
Gh078_A05	Ga079_A05	0.31
Gh078_A05	Ga088_A06	0.37
Gh078_A05	Ga125_A07	0.32
Gh078_A05	Ga126_A07	0.34
Gh078_A05	Ga130_A07	0.33
Gh078_A05	Ga131_A07	0.31
Gh078_A05	Ga132_A07	0.31
Gh078_A05	Ga163_A09	0.38
Gh078_A05	Ga164_A09	0.37
Gh078_A05	Ga169_A09	0.32
Gh078_A05	Ga180_A10	0.34
Gh078_A05	Ga202_A10	0.31
Gh079_A05	Ga105_A07	0.93
Gh079_A05	Ga106_A07	0.93
Gh079_A05	Ga107_A07	0.87
Gh079_A05	Ga117_A07	0.72
Gh079_A05	Ga008_A02	0.53
Gh079_A05	Ga061_A04	0.41
Gh079_A05	Ga062_A04	0.41
Gh079_A05	Ga132_A07	0.4
Gh079_A05	Ga154_A08	0.45
Gh079_A05	Ga163_A09	0.44
Gh079_A05	Ga169_A09	0.43
Gh079_A05	Ga178_A10	0.41
Gh079_A05	Ga204_A10	0.43
Gh079_A05	Ga240_A13	0.44
Gh079_A05	Ga241_A13	0.45
Gh079_A05	Ga242_A13	0.48
Gh079_A05	Ga243_A13	0.46
Gh079_A05	Ga014_A03	0.31
Gh079_A05	Ga016_A03	0.32
Gh079_A05	Ga017_A03	0.32
Gh079_A05	Ga018_A04	0.36
Gh079_A05	Ga029_A04	0.33
Gh079_A05	Ga038_A04	0.39
Gh079_A05	Ga045_A04	0.3
Gh079_A05	Ga059_A04	0.38
Gh079_A05	Ga079_A05	0.31
Gh079_A05	Ga088_A06	0.35
Gh079_A05	Ga122_A07	0.31
Gh079_A05	Ga125_A07	0.32
Gh079_A05	Ga126_A07	0.32
Gh079_A05	Ga130_A07	0.38
Gh079_A05	Ga131_A07	0.38
Gh079_A05	Ga135_A08	0.32
Gh079_A05	Ga136_A08	0.31
Gh079_A05	Ga137_A08	0.3
Gh079_A05	Ga157_A09	0.33
Gh079_A05	Ga158_A09	0.32
Gh079_A05	Ga164_A09	0.38
Gh079_A05	Ga166_A09	0.3
Gh079_A05	Ga177_A10	0.33
Gh079_A05	Ga179_A10	0.32
Gh079_A05	Ga180_A10	0.34
Gh079_A05	Ga200_A10	0.34
Gh079_A05	Ga202_A10	0.31
Gh079_A05	Ga203_A10	0.35
Gh079_A05	Ga215_A10	0.32
Gh079_A05	Ga216_A10	0.31
Gh079_A05	Ga217_A10	0.36
Gh079_A05	Ga225_A11	0.37
Gh079_A05	Ga155_A09	0.34
Gh079_A05	Ga170_A09	0.32
Gh079_A05	Ga171_A09	0.32
Gh080_A05	Ga106_A07	0.86
Gh080_A05	Ga107_A07	0.98
Gh080_A05	Ga117_A07	0.64
Gh080_A05	Ga154_A08	0.42
Gh080_A05	Ga018_A04	0.34
Gh080_A05	Ga038_A04	0.33
Gh080_A05	Ga059_A04	0.37
Gh080_A05	Ga061_A04	0.38
Gh080_A05	Ga062_A04	0.39
Gh080_A05	Ga125_A07	0.3
Gh080_A05	Ga126_A07	0.32
Gh080_A05	Ga130_A07	0.31
Gh080_A05	Ga131_A07	0.32
Gh080_A05	Ga135_A08	0.3
Gh080_A05	Ga163_A09	0.39
Gh080_A05	Ga164_A09	0.35
Gh080_A05	Ga169_A09	0.39
Gh080_A05	Ga178_A10	0.36
Gh080_A05	Ga204_A10	0.4
Gh080_A05	Ga225_A11	0.32
Gh080_A05	Ga240_A13	0.38
Gh080_A05	Ga241_A13	0.38
Gh080_A05	Ga243_A13	0.39
Gh080_A05	Ga170_A09	0.3
Gh080_A05	Ga171_A09	0.3
Gh081_A05	Ga105_A07	0.86
Gh081_A05	Ga106_A07	0.89
Gh081_A05	Ga107_A07	0.85
Gh081_A05	Ga117_A07	0.71
Gh081_A05	Ga008_A02	0.51
Gh081_A05	Ga019_A04	0.4
Gh081_A05	Ga154_A08	0.43
Gh081_A05	Ga178_A10	0.41
Gh081_A05	Ga204_A10	0.42
Gh081_A05	Ga240_A13	0.42
Gh081_A05	Ga241_A13	0.43
Gh081_A05	Ga242_A13	0.43
Gh081_A05	Ga243_A13	0.43
Gh081_A05	Ga018_A04	0.35
Gh081_A05	Ga038_A04	0.4
Gh081_A05	Ga059_A04	0.3
Gh081_A05	Ga061_A04	0.4
Gh081_A05	Ga062_A04	0.31
Gh081_A05	Ga088_A06	0.36
Gh081_A05	Ga125_A07	0.31
Gh081_A05	Ga126_A07	0.33
Gh081_A05	Ga130_A07	0.31
Gh081_A05	Ga131_A07	0.31
Gh081_A05	Ga163_A09	0.37
Gh081_A05	Ga164_A09	0.35
Gh081_A05	Ga169_A09	0.33
Gh081_A05	Ga180_A10	0.34
Gh081_A05	Ga202_A10	0.31
Gh082_A05	Ga105_A07	0.85
Gh082_A05	Ga106_A07	0.85
Gh082_A05	Ga107_A07	0.84
Gh082_A05	Ga117_A07	0.69
Gh082_A05	Ga008_A02	0.53
Gh082_A05	Ga019_A04	0.42
Gh082_A05	Ga154_A08	0.43
Gh082_A05	Ga178_A10	0.41
Gh082_A05	Ga204_A10	0.43
Gh082_A05	Ga240_A13	0.43
Gh082_A05	Ga241_A13	0.45
Gh082_A05	Ga242_A13	0.46
Gh082_A05	Ga243_A13	0.44
Gh082_A05	Ga018_A04	0.34
Gh082_A05	Ga038_A04	0.38
Gh082_A05	Ga059_A04	0.31
Gh082_A05	Ga061_A04	0.39
Gh082_A05	Ga062_A04	0.32
Gh082_A05	Ga088_A06	0.37
Gh082_A05	Ga125_A07	0.32
Gh082_A05	Ga126_A07	0.34
Gh082_A05	Ga130_A07	0.31
Gh082_A05	Ga131_A07	0.31
Gh082_A05	Ga132_A07	0.31
Gh082_A05	Ga163_A09	0.39
Gh082_A05	Ga164_A09	0.37
Gh082_A05	Ga169_A09	0.32
Gh082_A05	Ga180_A10	0.36
Gh082_A05	Ga202_A10	0.31
Gh082_A05	Ga225_A11	0.31
Gh083_A05	Ga105_A07	0.83
Gh083_A05	Ga106_A07	0.84
Gh083_A05	Ga117_A07	0.69
Gh083_A05	Ga019_A04	0.4
Gh083_A05	Ga178_A10	0.41
Gh083_A05	Ga240_A13	0.42
Gh083_A05	Ga241_A13	0.43
Gh083_A05	Ga242_A13	0.44
Gh083_A05	Ga243_A13	0.43
Gh083_A05	Ga008_A02	0.48
Gh083_A05	Ga163_A09	0.33
Gh084_A05	Ga105_A07	0.74
Gh084_A05	Ga106_A07	0.71
Gh084_A05	Ga117_A07	0.99
Gh084_A05	Ga107_A07	0.67
Gh084_A05	Ga008_A02	0.52
Gh084_A05	Ga061_A04	0.41
Gh084_A05	Ga154_A08	0.41
Gh084_A05	Ga204_A10	0.4
Gh084_A05	Ga240_A13	0.42
Gh084_A05	Ga241_A13	0.42
Gh084_A05	Ga242_A13	0.44
Gh084_A05	Ga243_A13	0.43
Gh084_A05	Ga015_A03	0.3
Gh084_A05	Ga018_A04	0.34
Gh084_A05	Ga019_A04	0.39
Gh084_A05	Ga038_A04	0.39
Gh084_A05	Ga059_A04	0.31
Gh084_A05	Ga062_A04	0.31
Gh084_A05	Ga079_A05	0.31
Gh084_A05	Ga088_A06	0.35
Gh084_A05	Ga125_A07	0.33
Gh084_A05	Ga126_A07	0.33
Gh084_A05	Ga130_A07	0.32
Gh084_A05	Ga131_A07	0.31
Gh084_A05	Ga163_A09	0.37
Gh084_A05	Ga164_A09	0.36
Gh084_A05	Ga169_A09	0.3
Gh084_A05	Ga178_A10	0.4
Gh084_A05	Ga180_A10	0.33
Gh084_A05	Ga202_A10	0.32
Gh085_A05	Ga029_A04	0.74
Gh085_A05	Ga045_A04	0.73
Gh085_A05	Ga135_A08	0.87
Gh085_A05	Ga136_A08	0.85
Gh085_A05	Ga179_A10	0.92
Gh085_A05	Ga215_A10	0.43
Gh085_A05	Ga122_A07	0.4
Gh085_A05	Ga157_A09	0.4
Gh085_A05	Ga106_A07	0.3
Gh085_A05	Ga163_A09	0.33
Gh085_A05	Ga240_A13	0.33
Gh085_A05	Ga243_A13	0.32
Gh085_A05	Ga241_A13	0.31
Gh085_A05	Ga038_A04	0.32
Gh085_A05	Ga131_A07	0.32
Gh085_A05	Ga130_A07	0.31
Gh085_A05	Ga177_A10	0.3
Gh085_A05	Ga059_A04	0.31
Gh085_A05	Ga061_A04	0.33
Gh085_A05	Ga062_A04	0.32
Gh085_A05	Ga014_A03	0.35
Gh085_A05	Ga015_A03	0.32
Gh085_A05	Ga092_A06	0.34
Gh085_A05	Ga016_A03	0.38
Gh085_A05	Ga017_A03	0.38
Gh085_A05	Ga137_A08	0.37
Gh085_A05	Ga158_A09	0.38
Gh085_A05	Ga200_A10	0.36
Gh085_A05	Ga202_A10	0.36
Gh085_A05	Ga216_A10	0.33
Gh085_A05	Ga203_A10	0.38
Gh086_A06	Ga125_A07	0.75
Gh086_A06	Ga126_A07	0.83
Gh086_A06	Ga127_A07	0.74
Gh086_A06	Ga128_A07	0.72
Gh086_A06	Ga129_A07	0.73
Gh086_A06	Ga235_A12	0.75
Gh086_A06	Ga236_A12	0.76
Gh086_A06	Ga079_A05	0.64
Gh086_A06	Ga078_A05	0.44
Gh086_A06	Ga166_A09	0.46
Gh086_A06	Ga014_A03	0.3
Gh086_A06	Ga029_A04	0.3
Gh086_A06	Ga088_A06	0.33
Gh086_A06	Ga180_A10	0.3
Gh086_A06	Ga217_A10	0.33
Gh086_A06	Ga058_A04	0.3
Gh086_A06	Ga155_A09	0.33
Gh086_A06	Ga170_A09	0.33
Gh086_A06	Ga171_A09	0.33
Gh086_A06	Ga008_A02	0.34
Gh086_A06	Ga105_A07	0.34
Gh086_A06	Ga106_A07	0.31
Gh086_A06	Ga117_A07	0.31
Gh086_A06	Ga240_A13	0.3
Gh086_A06	Ga243_A13	0.31
Gh086_A06	Ga242_A13	0.31
Gh086_A06	Ga241_A13	0.3
Gh086_A06	Ga132_A07	0.33
Gh086_A06	Ga061_A04	0.31
Gh086_A06	Ga062_A04	0.31
Gh086_A06	Ga169_A09	0.33
Gh086_A06	Ga204_A10	0.34
Gh087_A06	Ga053_A04	0.42
Gh087_A06	Ga067_A04	0.44
Gh087_A06	Ga068_A04	0.42
Gh087_A06	Ga112_A07	0.33
Gh087_A06	Ga113_A07	0.35
Gh087_A06	Ga115_A07	0.34
Gh087_A06	Ga030_A04	0.3
Gh087_A06	Ga064_A04	0.37
Gh087_A06	Ga054_A04	0.38
Gh087_A06	Ga065_A04	0.37
Gh087_A06	Ga066_A04	0.37
Gh087_A06	Ga055_A04	0.32
Gh087_A06	Ga118_A07	0.35
Gh087_A06	Ga119_A07	0.37
Gh088_A06	Ga229_A12	1
Gh089_A06	Ga069_A04	0.77
Gh089_A06	Ga002_A01	0.65
Gh089_A06	Ga156_A09	0.65
Gh089_A06	Ga071_A04	0.56
Gh089_A06	Ga072_A04	0.59
Gh089_A06	Ga001_A01	0.39
Gh089_A06	Ga004_A01	0.37
Gh089_A06	Ga005_A01	0.38
Gh089_A06	Ga006_A01	0.39
Gh089_A06	Ga046_A04	0.33
Gh089_A06	Ga049_A04	0.3
Gh089_A06	Ga063_A04	0.33
Gh089_A06	Ga108_A07	0.4
Gh089_A06	Ga123_A07	0.3
Gh089_A06	Ga133_A07	0.31
Gh089_A06	Ga219_A10	0.37
Gh089_A06	Ga220_A10	0.37
Gh089_A06	Ga222_A10	0.39
Gh089_A06	Ga232_A12	0.38
Gh089_A06	Ga234_A12	0.38
Gh090_A06	Ga071_A04	0.79
Gh090_A06	Ga072_A04	0.84
Gh090_A06	Ga002_A01	0.67
Gh090_A06	Ga156_A09	0.66
Gh090_A06	Ga069_A04	0.68
Gh090_A06	Ga219_A10	0.4
Gh090_A06	Ga222_A10	0.42
Gh090_A06	Ga232_A12	0.42
Gh090_A06	Ga001_A01	0.39
Gh090_A06	Ga004_A01	0.38
Gh090_A06	Ga005_A01	0.39
Gh090_A06	Ga006_A01	0.4
Gh090_A06	Ga046_A04	0.3
Gh090_A06	Ga049_A04	0.3
Gh090_A06	Ga063_A04	0.36
Gh090_A06	Ga074_A05	0.33
Gh090_A06	Ga108_A07	0.4
Gh090_A06	Ga120_A07	0.34
Gh090_A06	Ga123_A07	0.37
Gh090_A06	Ga133_A07	0.36
Gh090_A06	Ga220_A10	0.4
Gh090_A06	Ga234_A12	0.39
Gh091_A06	Ga002_A01	0.71
Gh091_A06	Ga072_A04	0.91
Gh091_A06	Ga070_A04	0.7
Gh091_A06	Ga156_A09	0.69
Gh091_A06	Ga232_A12	0.53
Gh091_A06	Ga001_A01	0.46
Gh091_A06	Ga004_A01	0.5
Gh091_A06	Ga005_A01	0.48
Gh091_A06	Ga006_A01	0.48
Gh091_A06	Ga074_A05	0.41
Gh091_A06	Ga108_A07	0.48
Gh091_A06	Ga219_A10	0.5
Gh091_A06	Ga220_A10	0.49
Gh091_A06	Ga222_A10	0.48
Gh092_A06	Ga071_A04	0.79
Gh092_A06	Ga072_A04	0.82
Gh092_A06	Ga070_A04	0.65
Gh092_A06	Ga002_A01	0.65
Gh092_A06	Ga156_A09	0.68
Gh092_A06	Ga069_A04	0.66
Gh092_A06	Ga220_A10	0.42
Gh092_A06	Ga232_A12	0.46
Gh092_A06	Ga001_A01	0.34
Gh092_A06	Ga004_A01	0.35
Gh092_A06	Ga005_A01	0.34
Gh092_A06	Ga006_A01	0.34
Gh092_A06	Ga073_A04	0.35
Gh092_A06	Ga108_A07	0.34
Gh092_A06	Ga121_A07	0.31
Gh092_A06	Ga123_A07	0.37
Gh092_A06	Ga219_A10	0.34
Gh092_A06	Ga222_A10	0.33
Gh092_A06	Ga234_A12	0.38
Gh093_A06	Ga040_A04	0.72
Gh093_A06	Ga103_A07	0.54
Gh093_A06	Ga050_A04	0.32
Gh093_A06	Ga037_A04	0.33
Gh094_A07	Ga083_A06	0.97
Gh094_A07	Ga112_A07	0.32
Gh094_A07	Ga113_A07	0.35
Gh094_A07	Ga115_A07	0.36
Gh094_A07	Ga244_A13	0.33
Gh094_A07	Ga245_A13	0.35
Gh094_A07	Ga246_A13	0.37
Gh094_A07	Ga030_A04	0.36
Gh094_A07	Ga064_A04	0.33
Gh094_A07	Ga053_A04	0.37
Gh094_A07	Ga054_A04	0.37
Gh094_A07	Ga067_A04	0.33
Gh094_A07	Ga065_A04	0.33
Gh094_A07	Ga066_A04	0.32
Gh094_A07	Ga055_A04	0.31
Gh094_A07	Ga068_A04	0.37
Gh094_A07	Ga118_A07	0.32
Gh094_A07	Ga119_A07	0.35
Gh095_A08	Ga134_A07	0.44
Gh096_A08	Ga082_A06	0.99
Gh096_A08	Ga134_A07	0.44
Gh097_A09	Ga203_A10	0.99
Gh097_A09	Ga088_A06	0.7
Gh097_A09	Ga200_A10	0.63
Gh097_A09	Ga202_A10	0.67
Gh097_A09	Ga216_A10	0.62
Gh097_A09	Ga201_A10	0.63
Gh097_A09	Ga217_A10	0.66
Gh097_A09	Ga223_A10	0.65
Gh097_A09	Ga180_A10	0.44
Gh097_A09	Ga015_A03	0.41
Gh097_A09	Ga215_A10	0.41
Gh097_A09	Ga157_A09	0.42
Gh097_A09	Ga029_A04	0.33
Gh097_A09	Ga045_A04	0.34
Gh097_A09	Ga135_A08	0.34
Gh097_A09	Ga136_A08	0.34
Gh097_A09	Ga179_A10	0.35
Gh097_A09	Ga154_A08	0.32
Gh097_A09	Ga038_A04	0.34
Gh097_A09	Ga061_A04	0.31
Gh097_A09	Ga126_A07	0.31
Gh097_A09	Ga014_A03	0.35
Gh097_A09	Ga092_A06	0.36
Gh097_A09	Ga016_A03	0.37
Gh097_A09	Ga017_A03	0.33
Gh097_A09	Ga137_A08	0.37
Gh097_A09	Ga122_A07	0.33
Gh097_A09	Ga158_A09	0.33
Gh098_A09	Ga200_A10	0.91
Gh098_A09	Ga202_A10	0.98
Gh098_A09	Ga216_A10	0.87
Gh098_A09	Ga203_A10	0.66
Gh098_A09	Ga092_A06	0.42
Gh098_A09	Ga016_A03	0.43
Gh098_A09	Ga215_A10	0.43
Gh098_A09	Ga029_A04	0.39
Gh098_A09	Ga045_A04	0.36
Gh098_A09	Ga135_A08	0.38
Gh098_A09	Ga136_A08	0.39
Gh098_A09	Ga179_A10	0.38
Gh098_A09	Ga155_A09	0.32
Gh098_A09	Ga106_A07	0.3
Gh098_A09	Ga117_A07	0.33
Gh098_A09	Ga178_A10	0.31
Gh098_A09	Ga240_A13	0.36
Gh098_A09	Ga243_A13	0.34
Gh098_A09	Ga241_A13	0.34
Gh098_A09	Ga059_A04	0.3
Gh098_A09	Ga061_A04	0.31
Gh098_A09	Ga062_A04	0.32
Gh098_A09	Ga169_A09	0.33
Gh098_A09	Ga014_A03	0.4
Gh098_A09	Ga015_A03	0.38
Gh098_A09	Ga017_A03	0.4
Gh098_A09	Ga137_A08	0.38
Gh098_A09	Ga122_A07	0.36
Gh098_A09	Ga157_A09	0.37
Gh098_A09	Ga158_A09	0.38
Gh099_A09	Ga200_A10	0.82
Gh099_A09	Ga201_A10	0.9
Gh099_A09	Ga216_A10	0.77
Gh099_A09	Ga217_A10	0.89
Gh099_A09	Ga223_A10	0.81
Gh099_A09	Ga203_A10	0.62
Gh099_A09	Ga202_A10	0.65
Gh099_A09	Ga180_A10	0.45
Gh099_A09	Ga092_A06	0.41
Gh099_A09	Ga016_A03	0.43
Gh099_A09	Ga029_A04	0.35
Gh099_A09	Ga045_A04	0.37
Gh099_A09	Ga135_A08	0.37
Gh099_A09	Ga136_A08	0.36
Gh099_A09	Ga179_A10	0.37
Gh099_A09	Ga155_A09	0.3
Gh099_A09	Ga105_A07	0.31
Gh099_A09	Ga038_A04	0.3
Gh099_A09	Ga225_A11	0.33
Gh099_A09	Ga091_A06	0.3
Gh099_A09	Ga126_A07	0.3
Gh099_A09	Ga014_A03	0.39
Gh099_A09	Ga215_A10	0.39
Gh099_A09	Ga017_A03	0.38
Gh099_A09	Ga137_A08	0.39
Gh099_A09	Ga122_A07	0.39
Gh099_A09	Ga157_A09	0.38
Gh099_A09	Ga158_A09	0.38
Gh100_A09	Ga088_A06	0.91
Gh100_A09	Ga200_A10	0.88
Gh100_A09	Ga201_A10	0.86
Gh100_A09	Ga202_A10	0.9
Gh100_A09	Ga216_A10	0.86
Gh100_A09	Ga217_A10	0.86
Gh100_A09	Ga223_A10	0.77
Gh100_A09	Ga203_A10	0.65
Gh100_A09	Ga180_A10	0.43
Gh100_A09	Ga014_A03	0.4
Gh100_A09	Ga092_A06	0.41
Gh100_A09	Ga016_A03	0.43
Gh100_A09	Ga215_A10	0.41
Gh100_A09	Ga137_A08	0.41
Gh100_A09	Ga157_A09	0.41
Gh100_A09	Ga029_A04	0.38
Gh100_A09	Ga045_A04	0.39
Gh100_A09	Ga135_A08	0.38
Gh100_A09	Ga136_A08	0.39
Gh100_A09	Ga179_A10	0.39
Gh100_A09	Ga155_A09	0.3
Gh100_A09	Ga154_A08	0.33
Gh100_A09	Ga038_A04	0.33
Gh100_A09	Ga225_A11	0.31
Gh100_A09	Ga061_A04	0.31
Gh100_A09	Ga126_A07	0.31
Gh100_A09	Ga015_A03	0.37
Gh100_A09	Ga017_A03	0.38
Gh100_A09	Ga122_A07	0.39
Gh100_A09	Ga158_A09	0.4
Gh101_A09	Ga088_A06	0.91
Gh101_A09	Ga200_A10	0.99
Gh101_A09	Ga201_A10	0.82
Gh101_A09	Ga202_A10	0.9
Gh101_A09	Ga216_A10	0.87
Gh101_A09	Ga217_A10	0.86
Gh101_A09	Ga223_A10	0.73
Gh101_A09	Ga203_A10	0.61
Gh101_A09	Ga029_A04	0.3
Gh101_A09	Ga045_A04	0.31
Gh101_A09	Ga135_A08	0.3
Gh101_A09	Ga136_A08	0.31
Gh101_A09	Ga179_A10	0.31
Gh101_A09	Ga180_A10	0.39
Gh101_A09	Ga163_A09	0.3
Gh101_A09	Ga038_A04	0.33
Gh101_A09	Ga061_A04	0.33
Gh101_A09	Ga204_A10	0.3
Gh101_A09	Ga014_A03	0.32
Gh101_A09	Ga015_A03	0.39
Gh101_A09	Ga092_A06	0.32
Gh101_A09	Ga016_A03	0.34
Gh101_A09	Ga215_A10	0.4
Gh101_A09	Ga017_A03	0.31
Gh101_A09	Ga137_A08	0.32
Gh101_A09	Ga122_A07	0.31
Gh101_A09	Ga157_A09	0.4
Gh102_A09	Ga088_A06	0.97
Gh102_A09	Ga200_A10	0.92
Gh102_A09	Ga201_A10	0.86
Gh102_A09	Ga202_A10	0.89
Gh102_A09	Ga216_A10	0.84
Gh102_A09	Ga217_A10	0.9
Gh102_A09	Ga223_A10	0.78
Gh102_A09	Ga203_A10	0.66
Gh102_A09	Ga014_A03	0.42
Gh102_A09	Ga092_A06	0.42
Gh102_A09	Ga016_A03	0.43
Gh102_A09	Ga215_A10	0.4
Gh102_A09	Ga157_A09	0.41
Gh102_A09	Ga158_A09	0.41
Gh102_A09	Ga029_A04	0.37
Gh102_A09	Ga045_A04	0.37
Gh102_A09	Ga135_A08	0.38
Gh102_A09	Ga136_A08	0.38
Gh102_A09	Ga179_A10	0.38
Gh102_A09	Ga180_A10	0.4
Gh102_A09	Ga155_A09	0.32
Gh102_A09	Ga240_A13	0.31
Gh102_A09	Ga243_A13	0.31
Gh102_A09	Ga242_A13	0.31
Gh102_A09	Ga241_A13	0.31
Gh102_A09	Ga038_A04	0.35
Gh102_A09	Ga131_A07	0.33
Gh102_A09	Ga130_A07	0.32
Gh102_A09	Ga132_A07	0.34
Gh102_A09	Ga177_A10	0.31
Gh102_A09	Ga225_A11	0.33
Gh102_A09	Ga091_A06	0.31
Gh102_A09	Ga059_A04	0.3
Gh102_A09	Ga061_A04	0.32
Gh102_A09	Ga062_A04	0.31
Gh102_A09	Ga169_A09	0.3
Gh102_A09	Ga126_A07	0.31
Gh102_A09	Ga015_A03	0.38
Gh102_A09	Ga017_A03	0.39
Gh102_A09	Ga137_A08	0.4
Gh102_A09	Ga122_A07	0.39
Gh104_A09	Ga088_A06	0.77
Gh104_A09	Ga200_A10	0.86
Gh104_A09	Ga201_A10	0.87
Gh104_A09	Ga202_A10	0.84
Gh104_A09	Ga216_A10	0.79
Gh104_A09	Ga217_A10	0.85
Gh104_A09	Ga223_A10	0.8
Gh104_A09	Ga203_A10	0.65
Gh104_A09	Ga014_A03	0.41
Gh104_A09	Ga092_A06	0.41
Gh104_A09	Ga016_A03	0.43
Gh104_A09	Ga215_A10	0.41
Gh104_A09	Ga029_A04	0.36
Gh104_A09	Ga045_A04	0.37
Gh104_A09	Ga135_A08	0.38
Gh104_A09	Ga136_A08	0.38
Gh104_A09	Ga179_A10	0.39
Gh104_A09	Ga180_A10	0.37
Gh104_A09	Ga058_A04	0.3
Gh104_A09	Ga155_A09	0.32
Gh104_A09	Ga170_A09	0.31
Gh104_A09	Ga171_A09	0.31
Gh104_A09	Ga105_A07	0.3
Gh104_A09	Ga177_A10	0.3
Gh104_A09	Ga059_A04	0.3
Gh104_A09	Ga061_A04	0.31
Gh104_A09	Ga062_A04	0.31
Gh104_A09	Ga166_A09	0.31
Gh104_A09	Ga126_A07	0.31
Gh104_A09	Ga235_A12	0.3
Gh104_A09	Ga128_A07	0.3
Gh104_A09	Ga127_A07	0.31
Gh104_A09	Ga015_A03	0.35
Gh104_A09	Ga017_A03	0.38
Gh104_A09	Ga137_A08	0.4
Gh104_A09	Ga122_A07	0.39
Gh104_A09	Ga157_A09	0.39
Gh104_A09	Ga158_A09	0.4
Gh105_A09	Ga200_A10	0.92
Gh105_A09	Ga202_A10	0.88
Gh105_A09	Ga216_A10	0.84
Gh105_A09	Ga203_A10	0.66
Gh105_A09	Ga016_A03	0.41
Gh105_A09	Ga215_A10	0.41
Gh105_A09	Ga029_A04	0.38
Gh105_A09	Ga045_A04	0.36
Gh105_A09	Ga135_A08	0.37
Gh105_A09	Ga136_A08	0.38
Gh105_A09	Ga179_A10	0.37
Gh105_A09	Ga155_A09	0.32
Gh105_A09	Ga106_A07	0.31
Gh105_A09	Ga117_A07	0.33
Gh105_A09	Ga018_A04	0.31
Gh105_A09	Ga154_A08	0.33
Gh105_A09	Ga163_A09	0.36
Gh105_A09	Ga178_A10	0.31
Gh105_A09	Ga240_A13	0.36
Gh105_A09	Ga243_A13	0.35
Gh105_A09	Ga241_A13	0.34
Gh105_A09	Ga038_A04	0.32
Gh105_A09	Ga131_A07	0.33
Gh105_A09	Ga130_A07	0.33
Gh105_A09	Ga177_A10	0.31
Gh105_A09	Ga059_A04	0.32
Gh105_A09	Ga061_A04	0.32
Gh105_A09	Ga062_A04	0.33
Gh105_A09	Ga169_A09	0.33
Gh105_A09	Ga204_A10	0.3
Gh105_A09	Ga014_A03	0.39
Gh105_A09	Ga015_A03	0.38
Gh105_A09	Ga092_A06	0.4
Gh105_A09	Ga017_A03	0.39
Gh105_A09	Ga137_A08	0.37
Gh105_A09	Ga122_A07	0.34
Gh105_A09	Ga157_A09	0.39
Gh105_A09	Ga158_A09	0.38
Gh106_A09	Ga088_A06	0.92
Gh106_A09	Ga200_A10	0.91
Gh106_A09	Ga202_A10	0.86
Gh106_A09	Ga216_A10	0.96
Gh106_A09	Ga217_A10	0.93
Gh106_A09	Ga203_A10	0.68
Gh106_A09	Ga014_A03	0.42
Gh106_A09	Ga092_A06	0.41
Gh106_A09	Ga016_A03	0.43
Gh106_A09	Ga215_A10	0.42
Gh106_A09	Ga137_A08	0.41
Gh106_A09	Ga157_A09	0.41
Gh106_A09	Ga029_A04	0.4
Gh106_A09	Ga045_A04	0.38
Gh106_A09	Ga135_A08	0.38
Gh106_A09	Ga136_A08	0.39
Gh106_A09	Ga179_A10	0.39
Gh106_A09	Ga180_A10	0.39
Gh106_A09	Ga155_A09	0.33
Gh106_A09	Ga008_A02	0.34
Gh106_A09	Ga106_A07	0.31
Gh106_A09	Ga117_A07	0.32
Gh106_A09	Ga178_A10	0.3
Gh106_A09	Ga240_A13	0.36
Gh106_A09	Ga243_A13	0.36
Gh106_A09	Ga242_A13	0.36
Gh106_A09	Ga241_A13	0.36
Gh106_A09	Ga038_A04	0.32
Gh106_A09	Ga131_A07	0.32
Gh106_A09	Ga130_A07	0.31
Gh106_A09	Ga177_A10	0.32
Gh106_A09	Ga225_A11	0.32
Gh106_A09	Ga059_A04	0.31
Gh106_A09	Ga061_A04	0.31
Gh106_A09	Ga062_A04	0.32
Gh106_A09	Ga169_A09	0.33
Gh106_A09	Ga015_A03	0.37
Gh106_A09	Ga017_A03	0.39
Gh106_A09	Ga122_A07	0.37
Gh106_A09	Ga158_A09	0.39
Gh107_A09	Ga200_A10	0.92
Gh107_A09	Ga202_A10	0.91
Gh107_A09	Ga216_A10	0.83
Gh107_A09	Ga203_A10	0.7
Gh107_A09	Ga029_A04	0.37
Gh107_A09	Ga045_A04	0.37
Gh107_A09	Ga135_A08	0.38
Gh107_A09	Ga136_A08	0.38
Gh107_A09	Ga179_A10	0.37
Gh107_A09	Ga155_A09	0.33
Gh107_A09	Ga117_A07	0.31
Gh107_A09	Ga018_A04	0.32
Gh107_A09	Ga154_A08	0.33
Gh107_A09	Ga178_A10	0.31
Gh107_A09	Ga240_A13	0.36
Gh107_A09	Ga243_A13	0.34
Gh107_A09	Ga241_A13	0.34
Gh107_A09	Ga177_A10	0.31
Gh107_A09	Ga059_A04	0.33
Gh107_A09	Ga061_A04	0.32
Gh107_A09	Ga062_A04	0.33
Gh107_A09	Ga169_A09	0.33
Gh107_A09	Ga014_A03	0.34
Gh107_A09	Ga015_A03	0.34
Gh107_A09	Ga092_A06	0.38
Gh107_A09	Ga016_A03	0.39
Gh107_A09	Ga215_A10	0.4
Gh107_A09	Ga017_A03	0.38
Gh107_A09	Ga137_A08	0.36
Gh107_A09	Ga122_A07	0.36
Gh107_A09	Ga158_A09	0.36
Gh108_A09	Ga200_A10	0.71
Gh108_A09	Ga201_A10	0.78
Gh108_A09	Ga217_A10	0.72
Gh108_A09	Ga223_A10	0.78
Gh108_A09	Ga088_A06	0.67
Gh108_A09	Ga202_A10	0.65
Gh108_A09	Ga216_A10	0.67
Gh108_A09	Ga203_A10	0.62
Gh108_A09	Ga029_A04	0.4
Gh108_A09	Ga045_A04	0.41
Gh108_A09	Ga135_A08	0.41
Gh108_A09	Ga136_A08	0.41
Gh108_A09	Ga179_A10	0.41
Gh108_A09	Ga180_A10	0.41
Gh108_A09	Ga014_A03	0.43
Gh108_A09	Ga092_A06	0.43
Gh108_A09	Ga016_A03	0.47
Gh108_A09	Ga215_A10	0.45
Gh108_A09	Ga137_A08	0.44
Gh108_A09	Ga122_A07	0.4
Gh108_A09	Ga157_A09	0.41
Gh108_A09	Ga158_A09	0.42
Gh108_A09	Ga058_A04	0.32
Gh108_A09	Ga155_A09	0.34
Gh108_A09	Ga170_A09	0.33
Gh108_A09	Ga171_A09	0.33
Gh108_A09	Ga008_A02	0.37
Gh108_A09	Ga105_A07	0.37
Gh108_A09	Ga106_A07	0.34
Gh108_A09	Ga117_A07	0.33
Gh108_A09	Ga019_A04	0.32
Gh108_A09	Ga163_A09	0.36
Gh108_A09	Ga178_A10	0.34
Gh108_A09	Ga240_A13	0.36
Gh108_A09	Ga243_A13	0.36
Gh108_A09	Ga242_A13	0.37
Gh108_A09	Ga241_A13	0.36
Gh108_A09	Ga038_A04	0.32
Gh108_A09	Ga131_A07	0.32
Gh108_A09	Ga130_A07	0.33
Gh108_A09	Ga132_A07	0.34
Gh108_A09	Ga177_A10	0.31
Gh108_A09	Ga225_A11	0.32
Gh108_A09	Ga091_A06	0.38
[truncated: 9,708 more rows]

## Sheet: more than 40%
Gene in G.hirsutum	Gene in G.arboreum	similarity >40%
Gh001_A01	Ga040_A04	0.74
Gh001_A01	Ga103_A07	0.55
Gh003_A01	Ga110_A07	0.9
Gh003_A01	Ga111_A07	0.42
Gh005_A01	Ga047_A04	0.61
Gh005_A01	Ga049_A04	0.69
Gh005_A01	Ga156_A09	0.42
Gh006_A01	Ga046_A04	0.78
Gh006_A01	Ga049_A04	0.8
Gh007_A01	Ga047_A04	0.58
Gh007_A01	Ga049_A04	0.59
Gh008_A01	Ga046_A04	0.71
Gh008_A01	Ga049_A04	0.88
Gh008_A01	Ga063_A04	0.4
Gh008_A01	Ga133_A07	0.41
Gh009_A01	Ga034_A04	0.85
Gh009_A01	Ga035_A04	0.84
Gh009_A01	Ga036_A04	0.84
Gh009_A01	Ga093_A06	0.96
Gh009_A01	Ga009_A02	0.43
Gh009_A01	Ga010_A02	0.41
Gh009_A01	Ga168_A09	0.44
Gh009_A01	Ga027_A04	0.42
Gh009_A01	Ga026_A04	0.43
Gh009_A01	Ga033_A04	0.46
Gh010_A01	Ga094_A06	0.99
Gh011_A01	Ga095_A06	0.99
Gh011_A01	Ga233_A12	0.45
Gh013_A01	Ga025_A04	0.72
Gh013_A01	Ga026_A04	0.75
Gh013_A01	Ga027_A04	0.71
Gh013_A01	Ga033_A04	0.98
Gh013_A01	Ga028_A04	0.52
Gh013_A01	Ga023_A04	0.42
Gh013_A01	Ga034_A04	0.42
Gh013_A01	Ga035_A04	0.49
Gh013_A01	Ga036_A04	0.46
Gh013_A01	Ga093_A06	0.42
Gh013_A01	Ga009_A02	0.48
Gh013_A01	Ga010_A02	0.44
Gh013_A01	Ga012_A02	0.45
Gh013_A01	Ga011_A02	0.42
Gh013_A01	Ga167_A09	0.46
Gh013_A01	Ga168_A09	0.48
Gh013_A01	Ga239_A13	0.46
Gh014_A01	Ga022_A04	0.73
Gh014_A01	Ga023_A04	0.99
Gh014_A01	Ga024_A04	0.68
Gh014_A01	Ga009_A02	0.44
Gh014_A01	Ga010_A02	0.42
Gh014_A01	Ga167_A09	0.43
Gh014_A01	Ga168_A09	0.45
Gh014_A01	Ga239_A13	0.42
Gh014_A01	Ga033_A04	0.43
Gh015_A01	Ga023_A04	0.73
Gh015_A01	Ga021_A04	0.58
Gh015_A01	Ga009_A02	0.48
Gh015_A01	Ga010_A02	0.47
Gh015_A01	Ga012_A02	0.48
Gh015_A01	Ga011_A02	0.48
Gh015_A01	Ga167_A09	0.45
Gh015_A01	Ga168_A09	0.44
Gh015_A01	Ga239_A13	0.47
Gh015_A01	Ga027_A04	0.48
Gh015_A01	Ga026_A04	0.46
Gh015_A01	Ga033_A04	0.46
Gh016_A01	Ga018_A04	0.89
Gh016_A01	Ga019_A04	0.96
Gh016_A01	Ga020_A04	0.94
Gh016_A01	Ga154_A08	0.49
Gh016_A01	Ga163_A09	0.45
Gh016_A01	Ga164_A09	0.45
Gh016_A01	Ga178_A10	0.43
Gh016_A01	Ga240_A13	0.46
Gh016_A01	Ga241_A13	0.48
Gh016_A01	Ga242_A13	0.48
Gh016_A01	Ga243_A13	0.47
Gh016_A01	Ga105_A07	0.41
Gh017_A01	Ga238_A12	1
Gh018_A01	Ga001_A01	0.98
Gh018_A01	Ga004_A01	0.72
Gh018_A01	Ga005_A01	0.75
Gh018_A01	Ga006_A01	0.74
Gh018_A01	Ga108_A07	0.75
Gh018_A01	Ga219_A10	0.73
Gh018_A01	Ga220_A10	0.73
Gh018_A01	Ga222_A10	0.74
Gh018_A01	Ga063_A04	0.44
Gh018_A01	Ga074_A05	0.42
Gh018_A01	Ga120_A07	0.42
Gh018_A01	Ga123_A07	0.42
Gh018_A01	Ga133_A07	0.44
Gh018_A01	Ga002_A01	0.47
Gh018_A01	Ga156_A09	0.47
Gh018_A01	Ga071_A04	0.41
Gh018_A01	Ga072_A04	0.45
Gh018_A01	Ga070_A04	0.46
Gh018_A01	Ga232_A12	0.44
Gh019_A01	Ga002_A01	0.77
Gh019_A01	Ga069_A04	0.97
Gh019_A01	Ga156_A09	0.77
Gh019_A01	Ga071_A04	0.65
Gh019_A01	Ga072_A04	0.69
Gh019_A01	Ga001_A01	0.46
Gh019_A01	Ga004_A01	0.44
Gh019_A01	Ga005_A01	0.44
Gh019_A01	Ga006_A01	0.44
Gh019_A01	Ga108_A07	0.45
Gh019_A01	Ga219_A10	0.45
Gh019_A01	Ga220_A10	0.45
Gh019_A01	Ga222_A10	0.46
Gh019_A01	Ga232_A12	0.43
Gh019_A01	Ga234_A12	0.43
Gh020_A01	Ga070_A04	0.98
Gh020_A01	Ga156_A09	0.72
Gh020_A01	Ga002_A01	0.67
Gh020_A01	Ga072_A04	0.67
Gh020_A01	Ga073_A04	0.53
Gh020_A01	Ga232_A12	0.5
Gh020_A01	Ga220_A10	0.46
Gh021_A01	Ga071_A04	0.83
Gh021_A01	Ga072_A04	0.86
Gh021_A01	Ga002_A01	0.68
Gh021_A01	Ga156_A09	0.67
Gh021_A01	Ga069_A04	0.67
Gh021_A01	Ga001_A01	0.42
Gh021_A01	Ga004_A01	0.41
Gh021_A01	Ga005_A01	0.41
Gh021_A01	Ga006_A01	0.41
Gh021_A01	Ga108_A07	0.42
Gh021_A01	Ga219_A10	0.42
Gh021_A01	Ga220_A10	0.41
Gh021_A01	Ga222_A10	0.43
Gh021_A01	Ga232_A12	0.44
Gh022_A01	Ga072_A04	0.83
Gh022_A01	Ga070_A04	0.63
Gh022_A01	Ga002_A01	0.63
Gh022_A01	Ga156_A09	0.7
Gh022_A01	Ga220_A10	0.42
Gh022_A01	Ga232_A12	0.47
Gh024_A01	Ga071_A04	0.73
Gh024_A01	Ga072_A04	0.8
Gh024_A01	Ga070_A04	0.65
Gh024_A01	Ga002_A01	0.64
Gh024_A01	Ga156_A09	0.68
Gh024_A01	Ga069_A04	0.63
Gh024_A01	Ga220_A10	0.42
Gh024_A01	Ga232_A12	0.46
Gh025_A01	Ga072_A04	0.79
Gh025_A01	Ga002_A01	0.65
Gh025_A01	Ga156_A09	0.64
Gh025_A01	Ga070_A04	0.6
Gh025_A01	Ga232_A12	0.51
Gh025_A01	Ga001_A01	0.43
Gh025_A01	Ga004_A01	0.44
Gh025_A01	Ga005_A01	0.44
Gh025_A01	Ga006_A01	0.43
Gh025_A01	Ga049_A04	0.42
Gh025_A01	Ga108_A07	0.42
Gh025_A01	Ga123_A07	0.47
Gh025_A01	Ga219_A10	0.43
Gh025_A01	Ga220_A10	0.49
Gh025_A01	Ga222_A10	0.41
Gh026_A01	Ga046_A04	0.64
Gh026_A01	Ga047_A04	0.63
Gh026_A01	Ga049_A04	0.61
Gh027_A01	Ga049_A04	0.51
Gh027_A01	Ga046_A04	0.44
Gh028_A01	Ga075_A05	0.93
Gh029_A01	Ga076_A05	0.94
Gh029_A01	Ga077_A05	0.94
Gh030_A01	Ga079_A05	0.95
Gh030_A01	Ga080_A05	0.88
Gh030_A01	Ga126_A07	0.65
Gh030_A01	Ga236_A12	0.6
Gh030_A01	Ga125_A07	0.57
Gh030_A01	Ga127_A07	0.59
Gh030_A01	Ga128_A07	0.55
Gh030_A01	Ga129_A07	0.58
Gh030_A01	Ga235_A12	0.6
Gh031_A01	Ga079_A05	0.95
Gh031_A01	Ga080_A05	0.89
Gh031_A01	Ga126_A07	0.65
Gh031_A01	Ga235_A12	0.6
Gh031_A01	Ga236_A12	0.61
Gh031_A01	Ga125_A07	0.58
Gh031_A01	Ga127_A07	0.59
Gh031_A01	Ga128_A07	0.56
Gh031_A01	Ga129_A07	0.58
Gh033_A01	Ga080_A05	0.93
Gh033_A01	Ga127_A07	0.66
Gh033_A01	Ga128_A07	0.62
Gh033_A01	Ga129_A07	0.65
Gh033_A01	Ga235_A12	0.66
Gh033_A01	Ga236_A12	0.65
Gh033_A01	Ga078_A05	0.46
Gh033_A01	Ga166_A09	0.46
Gh034_A01	Ga079_A05	0.96
Gh034_A01	Ga080_A05	0.91
Gh034_A01	Ga125_A07	0.62
Gh034_A01	Ga126_A07	0.65
Gh034_A01	Ga127_A07	0.61
Gh034_A01	Ga129_A07	0.6
Gh034_A01	Ga235_A12	0.62
Gh034_A01	Ga236_A12	0.62
Gh034_A01	Ga128_A07	0.58
Gh034_A01	Ga166_A09	0.42
Gh035_A01	Ga079_A05	0.89
Gh035_A01	Ga080_A05	0.83
Gh035_A01	Ga126_A07	0.64
Gh035_A01	Ga236_A12	0.61
Gh035_A01	Ga125_A07	0.56
Gh035_A01	Ga127_A07	0.59
Gh035_A01	Ga128_A07	0.55
Gh035_A01	Ga129_A07	0.57
Gh035_A01	Ga235_A12	0.59
Gh035_A01	Ga166_A09	0.4
Gh037_A02	Ga118_A07	0.67
Gh037_A02	Ga119_A07	0.68
Gh037_A02	Ga064_A04	0.52
Gh037_A02	Ga054_A04	0.59
Gh037_A02	Ga065_A04	0.5
Gh037_A02	Ga113_A07	0.56
Gh037_A02	Ga115_A07	0.55
Gh037_A02	Ga053_A04	0.47
Gh037_A02	Ga067_A04	0.46
Gh037_A02	Ga066_A04	0.47
Gh037_A02	Ga055_A04	0.4
Gh037_A02	Ga068_A04	0.49
Gh037_A02	Ga112_A07	0.48
Gh038_A02	Ga118_A07	0.95
Gh038_A02	Ga119_A07	0.97
Gh038_A02	Ga064_A04	0.63
Gh038_A02	Ga054_A04	0.62
Gh038_A02	Ga067_A04	0.66
Gh038_A02	Ga065_A04	0.64
Gh038_A02	Ga066_A04	0.65
Gh038_A02	Ga055_A04	0.58
Gh038_A02	Ga068_A04	0.55
Gh038_A02	Ga030_A04	0.44
Gh039_A02	Ga118_A07	0.85
Gh039_A02	Ga119_A07	0.86
Gh039_A02	Ga067_A04	0.61
Gh039_A02	Ga113_A07	0.52
Gh039_A02	Ga115_A07	0.5
Gh039_A02	Ga064_A04	0.56
Gh039_A02	Ga053_A04	0.51
Gh039_A02	Ga054_A04	0.56
Gh039_A02	Ga065_A04	0.56
Gh039_A02	Ga066_A04	0.52
Gh039_A02	Ga068_A04	0.51
Gh039_A02	Ga112_A07	0.47
Gh039_A02	Ga055_A04	0.47
Gh040_A02	Ga119_A07	0.71
Gh040_A02	Ga118_A07	0.67
Gh040_A02	Ga064_A04	0.52
Gh040_A02	Ga065_A04	0.51
Gh040_A02	Ga112_A07	0.54
Gh040_A02	Ga113_A07	0.58
Gh040_A02	Ga115_A07	0.55
Gh040_A02	Ga030_A04	0.42
Gh040_A02	Ga055_A04	0.47
Gh041_A02	Ga118_A07	0.98
Gh041_A02	Ga119_A07	0.94
Gh041_A02	Ga064_A04	0.63
Gh041_A02	Ga054_A04	0.62
Gh041_A02	Ga067_A04	0.66
Gh041_A02	Ga065_A04	0.64
Gh041_A02	Ga066_A04	0.65
Gh041_A02	Ga055_A04	0.58
Gh041_A02	Ga068_A04	0.56
Gh041_A02	Ga030_A04	0.45
Gh042_A02	Ga118_A07	0.81
Gh042_A02	Ga119_A07	0.69
Gh042_A02	Ga064_A04	0.54
Gh042_A02	Ga065_A04	0.53
Gh042_A02	Ga112_A07	0.57
Gh042_A02	Ga113_A07	0.57
Gh042_A02	Ga115_A07	0.56
Gh042_A02	Ga030_A04	0.41
Gh043_A02	Ga133_A07	0.99
Gh043_A02	Ga121_A07	0.5
Gh043_A02	Ga063_A04	0.54
Gh043_A02	Ga120_A07	0.44
Gh043_A02	Ga123_A07	0.49
Gh043_A02	Ga156_A09	0.4
Gh043_A02	Ga220_A10	0.42
Gh044_A02	Ga134_A07	1
Gh044_A02	Ga082_A06	0.48
Gh045_A02	Ga124_A07	1
Gh045_A02	Ga176_A10	0.82
Gh046_A02	Ga038_A04	0.83
Gh046_A02	Ga130_A07	0.75
Gh046_A02	Ga132_A07	0.71
Gh046_A02	Ga131_A07	0.7
Gh047_A02	Ga130_A07	0.73
Gh047_A02	Ga131_A07	0.72
Gh047_A02	Ga132_A07	0.71
Gh048_A03	Ga029_A04	0.73
Gh048_A03	Ga045_A04	0.75
Gh048_A03	Ga135_A08	0.89
Gh048_A03	Ga136_A08	0.88
Gh048_A03	Ga179_A10	0.95
Gh049_A03	Ga061_A04	0.76
Gh049_A03	Ga059_A04	0.58
Gh049_A03	Ga062_A04	0.57
Gh049_A03	Ga204_A10	0.47
Gh050_A03	Ga059_A04	0.73
Gh050_A03	Ga061_A04	0.73
Gh050_A03	Ga062_A04	0.81
Gh050_A03	Ga169_A09	0.42
Gh051_A03	Ga059_A04	0.75
Gh051_A03	Ga061_A04	0.75
Gh051_A03	Ga062_A04	0.78
Gh051_A03	Ga204_A10	0.46
Gh052_A03	Ga059_A04	0.74
Gh052_A03	Ga062_A04	0.78
Gh053_A03	Ga059_A04	0.76
Gh053_A03	Ga061_A04	0.75
Gh053_A03	Ga062_A04	0.78
Gh053_A03	Ga169_A09	0.47
Gh053_A03	Ga204_A10	0.47
Gh053_A03	Ga163_A09	0.42
Gh054_A03	Ga008_A02	0.98
Gh054_A03	Ga105_A07	0.52
Gh054_A03	Ga106_A07	0.51
Gh054_A03	Ga117_A07	0.51
Gh057_A03	Ga134_A07	0.99
Gh057_A03	Ga082_A06	0.48
Gh058_A03	Ga133_A07	0.9
Gh058_A03	Ga063_A04	0.54
Gh058_A03	Ga120_A07	0.44
Gh058_A03	Ga121_A07	0.49
Gh058_A03	Ga123_A07	0.49
Gh058_A03	Ga156_A09	0.4
Gh058_A03	Ga220_A10	0.42
Gh059_A03	Ga007_A02	0.88
Gh059_A03	Ga056_A04	0.84
Gh059_A03	Ga057_A04	0.85
Gh059_A03	Ga058_A04	0.98
Gh059_A03	Ga013_A02	0.47
Gh059_A03	Ga226_A11	0.47
Gh060_A04	Ga154_A08	0.76
Gh060_A04	Ga240_A13	0.81
Gh060_A04	Ga241_A13	0.83
Gh060_A04	Ga242_A13	0.82
Gh060_A04	Ga243_A13	0.83
Gh060_A04	Ga163_A09	0.65
Gh060_A04	Ga178_A10	0.63
Gh060_A04	Ga038_A04	0.41
Gh060_A04	Ga105_A07	0.45
Gh060_A04	Ga106_A07	0.43
Gh060_A04	Ga117_A07	0.43
Gh060_A04	Ga018_A04	0.44
Gh060_A04	Ga019_A04	0.47
Gh061_A04	Ga109_A07	0.74
Gh061_A04	Ga182_A10	0.81
Gh061_A04	Ga183_A10	0.74
Gh061_A04	Ga184_A10	0.76
Gh061_A04	Ga185_A10	0.79
Gh061_A04	Ga186_A10	0.74
Gh061_A04	Ga187_A10	0.73
Gh061_A04	Ga188_A10	0.82
Gh061_A04	Ga190_A10	0.73
Gh061_A04	Ga191_A10	0.85
Gh061_A04	Ga192_A10	0.7
Gh061_A04	Ga193_A10	0.85
Gh061_A04	Ga194_A10	0.83
Gh061_A04	Ga195_A10	0.91
Gh061_A04	Ga196_A10	0.86
Gh061_A04	Ga227_A11	0.63
Gh061_A04	Ga205_A10	0.46
Gh062_A04	Ga109_A07	0.81
Gh062_A04	Ga182_A10	0.78
Gh062_A04	Ga183_A10	0.82
Gh062_A04	Ga184_A10	0.82
Gh062_A04	Ga185_A10	0.83
Gh062_A04	Ga186_A10	0.73
Gh062_A04	Ga187_A10	0.78
Gh062_A04	Ga190_A10	0.76
Gh062_A04	Ga191_A10	0.77
Gh062_A04	Ga193_A10	0.83
Gh062_A04	Ga194_A10	0.76
Gh062_A04	Ga195_A10	0.86
Gh062_A04	Ga196_A10	0.99
Gh062_A04	Ga227_A11	0.75
Gh062_A04	Ga228_A11	0.74
Gh062_A04	Ga173_A10	0.44
Gh062_A04	Ga197_A10	0.45
Gh062_A04	Ga198_A10	0.43
Gh062_A04	Ga205_A10	0.46
Gh062_A04	Ga206_A10	0.45
Gh062_A04	Ga208_A10	0.45
Gh062_A04	Ga210_A10	0.47
Gh062_A04	Ga211_A10	0.43
Gh062_A04	Ga214_A10	0.47
Gh063_A04	Ga109_A07	0.77
Gh063_A04	Ga182_A10	0.78
Gh063_A04	Ga183_A10	0.78
Gh063_A04	Ga184_A10	0.79
Gh063_A04	Ga185_A10	0.76
Gh063_A04	Ga186_A10	0.74
Gh063_A04	Ga187_A10	0.75
Gh063_A04	Ga190_A10	0.75
Gh063_A04	Ga191_A10	0.82
Gh063_A04	Ga192_A10	0.83
Gh063_A04	Ga193_A10	0.8
Gh063_A04	Ga194_A10	0.82
Gh063_A04	Ga195_A10	0.97
Gh063_A04	Ga196_A10	0.83
Gh063_A04	Ga227_A11	0.67
Gh063_A04	Ga228_A11	0.51
Gh063_A04	Ga205_A10	0.45
Gh064_A04	Ga229_A12	0.52
Gh065_A04	Ga199_A10	0.95
Gh066_A04	Ga023_A04	0.79
Gh066_A04	Ga034_A04	0.5
Gh066_A04	Ga035_A04	0.51
Gh066_A04	Ga036_A04	0.53
Gh066_A04	Ga009_A02	0.54
Gh066_A04	Ga010_A02	0.51
Gh066_A04	Ga012_A02	0.53
Gh066_A04	Ga011_A02	0.53
Gh066_A04	Ga167_A09	0.52
Gh066_A04	Ga168_A09	0.53
Gh066_A04	Ga239_A13	0.53
Gh066_A04	Ga027_A04	0.5
Gh066_A04	Ga093_A06	0.48
Gh066_A04	Ga096_A07	0.41
Gh066_A04	Ga102_A07	0.41
Gh066_A04	Ga109_A07	0.43
Gh066_A04	Ga182_A10	0.41
Gh066_A04	Ga183_A10	0.41
Gh066_A04	Ga184_A10	0.41
Gh066_A04	Ga185_A10	0.43
Gh066_A04	Ga186_A10	0.44
Gh066_A04	Ga187_A10	0.44
Gh066_A04	Ga190_A10	0.42
Gh066_A04	Ga191_A10	0.41
Gh066_A04	Ga193_A10	0.42
Gh066_A04	Ga194_A10	0.41
Gh066_A04	Ga195_A10	0.42
Gh066_A04	Ga205_A10	0.43
Gh066_A04	Ga208_A10	0.41
Gh066_A04	Ga210_A10	0.41
Gh066_A04	Ga214_A10	0.41
Gh066_A04	Ga228_A11	0.42
Gh066_A04	Ga026_A04	0.48
Gh066_A04	Ga033_A04	0.47
Gh066_A04	Ga028_A04	0.49
Gh067_A04	Ga022_A04	0.73
Gh067_A04	Ga023_A04	0.95
Gh067_A04	Ga024_A04	0.7
Gh067_A04	Ga021_A04	0.5
Gh067_A04	Ga009_A02	0.47
Gh067_A04	Ga010_A02	0.44
Gh067_A04	Ga012_A02	0.46
Gh067_A04	Ga011_A02	0.46
Gh067_A04	Ga167_A09	0.47
Gh067_A04	Ga168_A09	0.47
Gh067_A04	Ga239_A13	0.47
Gh067_A04	Ga025_A04	0.42
Gh067_A04	Ga027_A04	0.43
Gh067_A04	Ga026_A04	0.41
Gh067_A04	Ga033_A04	0.43
Gh068_A04	Ga023_A04	0.66
Gh068_A04	Ga009_A02	0.43
Gh068_A04	Ga010_A02	0.42
Gh068_A04	Ga012_A02	0.44
Gh068_A04	Ga011_A02	0.44
Gh068_A04	Ga167_A09	0.45
Gh068_A04	Ga168_A09	0.45
Gh068_A04	Ga239_A13	0.44
Gh068_A04	Ga027_A04	0.43
Gh069_A04	Ga014_A03	0.99
Gh069_A04	Ga015_A03	0.65
Gh069_A04	Ga088_A06	0.52
Gh069_A04	Ga092_A06	0.53
Gh069_A04	Ga016_A03	0.47
Gh069_A04	Ga017_A03	0.45
Gh069_A04	Ga137_A08	0.42
Gh069_A04	Ga157_A09	0.46
Gh069_A04	Ga158_A09	0.4
Gh069_A04	Ga180_A10	0.46
Gh069_A04	Ga215_A10	0.43
Gh069_A04	Ga216_A10	0.4
Gh070_A05	Ga125_A07	0.94
Gh070_A05	Ga126_A07	0.75
Gh070_A05	Ga235_A12	0.71
Gh070_A05	Ga236_A12	0.7
Gh070_A05	Ga127_A07	0.68
Gh070_A05	Ga128_A07	0.64
Gh070_A05	Ga129_A07	0.7
Gh070_A05	Ga079_A05	0.6
Gh070_A05	Ga080_A05	0.61
Gh070_A05	Ga078_A05	0.41
Gh070_A05	Ga166_A09	0.42
Gh071_A05	Ga126_A07	0.97
Gh071_A05	Ga127_A07	0.77
Gh071_A05	Ga129_A07	0.77
Gh071_A05	Ga235_A12	0.74
Gh071_A05	Ga236_A12	0.73
Gh071_A05	Ga128_A07	0.67
Gh071_A05	Ga079_A05	0.63
Gh071_A05	Ga125_A07	0.68
Gh071_A05	Ga080_A05	0.59
Gh071_A05	Ga166_A09	0.4
Gh072_A05	Ga126_A07	0.71
Gh072_A05	Ga127_A07	0.99
Gh072_A05	Ga128_A07	0.71
Gh072_A05	Ga129_A07	0.89
Gh072_A05	Ga235_A12	0.73
Gh072_A05	Ga236_A12	0.73
Gh072_A05	Ga125_A07	0.64
Gh072_A05	Ga079_A05	0.58
Gh072_A05	Ga080_A05	0.58
Gh072_A05	Ga166_A09	0.41
Gh073_A05	Ga127_A07	0.79
Gh073_A05	Ga128_A07	0.97
Gh073_A05	Ga129_A07	0.77
Gh073_A05	Ga235_A12	0.7
Gh073_A05	Ga125_A07	0.65
Gh073_A05	Ga126_A07	0.68
Gh073_A05	Ga236_A12	0.69
Gh073_A05	Ga079_A05	0.56
Gh073_A05	Ga080_A05	0.57
Gh073_A05	Ga078_A05	0.43
Gh073_A05	Ga166_A09	0.43
Gh074_A05	Ga126_A07	0.7
Gh074_A05	Ga127_A07	0.89
Gh074_A05	Ga128_A07	0.71
Gh074_A05	Ga129_A07	0.98
Gh074_A05	Ga235_A12	0.72
Gh074_A05	Ga236_A12	0.72
Gh074_A05	Ga125_A07	0.65
Gh074_A05	Ga079_A05	0.57
Gh074_A05	Ga080_A05	0.58
Gh074_A05	Ga078_A05	0.4
Gh074_A05	Ga166_A09	0.42
Gh075_A05	Ga105_A07	0.85
Gh075_A05	Ga106_A07	0.85
Gh075_A05	Ga117_A07	0.68
Gh075_A05	Ga008_A02	0.52
Gh075_A05	Ga019_A04	0.43
Gh075_A05	Ga178_A10	0.45
Gh075_A05	Ga240_A13	0.44
Gh075_A05	Ga241_A13	0.48
Gh075_A05	Ga242_A13	0.48
Gh075_A05	Ga243_A13	0.47
Gh076_A05	Ga105_A07	0.89
Gh076_A05	Ga106_A07	0.89
Gh076_A05	Ga107_A07	0.87
Gh076_A05	Ga117_A07	0.7
Gh076_A05	Ga008_A02	0.51
Gh076_A05	Ga132_A07	0.41
Gh076_A05	Ga154_A08	0.44
Gh076_A05	Ga163_A09	0.43
Gh076_A05	Ga169_A09	0.41
Gh076_A05	Ga178_A10	0.41
Gh076_A05	Ga204_A10	0.43
Gh076_A05	Ga240_A13	0.44
Gh076_A05	Ga241_A13	0.44
Gh076_A05	Ga242_A13	0.47
Gh076_A05	Ga243_A13	0.44
Gh077_A05	Ga105_A07	0.86
Gh077_A05	Ga106_A07	0.86
Gh077_A05	Ga107_A07	0.85
Gh077_A05	Ga117_A07	0.7
Gh077_A05	Ga061_A04	0.4
Gh077_A05	Ga154_A08	0.43
Gh077_A05	Ga178_A10	0.41
Gh077_A05	Ga204_A10	0.42
Gh077_A05	Ga240_A13	0.42
Gh077_A05	Ga241_A13	0.43
Gh077_A05	Ga242_A13	0.44
Gh077_A05	Ga243_A13	0.43
Gh077_A05	Ga008_A02	0.5
Gh078_A05	Ga105_A07	0.99
Gh078_A05	Ga106_A07	0.9
Gh078_A05	Ga107_A07	0.87
Gh078_A05	Ga117_A07	0.71
Gh078_A05	Ga008_A02	0.52
Gh078_A05	Ga019_A04	0.41
Gh078_A05	Ga038_A04	0.41
Gh078_A05	Ga061_A04	0.41
Gh078_A05	Ga154_A08	0.43
Gh078_A05	Ga178_A10	0.4
Gh078_A05	Ga204_A10	0.43
Gh078_A05	Ga240_A13	0.42
Gh078_A05	Ga241_A13	0.44
Gh078_A05	Ga242_A13	0.44
Gh078_A05	Ga243_A13	0.43
Gh079_A05	Ga105_A07	0.93
Gh079_A05	Ga106_A07	0.93
Gh079_A05	Ga107_A07	0.87
Gh079_A05	Ga117_A07	0.72
Gh079_A05	Ga008_A02	0.53
Gh079_A05	Ga061_A04	0.41
Gh079_A05	Ga062_A04	0.41
Gh079_A05	Ga132_A07	0.4
Gh079_A05	Ga154_A08	0.45
Gh079_A05	Ga163_A09	0.44
Gh079_A05	Ga169_A09	0.43
Gh079_A05	Ga178_A10	0.41
Gh079_A05	Ga204_A10	0.43
Gh079_A05	Ga240_A13	0.44
Gh079_A05	Ga241_A13	0.45
Gh079_A05	Ga242_A13	0.48
Gh079_A05	Ga243_A13	0.46
Gh080_A05	Ga106_A07	0.86
Gh080_A05	Ga107_A07	0.98
Gh080_A05	Ga117_A07	0.64
Gh080_A05	Ga154_A08	0.42
Gh081_A05	Ga105_A07	0.86
Gh081_A05	Ga106_A07	0.89
Gh081_A05	Ga107_A07	0.85
Gh081_A05	Ga117_A07	0.71
Gh081_A05	Ga008_A02	0.51
Gh081_A05	Ga019_A04	0.4
Gh081_A05	Ga154_A08	0.43
Gh081_A05	Ga178_A10	0.41
Gh081_A05	Ga204_A10	0.42
Gh081_A05	Ga240_A13	0.42
Gh081_A05	Ga241_A13	0.43
Gh081_A05	Ga242_A13	0.43
Gh081_A05	Ga243_A13	0.43
Gh082_A05	Ga105_A07	0.85
Gh082_A05	Ga106_A07	0.85
Gh082_A05	Ga107_A07	0.84
Gh082_A05	Ga117_A07	0.69
Gh082_A05	Ga008_A02	0.53
Gh082_A05	Ga019_A04	0.42
Gh082_A05	Ga154_A08	0.43
Gh082_A05	Ga178_A10	0.41
Gh082_A05	Ga204_A10	0.43
Gh082_A05	Ga240_A13	0.43
Gh082_A05	Ga241_A13	0.45
Gh082_A05	Ga242_A13	0.46
Gh082_A05	Ga243_A13	0.44
Gh083_A05	Ga105_A07	0.83
Gh083_A05	Ga106_A07	0.84
Gh083_A05	Ga117_A07	0.69
Gh083_A05	Ga019_A04	0.4
Gh083_A05	Ga178_A10	0.41
Gh083_A05	Ga240_A13	0.42
Gh083_A05	Ga241_A13	0.43
Gh083_A05	Ga242_A13	0.44
Gh083_A05	Ga243_A13	0.43
Gh083_A05	Ga008_A02	0.48
Gh084_A05	Ga105_A07	0.74
Gh084_A05	Ga106_A07	0.71
Gh084_A05	Ga117_A07	0.99
Gh084_A05	Ga107_A07	0.67
Gh084_A05	Ga008_A02	0.52
Gh084_A05	Ga061_A04	0.41
Gh084_A05	Ga154_A08	0.41
Gh084_A05	Ga204_A10	0.4
Gh084_A05	Ga240_A13	0.42
Gh084_A05	Ga241_A13	0.42
Gh084_A05	Ga242_A13	0.44
Gh084_A05	Ga243_A13	0.43
Gh085_A05	Ga029_A04	0.74
Gh085_A05	Ga045_A04	0.73
Gh085_A05	Ga135_A08	0.87
Gh085_A05	Ga136_A08	0.85
Gh085_A05	Ga179_A10	0.92
Gh085_A05	Ga215_A10	0.43
Gh085_A05	Ga122_A07	0.4
Gh085_A05	Ga157_A09	0.4
Gh086_A06	Ga125_A07	0.75
Gh086_A06	Ga126_A07	0.83
Gh086_A06	Ga127_A07	0.74
Gh086_A06	Ga128_A07	0.72
Gh086_A06	Ga129_A07	0.73
Gh086_A06	Ga235_A12	0.75
Gh086_A06	Ga236_A12	0.76
Gh086_A06	Ga079_A05	0.64
Gh086_A06	Ga078_A05	0.44
Gh086_A06	Ga166_A09	0.46
Gh087_A06	Ga053_A04	0.42
Gh087_A06	Ga067_A04	0.44
Gh087_A06	Ga068_A04	0.42
Gh088_A06	Ga229_A12	1
Gh089_A06	Ga069_A04	0.77
Gh089_A06	Ga002_A01	0.65
Gh089_A06	Ga156_A09	0.65
Gh089_A06	Ga071_A04	0.56
Gh089_A06	Ga072_A04	0.59
Gh090_A06	Ga071_A04	0.79
Gh090_A06	Ga072_A04	0.84
Gh090_A06	Ga002_A01	0.67
Gh090_A06	Ga156_A09	0.66
Gh090_A06	Ga069_A04	0.68
Gh090_A06	Ga219_A10	0.4
Gh090_A06	Ga222_A10	0.42
Gh090_A06	Ga232_A12	0.42
Gh091_A06	Ga002_A01	0.71
Gh091_A06	Ga072_A04	0.91
Gh091_A06	Ga070_A04	0.7
Gh091_A06	Ga156_A09	0.69
Gh091_A06	Ga232_A12	0.53
Gh091_A06	Ga001_A01	0.46
Gh091_A06	Ga004_A01	0.5
Gh091_A06	Ga005_A01	0.48
Gh091_A06	Ga006_A01	0.48
Gh091_A06	Ga074_A05	0.41
Gh091_A06	Ga108_A07	0.48
Gh091_A06	Ga219_A10	0.5
Gh091_A06	Ga220_A10	0.49
Gh091_A06	Ga222_A10	0.48
Gh092_A06	Ga071_A04	0.79
Gh092_A06	Ga072_A04	0.82
Gh092_A06	Ga070_A04	0.65
Gh092_A06	Ga002_A01	0.65
Gh092_A06	Ga156_A09	0.68
Gh092_A06	Ga069_A04	0.66
Gh092_A06	Ga220_A10	0.42
Gh092_A06	Ga232_A12	0.46
Gh093_A06	Ga040_A04	0.72
Gh093_A06	Ga103_A07	0.54
Gh094_A07	Ga083_A06	0.97
Gh095_A08	Ga134_A07	0.44
Gh096_A08	Ga082_A06	0.99
Gh096_A08	Ga134_A07	0.44
Gh097_A09	Ga203_A10	0.99
Gh097_A09	Ga088_A06	0.7
Gh097_A09	Ga200_A10	0.63
Gh097_A09	Ga202_A10	0.67
Gh097_A09	Ga216_A10	0.62
Gh097_A09	Ga201_A10	0.63
Gh097_A09	Ga217_A10	0.66
Gh097_A09	Ga223_A10	0.65
Gh097_A09	Ga180_A10	0.44
Gh097_A09	Ga015_A03	0.41
Gh097_A09	Ga215_A10	0.41
Gh097_A09	Ga157_A09	0.42
Gh098_A09	Ga200_A10	0.91
Gh098_A09	Ga202_A10	0.98
Gh098_A09	Ga216_A10	0.87
Gh098_A09	Ga203_A10	0.66
Gh098_A09	Ga092_A06	0.42
Gh098_A09	Ga016_A03	0.43
Gh098_A09	Ga215_A10	0.43
Gh099_A09	Ga200_A10	0.82
Gh099_A09	Ga201_A10	0.9
Gh099_A09	Ga216_A10	0.77
Gh099_A09	Ga217_A10	0.89
Gh099_A09	Ga223_A10	0.81
Gh099_A09	Ga203_A10	0.62
Gh099_A09	Ga202_A10	0.65
Gh099_A09	Ga180_A10	0.45
Gh099_A09	Ga092_A06	0.41
Gh099_A09	Ga016_A03	0.43
Gh100_A09	Ga088_A06	0.91
Gh100_A09	Ga200_A10	0.88
Gh100_A09	Ga201_A10	0.86
Gh100_A09	Ga202_A10	0.9
Gh100_A09	Ga216_A10	0.86
Gh100_A09	Ga217_A10	0.86
Gh100_A09	Ga223_A10	0.77
Gh100_A09	Ga203_A10	0.65
Gh100_A09	Ga180_A10	0.43
Gh100_A09	Ga014_A03	0.4
Gh100_A09	Ga092_A06	0.41
Gh100_A09	Ga016_A03	0.43
Gh100_A09	Ga215_A10	0.41
Gh100_A09	Ga137_A08	0.41
Gh100_A09	Ga157_A09	0.41
Gh101_A09	Ga088_A06	0.91
Gh101_A09	Ga200_A10	0.99
Gh101_A09	Ga201_A10	0.82
Gh101_A09	Ga202_A10	0.9
Gh101_A09	Ga216_A10	0.87
Gh101_A09	Ga217_A10	0.86
Gh101_A09	Ga223_A10	0.73
Gh101_A09	Ga203_A10	0.61
Gh102_A09	Ga088_A06	0.97
Gh102_A09	Ga200_A10	0.92
Gh102_A09	Ga201_A10	0.86
Gh102_A09	Ga202_A10	0.89
Gh102_A09	Ga216_A10	0.84
Gh102_A09	Ga217_A10	0.9
Gh102_A09	Ga223_A10	0.78
Gh102_A09	Ga203_A10	0.66
Gh102_A09	Ga014_A03	0.42
Gh102_A09	Ga092_A06	0.42
Gh102_A09	Ga016_A03	0.43
Gh102_A09	Ga215_A10	0.4
Gh102_A09	Ga157_A09	0.41
Gh102_A09	Ga158_A09	0.41
Gh104_A09	Ga088_A06	0.77
Gh104_A09	Ga200_A10	0.86
Gh104_A09	Ga201_A10	0.87
Gh104_A09	Ga202_A10	0.84
Gh104_A09	Ga216_A10	0.79
Gh104_A09	Ga217_A10	0.85
Gh104_A09	Ga223_A10	0.8
Gh104_A09	Ga203_A10	0.65
Gh104_A09	Ga014_A03	0.41
Gh104_A09	Ga092_A06	0.41
Gh104_A09	Ga016_A03	0.43
Gh104_A09	Ga215_A10	0.41
Gh105_A09	Ga200_A10	0.92
Gh105_A09	Ga202_A10	0.88
Gh105_A09	Ga216_A10	0.84
Gh105_A09	Ga203_A10	0.66
Gh105_A09	Ga016_A03	0.41
Gh105_A09	Ga215_A10	0.41
Gh106_A09	Ga088_A06	0.92
Gh106_A09	Ga200_A10	0.91
Gh106_A09	Ga202_A10	0.86
Gh106_A09	Ga216_A10	0.96
Gh106_A09	Ga217_A10	0.93
Gh106_A09	Ga203_A10	0.68
Gh106_A09	Ga014_A03	0.42
Gh106_A09	Ga092_A06	0.41
Gh106_A09	Ga016_A03	0.43
Gh106_A09	Ga215_A10	0.42
Gh106_A09	Ga137_A08	0.41
Gh106_A09	Ga157_A09	0.41
Gh107_A09	Ga200_A10	0.92
Gh107_A09	Ga202_A10	0.91
Gh107_A09	Ga216_A10	0.83
Gh107_A09	Ga203_A10	0.7
Gh108_A09	Ga200_A10	0.71
Gh108_A09	Ga201_A10	0.78
Gh108_A09	Ga217_A10	0.72
Gh108_A09	Ga223_A10	0.78
Gh108_A09	Ga088_A06	0.67
Gh108_A09	Ga202_A10	0.65
Gh108_A09	Ga216_A10	0.67
Gh108_A09	Ga203_A10	0.62
Gh108_A09	Ga029_A04	0.4
Gh108_A09	Ga045_A04	0.41
Gh108_A09	Ga135_A08	0.41
Gh108_A09	Ga136_A08	0.41
Gh108_A09	Ga179_A10	0.41
Gh108_A09	Ga180_A10	0.41
Gh108_A09	Ga014_A03	0.43
Gh108_A09	Ga092_A06	0.43
Gh108_A09	Ga016_A03	0.47
Gh108_A09	Ga215_A10	0.45
Gh108_A09	Ga137_A08	0.44
Gh108_A09	Ga122_A07	0.4
Gh108_A09	Ga157_A09	0.41
Gh108_A09	Ga158_A09	0.42
Gh109_A09	Ga088_A06	0.9
Gh109_A09	Ga200_A10	0.92
Gh109_A09	Ga202_A10	0.89
Gh109_A09	Ga216_A10	0.86
Gh109_A09	Ga217_A10	0.91
Gh109_A09	Ga203_A10	0.68
Gh109_A09	Ga029_A04	0.41
Gh109_A09	Ga045_A04	0.41
Gh109_A09	Ga135_A08	0.42
Gh109_A09	Ga136_A08	0.42
Gh109_A09	Ga179_A10	0.42
Gh109_A09	Ga180_A10	0.44
Gh109_A09	Ga014_A03	0.44
Gh109_A09	Ga092_A06	0.44
Gh109_A09	Ga016_A03	0.45
Gh109_A09	Ga215_A10	0.44
Gh109_A09	Ga017_A03	0.41
Gh109_A09	Ga137_A08	0.44
Gh109_A09	Ga157_A09	0.44
Gh109_A09	Ga158_A09	0.42
Gh110_A09	Ga088_A06	0.63
Gh110_A09	Ga200_A10	0.62
Gh110_A09	Ga202_A10	0.61
Gh110_A09	Ga217_A10	0.64
Gh110_A09	Ga216_A10	0.59
Gh110_A09	Ga203_A10	0.57
Gh110_A09	Ga016_A03	0.43
Gh110_A09	Ga215_A10	0.4
Gh111_A09	Ga177_A10	0.95
Gh111_A09	Ga225_A11	0.47
Gh112_A09	Ga225_A11	0.55
Gh112_A09	Ga038_A04	0.41
Gh112_A09	Ga130_A07	0.41
Gh112_A09	Ga177_A10	0.45
Gh115_A09	Ga152_A08	1
Gh115_A09	Ga153_A08	0.72
Gh116_A09	Ga153_A08	0.92
Gh116_A09	Ga152_A08	0.67
Gh117_A09	Ga022_A04	0.46
Gh117_A09	Ga023_A04	0.4
Gh119_A09	Ga104_A07	0.78
Gh119_A09	Ga140_A08	0.53
Gh119_A09	Ga141_A08	0.52
Gh119_A09	Ga172_A09	0.51
Gh119_A09	Ga138_A08	0.48
Gh119_A09	Ga139_A08	0.5
Gh119_A09	Ga142_A08	0.48
Gh119_A09	Ga144_A08	0.5
Gh119_A09	Ga146_A08	0.45
Gh119_A09	Ga147_A08	0.46
Gh119_A09	Ga231_A12	0.47
Gh120_A09	Ga104_A07	0.89
Gh120_A09	Ga138_A08	0.52
Gh120_A09	Ga140_A08	0.5
Gh120_A09	Ga146_A08	0.54
Gh120_A09	Ga147_A08	0.5
Gh120_A09	Ga172_A09	0.53
Gh120_A09	Ga139_A08	0.49
Gh120_A09	Ga141_A08	0.49
Gh120_A09	Ga142_A08	0.49
Gh120_A09	Ga144_A08	0.49
Gh120_A09	Ga148_A08	0.47
Gh120_A09	Ga230_A12	0.46
Gh120_A09	Ga231_A12	0.49
Gh121_A09	Ga104_A07	0.78
Gh121_A09	Ga140_A08	0.51
Gh121_A09	Ga138_A08	0.5
Gh121_A09	Ga139_A08	0.47
Gh121_A09	Ga141_A08	0.48
Gh121_A09	Ga142_A08	0.47
Gh121_A09	Ga144_A08	0.46
Gh121_A09	Ga146_A08	0.45
Gh121_A09	Ga147_A08	0.45
Gh121_A09	Ga148_A08	0.45
Gh121_A09	Ga172_A09	0.47
Gh121_A09	Ga230_A12	0.44
Gh121_A09	Ga231_A12	0.44
Gh122_A09	Ga104_A07	0.77
Gh122_A09	Ga138_A08	0.5
Gh122_A09	Ga140_A08	0.51
Gh122_A09	Ga139_A08	0.47
Gh122_A09	Ga141_A08	0.47
Gh122_A09	Ga142_A08	0.47
Gh122_A09	Ga143_A08	0.42
Gh122_A09	Ga144_A08	0.47
Gh122_A09	Ga146_A08	0.47
Gh122_A09	Ga147_A08	0.45
Gh122_A09	Ga148_A08	0.46
Gh122_A09	Ga172_A09	0.5
Gh122_A09	Ga230_A12	0.46
Gh122_A09	Ga231_A12	0.46
Gh123_A09	Ga104_A07	0.9
Gh123_A09	Ga139_A08	0.44
Gh123_A09	Ga140_A08	0.45
Gh123_A09	Ga141_A08	0.47
Gh123_A09	Ga142_A08	0.4
Gh123_A09	Ga144_A08	0.44
Gh123_A09	Ga146_A08	0.5
Gh123_A09	Ga147_A08	0.46
Gh123_A09	Ga148_A08	0.47
Gh123_A09	Ga172_A09	0.49
Gh123_A09	Ga230_A12	0.45
Gh123_A09	Ga231_A12	0.45
Gh125_A09	Ga104_A07	0.71
Gh125_A09	Ga140_A08	0.51
Gh125_A09	Ga138_A08	0.47
Gh125_A09	Ga139_A08	0.45
Gh125_A09	Ga141_A08	0.46
Gh125_A09	Ga142_A08	0.46
Gh125_A09	Ga144_A08	0.46
Gh125_A09	Ga146_A08	0.44
Gh125_A09	Ga147_A08	0.43
Gh125_A09	Ga148_A08	0.46
Gh125_A09	Ga172_A09	0.47
Gh125_A09	Ga230_A12	0.46
Gh125_A09	Ga231_A12	0.43
Gh126_A09	Ga104_A07	0.8
Gh126_A09	Ga140_A08	0.51
Gh126_A09	Ga138_A08	0.49
Gh126_A09	Ga139_A08	0.47
Gh126_A09	Ga141_A08	0.48
Gh126_A09	Ga142_A08	0.47
Gh126_A09	Ga143_A08	0.43
Gh126_A09	Ga144_A08	0.48
Gh126_A09	Ga146_A08	0.46
Gh126_A09	Ga147_A08	0.46
Gh126_A09	Ga148_A08	0.49
Gh126_A09	Ga172_A09	0.49
Gh126_A09	Ga230_A12	0.49
Gh126_A09	Ga231_A12	0.46
Gh127_A09	Ga139_A08	0.77
Gh127_A09	Ga140_A08	0.71
Gh127_A09	Ga141_A08	0.77
Gh127_A09	Ga144_A08	0.81
Gh127_A09	Ga146_A08	0.73
Gh127_A09	Ga147_A08	0.79
Gh127_A09	Ga231_A12	0.83
Gh127_A09	Ga138_A08	0.69
Gh127_A09	Ga142_A08	0.68
Gh127_A09	Ga104_A07	0.51
Gh127_A09	Ga172_A09	0.55
Gh127_A09	Ga150_A08	0.45
Gh128_A09	Ga139_A08	0.73
Gh128_A09	Ga141_A08	0.75
Gh128_A09	Ga143_A08	0.71
Gh128_A09	Ga144_A08	0.8
Gh128_A09	Ga147_A08	0.79
Gh128_A09	Ga148_A08	0.79
Gh128_A09	Ga230_A12	0.86
Gh128_A09	Ga231_A12	0.78
Gh128_A09	Ga104_A07	0.45
Gh128_A09	Ga172_A09	0.47
Gh129_A10	Ga131_A07	0.68
Gh129_A10	Ga130_A07	0.66
Gh129_A10	Ga132_A07	0.63
Gh129_A10	Ga225_A11	0.42
Gh131_A10	Ga149_A08	0.96
Gh131_A10	Ga101_A07	0.67
Gh131_A10	Ga100_A07	0.7
Gh131_A10	Ga102_A07	0.68
Gh131_A10	Ga097_A07	0.65
Gh131_A10	Ga099_A07	0.57
Gh131_A10	Ga096_A07	0.51
Gh131_A10	Ga098_A07	0.42
Gh132_A11	Ga157_A09	0.71
Gh132_A11	Ga158_A09	0.58
Gh132_A11	Ga029_A04	0.41
Gh132_A11	Ga045_A04	0.41
Gh132_A11	Ga088_A06	0.44
Gh132_A11	Ga135_A08	0.4
Gh132_A11	Ga136_A08	0.41
Gh132_A11	Ga180_A10	0.49
Gh132_A11	Ga215_A10	0.5
Gh133_A11	Ga204_A10	0.71
Gh133_A11	Ga107_A07	0.45
Gh133_A11	Ga059_A04	0.41
Gh133_A11	Ga061_A04	0.5
Gh133_A11	Ga169_A09	0.42
Gh134_A11	Ga170_A09	0.98
Gh134_A11	Ga171_A09	0.97
Gh134_A11	Ga155_A09	0.51
Gh137_A11	Ga155_A09	1
Gh137_A11	Ga170_A09	0.49
Gh137_A11	Ga171_A09	0.48
Gh138_A12	Ga135_A08	0.81
Gh138_A12	Ga136_A08	0.82
Gh138_A12	Ga179_A10	0.82
Gh138_A12	Ga180_A10	0.75
Gh138_A12	Ga029_A04	0.64
Gh138_A12	Ga045_A04	0.64
Gh138_A12	Ga157_A09	0.51
Gh138_A12	Ga215_A10	0.47
Gh138_A12	Ga122_A07	0.42
Gh138_A12	Ga158_A09	0.43
Gh138_A12	Ga088_A06	0.46
Gh139_A12	Ga135_A08	0.82
Gh139_A12	Ga136_A08	0.83
Gh139_A12	Ga179_A10	0.83
Gh139_A12	Ga180_A10	0.77
Gh139_A12	Ga029_A04	0.65
Gh139_A12	Ga045_A04	0.64
Gh139_A12	Ga215_A10	0.45
Gh139_A12	Ga122_A07	0.41
Gh139_A12	Ga157_A09	0.49
Gh139_A12	Ga088_A06	0.48
Gh140_A12	Ga063_A04	0.98
Gh140_A12	Ga133_A07	0.54
Gh140_A12	Ga120_A07	0.41
Gh140_A12	Ga121_A07	0.48
Gh140_A12	Ga123_A07	0.47
Gh140_A12	Ga220_A10	0.42
Gh141_A12	Ga001_A01	0.71
Gh141_A12	Ga004_A01	0.79
Gh141_A12	Ga005_A01	0.79
Gh141_A12	Ga006_A01	0.78
Gh141_A12	Ga108_A07	0.8
Gh141_A12	Ga219_A10	0.77
Gh141_A12	Ga220_A10	0.8
Gh141_A12	Ga222_A10	0.79
Gh141_A12	Ga234_A12	0.83
Gh141_A12	Ga049_A04	0.4
Gh141_A12	Ga063_A04	0.4
Gh141_A12	Ga002_A01	0.45
Gh141_A12	Ga156_A09	0.44
Gh141_A12	Ga071_A04	0.42
Gh141_A12	Ga072_A04	0.42
Gh142_A12	Ga004_A01	0.74
Gh142_A12	Ga005_A01	0.75
Gh142_A12	Ga006_A01	0.74
Gh142_A12	Ga108_A07	0.73
Gh142_A12	Ga220_A10	0.77
Gh142_A12	Ga222_A10	0.7
Gh142_A12	Ga219_A10	0.69
Gh142_A12	Ga001_A01	0.65
Gh142_A12	Ga002_A01	0.44
Gh142_A12	Ga156_A09	0.49
Gh143_A12	Ga001_A01	0.76
Gh143_A12	Ga004_A01	0.85
Gh143_A12	Ga005_A01	0.85
Gh143_A12	Ga006_A01	0.83
Gh143_A12	Ga108_A07	0.86
Gh143_A12	Ga219_A10	0.86
Gh143_A12	Ga220_A10	0.85
Gh143_A12	Ga222_A10	0.86
Gh143_A12	Ga046_A04	0.44
Gh143_A12	Ga049_A04	0.44
Gh143_A12	Ga063_A04	0.46
Gh143_A12	Ga074_A05	0.4
Gh143_A12	Ga123_A07	0.41
Gh143_A12	Ga133_A07	0.42
Gh143_A12	Ga002_A01	0.48
Gh143_A12	Ga156_A09	0.47
Gh143_A12	Ga072_A04	0.44
Gh143_A12	Ga232_A12	0.41
Gh144_A12	Ga004_A01	0.76
Gh144_A12	Ga005_A01	0.76
Gh144_A12	Ga006_A01	0.75
Gh144_A12	Ga108_A07	0.74
Gh144_A12	Ga220_A10	0.78
Gh144_A12	Ga222_A10	0.72
Gh144_A12	Ga219_A10	0.7
Gh144_A12	Ga001_A01	0.64
Gh144_A12	Ga156_A09	0.52
Gh144_A12	Ga123_A07	0.4
Gh144_A12	Ga002_A01	0.43
Gh145_A12	Ga004_A01	0.84
Gh145_A12	Ga005_A01	0.98
Gh145_A12	Ga006_A01	0.86
Gh145_A12	Ga108_A07	0.85
Gh145_A12	Ga219_A10	0.74
Gh145_A12	Ga220_A10	0.83
Gh145_A12	Ga222_A10	0.83
Gh145_A12	Ga001_A01	0.66
Gh145_A12	Ga156_A09	0.52
Gh145_A12	Ga123_A07	0.43
Gh145_A12	Ga002_A01	0.45
Gh146_A12	Ga001_A01	0.77
Gh146_A12	Ga004_A01	0.83
Gh146_A12	Ga005_A01	0.83
Gh146_A12	Ga006_A01	0.81
Gh146_A12	Ga108_A07	0.85
Gh146_A12	Ga219_A10	0.81
Gh146_A12	Ga220_A10	0.83
Gh146_A12	Ga222_A10	0.84
Gh146_A12	Ga234_A12	0.82
Gh146_A12	Ga046_A04	0.4
Gh146_A12	Ga049_A04	0.44
Gh146_A12	Ga063_A04	0.46
Gh146_A12	Ga074_A05	0.42
Gh146_A12	Ga120_A07	0.42
Gh146_A12	Ga123_A07	0.43
Gh146_A12	Ga133_A07	0.45
Gh146_A12	Ga002_A01	0.47
Gh146_A12	Ga156_A09	0.47
Gh146_A12	Ga071_A04	0.41
Gh146_A12	Ga072_A04	0.45
Gh146_A12	Ga232_A12	0.44
Gh147_A12	Ga004_A01	0.87
Gh147_A12	Ga005_A01	0.86
Gh147_A12	Ga006_A01	0.82
Gh147_A12	Ga108_A07	0.86
Gh147_A12	Ga219_A10	0.75
Gh147_A12	Ga220_A10	0.83
Gh147_A12	Ga222_A10	0.82
Gh147_A12	Ga234_A12	0.88
Gh147_A12	Ga001_A01	0.67
Gh147_A12	Ga002_A01	0.43
Gh147_A12	Ga156_A09	0.48
Gh147_A12	Ga069_A04	0.45
Gh149_A12	Ga001_A01	0.77
Gh149_A12	Ga004_A01	0.95
Gh149_A12	Ga005_A01	0.93
Gh149_A12	Ga006_A01	0.87
Gh149_A12	Ga108_A07	0.91
Gh149_A12	Ga219_A10	0.89
Gh149_A12	Ga220_A10	0.89
Gh149_A12	Ga222_A10	0.91
Gh149_A12	Ga234_A12	0.9
Gh149_A12	Ga063_A04	0.42
Gh149_A12	Ga133_A07	0.41
Gh149_A12	Ga002_A01	0.42
Gh149_A12	Ga156_A09	0.42
Gh149_A12	Ga069_A04	0.42
Gh149_A12	Ga072_A04	0.41
Gh150_A12	Ga173_A10	0.77
Gh150_A12	Ga197_A10	0.82
Gh150_A12	Ga198_A10	0.8
Gh150_A12	Ga205_A10	0.87
Gh150_A12	Ga206_A10	0.88
Gh150_A12	Ga207_A10	0.85
Gh150_A12	Ga208_A10	0.88
Gh150_A12	Ga210_A10	0.92
Gh150_A12	Ga211_A10	0.88
Gh150_A12	Ga213_A10	0.86
Gh150_A12	Ga214_A10	0.97
Gh150_A12	Ga096_A07	0.4
Gh150_A12	Ga100_A07	0.4
Gh150_A12	Ga102_A07	0.4
Gh150_A12	Ga149_A08	0.41
Gh150_A12	Ga109_A07	0.4
Gh150_A12	Ga182_A10	0.42
Gh150_A12	Ga183_A10	0.42
Gh150_A12	Ga187_A10	0.42
Gh150_A12	Ga186_A10	0.42
Gh150_A12	Ga190_A10	0.41
Gh150_A12	Ga184_A10	0.41
Gh150_A12	Ga185_A10	0.41
Gh150_A12	Ga194_A10	0.41
Gh150_A12	Ga191_A10	0.41
Gh150_A12	Ga195_A10	0.41
Gh150_A12	Ga193_A10	0.41
Gh150_A12	Ga196_A10	0.48
Gh150_A12	Ga227_A11	0.41
Gh150_A12	Ga228_A11	0.42
Gh151_A12	Ga197_A10	0.76
Gh151_A12	Ga198_A10	0.74
Gh151_A12	Ga206_A10	0.78
Gh151_A12	Ga207_A10	0.77
Gh151_A12	Ga208_A10	0.8
Gh151_A12	Ga210_A10	0.83
Gh151_A12	Ga211_A10	0.78
Gh151_A12	Ga212_A10	0.88
Gh151_A12	Ga214_A10	0.83
Gh151_A12	Ga173_A10	0.68
Gh152_A12	Ga197_A10	0.83
Gh152_A12	Ga198_A10	0.86
Gh152_A12	Ga205_A10	0.82
Gh152_A12	Ga206_A10	0.81
Gh152_A12	Ga207_A10	0.83
Gh152_A12	Ga208_A10	0.74
Gh152_A12	Ga210_A10	0.86
Gh152_A12	Ga211_A10	0.98
Gh152_A12	Ga212_A10	0.73
Gh152_A12	Ga213_A10	0.77
Gh152_A12	Ga214_A10	0.75
Gh152_A12	Ga173_A10	0.66
Gh152_A12	Ga100_A07	0.41
Gh152_A12	Ga101_A07	0.4
Gh152_A12	Ga102_A07	0.4
Gh152_A12	Ga196_A10	0.44
Gh153_A12	Ga197_A10	0.83
Gh153_A12	Ga198_A10	0.8
Gh153_A12	Ga205_A10	0.88
Gh153_A12	Ga206_A10	0.79
Gh153_A12	Ga207_A10	0.81
Gh153_A12	Ga210_A10	0.98
Gh153_A12	Ga211_A10	0.84
Gh153_A12	Ga212_A10	0.74
Gh153_A12	Ga213_A10	0.82
Gh153_A12	Ga214_A10	0.74
Gh153_A12	Ga173_A10	0.65
Gh153_A12	Ga208_A10	0.66
Gh153_A12	Ga196_A10	0.46
Gh154_A12	Ga197_A10	0.83
Gh154_A12	Ga198_A10	0.81
Gh154_A12	Ga206_A10	0.8
Gh154_A12	Ga207_A10	0.81
Gh154_A12	Ga210_A10	0.86
Gh154_A12	Ga211_A10	0.82
Gh154_A12	Ga212_A10	0.77
Gh154_A12	Ga214_A10	0.74
Gh154_A12	Ga173_A10	0.64
Gh154_A12	Ga208_A10	0.65
Gh154_A12	Ga100_A07	0.43
Gh154_A12	Ga101_A07	0.41
Gh154_A12	Ga102_A07	0.43
Gh154_A12	Ga196_A10	0.45
Gh155_A12	Ga173_A10	0.72
Gh155_A12	Ga197_A10	0.79
Gh155_A12	Ga206_A10	0.96
Gh155_A12	Ga210_A10	0.89
Gh155_A12	Ga213_A10	0.87
Gh155_A12	Ga214_A10	0.88
Gh156_A12	Ga004_A01	0.72
Gh156_A12	Ga005_A01	0.72
Gh156_A12	Ga006_A01	0.73
Gh156_A12	Ga108_A07	0.73
Gh156_A12	Ga220_A10	0.74
Gh156_A12	Ga222_A10	0.72
Gh156_A12	Ga234_A12	0.76
Gh156_A12	Ga001_A01	0.69
Gh156_A12	Ga219_A10	0.68
Gh156_A12	Ga123_A07	0.4
Gh156_A12	Ga002_A01	0.42
Gh156_A12	Ga156_A09	0.46
Gh156_A12	Ga069_A04	0.43
Gh157_A12	Ga029_A04	0.72
Gh157_A12	Ga045_A04	0.74
Gh157_A12	Ga180_A10	0.7
Gh157_A12	Ga135_A08	0.69
Gh157_A12	Ga136_A08	0.7
Gh157_A12	Ga179_A10	0.69
Gh157_A12	Ga088_A06	0.52
Gh157_A12	Ga215_A10	0.45
Gh157_A12	Ga122_A07	0.42
Gh157_A12	Ga157_A09	0.49
Gh158_A12	Ga116_A07	0.83
Gh159_A12	Ga116_A07	0.83
Gh160_A12	Ga124_A07	0.82
Gh160_A12	Ga176_A10	1
Gh161_A13	Ga240_A13	0.71
Gh161_A13	Ga241_A13	0.7
Gh161_A13	Ga242_A13	0.71
Gh161_A13	Ga243_A13	0.71
Gh161_A13	Ga163_A09	0.62
Gh161_A13	Ga178_A10	0.69
Gh161_A13	Ga105_A07	0.43
Gh161_A13	Ga106_A07	0.43
Gh161_A13	Ga117_A07	0.45
Gh161_A13	Ga019_A04	0.46
Gh162_A13	Ga163_A09	0.71
Gh162_A13	Ga241_A13	0.73
Gh162_A13	Ga242_A13	0.71
Gh162_A13	Ga243_A13	0.74
Gh162_A13	Ga178_A10	0.66
Gh162_A13	Ga240_A13	0.7
Gh162_A13	Ga038_A04	0.4
Gh162_A13	Ga105_A07	0.42
Gh162_A13	Ga106_A07	0.4
Gh162_A13	Ga117_A07	0.43
Gh162_A13	Ga019_A04	0.45
Gh165_A13	Ga092_A06	0.99
Gh165_A13	Ga014_A03	0.53
Gh165_A13	Ga015_A03	0.51
Gh165_A13	Ga016_A03	0.45
Gh165_A13	Ga017_A03	0.43
Gh165_A13	Ga088_A06	0.5
Gh165_A13	Ga137_A08	0.41
Gh165_A13	Ga157_A09	0.45
Gh165_A13	Ga180_A10	0.41
Gh165_A13	Ga202_A10	0.4
Gh165_A13	Ga215_A10	0.43
Gh167_D01	Ga109_A07	0.85
Gh167_D01	Ga182_A10	0.82
Gh167_D01	Ga183_A10	0.82
Gh167_D01	Ga184_A10	0.85
Gh167_D01	Ga185_A10	0.82
Gh167_D01	Ga186_A10	0.81
Gh167_D01	Ga187_A10	0.8
Gh167_D01	Ga188_A10	0.82
Gh167_D01	Ga190_A10	0.87
Gh167_D01	Ga191_A10	0.87
Gh167_D01	Ga193_A10	0.87
Gh167_D01	Ga194_A10	0.88
Gh167_D01	Ga195_A10	0.96
Gh167_D01	Ga228_A11	0.75
Gh167_D01	Ga227_A11	0.66
Gh168_D01	Ga003_A01	0.98
Gh169_D02	Ga124_A07	0.98
Gh169_D02	Ga176_A10	0.82
Gh170_D03	Ga008_A02	0.79
Gh170_D03	Ga105_A07	0.59
Gh170_D03	Ga106_A07	0.57
Gh170_D03	Ga117_A07	0.53
Gh170_D03	Ga038_A04	0.4
Gh170_D03	Ga059_A04	0.43
Gh170_D03	Ga061_A04	0.42
Gh170_D03	Ga062_A04	0.44
Gh170_D03	Ga169_A09	0.48
Gh170_D03	Ga178_A10	0.41
Gh170_D03	Ga204_A10	0.4
Gh170_D03	Ga240_A13	0.44
Gh170_D03	Ga241_A13	0.49
Gh170_D03	Ga242_A13	0.47
Gh170_D03	Ga243_A13	0.48
Gh171_D03	Ga106_A07	0.51
Gh171_D03	Ga062_A04	0.43
Gh171_D03	Ga117_A07	0.48
Gh171_D03	Ga169_A09	0.45
Gh171_D03	Ga204_A10	0.42
Gh171_D03	Ga240_A13	0.45
Gh171_D03	Ga241_A13	0.48
Gh171_D03	Ga243_A13	0.48
Gh172_D03	Ga008_A02	0.94
Gh172_D03	Ga106_A07	0.5
Gh172_D03	Ga107_A07	0.56
Gh172_D03	Ga061_A04	0.44
Gh172_D03	Ga105_A07	0.5
Gh172_D03	Ga117_A07	0.49
Gh172_D03	Ga154_A08	0.43
Gh172_D03	Ga204_A10	0.46
Gh173_D04	Ga079_A05	0.41
Gh173_D04	Ga080_A05	0.43
Gh173_D04	Ga125_A07	0.43
Gh173_D04	Ga126_A07	0.46
Gh173_D04	Ga127_A07	0.44
Gh173_D04	Ga128_A07	0.42
Gh173_D04	Ga129_A07	0.44
Gh173_D04	Ga235_A12	0.46
Gh173_D04	Ga236_A12	0.46
Gh173_D04	Ga078_A05	0.48
Gh173_D04	Ga166_A09	0.49
Gh174_D04	Ga014_A03	0.96
Gh174_D04	Ga015_A03	0.65
Gh174_D04	Ga088_A06	0.51
Gh174_D04	Ga092_A06	0.53
Gh174_D04	Ga016_A03	0.46
Gh174_D04	Ga017_A03	0.44
Gh174_D04	Ga137_A08	0.42
Gh174_D04	Ga157_A09	0.46
Gh174_D04	Ga158_A09	0.4
Gh174_D04	Ga180_A10	0.45
Gh174_D04	Ga215_A10	0.43
Gh176_D05	Ga074_A05	0.99
Gh176_D05	Ga049_A04	0.4
Gh176_D05	Ga001_A01	0.41
Gh176_D05	Ga004_A01	0.42
Gh176_D05	Ga005_A01	0.41
Gh176_D05	Ga006_A01	0.43
Gh176_D05	Ga108_A07	0.43
Gh176_D05	Ga222_A10	0.42
Gh176_D05	Ga219_A10	0.41
Gh176_D05	Ga063_A04	0.41
Gh177_D05	Ga083_A06	0.43
Gh178_D05	Ga081_A05	0.99
Gh179_D05	Ga081_A05	0.92
Gh180_D05	Ga081_A05	0.92
Gh181_D05	Ga169_A09	0.95
Gh181_D05	Ga204_A10	0.47
Gh181_D05	Ga038_A04	0.41
Gh181_D05	Ga059_A04	0.41
Gh181_D05	Ga061_A04	0.49
Gh183_D06	Ga030_A04	0.99
Gh183_D06	Ga053_A04	0.48
Gh183_D06	Ga054_A04	0.42
Gh183_D06	Ga064_A04	0.42
Gh183_D06	Ga065_A04	0.43
Gh183_D06	Ga066_A04	0.44
Gh183_D06	Ga067_A04	0.47
Gh183_D06	Ga068_A04	0.46
Gh183_D06	Ga118_A07	0.41
Gh183_D06	Ga119_A07	0.42
Gh183_D06	Ga246_A13	0.43
Gh184_D06	Ga013_A02	0.95
Gh184_D06	Ga226_A11	0.95
Gh184_D06	Ga058_A04	0.49
Gh184_D06	Ga007_A02	0.46
Gh184_D06	Ga057_A04	0.46
Gh184_D06	Ga056_A04	0.43
Gh185_D07	Ga083_A06	0.95
Gh186_D07	Ga030_A04	0.98
Gh186_D07	Ga053_A04	0.48
Gh186_D07	Ga054_A04	0.42
Gh186_D07	Ga064_A04	0.42
Gh186_D07	Ga065_A04	0.43
Gh186_D07	Ga066_A04	0.44
Gh186_D07	Ga067_A04	0.47
Gh186_D07	Ga068_A04	0.46
Gh186_D07	Ga118_A07	0.42
Gh186_D07	Ga119_A07	0.42
Gh186_D07	Ga246_A13	0.43
Gh187_D07	Ga038_A04	0.98
Gh187_D07	Ga130_A07	0.74
Gh187_D07	Ga132_A07	0.71
Gh187_D07	Ga131_A07	0.7
Gh188_D07	Ga038_A04	0.81
Gh188_D07	Ga130_A07	0.81
Gh188_D07	Ga131_A07	0.81
Gh188_D07	Ga177_A10	0.42
Gh188_D07	Ga225_A11	0.43
Gh189_D07	Ga130_A07	0.72
Gh189_D07	Ga132_A07	0.7
Gh189_D07	Ga131_A07	0.66
Gh190_D07	Ga038_A04	0.59
Gh190_D07	Ga130_A07	0.51
Gh190_D07	Ga131_A07	0.48
Gh190_D07	Ga132_A07	0.49
Gh191_D07	Ga038_A04	0.59
Gh191_D07	Ga130_A07	0.51
Gh191_D07	Ga131_A07	0.48
Gh191_D07	Ga132_A07	0.49
Gh192_D07	Ga038_A04	0.59
Gh192_D07	Ga130_A07	0.51
Gh192_D07	Ga131_A07	0.48
Gh192_D07	Ga132_A07	0.49
Gh193_D07	Ga238_A12	0.96
Gh195_D08	Ga092_A06	0.96
Gh195_D08	Ga014_A03	0.53
Gh195_D08	Ga015_A03	0.51
Gh195_D08	Ga016_A03	0.45
Gh195_D08	Ga017_A03	0.43
Gh195_D08	Ga088_A06	0.49
Gh195_D08	Ga137_A08	0.41
Gh195_D08	Ga157_A09	0.45
Gh195_D08	Ga180_A10	0.41
Gh195_D08	Ga215_A10	0.43
Gh196_D08	Ga082_A06	0.98
Gh196_D08	Ga134_A07	0.44
Gh197_D08	Ga091_A06	0.99
Gh197_D08	Ga038_A04	0.43
Gh198_D08	Ga085_A06	0.95
Gh199_D08	Ga086_A06	0.97
Gh200_D08	Ga087_A06	0.99
Gh200_D08	Ga084_A06	0.44
Gh201_D08	Ga086_A06	0.99
Gh202_D08	Ga085_A06	1
Gh203_D08	Ga084_A06	1
Gh203_D08	Ga087_A06	0.43
Gh205_D09	Ga109_A07	0.83
Gh205_D09	Ga182_A10	0.82
Gh205_D09	Ga183_A10	0.83
Gh205_D09	Ga184_A10	0.82
Gh205_D09	Ga185_A10	0.8
Gh205_D09	Ga186_A10	0.95
Gh205_D09	Ga187_A10	0.82
Gh205_D09	Ga190_A10	0.85
Gh205_D09	Ga191_A10	0.74
Gh205_D09	Ga193_A10	0.73
Gh205_D09	Ga194_A10	0.75
Gh205_D09	Ga195_A10	0.73
Gh205_D09	Ga196_A10	0.72
Gh205_D09	Ga227_A11	0.67
Gh205_D09	Ga228_A11	0.69
Gh205_D09	Ga205_A10	0.49
Gh205_D09	Ga208_A10	0.42
Gh205_D09	Ga211_A10	0.41
Gh206_D09	Ga109_A07	0.78
Gh206_D09	Ga182_A10	0.78
Gh206_D09	Ga183_A10	0.79
Gh206_D09	Ga184_A10	0.79
Gh206_D09	Ga185_A10	0.78
Gh206_D09	Ga186_A10	0.8
Gh206_D09	Ga187_A10	0.8
Gh206_D09	Ga188_A10	0.73
Gh206_D09	Ga190_A10	0.79
Gh206_D09	Ga191_A10	0.7
Gh206_D09	Ga195_A10	0.74
Gh206_D09	Ga196_A10	0.75
Gh206_D09	Ga194_A10	0.68
Gh206_D09	Ga193_A10	0.69
Gh206_D09	Ga192_A10	0.62
Gh206_D09	Ga227_A11	0.59
Gh206_D09	Ga205_A10	0.47
Gh206_D09	Ga213_A10	0.43
Gh207_D09	Ga137_A08	0.93
Gh207_D09	Ga088_A06	0.49
Gh207_D09	Ga157_A09	0.45
Gh207_D09	Ga180_A10	0.43
Gh207_D09	Ga014_A03	0.41
Gh207_D09	Ga092_A06	0.41
Gh207_D09	Ga016_A03	0.44
Gh207_D09	Ga215_A10	0.42
Gh207_D09	Ga017_A03	0.42
Gh208_D09	Ga161_A09	0.99
Gh209_D09	Ga181_A10	0.88
Gh210_D09	Ga181_A10	0.89
Gh211_D09	Ga001_A01	0.79
Gh211_D09	Ga004_A01	0.8
Gh211_D09	Ga005_A01	0.8
Gh211_D09	Ga006_A01	0.79
Gh211_D09	Ga108_A07	0.8
Gh211_D09	Ga219_A10	0.77
Gh211_D09	Ga220_A10	0.78
Gh211_D09	Ga222_A10	0.8
Gh211_D09	Ga234_A12	0.77
Gh211_D09	Ga063_A04	0.43
Gh211_D09	Ga133_A07	0.42
Gh211_D09	Ga002_A01	0.42
Gh211_D09	Ga156_A09	0.43
Gh211_D09	Ga069_A04	0.46
Gh211_D09	Ga072_A04	0.42
Gh212_D09	Ga004_A01	0.74
Gh212_D09	Ga005_A01	0.75
Gh212_D09	Ga006_A01	0.75
Gh212_D09	Ga108_A07	0.77
Gh212_D09	Ga220_A10	0.79
Gh212_D09	Ga222_A10	0.73
Gh212_D09	Ga219_A10	0.66
Gh212_D09	Ga001_A01	0.61
Gh212_D09	Ga156_A09	0.4
Gh213_D09	Ga173_A10	0.74
Gh213_D09	Ga197_A10	0.82
Gh213_D09	Ga198_A10	0.81
Gh213_D09	Ga205_A10	0.88
Gh213_D09	Ga206_A10	0.88
Gh213_D09	Ga207_A10	0.85
Gh213_D09	Ga208_A10	0.89
Gh213_D09	Ga210_A10	0.9
Gh213_D09	Ga211_A10	0.88
Gh213_D09	Ga212_A10	0.78
Gh213_D09	Ga213_A10	0.79
Gh213_D09	Ga214_A10	0.9
Gh213_D09	Ga100_A07	0.41
Gh213_D09	Ga101_A07	0.4
Gh213_D09	Ga102_A07	0.41
Gh213_D09	Ga182_A10	0.42
Gh213_D09	Ga196_A10	0.48
Gh214_D09	Ga004_A01	0.83
Gh214_D09	Ga005_A01	0.84
Gh214_D09	Ga006_A01	0.82
Gh214_D09	Ga108_A07	0.85
Gh214_D09	Ga219_A10	0.73
Gh214_D09	Ga220_A10	0.83
Gh214_D09	Ga222_A10	0.82
Gh214_D09	Ga234_A12	0.89
Gh214_D09	Ga001_A01	0.67
Gh214_D09	Ga063_A04	0.41
Gh214_D09	Ga123_A07	0.4
Gh214_D09	Ga002_A01	0.42
Gh214_D09	Ga156_A09	0.46
Gh214_D09	Ga069_A04	0.42
Gh214_D09	Ga071_A04	0.41
Gh215_D09	Ga004_A01	0.8
Gh215_D09	Ga005_A01	0.82
Gh215_D09	Ga006_A01	0.83
Gh215_D09	Ga108_A07	0.85
Gh215_D09	Ga219_A10	0.73
Gh215_D09	Ga220_A10	0.82
Gh215_D09	Ga222_A10	0.81
Gh215_D09	Ga001_A01	0.66
Gh215_D09	Ga156_A09	0.5
Gh215_D09	Ga046_A04	0.44
Gh215_D09	Ga123_A07	0.41
Gh215_D09	Ga002_A01	0.44
Gh215_D09	Ga071_A04	0.4
Gh216_D09	Ga001_A01	0.73
Gh216_D09	Ga004_A01	0.79
Gh216_D09	Ga005_A01	0.79
Gh216_D09	Ga006_A01	0.78
Gh216_D09	Ga108_A07	0.83
Gh216_D09	Ga219_A10	0.78
Gh216_D09	Ga220_A10	0.82
Gh216_D09	Ga222_A10	0.81
Gh216_D09	Ga234_A12	0.83
Gh216_D09	Ga046_A04	0.4
Gh216_D09	Ga049_A04	0.43
Gh216_D09	Ga063_A04	0.44
Gh216_D09	Ga123_A07	0.41
Gh216_D09	Ga133_A07	0.44
Gh216_D09	Ga002_A01	0.45
Gh216_D09	Ga156_A09	0.44
Gh216_D09	Ga071_A04	0.42
Gh216_D09	Ga072_A04	0.43
Gh216_D09	Ga232_A12	0.41
Gh217_D09	Ga001_A01	0.73
Gh217_D09	Ga004_A01	0.82
Gh217_D09	Ga005_A01	0.85
Gh217_D09	Ga006_A01	0.86
Gh217_D09	Ga108_A07	0.84
Gh217_D09	Ga219_A10	0.79
Gh217_D09	Ga220_A10	0.81
Gh217_D09	Ga222_A10	0.84
Gh217_D09	Ga234_A12	0.91
Gh217_D09	Ga063_A04	0.41
Gh217_D09	Ga133_A07	0.4
Gh217_D09	Ga002_A01	0.44
Gh217_D09	Ga156_A09	0.46
Gh217_D09	Ga069_A04	0.42
Gh217_D09	Ga071_A04	0.4
Gh217_D09	Ga072_A04	0.41
Gh217_D09	Ga070_A04	0.43
Gh218_D09	Ga001_A01	0.73
Gh218_D09	Ga004_A01	0.83
Gh218_D09	Ga005_A01	0.88
Gh218_D09	Ga006_A01	0.85
Gh218_D09	Ga108_A07	0.87
Gh218_D09	Ga219_A10	0.8
Gh218_D09	Ga220_A10	0.83
Gh218_D09	Ga222_A10	0.86
Gh218_D09	Ga002_A01	0.52
Gh218_D09	Ga156_A09	0.52
Gh218_D09	Ga070_A04	0.52
Gh218_D09	Ga047_A04	0.43
Gh218_D09	Ga049_A04	0.43
Gh218_D09	Ga063_A04	0.48
Gh218_D09	Ga074_A05	0.45
Gh218_D09	Ga120_A07	0.48
Gh218_D09	Ga123_A07	0.48
Gh218_D09	Ga133_A07	0.49
Gh218_D09	Ga072_A04	0.5
Gh218_D09	Ga232_A12	0.49
Gh219_D09	Ga004_A01	0.78
Gh219_D09	Ga005_A01	0.79
Gh219_D09	Ga006_A01	0.78
Gh219_D09	Ga108_A07	0.81
Gh219_D09	Ga219_A10	0.75
Gh219_D09	Ga220_A10	0.8
Gh219_D09	Ga222_A10	0.79
Gh219_D09	Ga001_A01	0.66
Gh219_D09	Ga046_A04	0.42
Gh219_D09	Ga123_A07	0.42
Gh219_D09	Ga002_A01	0.48
Gh219_D09	Ga156_A09	0.49
Gh219_D09	Ga071_A04	0.41
Gh220_D09	Ga004_A01	0.82
Gh220_D09	Ga005_A01	0.84
Gh220_D09	Ga006_A01	0.83
Gh220_D09	Ga108_A07	0.86
Gh220_D09	Ga219_A10	0.74
Gh220_D09	Ga220_A10	0.83
Gh220_D09	Ga222_A10	0.83
Gh220_D09	Ga001_A01	0.67
Gh220_D09	Ga156_A09	0.5
Gh220_D09	Ga046_A04	0.43
Gh220_D09	Ga123_A07	0.42
Gh220_D09	Ga002_A01	0.44
Gh220_D09	Ga071_A04	0.41
Gh221_D09	Ga001_A01	0.74
Gh221_D09	Ga004_A01	0.81
Gh221_D09	Ga005_A01	0.84
Gh221_D09	Ga006_A01	0.81
Gh221_D09	Ga108_A07	0.84
Gh221_D09	Ga219_A10	0.79
Gh221_D09	Ga220_A10	0.83
Gh221_D09	Ga222_A10	0.84
Gh221_D09	Ga234_A12	0.83
Gh221_D09	Ga002_A01	0.41
Gh221_D09	Ga156_A09	0.41
Gh221_D09	Ga069_A04	0.42
Gh222_D09	Ga001_A01	0.8
Gh222_D09	Ga004_A01	0.91
Gh222_D09	Ga005_A01	0.93
Gh222_D09	Ga006_A01	0.91
Gh222_D09	Ga108_A07	0.95
Gh222_D09	Ga219_A10	0.87
Gh222_D09	Ga220_A10	0.9
Gh222_D09	Ga222_A10	0.93
Gh222_D09	Ga234_A12	0.93
Gh222_D09	Ga063_A04	0.43
Gh222_D09	Ga133_A07	0.42
Gh222_D09	Ga002_A01	0.44
Gh222_D09	Ga156_A09	0.42
Gh222_D09	Ga069_A04	0.44
Gh222_D09	Ga071_A04	0.41
Gh222_D09	Ga072_A04	0.43
Gh223_D09	Ga004_A01	0.77
Gh223_D09	Ga005_A01	0.78
Gh223_D09	Ga006_A01	0.79
Gh223_D09	Ga108_A07	0.8
Gh223_D09	Ga219_A10	0.79
Gh223_D09	Ga220_A10	0.82
Gh223_D09	Ga222_A10	0.76
Gh223_D09	Ga234_A12	0.92
Gh223_D09	Ga001_A01	0.67
Gh223_D09	Ga002_A01	0.4
Gh223_D09	Ga156_A09	0.45
Gh223_D09	Ga069_A04	0.43
Gh224_D09	Ga001_A01	0.74
Gh224_D09	Ga004_A01	0.85
Gh224_D09	Ga005_A01	0.85
Gh224_D09	Ga006_A01	0.79
Gh224_D09	Ga108_A07	0.85
Gh224_D09	Ga219_A10	0.8
Gh224_D09	Ga220_A10	0.84
Gh224_D09	Ga222_A10	0.84
Gh224_D09	Ga234_A12	0.87
Gh224_D09	Ga063_A04	0.4
Gh224_D09	Ga133_A07	0.41
Gh224_D09	Ga002_A01	0.43
Gh224_D09	Ga156_A09	0.42
Gh224_D09	Ga069_A04	0.44
Gh224_D09	Ga071_A04	0.42
Gh224_D09	Ga072_A04	0.43
Gh225_D09	Ga001_A01	0.74
Gh225_D09	Ga004_A01	0.85
Gh225_D09	Ga005_A01	0.86
Gh225_D09	Ga006_A01	0.87
Gh225_D09	Ga108_A07	0.88
Gh225_D09	Ga219_A10	0.84
Gh225_D09	Ga220_A10	0.85
Gh225_D09	Ga222_A10	0.84
Gh225_D09	Ga234_A12	0.92
Gh225_D09	Ga123_A07	0.43
Gh225_D09	Ga002_A01	0.44
Gh225_D09	Ga156_A09	0.44
Gh225_D09	Ga069_A04	0.43
Gh225_D09	Ga071_A04	0.4
Gh226_D09	Ga232_A12	0.77
Gh226_D09	Ga002_A01	0.42
Gh226_D09	Ga156_A09	0.44
Gh226_D09	Ga072_A04	0.43
Gh226_D09	Ga070_A04	0.48
Gh227_D09	Ga233_A12	0.91
Gh227_D09	Ga095_A06	0.44
Gh228_D09	Ga004_A01	0.85
Gh228_D09	Ga005_A01	0.85
Gh228_D09	Ga006_A01	0.84
Gh228_D09	Ga108_A07	0.87
Gh228_D09	Ga219_A10	0.76
Gh228_D09	Ga220_A10	0.84
Gh228_D09	Ga222_A10	0.85
Gh228_D09	Ga234_A12	0.92
Gh228_D09	Ga001_A01	0.68
Gh228_D09	Ga123_A07	0.41
Gh228_D09	Ga002_A01	0.42
Gh228_D09	Ga156_A09	0.47
Gh228_D09	Ga069_A04	0.43
Gh228_D09	Ga071_A04	0.41
Gh229_D09	Ga001_A01	0.75
Gh229_D09	Ga004_A01	0.85
Gh229_D09	Ga005_A01	0.9
Gh229_D09	Ga006_A01	0.87
Gh229_D09	Ga108_A07	0.91
Gh229_D09	Ga219_A10	0.84
Gh229_D09	Ga220_A10	0.85
Gh229_D09	Ga222_A10	0.89
Gh229_D09	Ga234_A12	0.93
Gh229_D09	Ga047_A04	0.44
Gh229_D09	Ga049_A04	0.41
Gh229_D09	Ga063_A04	0.44
Gh229_D09	Ga074_A05	0.42
Gh229_D09	Ga120_A07	0.42
Gh229_D09	Ga123_A07	0.42
Gh229_D09	Ga133_A07	0.44
Gh229_D09	Ga002_A01	0.47
Gh229_D09	Ga156_A09	0.46
Gh229_D09	Ga069_A04	0.43
Gh229_D09	Ga071_A04	0.41
Gh229_D09	Ga072_A04	0.45
Gh229_D09	Ga070_A04	0.48
Gh229_D09	Ga232_A12	0.42
Gh230_D09	Ga004_A01	0.8
Gh230_D09	Ga005_A01	0.81
Gh230_D09	Ga006_A01	0.79
Gh230_D09	Ga108_A07	0.81
Gh230_D09	Ga219_A10	0.73
Gh230_D09	Ga220_A10	0.81
Gh230_D09	Ga222_A10	0.82
Gh230_D09	Ga234_A12	0.88
Gh230_D09	Ga001_A01	0.66
Gh230_D09	Ga002_A01	0.43
Gh230_D09	Ga156_A09	0.47
Gh230_D09	Ga069_A04	0.43
Gh231_D09	Ga001_A01	0.73
Gh231_D09	Ga004_A01	0.8
Gh231_D09	Ga005_A01	0.79
Gh231_D09	Ga006_A01	0.77
Gh231_D09	Ga108_A07	0.8
Gh231_D09	Ga219_A10	0.78
Gh231_D09	Ga220_A10	0.81
Gh231_D09	Ga222_A10	0.8
Gh231_D09	Ga049_A04	0.42
Gh231_D09	Ga063_A04	0.46
Gh231_D09	Ga074_A05	0.42
Gh231_D09	Ga133_A07	0.45
Gh231_D09	Ga002_A01	0.46
Gh231_D09	Ga156_A09	0.47
Gh231_D09	Ga071_A04	0.41
Gh231_D09	Ga072_A04	0.45
Gh231_D09	Ga232_A12	0.43
Gh232_D09	Ga004_A01	0.81
Gh232_D09	Ga005_A01	0.82
Gh232_D09	Ga006_A01	0.81
Gh232_D09	Ga108_A07	0.83
Gh232_D09	Ga219_A10	0.73
Gh232_D09	Ga220_A10	0.83
Gh232_D09	Ga222_A10	0.79
Gh232_D09	Ga234_A12	0.87
Gh232_D09	Ga001_A01	0.67
Gh232_D09	Ga002_A01	0.43
Gh232_D09	Ga156_A09	0.47
Gh232_D09	Ga069_A04	0.43
Gh232_D09	Ga071_A04	0.4
Gh233_D09	Ga004_A01	0.79
Gh233_D09	Ga005_A01	0.83
Gh233_D09	Ga006_A01	0.82
Gh233_D09	Ga108_A07	0.84
Gh233_D09	Ga219_A10	0.72
Gh233_D09	Ga220_A10	0.81
Gh233_D09	Ga222_A10	0.82
Gh233_D09	Ga001_A01	0.65
Gh233_D09	Ga156_A09	0.5
Gh233_D09	Ga123_A07	0.41
Gh233_D09	Ga002_A01	0.44
Gh235_D09	Ga004_A01	0.81
Gh235_D09	Ga005_A01	0.82
Gh235_D09	Ga006_A01	0.79
Gh235_D09	Ga108_A07	0.84
Gh235_D09	Ga219_A10	0.73
Gh235_D09	Ga220_A10	0.82
Gh235_D09	Ga222_A10	0.81
Gh235_D09	Ga234_A12	0.85
Gh235_D09	Ga001_A01	0.66
Gh235_D09	Ga002_A01	0.43
Gh235_D09	Ga156_A09	0.47
Gh235_D09	Ga069_A04	0.43
Gh235_D09	Ga071_A04	0.41
Gh236_D09	Ga004_A01	0.85
Gh236_D09	Ga005_A01	0.85
Gh236_D09	Ga006_A01	0.83
Gh236_D09	Ga108_A07	0.86
Gh236_D09	Ga219_A10	0.76
Gh236_D09	Ga220_A10	0.83
Gh236_D09	Ga222_A10	0.83
Gh236_D09	Ga234_A12	0.9
Gh236_D09	Ga001_A01	0.68
Gh236_D09	Ga002_A01	0.41
Gh236_D09	Ga156_A09	0.46
Gh236_D09	Ga069_A04	0.42
Gh236_D09	Ga071_A04	0.42
Gh237_D09	Ga004_A01	0.79
Gh237_D09	Ga005_A01	0.8
Gh237_D09	Ga006_A01	0.79
Gh237_D09	Ga108_A07	0.8
Gh237_D09	Ga220_A10	0.79
Gh237_D09	Ga222_A10	0.78
Gh237_D09	Ga219_A10	0.7
Gh237_D09	Ga001_A01	0.64
Gh237_D09	Ga156_A09	0.51
Gh237_D09	Ga123_A07	0.41
Gh237_D09	Ga002_A01	0.44
Gh238_D09	Ga004_A01	0.86
Gh238_D09	Ga005_A01	0.84
Gh238_D09	Ga006_A01	0.81
Gh238_D09	Ga108_A07	0.84
Gh238_D09	Ga219_A10	0.76
Gh238_D09	Ga220_A10	0.82
Gh238_D09	Ga222_A10	0.83
Gh238_D09	Ga234_A12	0.88
Gh238_D09	Ga001_A01	0.68
Gh238_D09	Ga156_A09	0.44
Gh238_D09	Ga069_A04	0.41
Gh239_D09	Ga109_A07	0.71
Gh239_D09	Ga182_A10	0.7
Gh239_D09	Ga183_A10	0.7
Gh239_D09	Ga184_A10	0.72
Gh239_D09	Ga185_A10	0.71
Gh239_D09	Ga196_A10	0.7
Gh239_D09	Ga187_A10	0.68
Gh239_D09	Ga186_A10	0.66
Gh239_D09	Ga190_A10	0.7
Gh239_D09	Ga194_A10	0.64
Gh239_D09	Ga191_A10	0.64
Gh239_D09	Ga195_A10	0.68
Gh239_D09	Ga193_A10	0.67
Gh239_D09	Ga227_A11	0.69
Gh239_D09	Ga228_A11	0.65
Gh239_D09	Ga205_A10	0.41
Gh240_D09	Ga109_A07	0.76
Gh240_D09	Ga182_A10	0.71
Gh240_D09	Ga183_A10	0.74
Gh240_D09	Ga184_A10	0.76
Gh240_D09	Ga185_A10	0.73
Gh240_D09	Ga187_A10	0.73
Gh240_D09	Ga190_A10	0.75
Gh240_D09	Ga193_A10	0.72
Gh240_D09	Ga194_A10	0.71
Gh240_D09	Ga195_A10	0.72
Gh240_D09	Ga196_A10	0.76
Gh240_D09	Ga228_A11	0.71
Gh240_D09	Ga188_A10	0.69
Gh240_D09	Ga186_A10	0.7
Gh240_D09	Ga191_A10	0.7
Gh240_D09	Ga227_A11	0.68
Gh240_D09	Ga205_A10	0.41
Gh240_D09	Ga208_A10	0.41
Gh240_D09	Ga211_A10	0.42
Gh241_D09	Ga004_A01	0.85
Gh241_D09	Ga005_A01	0.85
Gh241_D09	Ga006_A01	0.83
Gh241_D09	Ga108_A07	0.85
Gh241_D09	Ga219_A10	0.76
Gh241_D09	Ga220_A10	0.84
Gh241_D09	Ga222_A10	0.84
Gh241_D09	Ga234_A12	0.91
Gh241_D09	Ga001_A01	0.68
Gh241_D09	Ga002_A01	0.42
Gh241_D09	Ga156_A09	0.46
Gh241_D09	Ga069_A04	0.43
Gh241_D09	Ga071_A04	0.4
Gh243_D09	Ga004_A01	0.86
Gh243_D09	Ga005_A01	0.84
Gh243_D09	Ga006_A01	0.83
Gh243_D09	Ga108_A07	0.85
Gh243_D09	Ga219_A10	0.77
Gh243_D09	Ga220_A10	0.84
Gh243_D09	Ga222_A10	0.8
Gh243_D09	Ga234_A12	0.89
Gh243_D09	Ga001_A01	0.68
Gh243_D09	Ga123_A07	0.41
Gh243_D09	Ga002_A01	0.43
Gh243_D09	Ga156_A09	0.47
Gh243_D09	Ga071_A04	0.41
Gh244_D09	Ga001_A01	0.72
Gh244_D09	Ga004_A01	0.85
Gh244_D09	Ga005_A01	0.85
Gh244_D09	Ga006_A01	0.81
Gh244_D09	Ga108_A07	0.84
Gh244_D09	Ga219_A10	0.81
Gh244_D09	Ga220_A10	0.82
Gh244_D09	Ga222_A10	0.84
Gh244_D09	Ga234_A12	0.92
Gh244_D09	Ga063_A04	0.44
Gh244_D09	Ga074_A05	0.4
Gh244_D09	Ga120_A07	0.4
Gh244_D09	Ga123_A07	0.4
Gh244_D09	Ga133_A07	0.42
Gh244_D09	Ga002_A01	0.46
Gh244_D09	Ga156_A09	0.46
Gh244_D09	Ga069_A04	0.45
Gh244_D09	Ga072_A04	0.43
Gh244_D09	Ga070_A04	0.46
Gh244_D09	Ga232_A12	0.42
Gh245_D09	Ga004_A01	0.79
Gh245_D09	Ga005_A01	0.81
Gh245_D09	Ga006_A01	0.8
Gh245_D09	Ga108_A07	0.82
Gh245_D09	Ga220_A10	0.78
Gh245_D09	Ga222_A10	0.79
Gh245_D09	Ga219_A10	0.69
Gh245_D09	Ga001_A01	0.63
Gh245_D09	Ga156_A09	0.51
Gh245_D09	Ga002_A01	0.41
Gh247_D09	Ga001_A01	0.75
Gh247_D09	Ga004_A01	0.87
Gh247_D09	Ga005_A01	0.88
Gh247_D09	Ga006_A01	0.89
Gh247_D09	Ga108_A07	0.87
Gh247_D09	Ga219_A10	0.86
Gh247_D09	Ga220_A10	0.82
Gh247_D09	Ga222_A10	0.87
Gh247_D09	Ga234_A12	0.88
Gh247_D09	Ga047_A04	0.45
[truncated: 3,080 more rows]

## Sheet: more than 50%
Gene in G.hirsutum	Gene in G.arboreum	similarity >50%
Gh001_A01	Ga040_A04	0.74
Gh001_A01	Ga103_A07	0.55
Gh003_A01	Ga110_A07	0.9
Gh005_A01	Ga047_A04	0.61
Gh005_A01	Ga049_A04	0.69
Gh006_A01	Ga046_A04	0.78
Gh006_A01	Ga049_A04	0.8
Gh007_A01	Ga047_A04	0.58
Gh007_A01	Ga049_A04	0.59
Gh008_A01	Ga046_A04	0.71
Gh008_A01	Ga049_A04	0.88
Gh009_A01	Ga034_A04	0.85
Gh009_A01	Ga035_A04	0.84
Gh009_A01	Ga036_A04	0.84
Gh009_A01	Ga093_A06	0.96
Gh010_A01	Ga094_A06	0.99
Gh011_A01	Ga095_A06	0.99
Gh013_A01	Ga025_A04	0.72
Gh013_A01	Ga026_A04	0.75
Gh013_A01	Ga027_A04	0.71
Gh013_A01	Ga033_A04	0.98
Gh013_A01	Ga028_A04	0.52
Gh014_A01	Ga022_A04	0.73
Gh014_A01	Ga023_A04	0.99
Gh014_A01	Ga024_A04	0.68
Gh015_A01	Ga023_A04	0.73
Gh015_A01	Ga021_A04	0.58
Gh016_A01	Ga018_A04	0.89
Gh016_A01	Ga019_A04	0.96
Gh016_A01	Ga020_A04	0.94
Gh017_A01	Ga238_A12	1
Gh018_A01	Ga001_A01	0.98
Gh018_A01	Ga004_A01	0.72
Gh018_A01	Ga005_A01	0.75
Gh018_A01	Ga006_A01	0.74
Gh018_A01	Ga108_A07	0.75
Gh018_A01	Ga219_A10	0.73
Gh018_A01	Ga220_A10	0.73
Gh018_A01	Ga222_A10	0.74
Gh019_A01	Ga002_A01	0.77
Gh019_A01	Ga069_A04	0.97
Gh019_A01	Ga156_A09	0.77
Gh019_A01	Ga071_A04	0.65
Gh019_A01	Ga072_A04	0.69
Gh020_A01	Ga070_A04	0.98
Gh020_A01	Ga156_A09	0.72
Gh020_A01	Ga002_A01	0.67
Gh020_A01	Ga072_A04	0.67
Gh020_A01	Ga073_A04	0.53
Gh020_A01	Ga232_A12	0.5
Gh021_A01	Ga071_A04	0.83
Gh021_A01	Ga072_A04	0.86
Gh021_A01	Ga002_A01	0.68
Gh021_A01	Ga156_A09	0.67
Gh021_A01	Ga069_A04	0.67
Gh022_A01	Ga072_A04	0.83
Gh022_A01	Ga070_A04	0.63
Gh022_A01	Ga002_A01	0.63
Gh022_A01	Ga156_A09	0.7
Gh024_A01	Ga071_A04	0.73
Gh024_A01	Ga072_A04	0.8
Gh024_A01	Ga070_A04	0.65
Gh024_A01	Ga002_A01	0.64
Gh024_A01	Ga156_A09	0.68
Gh024_A01	Ga069_A04	0.63
Gh025_A01	Ga072_A04	0.79
Gh025_A01	Ga002_A01	0.65
Gh025_A01	Ga156_A09	0.64
Gh025_A01	Ga070_A04	0.6
Gh025_A01	Ga232_A12	0.51
Gh026_A01	Ga046_A04	0.64
Gh026_A01	Ga047_A04	0.63
Gh026_A01	Ga049_A04	0.61
Gh027_A01	Ga049_A04	0.51
Gh028_A01	Ga075_A05	0.93
Gh029_A01	Ga076_A05	0.94
Gh029_A01	Ga077_A05	0.94
Gh030_A01	Ga079_A05	0.95
Gh030_A01	Ga080_A05	0.88
Gh030_A01	Ga126_A07	0.65
Gh030_A01	Ga236_A12	0.6
Gh030_A01	Ga125_A07	0.57
Gh030_A01	Ga127_A07	0.59
Gh030_A01	Ga128_A07	0.55
Gh030_A01	Ga129_A07	0.58
Gh030_A01	Ga235_A12	0.6
Gh031_A01	Ga079_A05	0.95
Gh031_A01	Ga080_A05	0.89
Gh031_A01	Ga126_A07	0.65
Gh031_A01	Ga235_A12	0.6
Gh031_A01	Ga236_A12	0.61
Gh031_A01	Ga125_A07	0.58
Gh031_A01	Ga127_A07	0.59
Gh031_A01	Ga128_A07	0.56
Gh031_A01	Ga129_A07	0.58
Gh033_A01	Ga080_A05	0.93
Gh033_A01	Ga127_A07	0.66
Gh033_A01	Ga128_A07	0.62
Gh033_A01	Ga129_A07	0.65
Gh033_A01	Ga235_A12	0.66
Gh033_A01	Ga236_A12	0.65
Gh034_A01	Ga079_A05	0.96
Gh034_A01	Ga080_A05	0.91
Gh034_A01	Ga125_A07	0.62
Gh034_A01	Ga126_A07	0.65
Gh034_A01	Ga127_A07	0.61
Gh034_A01	Ga129_A07	0.6
Gh034_A01	Ga235_A12	0.62
Gh034_A01	Ga236_A12	0.62
Gh034_A01	Ga128_A07	0.58
Gh035_A01	Ga079_A05	0.89
Gh035_A01	Ga080_A05	0.83
Gh035_A01	Ga126_A07	0.64
Gh035_A01	Ga236_A12	0.61
Gh035_A01	Ga125_A07	0.56
Gh035_A01	Ga127_A07	0.59
Gh035_A01	Ga128_A07	0.55
Gh035_A01	Ga129_A07	0.57
Gh035_A01	Ga235_A12	0.59
Gh037_A02	Ga118_A07	0.67
Gh037_A02	Ga119_A07	0.68
Gh037_A02	Ga064_A04	0.52
Gh037_A02	Ga054_A04	0.59
Gh037_A02	Ga065_A04	0.5
Gh037_A02	Ga113_A07	0.56
Gh037_A02	Ga115_A07	0.55
Gh038_A02	Ga118_A07	0.95
Gh038_A02	Ga119_A07	0.97
Gh038_A02	Ga064_A04	0.63
Gh038_A02	Ga054_A04	0.62
Gh038_A02	Ga067_A04	0.66
Gh038_A02	Ga065_A04	0.64
Gh038_A02	Ga066_A04	0.65
Gh038_A02	Ga055_A04	0.58
Gh038_A02	Ga068_A04	0.55
Gh039_A02	Ga118_A07	0.85
Gh039_A02	Ga119_A07	0.86
Gh039_A02	Ga067_A04	0.61
Gh039_A02	Ga113_A07	0.52
Gh039_A02	Ga115_A07	0.5
Gh039_A02	Ga064_A04	0.56
Gh039_A02	Ga053_A04	0.51
Gh039_A02	Ga054_A04	0.56
Gh039_A02	Ga065_A04	0.56
Gh039_A02	Ga066_A04	0.52
Gh039_A02	Ga068_A04	0.51
Gh040_A02	Ga119_A07	0.71
Gh040_A02	Ga118_A07	0.67
Gh040_A02	Ga064_A04	0.52
Gh040_A02	Ga065_A04	0.51
Gh040_A02	Ga112_A07	0.54
Gh040_A02	Ga113_A07	0.58
Gh040_A02	Ga115_A07	0.55
Gh041_A02	Ga118_A07	0.98
Gh041_A02	Ga119_A07	0.94
Gh041_A02	Ga064_A04	0.63
Gh041_A02	Ga054_A04	0.62
Gh041_A02	Ga067_A04	0.66
Gh041_A02	Ga065_A04	0.64
Gh041_A02	Ga066_A04	0.65
Gh041_A02	Ga055_A04	0.58
Gh041_A02	Ga068_A04	0.56
Gh042_A02	Ga118_A07	0.81
Gh042_A02	Ga119_A07	0.69
Gh042_A02	Ga064_A04	0.54
Gh042_A02	Ga065_A04	0.53
Gh042_A02	Ga112_A07	0.57
Gh042_A02	Ga113_A07	0.57
Gh042_A02	Ga115_A07	0.56
Gh043_A02	Ga133_A07	0.99
Gh043_A02	Ga121_A07	0.5
Gh043_A02	Ga063_A04	0.54
Gh044_A02	Ga134_A07	1
Gh045_A02	Ga124_A07	1
Gh045_A02	Ga176_A10	0.82
Gh046_A02	Ga038_A04	0.83
Gh046_A02	Ga130_A07	0.75
Gh046_A02	Ga132_A07	0.71
Gh046_A02	Ga131_A07	0.7
Gh047_A02	Ga130_A07	0.73
Gh047_A02	Ga131_A07	0.72
Gh047_A02	Ga132_A07	0.71
Gh048_A03	Ga029_A04	0.73
Gh048_A03	Ga045_A04	0.75
Gh048_A03	Ga135_A08	0.89
Gh048_A03	Ga136_A08	0.88
Gh048_A03	Ga179_A10	0.95
Gh049_A03	Ga061_A04	0.76
Gh049_A03	Ga059_A04	0.58
Gh049_A03	Ga062_A04	0.57
Gh050_A03	Ga059_A04	0.73
Gh050_A03	Ga061_A04	0.73
Gh050_A03	Ga062_A04	0.81
Gh051_A03	Ga059_A04	0.75
Gh051_A03	Ga061_A04	0.75
Gh051_A03	Ga062_A04	0.78
Gh052_A03	Ga059_A04	0.74
Gh052_A03	Ga062_A04	0.78
Gh053_A03	Ga059_A04	0.76
Gh053_A03	Ga061_A04	0.75
Gh053_A03	Ga062_A04	0.78
Gh054_A03	Ga008_A02	0.98
Gh054_A03	Ga105_A07	0.52
Gh054_A03	Ga106_A07	0.51
Gh054_A03	Ga117_A07	0.51
Gh057_A03	Ga134_A07	0.99
Gh058_A03	Ga133_A07	0.9
Gh058_A03	Ga063_A04	0.54
Gh059_A03	Ga007_A02	0.88
Gh059_A03	Ga056_A04	0.84
Gh059_A03	Ga057_A04	0.85
Gh059_A03	Ga058_A04	0.98
Gh060_A04	Ga154_A08	0.76
Gh060_A04	Ga240_A13	0.81
Gh060_A04	Ga241_A13	0.83
Gh060_A04	Ga242_A13	0.82
Gh060_A04	Ga243_A13	0.83
Gh060_A04	Ga163_A09	0.65
Gh060_A04	Ga178_A10	0.63
Gh061_A04	Ga109_A07	0.74
Gh061_A04	Ga182_A10	0.81
Gh061_A04	Ga183_A10	0.74
Gh061_A04	Ga184_A10	0.76
Gh061_A04	Ga185_A10	0.79
Gh061_A04	Ga186_A10	0.74
Gh061_A04	Ga187_A10	0.73
Gh061_A04	Ga188_A10	0.82
Gh061_A04	Ga190_A10	0.73
Gh061_A04	Ga191_A10	0.85
Gh061_A04	Ga192_A10	0.7
Gh061_A04	Ga193_A10	0.85
Gh061_A04	Ga194_A10	0.83
Gh061_A04	Ga195_A10	0.91
Gh061_A04	Ga196_A10	0.86
Gh061_A04	Ga227_A11	0.63
Gh062_A04	Ga109_A07	0.81
Gh062_A04	Ga182_A10	0.78
Gh062_A04	Ga183_A10	0.82
Gh062_A04	Ga184_A10	0.82
Gh062_A04	Ga185_A10	0.83
Gh062_A04	Ga186_A10	0.73
Gh062_A04	Ga187_A10	0.78
Gh062_A04	Ga190_A10	0.76
Gh062_A04	Ga191_A10	0.77
Gh062_A04	Ga193_A10	0.83
Gh062_A04	Ga194_A10	0.76
Gh062_A04	Ga195_A10	0.86
Gh062_A04	Ga196_A10	0.99
Gh062_A04	Ga227_A11	0.75
Gh062_A04	Ga228_A11	0.74
Gh063_A04	Ga109_A07	0.77
Gh063_A04	Ga182_A10	0.78
Gh063_A04	Ga183_A10	0.78
Gh063_A04	Ga184_A10	0.79
Gh063_A04	Ga185_A10	0.76
Gh063_A04	Ga186_A10	0.74
Gh063_A04	Ga187_A10	0.75
Gh063_A04	Ga190_A10	0.75
Gh063_A04	Ga191_A10	0.82
Gh063_A04	Ga192_A10	0.83
Gh063_A04	Ga193_A10	0.8
Gh063_A04	Ga194_A10	0.82
Gh063_A04	Ga195_A10	0.97
Gh063_A04	Ga196_A10	0.83
Gh063_A04	Ga227_A11	0.67
Gh063_A04	Ga228_A11	0.51
Gh064_A04	Ga229_A12	0.52
Gh065_A04	Ga199_A10	0.95
Gh066_A04	Ga023_A04	0.79
Gh066_A04	Ga034_A04	0.5
Gh066_A04	Ga035_A04	0.51
Gh066_A04	Ga036_A04	0.53
Gh066_A04	Ga009_A02	0.54
Gh066_A04	Ga010_A02	0.51
Gh066_A04	Ga012_A02	0.53
Gh066_A04	Ga011_A02	0.53
Gh066_A04	Ga167_A09	0.52
Gh066_A04	Ga168_A09	0.53
Gh066_A04	Ga239_A13	0.53
Gh066_A04	Ga027_A04	0.5
Gh067_A04	Ga022_A04	0.73
Gh067_A04	Ga023_A04	0.95
Gh067_A04	Ga024_A04	0.7
Gh067_A04	Ga021_A04	0.5
Gh068_A04	Ga023_A04	0.66
Gh069_A04	Ga014_A03	0.99
Gh069_A04	Ga015_A03	0.65
Gh069_A04	Ga088_A06	0.52
Gh069_A04	Ga092_A06	0.53
Gh070_A05	Ga125_A07	0.94
Gh070_A05	Ga126_A07	0.75
Gh070_A05	Ga235_A12	0.71
Gh070_A05	Ga236_A12	0.7
Gh070_A05	Ga127_A07	0.68
Gh070_A05	Ga128_A07	0.64
Gh070_A05	Ga129_A07	0.7
Gh070_A05	Ga079_A05	0.6
Gh070_A05	Ga080_A05	0.61
Gh071_A05	Ga126_A07	0.97
Gh071_A05	Ga127_A07	0.77
Gh071_A05	Ga129_A07	0.77
Gh071_A05	Ga235_A12	0.74
Gh071_A05	Ga236_A12	0.73
Gh071_A05	Ga128_A07	0.67
Gh071_A05	Ga079_A05	0.63
Gh071_A05	Ga125_A07	0.68
Gh071_A05	Ga080_A05	0.59
Gh072_A05	Ga126_A07	0.71
Gh072_A05	Ga127_A07	0.99
Gh072_A05	Ga128_A07	0.71
Gh072_A05	Ga129_A07	0.89
Gh072_A05	Ga235_A12	0.73
Gh072_A05	Ga236_A12	0.73
Gh072_A05	Ga125_A07	0.64
Gh072_A05	Ga079_A05	0.58
Gh072_A05	Ga080_A05	0.58
Gh073_A05	Ga127_A07	0.79
Gh073_A05	Ga128_A07	0.97
Gh073_A05	Ga129_A07	0.77
Gh073_A05	Ga235_A12	0.7
Gh073_A05	Ga125_A07	0.65
Gh073_A05	Ga126_A07	0.68
Gh073_A05	Ga236_A12	0.69
Gh073_A05	Ga079_A05	0.56
Gh073_A05	Ga080_A05	0.57
Gh074_A05	Ga126_A07	0.7
Gh074_A05	Ga127_A07	0.89
Gh074_A05	Ga128_A07	0.71
Gh074_A05	Ga129_A07	0.98
Gh074_A05	Ga235_A12	0.72
Gh074_A05	Ga236_A12	0.72
Gh074_A05	Ga125_A07	0.65
Gh074_A05	Ga079_A05	0.57
Gh074_A05	Ga080_A05	0.58
Gh075_A05	Ga105_A07	0.85
Gh075_A05	Ga106_A07	0.85
Gh075_A05	Ga117_A07	0.68
Gh075_A05	Ga008_A02	0.52
Gh076_A05	Ga105_A07	0.89
Gh076_A05	Ga106_A07	0.89
Gh076_A05	Ga107_A07	0.87
Gh076_A05	Ga117_A07	0.7
Gh076_A05	Ga008_A02	0.51
Gh077_A05	Ga105_A07	0.86
Gh077_A05	Ga106_A07	0.86
Gh077_A05	Ga107_A07	0.85
Gh077_A05	Ga117_A07	0.7
Gh078_A05	Ga105_A07	0.99
Gh078_A05	Ga106_A07	0.9
Gh078_A05	Ga107_A07	0.87
Gh078_A05	Ga117_A07	0.71
Gh078_A05	Ga008_A02	0.52
Gh079_A05	Ga105_A07	0.93
Gh079_A05	Ga106_A07	0.93
Gh079_A05	Ga107_A07	0.87
Gh079_A05	Ga117_A07	0.72
Gh079_A05	Ga008_A02	0.53
Gh080_A05	Ga106_A07	0.86
Gh080_A05	Ga107_A07	0.98
Gh080_A05	Ga117_A07	0.64
Gh081_A05	Ga105_A07	0.86
Gh081_A05	Ga106_A07	0.89
Gh081_A05	Ga107_A07	0.85
Gh081_A05	Ga117_A07	0.71
Gh081_A05	Ga008_A02	0.51
Gh082_A05	Ga105_A07	0.85
Gh082_A05	Ga106_A07	0.85
Gh082_A05	Ga107_A07	0.84
Gh082_A05	Ga117_A07	0.69
Gh082_A05	Ga008_A02	0.53
Gh083_A05	Ga105_A07	0.83
Gh083_A05	Ga106_A07	0.84
Gh083_A05	Ga117_A07	0.69
Gh084_A05	Ga105_A07	0.74
Gh084_A05	Ga106_A07	0.71
Gh084_A05	Ga117_A07	0.99
Gh084_A05	Ga107_A07	0.67
Gh084_A05	Ga008_A02	0.52
Gh085_A05	Ga029_A04	0.74
Gh085_A05	Ga045_A04	0.73
Gh085_A05	Ga135_A08	0.87
Gh085_A05	Ga136_A08	0.85
Gh085_A05	Ga179_A10	0.92
Gh086_A06	Ga125_A07	0.75
Gh086_A06	Ga126_A07	0.83
Gh086_A06	Ga127_A07	0.74
Gh086_A06	Ga128_A07	0.72
Gh086_A06	Ga129_A07	0.73
Gh086_A06	Ga235_A12	0.75
Gh086_A06	Ga236_A12	0.76
Gh086_A06	Ga079_A05	0.64
Gh088_A06	Ga229_A12	1
Gh089_A06	Ga069_A04	0.77
Gh089_A06	Ga002_A01	0.65
Gh089_A06	Ga156_A09	0.65
Gh089_A06	Ga071_A04	0.56
Gh089_A06	Ga072_A04	0.59
Gh090_A06	Ga071_A04	0.79
Gh090_A06	Ga072_A04	0.84
Gh090_A06	Ga002_A01	0.67
Gh090_A06	Ga156_A09	0.66
Gh090_A06	Ga069_A04	0.68
Gh091_A06	Ga002_A01	0.71
Gh091_A06	Ga072_A04	0.91
Gh091_A06	Ga070_A04	0.7
Gh091_A06	Ga156_A09	0.69
Gh091_A06	Ga232_A12	0.53
Gh092_A06	Ga071_A04	0.79
Gh092_A06	Ga072_A04	0.82
Gh092_A06	Ga070_A04	0.65
Gh092_A06	Ga002_A01	0.65
Gh092_A06	Ga156_A09	0.68
Gh092_A06	Ga069_A04	0.66
Gh093_A06	Ga040_A04	0.72
Gh093_A06	Ga103_A07	0.54
Gh094_A07	Ga083_A06	0.97
Gh096_A08	Ga082_A06	0.99
Gh097_A09	Ga203_A10	0.99
Gh097_A09	Ga088_A06	0.7
Gh097_A09	Ga200_A10	0.63
Gh097_A09	Ga202_A10	0.67
Gh097_A09	Ga216_A10	0.62
Gh097_A09	Ga201_A10	0.63
Gh097_A09	Ga217_A10	0.66
Gh097_A09	Ga223_A10	0.65
Gh098_A09	Ga200_A10	0.91
Gh098_A09	Ga202_A10	0.98
Gh098_A09	Ga216_A10	0.87
Gh098_A09	Ga203_A10	0.66
Gh099_A09	Ga200_A10	0.82
Gh099_A09	Ga201_A10	0.9
Gh099_A09	Ga216_A10	0.77
Gh099_A09	Ga217_A10	0.89
Gh099_A09	Ga223_A10	0.81
Gh099_A09	Ga203_A10	0.62
Gh099_A09	Ga202_A10	0.65
Gh100_A09	Ga088_A06	0.91
Gh100_A09	Ga200_A10	0.88
Gh100_A09	Ga201_A10	0.86
Gh100_A09	Ga202_A10	0.9
Gh100_A09	Ga216_A10	0.86
Gh100_A09	Ga217_A10	0.86
Gh100_A09	Ga223_A10	0.77
Gh100_A09	Ga203_A10	0.65
Gh101_A09	Ga088_A06	0.91
Gh101_A09	Ga200_A10	0.99
Gh101_A09	Ga201_A10	0.82
Gh101_A09	Ga202_A10	0.9
Gh101_A09	Ga216_A10	0.87
Gh101_A09	Ga217_A10	0.86
Gh101_A09	Ga223_A10	0.73
Gh101_A09	Ga203_A10	0.61
Gh102_A09	Ga088_A06	0.97
Gh102_A09	Ga200_A10	0.92
Gh102_A09	Ga201_A10	0.86
Gh102_A09	Ga202_A10	0.89
Gh102_A09	Ga216_A10	0.84
Gh102_A09	Ga217_A10	0.9
Gh102_A09	Ga223_A10	0.78
Gh102_A09	Ga203_A10	0.66
Gh104_A09	Ga088_A06	0.77
Gh104_A09	Ga200_A10	0.86
Gh104_A09	Ga201_A10	0.87
Gh104_A09	Ga202_A10	0.84
Gh104_A09	Ga216_A10	0.79
Gh104_A09	Ga217_A10	0.85
Gh104_A09	Ga223_A10	0.8
Gh104_A09	Ga203_A10	0.65
Gh105_A09	Ga200_A10	0.92
Gh105_A09	Ga202_A10	0.88
Gh105_A09	Ga216_A10	0.84
Gh105_A09	Ga203_A10	0.66
Gh106_A09	Ga088_A06	0.92
Gh106_A09	Ga200_A10	0.91
Gh106_A09	Ga202_A10	0.86
Gh106_A09	Ga216_A10	0.96
Gh106_A09	Ga217_A10	0.93
Gh106_A09	Ga203_A10	0.68
Gh107_A09	Ga200_A10	0.92
Gh107_A09	Ga202_A10	0.91
Gh107_A09	Ga216_A10	0.83
Gh107_A09	Ga203_A10	0.7
Gh108_A09	Ga200_A10	0.71
Gh108_A09	Ga201_A10	0.78
Gh108_A09	Ga217_A10	0.72
Gh108_A09	Ga223_A10	0.78
Gh108_A09	Ga088_A06	0.67
Gh108_A09	Ga202_A10	0.65
Gh108_A09	Ga216_A10	0.67
Gh108_A09	Ga203_A10	0.62
Gh109_A09	Ga088_A06	0.9
Gh109_A09	Ga200_A10	0.92
Gh109_A09	Ga202_A10	0.89
Gh109_A09	Ga216_A10	0.86
Gh109_A09	Ga217_A10	0.91
Gh109_A09	Ga203_A10	0.68
Gh110_A09	Ga088_A06	0.63
Gh110_A09	Ga200_A10	0.62
Gh110_A09	Ga202_A10	0.61
Gh110_A09	Ga217_A10	0.64
Gh110_A09	Ga216_A10	0.59
Gh110_A09	Ga203_A10	0.57
Gh111_A09	Ga177_A10	0.95
Gh112_A09	Ga225_A11	0.55
Gh115_A09	Ga152_A08	1
Gh115_A09	Ga153_A08	0.72
Gh116_A09	Ga153_A08	0.92
Gh116_A09	Ga152_A08	0.67
Gh119_A09	Ga104_A07	0.78
Gh119_A09	Ga140_A08	0.53
Gh119_A09	Ga141_A08	0.52
Gh119_A09	Ga172_A09	0.51
Gh120_A09	Ga104_A07	0.89
Gh120_A09	Ga138_A08	0.52
Gh120_A09	Ga140_A08	0.5
Gh120_A09	Ga146_A08	0.54
Gh120_A09	Ga147_A08	0.5
Gh120_A09	Ga172_A09	0.53
Gh121_A09	Ga104_A07	0.78
Gh121_A09	Ga140_A08	0.51
Gh122_A09	Ga104_A07	0.77
Gh122_A09	Ga138_A08	0.5
Gh122_A09	Ga140_A08	0.51
Gh123_A09	Ga104_A07	0.9
Gh125_A09	Ga104_A07	0.71
Gh125_A09	Ga140_A08	0.51
Gh126_A09	Ga104_A07	0.8
Gh126_A09	Ga140_A08	0.51
Gh127_A09	Ga139_A08	0.77
Gh127_A09	Ga140_A08	0.71
Gh127_A09	Ga141_A08	0.77
Gh127_A09	Ga144_A08	0.81
Gh127_A09	Ga146_A08	0.73
Gh127_A09	Ga147_A08	0.79
Gh127_A09	Ga231_A12	0.83
Gh127_A09	Ga138_A08	0.69
Gh127_A09	Ga142_A08	0.68
Gh127_A09	Ga104_A07	0.51
Gh127_A09	Ga172_A09	0.55
Gh128_A09	Ga139_A08	0.73
Gh128_A09	Ga141_A08	0.75
Gh128_A09	Ga143_A08	0.71
Gh128_A09	Ga144_A08	0.8
Gh128_A09	Ga147_A08	0.79
Gh128_A09	Ga148_A08	0.79
Gh128_A09	Ga230_A12	0.86
Gh128_A09	Ga231_A12	0.78
Gh129_A10	Ga131_A07	0.68
Gh129_A10	Ga130_A07	0.66
Gh129_A10	Ga132_A07	0.63
Gh131_A10	Ga149_A08	0.96
Gh131_A10	Ga101_A07	0.67
Gh131_A10	Ga100_A07	0.7
Gh131_A10	Ga102_A07	0.68
Gh131_A10	Ga097_A07	0.65
Gh131_A10	Ga099_A07	0.57
Gh131_A10	Ga096_A07	0.51
Gh132_A11	Ga157_A09	0.71
Gh132_A11	Ga158_A09	0.58
Gh133_A11	Ga204_A10	0.71
Gh134_A11	Ga170_A09	0.98
Gh134_A11	Ga171_A09	0.97
Gh134_A11	Ga155_A09	0.51
Gh137_A11	Ga155_A09	1
Gh138_A12	Ga135_A08	0.81
Gh138_A12	Ga136_A08	0.82
Gh138_A12	Ga179_A10	0.82
Gh138_A12	Ga180_A10	0.75
Gh138_A12	Ga029_A04	0.64
Gh138_A12	Ga045_A04	0.64
Gh138_A12	Ga157_A09	0.51
Gh139_A12	Ga135_A08	0.82
Gh139_A12	Ga136_A08	0.83
Gh139_A12	Ga179_A10	0.83
Gh139_A12	Ga180_A10	0.77
Gh139_A12	Ga029_A04	0.65
Gh139_A12	Ga045_A04	0.64
Gh140_A12	Ga063_A04	0.98
Gh140_A12	Ga133_A07	0.54
Gh141_A12	Ga001_A01	0.71
Gh141_A12	Ga004_A01	0.79
Gh141_A12	Ga005_A01	0.79
Gh141_A12	Ga006_A01	0.78
Gh141_A12	Ga108_A07	0.8
Gh141_A12	Ga219_A10	0.77
Gh141_A12	Ga220_A10	0.8
Gh141_A12	Ga222_A10	0.79
Gh141_A12	Ga234_A12	0.83
Gh142_A12	Ga004_A01	0.74
Gh142_A12	Ga005_A01	0.75
Gh142_A12	Ga006_A01	0.74
Gh142_A12	Ga108_A07	0.73
Gh142_A12	Ga220_A10	0.77
Gh142_A12	Ga222_A10	0.7
Gh142_A12	Ga219_A10	0.69
Gh142_A12	Ga001_A01	0.65
Gh143_A12	Ga001_A01	0.76
Gh143_A12	Ga004_A01	0.85
Gh143_A12	Ga005_A01	0.85
Gh143_A12	Ga006_A01	0.83
Gh143_A12	Ga108_A07	0.86
Gh143_A12	Ga219_A10	0.86
Gh143_A12	Ga220_A10	0.85
Gh143_A12	Ga222_A10	0.86
Gh144_A12	Ga004_A01	0.76
Gh144_A12	Ga005_A01	0.76
Gh144_A12	Ga006_A01	0.75
Gh144_A12	Ga108_A07	0.74
Gh144_A12	Ga220_A10	0.78
Gh144_A12	Ga222_A10	0.72
Gh144_A12	Ga219_A10	0.7
Gh144_A12	Ga001_A01	0.64
Gh144_A12	Ga156_A09	0.52
Gh145_A12	Ga004_A01	0.84
Gh145_A12	Ga005_A01	0.98
Gh145_A12	Ga006_A01	0.86
Gh145_A12	Ga108_A07	0.85
Gh145_A12	Ga219_A10	0.74
Gh145_A12	Ga220_A10	0.83
Gh145_A12	Ga222_A10	0.83
Gh145_A12	Ga001_A01	0.66
Gh145_A12	Ga156_A09	0.52
Gh146_A12	Ga001_A01	0.77
Gh146_A12	Ga004_A01	0.83
Gh146_A12	Ga005_A01	0.83
Gh146_A12	Ga006_A01	0.81
Gh146_A12	Ga108_A07	0.85
Gh146_A12	Ga219_A10	0.81
Gh146_A12	Ga220_A10	0.83
Gh146_A12	Ga222_A10	0.84
Gh146_A12	Ga234_A12	0.82
Gh147_A12	Ga004_A01	0.87
Gh147_A12	Ga005_A01	0.86
Gh147_A12	Ga006_A01	0.82
Gh147_A12	Ga108_A07	0.86
Gh147_A12	Ga219_A10	0.75
Gh147_A12	Ga220_A10	0.83
Gh147_A12	Ga222_A10	0.82
Gh147_A12	Ga234_A12	0.88
Gh147_A12	Ga001_A01	0.67
Gh149_A12	Ga001_A01	0.77
Gh149_A12	Ga004_A01	0.95
Gh149_A12	Ga005_A01	0.93
Gh149_A12	Ga006_A01	0.87
Gh149_A12	Ga108_A07	0.91
Gh149_A12	Ga219_A10	0.89
Gh149_A12	Ga220_A10	0.89
Gh149_A12	Ga222_A10	0.91
Gh149_A12	Ga234_A12	0.9
Gh150_A12	Ga173_A10	0.77
Gh150_A12	Ga197_A10	0.82
Gh150_A12	Ga198_A10	0.8
Gh150_A12	Ga205_A10	0.87
Gh150_A12	Ga206_A10	0.88
Gh150_A12	Ga207_A10	0.85
Gh150_A12	Ga208_A10	0.88
Gh150_A12	Ga210_A10	0.92
Gh150_A12	Ga211_A10	0.88
Gh150_A12	Ga213_A10	0.86
Gh150_A12	Ga214_A10	0.97
Gh151_A12	Ga197_A10	0.76
Gh151_A12	Ga198_A10	0.74
Gh151_A12	Ga206_A10	0.78
Gh151_A12	Ga207_A10	0.77
Gh151_A12	Ga208_A10	0.8
Gh151_A12	Ga210_A10	0.83
Gh151_A12	Ga211_A10	0.78
Gh151_A12	Ga212_A10	0.88
Gh151_A12	Ga214_A10	0.83
Gh151_A12	Ga173_A10	0.68
Gh152_A12	Ga197_A10	0.83
Gh152_A12	Ga198_A10	0.86
Gh152_A12	Ga205_A10	0.82
Gh152_A12	Ga206_A10	0.81
Gh152_A12	Ga207_A10	0.83
Gh152_A12	Ga208_A10	0.74
Gh152_A12	Ga210_A10	0.86
Gh152_A12	Ga211_A10	0.98
Gh152_A12	Ga212_A10	0.73
Gh152_A12	Ga213_A10	0.77
Gh152_A12	Ga214_A10	0.75
Gh152_A12	Ga173_A10	0.66
Gh153_A12	Ga197_A10	0.83
Gh153_A12	Ga198_A10	0.8
Gh153_A12	Ga205_A10	0.88
Gh153_A12	Ga206_A10	0.79
Gh153_A12	Ga207_A10	0.81
Gh153_A12	Ga210_A10	0.98
Gh153_A12	Ga211_A10	0.84
Gh153_A12	Ga212_A10	0.74
Gh153_A12	Ga213_A10	0.82
Gh153_A12	Ga214_A10	0.74
Gh153_A12	Ga173_A10	0.65
Gh153_A12	Ga208_A10	0.66
Gh154_A12	Ga197_A10	0.83
Gh154_A12	Ga198_A10	0.81
Gh154_A12	Ga206_A10	0.8
Gh154_A12	Ga207_A10	0.81
Gh154_A12	Ga210_A10	0.86
Gh154_A12	Ga211_A10	0.82
Gh154_A12	Ga212_A10	0.77
Gh154_A12	Ga214_A10	0.74
Gh154_A12	Ga173_A10	0.64
Gh154_A12	Ga208_A10	0.65
Gh155_A12	Ga173_A10	0.72
Gh155_A12	Ga197_A10	0.79
Gh155_A12	Ga206_A10	0.96
Gh155_A12	Ga210_A10	0.89
Gh155_A12	Ga213_A10	0.87
Gh155_A12	Ga214_A10	0.88
Gh156_A12	Ga004_A01	0.72
Gh156_A12	Ga005_A01	0.72
Gh156_A12	Ga006_A01	0.73
Gh156_A12	Ga108_A07	0.73
Gh156_A12	Ga220_A10	0.74
Gh156_A12	Ga222_A10	0.72
Gh156_A12	Ga234_A12	0.76
Gh156_A12	Ga001_A01	0.69
Gh156_A12	Ga219_A10	0.68
Gh157_A12	Ga029_A04	0.72
Gh157_A12	Ga045_A04	0.74
Gh157_A12	Ga180_A10	0.7
Gh157_A12	Ga135_A08	0.69
Gh157_A12	Ga136_A08	0.7
Gh157_A12	Ga179_A10	0.69
Gh157_A12	Ga088_A06	0.52
Gh158_A12	Ga116_A07	0.83
Gh159_A12	Ga116_A07	0.83
Gh160_A12	Ga124_A07	0.82
Gh160_A12	Ga176_A10	1
Gh161_A13	Ga240_A13	0.71
Gh161_A13	Ga241_A13	0.7
Gh161_A13	Ga242_A13	0.71
Gh161_A13	Ga243_A13	0.71
Gh161_A13	Ga163_A09	0.62
Gh161_A13	Ga178_A10	0.69
Gh162_A13	Ga163_A09	0.71
Gh162_A13	Ga241_A13	0.73
Gh162_A13	Ga242_A13	0.71
Gh162_A13	Ga243_A13	0.74
Gh162_A13	Ga178_A10	0.66
Gh162_A13	Ga240_A13	0.7
Gh165_A13	Ga092_A06	0.99
Gh165_A13	Ga014_A03	0.53
Gh165_A13	Ga015_A03	0.51
Gh167_D01	Ga109_A07	0.85
Gh167_D01	Ga182_A10	0.82
Gh167_D01	Ga183_A10	0.82
Gh167_D01	Ga184_A10	0.85
Gh167_D01	Ga185_A10	0.82
Gh167_D01	Ga186_A10	0.81
Gh167_D01	Ga187_A10	0.8
Gh167_D01	Ga188_A10	0.82
Gh167_D01	Ga190_A10	0.87
Gh167_D01	Ga191_A10	0.87
Gh167_D01	Ga193_A10	0.87
Gh167_D01	Ga194_A10	0.88
Gh167_D01	Ga195_A10	0.96
Gh167_D01	Ga228_A11	0.75
Gh167_D01	Ga227_A11	0.66
Gh168_D01	Ga003_A01	0.98
Gh169_D02	Ga124_A07	0.98
Gh169_D02	Ga176_A10	0.82
Gh170_D03	Ga008_A02	0.79
Gh170_D03	Ga105_A07	0.59
Gh170_D03	Ga106_A07	0.57
Gh170_D03	Ga117_A07	0.53
Gh171_D03	Ga106_A07	0.51
Gh172_D03	Ga008_A02	0.94
Gh172_D03	Ga106_A07	0.5
Gh172_D03	Ga107_A07	0.56
Gh174_D04	Ga014_A03	0.96
Gh174_D04	Ga015_A03	0.65
Gh174_D04	Ga088_A06	0.51
Gh174_D04	Ga092_A06	0.53
Gh176_D05	Ga074_A05	0.99
Gh178_D05	Ga081_A05	0.99
Gh179_D05	Ga081_A05	0.92
Gh180_D05	Ga081_A05	0.92
Gh181_D05	Ga169_A09	0.95
Gh183_D06	Ga030_A04	0.99
Gh184_D06	Ga013_A02	0.95
Gh184_D06	Ga226_A11	0.95
Gh185_D07	Ga083_A06	0.95
Gh186_D07	Ga030_A04	0.98
Gh187_D07	Ga038_A04	0.98
Gh187_D07	Ga130_A07	0.74
Gh187_D07	Ga132_A07	0.71
Gh187_D07	Ga131_A07	0.7
Gh188_D07	Ga038_A04	0.81
Gh188_D07	Ga130_A07	0.81
Gh188_D07	Ga131_A07	0.81
Gh189_D07	Ga130_A07	0.72
Gh189_D07	Ga132_A07	0.7
Gh189_D07	Ga131_A07	0.66
Gh190_D07	Ga038_A04	0.59
Gh190_D07	Ga130_A07	0.51
Gh191_D07	Ga038_A04	0.59
Gh191_D07	Ga130_A07	0.51
Gh192_D07	Ga038_A04	0.59
Gh192_D07	Ga130_A07	0.51
Gh193_D07	Ga238_A12	0.96
Gh195_D08	Ga092_A06	0.96
Gh195_D08	Ga014_A03	0.53
Gh195_D08	Ga015_A03	0.51
Gh196_D08	Ga082_A06	0.98
Gh197_D08	Ga091_A06	0.99
Gh198_D08	Ga085_A06	0.95
Gh199_D08	Ga086_A06	0.97
Gh200_D08	Ga087_A06	0.99
Gh201_D08	Ga086_A06	0.99
Gh202_D08	Ga085_A06	1
Gh203_D08	Ga084_A06	1
Gh205_D09	Ga109_A07	0.83
Gh205_D09	Ga182_A10	0.82
Gh205_D09	Ga183_A10	0.83
Gh205_D09	Ga184_A10	0.82
Gh205_D09	Ga185_A10	0.8
Gh205_D09	Ga186_A10	0.95
Gh205_D09	Ga187_A10	0.82
Gh205_D09	Ga190_A10	0.85
Gh205_D09	Ga191_A10	0.74
Gh205_D09	Ga193_A10	0.73
Gh205_D09	Ga194_A10	0.75
Gh205_D09	Ga195_A10	0.73
Gh205_D09	Ga196_A10	0.72
Gh205_D09	Ga227_A11	0.67
Gh205_D09	Ga228_A11	0.69
Gh206_D09	Ga109_A07	0.78
Gh206_D09	Ga182_A10	0.78
Gh206_D09	Ga183_A10	0.79
Gh206_D09	Ga184_A10	0.79
Gh206_D09	Ga185_A10	0.78
Gh206_D09	Ga186_A10	0.8
Gh206_D09	Ga187_A10	0.8
Gh206_D09	Ga188_A10	0.73
Gh206_D09	Ga190_A10	0.79
Gh206_D09	Ga191_A10	0.7
Gh206_D09	Ga195_A10	0.74
Gh206_D09	Ga196_A10	0.75
Gh206_D09	Ga194_A10	0.68
Gh206_D09	Ga193_A10	0.69
Gh206_D09	Ga192_A10	0.62
Gh206_D09	Ga227_A11	0.59
Gh207_D09	Ga137_A08	0.93
Gh208_D09	Ga161_A09	0.99
Gh209_D09	Ga181_A10	0.88
Gh210_D09	Ga181_A10	0.89
Gh211_D09	Ga001_A01	0.79
Gh211_D09	Ga004_A01	0.8
Gh211_D09	Ga005_A01	0.8
Gh211_D09	Ga006_A01	0.79
Gh211_D09	Ga108_A07	0.8
Gh211_D09	Ga219_A10	0.77
Gh211_D09	Ga220_A10	0.78
Gh211_D09	Ga222_A10	0.8
Gh211_D09	Ga234_A12	0.77
Gh212_D09	Ga004_A01	0.74
Gh212_D09	Ga005_A01	0.75
Gh212_D09	Ga006_A01	0.75
Gh212_D09	Ga108_A07	0.77
Gh212_D09	Ga220_A10	0.79
Gh212_D09	Ga222_A10	0.73
Gh212_D09	Ga219_A10	0.66
Gh212_D09	Ga001_A01	0.61
Gh213_D09	Ga173_A10	0.74
Gh213_D09	Ga197_A10	0.82
Gh213_D09	Ga198_A10	0.81
Gh213_D09	Ga205_A10	0.88
Gh213_D09	Ga206_A10	0.88
Gh213_D09	Ga207_A10	0.85
Gh213_D09	Ga208_A10	0.89
Gh213_D09	Ga210_A10	0.9
Gh213_D09	Ga211_A10	0.88
Gh213_D09	Ga212_A10	0.78
Gh213_D09	Ga213_A10	0.79
Gh213_D09	Ga214_A10	0.9
Gh214_D09	Ga004_A01	0.83
Gh214_D09	Ga005_A01	0.84
Gh214_D09	Ga006_A01	0.82
Gh214_D09	Ga108_A07	0.85
Gh214_D09	Ga219_A10	0.73
Gh214_D09	Ga220_A10	0.83
Gh214_D09	Ga222_A10	0.82
Gh214_D09	Ga234_A12	0.89
Gh214_D09	Ga001_A01	0.67
Gh215_D09	Ga004_A01	0.8
Gh215_D09	Ga005_A01	0.82
Gh215_D09	Ga006_A01	0.83
Gh215_D09	Ga108_A07	0.85
Gh215_D09	Ga219_A10	0.73
Gh215_D09	Ga220_A10	0.82
Gh215_D09	Ga222_A10	0.81
Gh215_D09	Ga001_A01	0.66
Gh215_D09	Ga156_A09	0.5
Gh216_D09	Ga001_A01	0.73
Gh216_D09	Ga004_A01	0.79
Gh216_D09	Ga005_A01	0.79
Gh216_D09	Ga006_A01	0.78
Gh216_D09	Ga108_A07	0.83
Gh216_D09	Ga219_A10	0.78
Gh216_D09	Ga220_A10	0.82
Gh216_D09	Ga222_A10	0.81
Gh216_D09	Ga234_A12	0.83
Gh217_D09	Ga001_A01	0.73
Gh217_D09	Ga004_A01	0.82
Gh217_D09	Ga005_A01	0.85
Gh217_D09	Ga006_A01	0.86
Gh217_D09	Ga108_A07	0.84
Gh217_D09	Ga219_A10	0.79
Gh217_D09	Ga220_A10	0.81
Gh217_D09	Ga222_A10	0.84
Gh217_D09	Ga234_A12	0.91
Gh218_D09	Ga001_A01	0.73
Gh218_D09	Ga004_A01	0.83
Gh218_D09	Ga005_A01	0.88
Gh218_D09	Ga006_A01	0.85
Gh218_D09	Ga108_A07	0.87
Gh218_D09	Ga219_A10	0.8
Gh218_D09	Ga220_A10	0.83
Gh218_D09	Ga222_A10	0.86
Gh218_D09	Ga002_A01	0.52
Gh218_D09	Ga156_A09	0.52
Gh218_D09	Ga070_A04	0.52
Gh219_D09	Ga004_A01	0.78
Gh219_D09	Ga005_A01	0.79
Gh219_D09	Ga006_A01	0.78
Gh219_D09	Ga108_A07	0.81
Gh219_D09	Ga219_A10	0.75
Gh219_D09	Ga220_A10	0.8
Gh219_D09	Ga222_A10	0.79
Gh219_D09	Ga001_A01	0.66
Gh220_D09	Ga004_A01	0.82
Gh220_D09	Ga005_A01	0.84
Gh220_D09	Ga006_A01	0.83
Gh220_D09	Ga108_A07	0.86
Gh220_D09	Ga219_A10	0.74
Gh220_D09	Ga220_A10	0.83
Gh220_D09	Ga222_A10	0.83
Gh220_D09	Ga001_A01	0.67
Gh220_D09	Ga156_A09	0.5
Gh221_D09	Ga001_A01	0.74
Gh221_D09	Ga004_A01	0.81
Gh221_D09	Ga005_A01	0.84
Gh221_D09	Ga006_A01	0.81
Gh221_D09	Ga108_A07	0.84
Gh221_D09	Ga219_A10	0.79
Gh221_D09	Ga220_A10	0.83
Gh221_D09	Ga222_A10	0.84
Gh221_D09	Ga234_A12	0.83
Gh222_D09	Ga001_A01	0.8
Gh222_D09	Ga004_A01	0.91
Gh222_D09	Ga005_A01	0.93
Gh222_D09	Ga006_A01	0.91
Gh222_D09	Ga108_A07	0.95
Gh222_D09	Ga219_A10	0.87
Gh222_D09	Ga220_A10	0.9
Gh222_D09	Ga222_A10	0.93
Gh222_D09	Ga234_A12	0.93
Gh223_D09	Ga004_A01	0.77
Gh223_D09	Ga005_A01	0.78
Gh223_D09	Ga006_A01	0.79
Gh223_D09	Ga108_A07	0.8
Gh223_D09	Ga219_A10	0.79
Gh223_D09	Ga220_A10	0.82
Gh223_D09	Ga222_A10	0.76
Gh223_D09	Ga234_A12	0.92
Gh223_D09	Ga001_A01	0.67
Gh224_D09	Ga001_A01	0.74
Gh224_D09	Ga004_A01	0.85
Gh224_D09	Ga005_A01	0.85
Gh224_D09	Ga006_A01	0.79
Gh224_D09	Ga108_A07	0.85
Gh224_D09	Ga219_A10	0.8
Gh224_D09	Ga220_A10	0.84
Gh224_D09	Ga222_A10	0.84
Gh224_D09	Ga234_A12	0.87
Gh225_D09	Ga001_A01	0.74
Gh225_D09	Ga004_A01	0.85
Gh225_D09	Ga005_A01	0.86
Gh225_D09	Ga006_A01	0.87
Gh225_D09	Ga108_A07	0.88
Gh225_D09	Ga219_A10	0.84
Gh225_D09	Ga220_A10	0.85
Gh225_D09	Ga222_A10	0.84
Gh225_D09	Ga234_A12	0.92
Gh226_D09	Ga232_A12	0.77
Gh227_D09	Ga233_A12	0.91
Gh228_D09	Ga004_A01	0.85
Gh228_D09	Ga005_A01	0.85
Gh228_D09	Ga006_A01	0.84
Gh228_D09	Ga108_A07	0.87
Gh228_D09	Ga219_A10	0.76
Gh228_D09	Ga220_A10	0.84
Gh228_D09	Ga222_A10	0.85
Gh228_D09	Ga234_A12	0.92
Gh228_D09	Ga001_A01	0.68
Gh229_D09	Ga001_A01	0.75
Gh229_D09	Ga004_A01	0.85
Gh229_D09	Ga005_A01	0.9
Gh229_D09	Ga006_A01	0.87
Gh229_D09	Ga108_A07	0.91
Gh229_D09	Ga219_A10	0.84
Gh229_D09	Ga220_A10	0.85
Gh229_D09	Ga222_A10	0.89
Gh229_D09	Ga234_A12	0.93
Gh230_D09	Ga004_A01	0.8
Gh230_D09	Ga005_A01	0.81
Gh230_D09	Ga006_A01	0.79
Gh230_D09	Ga108_A07	0.81
Gh230_D09	Ga219_A10	0.73
Gh230_D09	Ga220_A10	0.81
Gh230_D09	Ga222_A10	0.82
Gh230_D09	Ga234_A12	0.88
Gh230_D09	Ga001_A01	0.66
Gh231_D09	Ga001_A01	0.73
Gh231_D09	Ga004_A01	0.8
Gh231_D09	Ga005_A01	0.79
Gh231_D09	Ga006_A01	0.77
Gh231_D09	Ga108_A07	0.8
Gh231_D09	Ga219_A10	0.78
Gh231_D09	Ga220_A10	0.81
Gh231_D09	Ga222_A10	0.8
Gh232_D09	Ga004_A01	0.81
Gh232_D09	Ga005_A01	0.82
Gh232_D09	Ga006_A01	0.81
Gh232_D09	Ga108_A07	0.83
Gh232_D09	Ga219_A10	0.73
Gh232_D09	Ga220_A10	0.83
Gh232_D09	Ga222_A10	0.79
Gh232_D09	Ga234_A12	0.87
Gh232_D09	Ga001_A01	0.67
Gh233_D09	Ga004_A01	0.79
Gh233_D09	Ga005_A01	0.83
Gh233_D09	Ga006_A01	0.82
Gh233_D09	Ga108_A07	0.84
Gh233_D09	Ga219_A10	0.72
Gh233_D09	Ga220_A10	0.81
Gh233_D09	Ga222_A10	0.82
Gh233_D09	Ga001_A01	0.65
Gh233_D09	Ga156_A09	0.5
Gh235_D09	Ga004_A01	0.81
Gh235_D09	Ga005_A01	0.82
Gh235_D09	Ga006_A01	0.79
Gh235_D09	Ga108_A07	0.84
Gh235_D09	Ga219_A10	0.73
Gh235_D09	Ga220_A10	0.82
Gh235_D09	Ga222_A10	0.81
Gh235_D09	Ga234_A12	0.85
Gh235_D09	Ga001_A01	0.66
Gh236_D09	Ga004_A01	0.85
Gh236_D09	Ga005_A01	0.85
Gh236_D09	Ga006_A01	0.83
Gh236_D09	Ga108_A07	0.86
Gh236_D09	Ga219_A10	0.76
Gh236_D09	Ga220_A10	0.83
Gh236_D09	Ga222_A10	0.83
Gh236_D09	Ga234_A12	0.9
Gh236_D09	Ga001_A01	0.68
Gh237_D09	Ga004_A01	0.79
Gh237_D09	Ga005_A01	0.8
Gh237_D09	Ga006_A01	0.79
Gh237_D09	Ga108_A07	0.8
Gh237_D09	Ga220_A10	0.79
Gh237_D09	Ga222_A10	0.78
Gh237_D09	Ga219_A10	0.7
Gh237_D09	Ga001_A01	0.64
Gh237_D09	Ga156_A09	0.51
Gh238_D09	Ga004_A01	0.86
Gh238_D09	Ga005_A01	0.84
Gh238_D09	Ga006_A01	0.81
Gh238_D09	Ga108_A07	0.84
Gh238_D09	Ga219_A10	0.76
Gh238_D09	Ga220_A10	0.82
Gh238_D09	Ga222_A10	0.83
Gh238_D09	Ga234_A12	0.88
Gh238_D09	Ga001_A01	0.68
Gh239_D09	Ga109_A07	0.71
Gh239_D09	Ga182_A10	0.7
Gh239_D09	Ga183_A10	0.7
Gh239_D09	Ga184_A10	0.72
Gh239_D09	Ga185_A10	0.71
Gh239_D09	Ga196_A10	0.7
Gh239_D09	Ga187_A10	0.68
Gh239_D09	Ga186_A10	0.66
Gh239_D09	Ga190_A10	0.7
Gh239_D09	Ga194_A10	0.64
Gh239_D09	Ga191_A10	0.64
Gh239_D09	Ga195_A10	0.68
Gh239_D09	Ga193_A10	0.67
Gh239_D09	Ga227_A11	0.69
Gh239_D09	Ga228_A11	0.65
Gh240_D09	Ga109_A07	0.76
Gh240_D09	Ga182_A10	0.71
Gh240_D09	Ga183_A10	0.74
Gh240_D09	Ga184_A10	0.76
Gh240_D09	Ga185_A10	0.73
Gh240_D09	Ga187_A10	0.73
Gh240_D09	Ga190_A10	0.75
Gh240_D09	Ga193_A10	0.72
Gh240_D09	Ga194_A10	0.71
Gh240_D09	Ga195_A10	0.72
Gh240_D09	Ga196_A10	0.76
Gh240_D09	Ga228_A11	0.71
Gh240_D09	Ga188_A10	0.69
Gh240_D09	Ga186_A10	0.7
Gh240_D09	Ga191_A10	0.7
Gh240_D09	Ga227_A11	0.68
Gh241_D09	Ga004_A01	0.85
Gh241_D09	Ga005_A01	0.85
Gh241_D09	Ga006_A01	0.83
Gh241_D09	Ga108_A07	0.85
Gh241_D09	Ga219_A10	0.76
Gh241_D09	Ga220_A10	0.84
Gh241_D09	Ga222_A10	0.84
Gh241_D09	Ga234_A12	0.91
Gh241_D09	Ga001_A01	0.68
Gh243_D09	Ga004_A01	0.86
Gh243_D09	Ga005_A01	0.84
Gh243_D09	Ga006_A01	0.83
Gh243_D09	Ga108_A07	0.85
Gh243_D09	Ga219_A10	0.77
Gh243_D09	Ga220_A10	0.84
Gh243_D09	Ga222_A10	0.8
Gh243_D09	Ga234_A12	0.89
Gh243_D09	Ga001_A01	0.68
Gh244_D09	Ga001_A01	0.72
Gh244_D09	Ga004_A01	0.85
Gh244_D09	Ga005_A01	0.85
Gh244_D09	Ga006_A01	0.81
Gh244_D09	Ga108_A07	0.84
Gh244_D09	Ga219_A10	0.81
Gh244_D09	Ga220_A10	0.82
Gh244_D09	Ga222_A10	0.84
Gh244_D09	Ga234_A12	0.92
Gh245_D09	Ga004_A01	0.79
Gh245_D09	Ga005_A01	0.81
Gh245_D09	Ga006_A01	0.8
Gh245_D09	Ga108_A07	0.82
Gh245_D09	Ga220_A10	0.78
Gh245_D09	Ga222_A10	0.79
Gh245_D09	Ga219_A10	0.69
Gh245_D09	Ga001_A01	0.63
Gh245_D09	Ga156_A09	0.51
Gh247_D09	Ga001_A01	0.75
Gh247_D09	Ga004_A01	0.87
Gh247_D09	Ga005_A01	0.88
Gh247_D09	Ga006_A01	0.89
Gh247_D09	Ga108_A07	0.87
Gh247_D09	Ga219_A10	0.86
Gh247_D09	Ga220_A10	0.82
Gh247_D09	Ga222_A10	0.87
Gh247_D09	Ga234_A12	0.88
Gh248_D09	Ga001_A01	0.78
Gh248_D09	Ga004_A01	0.9
Gh248_D09	Ga005_A01	0.93
Gh248_D09	Ga006_A01	0.89
Gh248_D09	Ga108_A07	0.94
Gh248_D09	Ga219_A10	0.87
Gh248_D09	Ga220_A10	0.92
Gh248_D09	Ga222_A10	0.94
Gh248_D09	Ga234_A12	0.94
Gh249_D09	Ga001_A01	0.78
Gh249_D09	Ga004_A01	0.9
Gh249_D09	Ga005_A01	0.93
Gh249_D09	Ga006_A01	0.89
Gh249_D09	Ga108_A07	0.94
Gh249_D09	Ga219_A10	0.87
Gh249_D09	Ga220_A10	0.92
Gh249_D09	Ga222_A10	0.94
Gh249_D09	Ga234_A12	0.94
Gh250_D09	Ga001_A01	0.73
Gh250_D09	Ga004_A01	0.83
Gh250_D09	Ga005_A01	0.86
Gh250_D09	Ga006_A01	0.82
Gh250_D09	Ga108_A07	0.85
Gh250_D09	Ga219_A10	0.81
Gh250_D09	Ga220_A10	0.83
Gh250_D09	Ga222_A10	0.84
Gh250_D09	Ga234_A12	0.9
Gh251_D09	Ga004_A01	0.79
Gh251_D09	Ga005_A01	0.8
Gh251_D09	Ga006_A01	0.78
Gh251_D09	Ga108_A07	0.81
Gh251_D09	Ga219_A10	0.74
Gh251_D09	Ga220_A10	0.8
Gh251_D09	Ga222_A10	0.79
Gh251_D09	Ga234_A12	0.85
Gh251_D09	Ga001_A01	0.66
Gh252_D09	Ga001_A01	0.74
Gh252_D09	Ga004_A01	0.85
Gh252_D09	Ga005_A01	0.85
Gh252_D09	Ga006_A01	0.82
Gh252_D09	Ga108_A07	0.87
Gh252_D09	Ga219_A10	0.84
Gh252_D09	Ga220_A10	0.83
Gh252_D09	Ga222_A10	0.86
Gh252_D09	Ga234_A12	0.86
Gh253_D09	Ga004_A01	0.77
Gh253_D09	Ga005_A01	0.82
Gh253_D09	Ga006_A01	0.82
Gh253_D09	Ga108_A07	0.81
Gh253_D09	Ga219_A10	0.74
Gh253_D09	Ga220_A10	0.79
Gh253_D09	Ga222_A10	0.8
Gh253_D09	Ga001_A01	0.68
Gh253_D09	Ga156_A09	0.52
Gh254_D09	Ga001_A01	0.75
Gh254_D09	Ga004_A01	0.83
Gh254_D09	Ga005_A01	0.84
Gh254_D09	Ga006_A01	0.83
Gh254_D09	Ga108_A07	0.84
Gh254_D09	Ga219_A10	0.82
Gh254_D09	Ga220_A10	0.83
Gh254_D09	Ga222_A10	0.84
Gh255_D09	Ga001_A01	0.72
Gh255_D09	Ga004_A01	0.76
Gh255_D09	Ga005_A01	0.79
Gh255_D09	Ga006_A01	0.82
Gh255_D09	Ga108_A07	0.8
Gh255_D09	Ga219_A10	0.82
Gh255_D09	Ga220_A10	0.78
Gh255_D09	Ga222_A10	0.8
Gh255_D09	Ga133_A07	0.5
Gh255_D09	Ga002_A01	0.52
Gh255_D09	Ga156_A09	0.51
Gh256_D09	Ga004_A01	0.81
Gh256_D09	Ga005_A01	0.83
Gh256_D09	Ga006_A01	0.81
Gh256_D09	Ga108_A07	0.83
Gh256_D09	Ga219_A10	0.73
Gh256_D09	Ga220_A10	0.81
Gh256_D09	Ga222_A10	0.81
Gh256_D09	Ga234_A12	0.84
Gh256_D09	Ga001_A01	0.68
Gh257_D09	Ga197_A10	0.8
Gh257_D09	Ga198_A10	0.8
Gh257_D09	Ga205_A10	0.89
Gh257_D09	Ga206_A10	0.83
Gh257_D09	Ga207_A10	0.86
Gh257_D09	Ga208_A10	0.72
Gh257_D09	Ga210_A10	0.87
Gh257_D09	Ga211_A10	0.84
Gh257_D09	Ga212_A10	0.79
Gh257_D09	Ga213_A10	0.83
Gh257_D09	Ga214_A10	0.78
Gh257_D09	Ga173_A10	0.63
Gh258_D09	Ga197_A10	0.81
Gh258_D09	Ga198_A10	0.79
Gh258_D09	Ga205_A10	0.86
Gh258_D09	Ga206_A10	0.83
Gh258_D09	Ga207_A10	0.84
Gh258_D09	Ga208_A10	0.71
Gh258_D09	Ga210_A10	0.89
Gh258_D09	Ga211_A10	0.86
Gh258_D09	Ga212_A10	0.8
Gh258_D09	Ga213_A10	0.8
Gh258_D09	Ga214_A10	0.76
Gh258_D09	Ga173_A10	0.65
Gh259_D09	Ga197_A10	0.8
Gh259_D09	Ga198_A10	0.75
Gh259_D09	Ga205_A10	0.83
Gh259_D09	Ga206_A10	0.74
Gh259_D09	Ga207_A10	0.88
Gh259_D09	Ga210_A10	0.91
Gh259_D09	Ga211_A10	0.86
Gh259_D09	Ga213_A10	0.8
Gh259_D09	Ga214_A10	0.78
Gh259_D09	Ga208_A10	0.7
Gh259_D09	Ga173_A10	0.69
Gh262_D09	Ga197_A10	0.83
Gh262_D09	Ga198_A10	0.81
Gh262_D09	Ga205_A10	0.85
Gh262_D09	Ga206_A10	0.8
Gh262_D09	Ga207_A10	0.83
Gh262_D09	Ga210_A10	0.85
Gh262_D09	Ga211_A10	0.84
Gh262_D09	Ga212_A10	0.79
Gh262_D09	Ga213_A10	0.79
Gh262_D09	Ga214_A10	0.77
Gh262_D09	Ga173_A10	0.63
Gh262_D09	Ga208_A10	0.69
Gh263_D09	Ga173_A10	0.74
Gh263_D09	Ga197_A10	0.82
Gh263_D09	Ga198_A10	0.8
Gh263_D09	Ga205_A10	0.88
Gh263_D09	Ga206_A10	0.87
Gh263_D09	Ga207_A10	0.85
Gh263_D09	Ga208_A10	0.88
Gh263_D09	Ga210_A10	0.9
Gh263_D09	Ga211_A10	0.87
Gh263_D09	Ga212_A10	0.79
Gh263_D09	Ga213_A10	0.81
Gh263_D09	Ga214_A10	0.9
Gh264_D09	Ga173_A10	0.72
Gh264_D09	Ga197_A10	0.8
Gh264_D09	Ga198_A10	0.77
Gh264_D09	Ga205_A10	0.87
Gh264_D09	Ga206_A10	0.86
Gh264_D09	Ga207_A10	0.83
Gh264_D09	Ga208_A10	0.83
Gh264_D09	Ga210_A10	0.89
Gh264_D09	Ga211_A10	0.83
Gh264_D09	Ga213_A10	0.79
Gh264_D09	Ga214_A10	0.87
Gh265_D09	Ga197_A10	0.8
Gh265_D09	Ga198_A10	0.79
Gh265_D09	Ga205_A10	0.87
Gh265_D09	Ga206_A10	0.8
Gh265_D09	Ga207_A10	0.84
Gh265_D09	Ga210_A10	0.85
Gh265_D09	Ga211_A10	0.83
Gh265_D09	Ga212_A10	0.78
Gh265_D09	Ga213_A10	0.8
Gh265_D09	Ga214_A10	0.78
Gh265_D09	Ga208_A10	0.68
Gh265_D09	Ga173_A10	0.6
Gh266_D09	Ga173_A10	0.71
Gh266_D09	Ga197_A10	0.79
Gh266_D09	Ga198_A10	0.79
Gh266_D09	Ga205_A10	0.87
Gh266_D09	Ga206_A10	0.83
Gh266_D09	Ga207_A10	0.85
Gh266_D09	Ga208_A10	0.81
Gh266_D09	Ga210_A10	0.86
Gh266_D09	Ga211_A10	0.81
Gh266_D09	Ga212_A10	0.76
Gh266_D09	Ga213_A10	0.81
Gh266_D09	Ga214_A10	0.86
Gh267_D09	Ga197_A10	0.79
Gh267_D09	Ga198_A10	0.74
Gh267_D09	Ga205_A10	0.86
Gh267_D09	Ga206_A10	0.74
Gh267_D09	Ga207_A10	0.84
Gh267_D09	Ga210_A10	0.8
Gh267_D09	Ga211_A10	0.8
Gh267_D09	Ga212_A10	0.77
Gh267_D09	Ga213_A10	0.8
Gh267_D09	Ga214_A10	0.78
Gh267_D09	Ga173_A10	0.61
Gh267_D09	Ga208_A10	0.69
Gh268_D09	Ga029_A04	0.7
Gh268_D09	Ga045_A04	0.72
Gh268_D09	Ga135_A08	0.67
Gh268_D09	Ga136_A08	0.67
Gh268_D09	Ga179_A10	0.66
Gh268_D09	Ga180_A10	0.69
Gh269_D09	Ga135_A08	0.76
Gh269_D09	Ga136_A08	0.75
Gh269_D09	Ga179_A10	0.77
Gh269_D09	Ga029_A04	0.63
Gh269_D09	Ga045_A04	0.62
Gh270_D09	Ga173_A10	0.89
Gh270_D09	Ga205_A10	0.74
Gh270_D09	Ga207_A10	0.72
Gh270_D09	Ga197_A10	0.68
Gh270_D09	Ga198_A10	0.68
Gh270_D09	Ga206_A10	0.64
Gh270_D09	Ga210_A10	0.66
Gh270_D09	Ga211_A10	0.66
Gh270_D09	Ga212_A10	0.64
Gh270_D09	Ga213_A10	0.69
Gh270_D09	Ga214_A10	0.62
Gh270_D09	Ga208_A10	0.56
Gh271_D09	Ga173_A10	0.9
Gh271_D09	Ga197_A10	0.71
Gh271_D09	Ga198_A10	0.71
Gh271_D09	Ga205_A10	0.75
Gh271_D09	Ga206_A10	0.74
Gh271_D09	Ga207_A10	0.74
Gh271_D09	Ga208_A10	0.72
Gh271_D09	Ga210_A10	0.73
Gh271_D09	Ga211_A10	0.74
Gh271_D09	Ga214_A10	0.76
Gh271_D09	Ga213_A10	0.68
Gh272_D09	Ga088_A06	0.94
Gh272_D09	Ga200_A10	0.87
Gh272_D09	Ga201_A10	0.84
Gh272_D09	Ga202_A10	0.9
Gh272_D09	Ga216_A10	0.87
Gh272_D09	Ga217_A10	0.87
Gh272_D09	Ga223_A10	0.74
Gh272_D09	Ga203_A10	0.63
Gh273_D09	Ga088_A06	0.9
Gh273_D09	Ga200_A10	0.86
Gh273_D09	Ga216_A10	0.84
Gh273_D09	Ga217_A10	0.88
Gh273_D09	Ga223_A10	0.79
Gh273_D09	Ga203_A10	0.64
Gh274_D09	Ga216_A10	0.72
Gh274_D09	Ga223_A10	0.73
Gh274_D09	Ga200_A10	0.63
Gh274_D09	Ga201_A10	0.66
Gh274_D09	Ga217_A10	0.66
Gh274_D09	Ga203_A10	0.58
Gh275_D09	Ga088_A06	0.78
Gh275_D09	Ga200_A10	0.74
Gh275_D09	Ga201_A10	0.75
Gh275_D09	Ga202_A10	0.82
Gh275_D09	Ga216_A10	0.75
Gh275_D09	Ga217_A10	0.76
Gh275_D09	Ga223_A10	0.83
Gh275_D09	Ga203_A10	0.63
Gh276_D09	Ga201_A10	0.73
Gh276_D09	Ga217_A10	0.71
Gh276_D09	Ga223_A10	0.79
Gh276_D09	Ga088_A06	0.68
Gh276_D09	Ga200_A10	0.69
Gh276_D09	Ga202_A10	0.67
Gh276_D09	Ga216_A10	0.66
Gh276_D09	Ga203_A10	0.61
Gh277_D09	Ga200_A10	0.71
Gh277_D09	Ga201_A10	0.73
Gh277_D09	Ga217_A10	0.7
Gh277_D09	Ga223_A10	0.74
Gh277_D09	Ga088_A06	0.68
Gh277_D09	Ga202_A10	0.67
Gh277_D09	Ga216_A10	0.69
Gh277_D09	Ga203_A10	0.62
Gh278_D09	Ga200_A10	0.84
Gh278_D09	Ga216_A10	0.76
Gh278_D09	Ga217_A10	0.81
Gh278_D09	Ga203_A10	0.66
Gh279_D09	Ga215_A10	0.99
Gh280_D09	Ga215_A10	0.95
Gh281_D09	Ga124_A07	0.79
Gh281_D09	Ga176_A10	0.84
Gh282_D09	Ga177_A10	0.91
Gh283_D09	Ga240_A13	0.79
Gh283_D09	Ga241_A13	0.82
Gh283_D09	Ga242_A13	0.81
Gh283_D09	Ga243_A13	0.82
Gh283_D09	Ga163_A09	0.61
Gh283_D09	Ga178_A10	0.63
Gh284_D09	Ga240_A13	0.84
Gh284_D09	Ga241_A13	0.83
Gh284_D09	Ga242_A13	0.84
Gh284_D09	Ga243_A13	0.83
Gh284_D09	Ga163_A09	0.65
Gh284_D09	Ga178_A10	0.62
Gh285_D09	Ga155_A09	0.54
Gh286_D09	Ga150_A08	0.98
Gh287_D09	Ga109_A07	0.81
Gh287_D09	Ga182_A10	0.77
Gh287_D09	Ga183_A10	0.81
Gh287_D09	Ga184_A10	0.82
Gh287_D09	Ga185_A10	0.82
Gh287_D09	Ga186_A10	0.77
Gh287_D09	Ga187_A10	0.76
Gh287_D09	Ga188_A10	0.81
Gh287_D09	Ga190_A10	0.82
Gh287_D09	Ga191_A10	0.77
Gh287_D09	Ga193_A10	0.77
Gh287_D09	Ga194_A10	0.76
Gh287_D09	Ga195_A10	0.76
Gh287_D09	Ga228_A11	0.8
Gh287_D09	Ga227_A11	0.68
Gh288_D09	Ga152_A08	0.71
Gh288_D09	Ga153_A08	0.95
Gh289_D09	Ga152_A08	0.95
Gh289_D09	Ga153_A08	0.72
Gh290_D09	Ga152_A08	0.53
Gh290_D09	Ga153_A08	0.51
Gh291_D10	Ga017_A03	0.96
Gh292_D10	Ga016_A03	0.94
Gh292_D10	Ga088_A06	0.5
Gh293_D10	Ga016_A03	0.93
Gh293_D10	Ga201_A10	0.51
Gh293_D10	Ga215_A10	0.51
Gh293_D10	Ga223_A10	0.51
Gh293_D10	Ga014_A03	0.5
Gh293_D10	Ga092_A06	0.51
Gh294_D10	Ga015_A03	0.92
Gh294_D10	Ga014_A03	0.69
Gh294_D10	Ga092_A06	0.53
Gh295_D10	Ga100_A07	0.71
Gh295_D10	Ga149_A08	0.94
Gh295_D10	Ga101_A07	0.7
Gh295_D10	Ga102_A07	0.7
Gh295_D10	Ga097_A07	0.67
Gh295_D10	Ga099_A07	0.57
Gh295_D10	Ga096_A07	0.53
Gh297_D11	Ga172_A09	0.95
Gh297_D11	Ga139_A08	0.53
Gh297_D11	Ga140_A08	0.51
Gh297_D11	Ga141_A08	0.52
Gh297_D11	Ga144_A08	0.58
Gh297_D11	Ga147_A08	0.54
Gh297_D11	Ga148_A08	0.54
Gh297_D11	Ga230_A12	0.55
Gh297_D11	Ga231_A12	0.54
Gh297_D11	Ga104_A07	0.52
Gh298_D11	Ga166_A09	0.95
Gh298_D11	Ga078_A05	0.66
Gh299_D11	Ga001_A01	0.96
Gh299_D11	Ga004_A01	0.73
Gh299_D11	Ga005_A01	0.74
Gh299_D11	Ga006_A01	0.73
Gh299_D11	Ga108_A07	0.75
Gh299_D11	Ga219_A10	0.72
Gh299_D11	Ga220_A10	0.74
Gh299_D11	Ga222_A10	0.74
Gh299_D11	Ga234_A12	0.74
Gh300_D11	Ga157_A09	0.9
Gh300_D11	Ga158_A09	0.82
Gh301_D11	Ga157_A09	0.9
Gh301_D11	Ga158_A09	0.87
Gh301_D11	Ga180_A10	0.5
Gh302_D11	Ga157_A09	0.79
Gh302_D11	Ga158_A09	0.62
Gh302_D11	Ga180_A10	0.52
Gh302_D11	Ga215_A10	0.51
Gh303_D11	Ga042_A04	0.91
Gh303_D11	Ga041_A04	0.51
Gh304_D11	Ga040_A04	0.54
Gh304_D11	Ga103_A07	0.54
Gh305_D11	Ga170_A09	0.96
Gh305_D11	Ga171_A09	0.96
Gh306_D13	Ga154_A08	0.85
Gh306_D13	Ga163_A09	0.92
Gh306_D13	Ga164_A09	0.85
Gh306_D13	Ga178_A10	0.63
Gh306_D13	Ga240_A13	0.67
Gh306_D13	Ga243_A13	0.67
Gh306_D13	Ga242_A13	0.65
Gh306_D13	Ga241_A13	0.67
Gh307_D13	Ga126_A07	0.7
Gh307_D13	Ga127_A07	0.87
Gh307_D13	Ga129_A07	0.87
Gh307_D13	Ga235_A12	0.72
Gh307_D13	Ga236_A12	0.72
Gh307_D13	Ga125_A07	0.62
Gh307_D13	Ga128_A07	0.7
Gh307_D13	Ga079_A05	0.58
Gh307_D13	Ga080_A05	0.57
Gh308_D13	Ga127_A07	0.89
Gh308_D13	Ga128_A07	0.73
Gh308_D13	Ga129_A07	0.88
Gh308_D13	Ga236_A12	0.71
Gh308_D13	Ga125_A07	0.68
Gh308_D13	Ga126_A07	0.68
Gh308_D13	Ga235_A12	0.7
Gh308_D13	Ga079_A05	0.56
Gh308_D13	Ga080_A05	0.55
Gh309_D13	Ga127_A07	0.95
Gh309_D13	Ga129_A07	0.93
Gh309_D13	Ga236_A12	0.71
Gh309_D13	Ga125_A07	0.7
Gh309_D13	Ga126_A07	0.69
Gh309_D13	Ga235_A12	0.68
Gh309_D13	Ga128_A07	0.69
Gh310_D13	Ga127_A07	0.77
Gh310_D13	Ga129_A07	0.75
Gh310_D13	Ga125_A07	0.62
Gh310_D13	Ga126_A07	0.7
Gh310_D13	Ga236_A12	0.68
Gh310_D13	Ga235_A12	0.67
Gh310_D13	Ga128_A07	0.66
Gh310_D13	Ga079_A05	0.56
Gh310_D13	Ga080_A05	0.54
Gh313_scaffold1048.1	Ga009_A02	0.77
Gh313_scaffold1048.1	Ga010_A02	0.73
Gh313_scaffold1048.1	Ga011_A02	0.77
Gh313_scaffold1048.1	Ga012_A02	0.76
Gh313_scaffold1048.1	Ga168_A09	0.82
Gh313_scaffold1048.1	Ga239_A13	0.89
Gh313_scaffold1048.1	Ga026_A04	0.51
Gh313_scaffold1048.1	Ga027_A04	0.51
Gh313_scaffold1048.1	Ga167_A09	0.87
Gh314_scaffold10515.1	Ga059_A04	0.8
Gh314_scaffold10515.1	Ga061_A04	0.85
Gh314_scaffold10515.1	Ga062_A04	0.88
Gh315_scaffold1080.1	Ga002_A01	0.81
Gh315_scaffold1080.1	Ga069_A04	0.73
Gh315_scaffold1080.1	Ga156_A09	0.84
Gh315_scaffold1080.1	Ga071_A04	0.6
Gh315_scaffold1080.1	Ga072_A04	0.64
Gh316_scaffold1080.1	Ga002_A01	0.92
Gh316_scaffold1080.1	Ga072_A04	0.73
Gh316_scaffold1080.1	Ga156_A09	0.91
Gh317_scaffold1080.1	Ga002_A01	0.82
Gh317_scaffold1080.1	Ga156_A09	0.85
Gh317_scaffold1080.1	Ga072_A04	0.64
Gh317_scaffold1080.1	Ga070_A04	0.67
Gh318_scaffold1080.1	Ga002_A01	0.71
Gh318_scaffold1080.1	Ga156_A09	0.65
Gh318_scaffold1080.1	Ga072_A04	0.54
Gh318_scaffold1080.1	Ga070_A04	0.56
Gh319_scaffold1080.1	Ga002_A01	0.82
Gh319_scaffold1080.1	Ga156_A09	0.91
Gh319_scaffold1080.1	Ga072_A04	0.62
Gh319_scaffold1080.1	Ga070_A04	0.65
Gh320_scaffold1088.1	Ga059_A04	0.77
Gh320_scaffold1088.1	Ga061_A04	0.88
Gh320_scaffold1088.1	Ga062_A04	0.84
Gh321_scaffold1088.1	Ga059_A04	0.75
Gh321_scaffold1088.1	Ga061_A04	0.84
Gh321_scaffold1088.1	Ga062_A04	0.83
Gh322_scaffold1088.1	Ga059_A04	0.8
Gh322_scaffold1088.1	Ga061_A04	0.88
Gh322_scaffold1088.1	Ga062_A04	0.9
Gh322_scaffold1088.1	Ga169_A09	0.5
Gh323_scaffold1088.1	Ga059_A04	0.73
Gh323_scaffold1088.1	Ga062_A04	0.71
Gh323_scaffold1088.1	Ga061_A04	0.69
Gh324_scaffold1088.1	Ga059_A04	0.76
Gh324_scaffold1088.1	Ga061_A04	0.78
Gh324_scaffold1088.1	Ga062_A04	0.76
Gh325_scaffold1088.1	Ga059_A04	0.76
Gh325_scaffold1088.1	Ga062_A04	0.76
Gh326_scaffold1088.1	Ga059_A04	0.75
Gh326_scaffold1088.1	Ga061_A04	0.75
Gh326_scaffold1088.1	Ga062_A04	0.78
Gh327_scaffold1088.1	Ga059_A04	0.71
Gh327_scaffold1088.1	Ga061_A04	0.7
Gh327_scaffold1088.1	Ga062_A04	0.73
Gh328_scaffold1088.1	Ga059_A04	0.73
Gh328_scaffold1088.1	Ga061_A04	0.77
Gh328_scaffold1088.1	Ga062_A04	0.71
Gh329_scaffold1088.1	Ga059_A04	0.77
Gh329_scaffold1088.1	Ga061_A04	0.88
Gh329_scaffold1088.1	Ga062_A04	0.8
Gh330_scaffold1088.1	Ga059_A04	0.73
Gh330_scaffold1088.1	Ga061_A04	0.78
Gh330_scaffold1088.1	Ga062_A04	0.79
Gh331_scaffold1088.1	Ga059_A04	0.78
Gh331_scaffold1088.1	Ga061_A04	0.85
Gh331_scaffold1088.1	Ga062_A04	0.86
Gh332_scaffold1088.1	Ga059_A04	0.74
Gh332_scaffold1088.1	Ga061_A04	0.78
Gh332_scaffold1088.1	Ga062_A04	0.76
Gh333_scaffold1088.1	Ga059_A04	0.77
Gh333_scaffold1088.1	Ga061_A04	0.87
Gh333_scaffold1088.1	Ga062_A04	0.8
Gh334_scaffold1088.1	Ga059_A04	0.74
Gh334_scaffold1088.1	Ga061_A04	0.75
Gh334_scaffold1088.1	Ga062_A04	0.78
Gh335_scaffold1088.1	Ga059_A04	0.54
Gh335_scaffold1088.1	Ga062_A04	0.59
Gh336_scaffold1088.1	Ga059_A04	0.78
Gh336_scaffold1088.1	Ga061_A04	0.77
Gh336_scaffold1088.1	Ga062_A04	0.79
Gh337_scaffold1088.1	Ga059_A04	0.75
Gh337_scaffold1088.1	Ga061_A04	0.75
Gh337_scaffold1088.1	Ga062_A04	0.77
Gh338_scaffold1088.1	Ga059_A04	0.77
Gh338_scaffold1088.1	Ga062_A04	0.77
Gh339_scaffold11578.1	Ga138_A08	0.74
Gh339_scaffold11578.1	Ga139_A08	0.76
Gh339_scaffold11578.1	Ga140_A08	0.75
Gh339_scaffold11578.1	Ga141_A08	0.74
Gh339_scaffold11578.1	Ga142_A08	0.72
Gh339_scaffold11578.1	Ga144_A08	0.79
Gh339_scaffold11578.1	Ga146_A08	0.74
Gh339_scaffold11578.1	Ga147_A08	0.78
Gh339_scaffold11578.1	Ga231_A12	0.86
Gh340_scaffold1227.1	Ga246_A13	0.72
Gh340_scaffold1227.1	Ga244_A13	0.61
Gh340_scaffold1227.1	Ga245_A13	0.66
Gh341_scaffold1227.1	Ga244_A13	0.72
Gh341_scaffold1227.1	Ga245_A13	0.74
Gh341_scaffold1227.1	Ga246_A13	0.97
Gh342_scaffold1227.1	Ga244_A13	0.84
Gh342_scaffold1227.1	Ga245_A13	0.84
Gh342_scaffold1227.1	Ga246_A13	0.72
Gh343_scaffold1227.1	Ga244_A13	0.79
Gh343_scaffold1227.1	Ga245_A13	0.86
Gh343_scaffold1227.1	Ga246_A13	0.73
Gh344_scaffold1227.1	Ga244_A13	0.78
Gh344_scaffold1227.1	Ga245_A13	0.87
Gh344_scaffold1227.1	Ga246_A13	0.73
Gh345_scaffold1227.1	Ga244_A13	0.78
Gh345_scaffold1227.1	Ga245_A13	0.89
Gh345_scaffold1227.1	Ga246_A13	0.73
Gh346_scaffold1227.1	Ga244_A13	0.77
Gh346_scaffold1227.1	Ga245_A13	0.87
Gh346_scaffold1227.1	Ga246_A13	0.73
Gh347_scaffold1227.1	Ga244_A13	0.77
Gh347_scaffold1227.1	Ga245_A13	0.9
Gh347_scaffold1227.1	Ga246_A13	0.71
Gh348_scaffold1227.1	Ga246_A13	0.96
Gh348_scaffold1227.1	Ga244_A13	0.67
Gh348_scaffold1227.1	Ga245_A13	0.68
Gh349_scaffold12317.1	Ga138_A08	0.75
Gh349_scaffold12317.1	Ga139_A08	0.75
Gh349_scaffold12317.1	Ga140_A08	0.77
Gh349_scaffold12317.1	Ga141_A08	0.76
Gh349_scaffold12317.1	Ga142_A08	0.74
Gh349_scaffold12317.1	Ga144_A08	0.79
Gh349_scaffold12317.1	Ga146_A08	0.79
Gh349_scaffold12317.1	Ga147_A08	0.78
Gh349_scaffold12317.1	Ga148_A08	0.73
Gh349_scaffold12317.1	Ga230_A12	0.72
Gh349_scaffold12317.1	Ga231_A12	0.8
Gh349_scaffold12317.1	Ga172_A09	0.5
Gh350_scaffold1346.1	Ga059_A04	0.99
Gh350_scaffold1346.1	Ga061_A04	0.81
Gh350_scaffold1346.1	Ga062_A04	0.66
Gh351_scaffold1346.1	Ga059_A04	0.81
Gh351_scaffold1346.1	Ga061_A04	0.78
Gh351_scaffold1346.1	Ga062_A04	0.7
Gh352_scaffold1346.1	Ga059_A04	0.76
Gh352_scaffold1346.1	Ga061_A04	0.82
Gh352_scaffold1346.1	Ga062_A04	0.83
Gh353_scaffold1346.1	Ga059_A04	0.74
Gh353_scaffold1346.1	Ga061_A04	0.8
Gh353_scaffold1346.1	Ga062_A04	0.95
Gh354_scaffold1346.1	Ga059_A04	0.8
Gh354_scaffold1346.1	Ga061_A04	0.93
Gh354_scaffold1346.1	Ga062_A04	0.93
Gh355_scaffold1346.1	Ga059_A04	0.73
Gh355_scaffold1346.1	Ga061_A04	0.75
Gh355_scaffold1346.1	Ga062_A04	0.76
Gh356_scaffold1346.1	Ga059_A04	0.72
Gh356_scaffold1346.1	Ga061_A04	0.74
Gh356_scaffold1346.1	Ga062_A04	0.73
Gh357_scaffold1346.1	Ga059_A04	0.77
Gh357_scaffold1346.1	Ga061_A04	0.87
Gh357_scaffold1346.1	Ga062_A04	0.81
Gh358_scaffold1346.1	Ga059_A04	0.77
Gh358_scaffold1346.1	Ga061_A04	0.88
Gh358_scaffold1346.1	Ga062_A04	0.81
Gh359_scaffold1346.1	Ga059_A04	0.73
Gh359_scaffold1346.1	Ga061_A04	0.76
Gh359_scaffold1346.1	Ga062_A04	0.75
Gh360_scaffold1346.1	Ga059_A04	0.67
Gh360_scaffold1346.1	Ga062_A04	0.69
Gh361_scaffold1346.1	Ga061_A04	0.71
Gh361_scaffold1346.1	Ga062_A04	0.71
Gh361_scaffold1346.1	Ga059_A04	0.66
Gh362_scaffold1346.1	Ga059_A04	0.74
Gh362_scaffold1346.1	Ga061_A04	0.76
Gh362_scaffold1346.1	Ga062_A04	0.76
Gh363_scaffold1346.1	Ga059_A04	0.63
Gh363_scaffold1346.1	Ga062_A04	0.64
Gh363_scaffold1346.1	Ga061_A04	0.65
Gh364_scaffold1346.1	Ga059_A04	0.77
Gh364_scaffold1346.1	Ga061_A04	0.77
Gh364_scaffold1346.1	Ga062_A04	0.79
Gh365_scaffold1346.1	Ga059_A04	0.74
Gh365_scaffold1346.1	Ga061_A04	0.8
Gh365_scaffold1346.1	Ga062_A04	0.77
Gh366_scaffold1346.1	Ga059_A04	0.85
Gh366_scaffold1346.1	Ga061_A04	0.82
Gh366_scaffold1346.1	Ga062_A04	0.84
Gh367_scaffold1346.1	Ga059_A04	0.78
Gh367_scaffold1346.1	Ga061_A04	0.8
Gh367_scaffold1346.1	Ga062_A04	0.82
Gh368_scaffold1346.1	Ga059_A04	0.74
Gh368_scaffold1346.1	Ga061_A04	0.78
Gh368_scaffold1346.1	Ga062_A04	0.75
Gh369_scaffold1346.1	Ga059_A04	0.78
Gh369_scaffold1346.1	Ga062_A04	0.8
Gh370_scaffold1346.1	Ga059_A04	0.77
Gh370_scaffold1346.1	Ga061_A04	0.78
Gh370_scaffold1346.1	Ga062_A04	0.8
Gh371_scaffold1346.1	Ga059_A04	0.75
Gh371_scaffold1346.1	Ga061_A04	0.74
Gh371_scaffold1346.1	Ga062_A04	0.77
Gh372_scaffold1346.1	Ga059_A04	0.75
Gh372_scaffold1346.1	Ga062_A04	0.79
Gh374_scaffold154.1	Ga105_A07	0.73
Gh374_scaffold154.1	Ga106_A07	0.7
Gh374_scaffold154.1	Ga117_A07	0.96
Gh374_scaffold154.1	Ga107_A07	0.67
Gh374_scaffold154.1	Ga008_A02	0.51
Gh375_scaffold1551.1	Ga010_A02	0.79
Gh375_scaffold1551.1	Ga011_A02	0.79
Gh375_scaffold1551.1	Ga012_A02	0.79
Gh375_scaffold1551.1	Ga167_A09	0.78
Gh375_scaffold1551.1	Ga168_A09	0.79
Gh375_scaffold1551.1	Ga239_A13	0.78
Gh375_scaffold1551.1	Ga025_A04	0.5
Gh375_scaffold1551.1	Ga026_A04	0.53
Gh375_scaffold1551.1	Ga027_A04	0.51
Gh375_scaffold1551.1	Ga028_A04	0.5
Gh375_scaffold1551.1	Ga033_A04	0.54
Gh375_scaffold1551.1	Ga035_A04	0.53
Gh375_scaffold1551.1	Ga036_A04	0.52
Gh375_scaffold1551.1	Ga009_A02	0.82
Gh376_scaffold1551.1	Ga009_A02	0.85
Gh376_scaffold1551.1	Ga010_A02	0.82
Gh376_scaffold1551.1	Ga012_A02	0.71
Gh376_scaffold1551.1	Ga167_A09	0.72
Gh376_scaffold1551.1	Ga168_A09	0.73
Gh376_scaffold1551.1	Ga239_A13	0.71
Gh376_scaffold1551.1	Ga011_A02	0.61
Gh377_scaffold1551.1	Ga009_A02	0.76
Gh377_scaffold1551.1	Ga010_A02	0.74
Gh377_scaffold1551.1	Ga011_A02	0.66
Gh377_scaffold1551.1	Ga167_A09	0.61
Gh377_scaffold1551.1	Ga168_A09	0.61
Gh377_scaffold1551.1	Ga012_A02	0.62
Gh377_scaffold1551.1	Ga239_A13	0.56
Gh378_scaffold1551.1	Ga009_A02	0.87
Gh378_scaffold1551.1	Ga010_A02	0.86
Gh378_scaffold1551.1	Ga012_A02	0.73
Gh378_scaffold1551.1	Ga167_A09	0.71
Gh378_scaffold1551.1	Ga168_A09	0.71
Gh378_scaffold1551.1	Ga011_A02	0.57
Gh378_scaffold1551.1	Ga239_A13	0.57
Gh380_scaffold1611.1	Ga244_A13	0.99
Gh380_scaffold1611.1	Ga245_A13	0.78
Gh380_scaffold1611.1	Ga246_A13	0.7
Gh381_scaffold171.1	Ga075_A05	0.99
Gh382_scaffold171.1	Ga076_A05	0.99
Gh382_scaffold171.1	Ga077_A05	0.99
Gh383_scaffold171.1	Ga078_A05	0.98
Gh383_scaffold171.1	Ga166_A09	0.66
Gh384_scaffold171.1	Ga079_A05	0.97
Gh384_scaffold171.1	Ga080_A05	0.92
Gh384_scaffold171.1	Ga126_A07	0.64
Gh384_scaffold171.1	Ga125_A07	0.57
Gh384_scaffold171.1	Ga127_A07	0.58
Gh384_scaffold171.1	Ga128_A07	0.55
Gh384_scaffold171.1	Ga129_A07	0.55
Gh384_scaffold171.1	Ga235_A12	0.59
Gh384_scaffold171.1	Ga236_A12	0.59
Gh385_scaffold171.1	Ga079_A05	0.96
Gh385_scaffold171.1	Ga080_A05	0.7
Gh385_scaffold171.1	Ga126_A07	0.65
Gh385_scaffold171.1	Ga127_A07	0.54
Gh385_scaffold171.1	Ga128_A07	0.51
Gh385_scaffold171.1	Ga129_A07	0.51
Gh385_scaffold171.1	Ga235_A12	0.52
Gh385_scaffold171.1	Ga236_A12	0.53
Gh386_scaffold178.1	Ga125_A07	0.77
Gh386_scaffold178.1	Ga126_A07	0.72
Gh386_scaffold178.1	Ga127_A07	0.71
Gh386_scaffold178.1	Ga129_A07	0.71
Gh386_scaffold178.1	Ga235_A12	0.86
Gh386_scaffold178.1	Ga236_A12	0.86
Gh386_scaffold178.1	Ga128_A07	0.66
Gh386_scaffold178.1	Ga079_A05	0.6
Gh386_scaffold178.1	Ga080_A05	0.57
Gh388_scaffold1851.1	Ga138_A08	0.75
Gh388_scaffold1851.1	Ga139_A08	0.78
Gh388_scaffold1851.1	Ga140_A08	0.78
Gh388_scaffold1851.1	Ga141_A08	0.76
Gh388_scaffold1851.1	Ga142_A08	0.74
Gh388_scaffold1851.1	Ga144_A08	0.78
Gh388_scaffold1851.1	Ga146_A08	0.7
Gh388_scaffold1851.1	Ga147_A08	0.73
Gh388_scaffold1851.1	Ga231_A12	0.77
Gh390_scaffold1851.1	Ga144_A08	0.73
Gh390_scaffold1851.1	Ga146_A08	0.78
Gh390_scaffold1851.1	Ga147_A08	0.73
Gh390_scaffold1851.1	Ga148_A08	0.7
Gh390_scaffold1851.1	Ga230_A12	0.71
Gh390_scaffold1851.1	Ga231_A12	0.73
Gh390_scaffold1851.1	Ga139_A08	0.69
Gh390_scaffold1851.1	Ga141_A08	0.69
Gh390_scaffold1851.1	Ga143_A08	0.65
Gh390_scaffold1851.1	Ga138_A08	0.67
Gh390_scaffold1851.1	Ga142_A08	0.67
Gh390_scaffold1851.1	Ga140_A08	0.68
Gh390_scaffold1851.1	Ga172_A09	0.52
Gh391_scaffold1851.1	Ga138_A08	0.77
Gh391_scaffold1851.1	Ga139_A08	0.79
Gh391_scaffold1851.1	Ga140_A08	0.77
Gh391_scaffold1851.1	Ga141_A08	0.78
Gh391_scaffold1851.1	Ga142_A08	0.75
Gh391_scaffold1851.1	Ga143_A08	0.76
Gh391_scaffold1851.1	Ga144_A08	0.82
Gh391_scaffold1851.1	Ga146_A08	0.74
Gh391_scaffold1851.1	Ga147_A08	0.8
Gh391_scaffold1851.1	Ga148_A08	0.82
Gh391_scaffold1851.1	Ga230_A12	0.97
Gh391_scaffold1851.1	Ga231_A12	0.79
Gh392_scaffold1852.1	Ga138_A08	0.92
Gh392_scaffold1852.1	Ga139_A08	0.79
Gh392_scaffold1852.1	Ga140_A08	0.92
Gh392_scaffold1852.1	Ga141_A08	0.75
Gh392_scaffold1852.1	Ga142_A08	0.88
Gh392_scaffold1852.1	Ga144_A08	0.75
Gh392_scaffold1852.1	Ga147_A08	0.74
Gh392_scaffold1852.1	Ga148_A08	0.72
Gh392_scaffold1852.1	Ga230_A12	0.71
Gh392_scaffold1852.1	Ga231_A12	0.75
Gh392_scaffold1852.1	Ga146_A08	0.69
Gh393_scaffold1852.1	Ga138_A08	0.8
Gh393_scaffold1852.1	Ga139_A08	0.93
Gh393_scaffold1852.1	Ga140_A08	0.8
Gh393_scaffold1852.1	Ga141_A08	0.95
Gh393_scaffold1852.1	Ga142_A08	0.79
Gh393_scaffold1852.1	Ga143_A08	0.89
Gh393_scaffold1852.1	Ga144_A08	0.76
Gh393_scaffold1852.1	Ga146_A08	0.74
Gh393_scaffold1852.1	Ga147_A08	0.77
Gh393_scaffold1852.1	Ga148_A08	0.78
Gh393_scaffold1852.1	Ga230_A12	0.79
Gh393_scaffold1852.1	Ga231_A12	0.77
Gh394_scaffold1852.1	Ga139_A08	0.77
Gh394_scaffold1852.1	Ga140_A08	0.78
Gh394_scaffold1852.1	Ga141_A08	0.78
Gh394_scaffold1852.1	Ga143_A08	0.74
Gh394_scaffold1852.1	Ga144_A08	0.9
Gh394_scaffold1852.1	Ga147_A08	0.84
Gh394_scaffold1852.1	Ga148_A08	0.85
Gh394_scaffold1852.1	Ga230_A12	0.86
Gh394_scaffold1852.1	Ga231_A12	0.83
Gh394_scaffold1852.1	Ga172_A09	0.51
Gh395_scaffold1852.1	Ga138_A08	0.76
Gh395_scaffold1852.1	Ga139_A08	0.76
Gh395_scaffold1852.1	Ga140_A08	0.78
Gh395_scaffold1852.1	Ga141_A08	0.77
Gh395_scaffold1852.1	Ga142_A08	0.74
Gh395_scaffold1852.1	Ga144_A08	0.94
Gh395_scaffold1852.1	Ga146_A08	0.74
Gh395_scaffold1852.1	Ga147_A08	0.79
Gh395_scaffold1852.1	Ga148_A08	0.8
Gh395_scaffold1852.1	Ga230_A12	0.82
Gh395_scaffold1852.1	Ga231_A12	0.8
Gh396_scaffold1852.1	Ga138_A08	0.78
Gh396_scaffold1852.1	Ga139_A08	0.78
Gh396_scaffold1852.1	Ga140_A08	0.79
Gh396_scaffold1852.1	Ga141_A08	0.76
Gh396_scaffold1852.1	Ga142_A08	0.76
Gh396_scaffold1852.1	Ga144_A08	0.81
Gh396_scaffold1852.1	Ga146_A08	0.74
Gh396_scaffold1852.1	Ga147_A08	0.78
Gh396_scaffold1852.1	Ga148_A08	0.79
Gh396_scaffold1852.1	Ga231_A12	0.78
Gh396_scaffold1852.1	Ga230_A12	0.81
Gh397_scaffold1852.1	Ga138_A08	0.73
Gh397_scaffold1852.1	Ga139_A08	0.78
Gh397_scaffold1852.1	Ga140_A08	0.78
Gh397_scaffold1852.1	Ga141_A08	0.77
Gh397_scaffold1852.1	Ga142_A08	0.73
Gh397_scaffold1852.1	Ga143_A08	0.75
Gh397_scaffold1852.1	Ga144_A08	0.8
Gh397_scaffold1852.1	Ga146_A08	0.74
Gh397_scaffold1852.1	Ga147_A08	0.8
Gh397_scaffold1852.1	Ga148_A08	0.96
Gh397_scaffold1852.1	Ga230_A12	0.83
Gh397_scaffold1852.1	Ga231_A12	0.79
Gh398_scaffold1852.1	Ga140_A08	0.7
Gh398_scaffold1852.1	Ga143_A08	0.72
Gh398_scaffold1852.1	Ga144_A08	0.71
Gh398_scaffold1852.1	Ga146_A08	0.72
Gh398_scaffold1852.1	Ga148_A08	0.81
Gh398_scaffold1852.1	Ga230_A12	0.8
Gh398_scaffold1852.1	Ga138_A08	0.62
Gh398_scaffold1852.1	Ga142_A08	0.63
Gh398_scaffold1852.1	Ga139_A08	0.68
Gh398_scaffold1852.1	Ga231_A12	0.68
Gh398_scaffold1852.1	Ga147_A08	0.69
Gh398_scaffold1852.1	Ga141_A08	0.7
Gh399_scaffold1852.1	Ga140_A08	0.76
Gh399_scaffold1852.1	Ga141_A08	0.73
Gh399_scaffold1852.1	Ga143_A08	0.72
Gh399_scaffold1852.1	Ga144_A08	0.74
Gh399_scaffold1852.1	Ga146_A08	0.72
Gh399_scaffold1852.1	Ga147_A08	0.94
Gh399_scaffold1852.1	Ga148_A08	0.83
Gh399_scaffold1852.1	Ga230_A12	0.8
Gh399_scaffold1852.1	Ga231_A12	0.74
Gh399_scaffold1852.1	Ga139_A08	0.69
Gh399_scaffold1852.1	Ga138_A08	0.61
Gh399_scaffold1852.1	Ga142_A08	0.63
Gh400_scaffold1852.1	Ga139_A08	0.72
Gh400_scaffold1852.1	Ga140_A08	0.72
Gh400_scaffold1852.1	Ga141_A08	0.72
Gh400_scaffold1852.1	Ga143_A08	0.71
Gh400_scaffold1852.1	Ga144_A08	0.76
Gh400_scaffold1852.1	Ga146_A08	1
Gh400_scaffold1852.1	Ga147_A08	0.77
Gh400_scaffold1852.1	Ga148_A08	0.78
Gh400_scaffold1852.1	Ga230_A12	0.81
Gh400_scaffold1852.1	Ga231_A12	0.75
Gh400_scaffold1852.1	Ga138_A08	0.69
Gh400_scaffold1852.1	Ga142_A08	0.69
Gh401_scaffold1852.1	Ga146_A08	0.71
Gh401_scaffold1852.1	Ga147_A08	0.7
Gh401_scaffold1852.1	Ga148_A08	0.74
Gh401_scaffold1852.1	Ga230_A12	0.75
Gh401_scaffold1852.1	Ga142_A08	0.6
Gh401_scaffold1852.1	Ga143_A08	0.64
Gh401_scaffold1852.1	Ga140_A08	0.66
Gh401_scaffold1852.1	Ga139_A08	0.66
Gh401_scaffold1852.1	Ga141_A08	0.66
Gh401_scaffold1852.1	Ga231_A12	0.67
Gh401_scaffold1852.1	Ga144_A08	0.69
Gh401_scaffold1852.1	Ga138_A08	0.59
Gh403_scaffold2285.1	Ga240_A13	0.8
Gh403_scaffold2285.1	Ga241_A13	0.76
Gh403_scaffold2285.1	Ga242_A13	0.74
Gh403_scaffold2285.1	Ga243_A13	0.75
Gh403_scaffold2285.1	Ga178_A10	0.62
Gh403_scaffold2285.1	Ga163_A09	0.6
Gh404_scaffold2285.1	Ga240_A13	0.99
Gh404_scaffold2285.1	Ga241_A13	0.79
Gh404_scaffold2285.1	Ga242_A13	0.78
Gh404_scaffold2285.1	Ga243_A13	0.8
Gh404_scaffold2285.1	Ga178_A10	0.61
Gh404_scaffold2285.1	Ga163_A09	0.63
Gh404_scaffold2285.1	Ga154_A08	0.65
Gh404_scaffold2285.1	Ga164_A09	0.57
Gh405_scaffold2285.1	Ga240_A13	0.81
[truncated: 801 more rows]

## Sheet: more than 60%
Gene in G.hirsutum	Gene in G.arboreum	similarity >60%
Gh001_A01	Ga040_A04	0.74
Gh003_A01	Ga110_A07	0.9
Gh005_A01	Ga047_A04	0.61
Gh005_A01	Ga049_A04	0.69
Gh006_A01	Ga046_A04	0.78
Gh006_A01	Ga049_A04	0.8
Gh008_A01	Ga046_A04	0.71
Gh008_A01	Ga049_A04	0.88
Gh009_A01	Ga034_A04	0.85
Gh009_A01	Ga035_A04	0.84
Gh009_A01	Ga036_A04	0.84
Gh009_A01	Ga093_A06	0.96
Gh010_A01	Ga094_A06	0.99
Gh011_A01	Ga095_A06	0.99
Gh013_A01	Ga025_A04	0.72
Gh013_A01	Ga026_A04	0.75
Gh013_A01	Ga027_A04	0.71
Gh013_A01	Ga033_A04	0.98
Gh014_A01	Ga022_A04	0.73
Gh014_A01	Ga023_A04	0.99
Gh014_A01	Ga024_A04	0.68
Gh015_A01	Ga023_A04	0.73
Gh016_A01	Ga018_A04	0.89
Gh016_A01	Ga019_A04	0.96
Gh016_A01	Ga020_A04	0.94
Gh017_A01	Ga238_A12	1
Gh018_A01	Ga001_A01	0.98
Gh018_A01	Ga004_A01	0.72
Gh018_A01	Ga005_A01	0.75
Gh018_A01	Ga006_A01	0.74
Gh018_A01	Ga108_A07	0.75
Gh018_A01	Ga219_A10	0.73
Gh018_A01	Ga220_A10	0.73
Gh018_A01	Ga222_A10	0.74
Gh019_A01	Ga002_A01	0.77
Gh019_A01	Ga069_A04	0.97
Gh019_A01	Ga156_A09	0.77
Gh019_A01	Ga071_A04	0.65
Gh019_A01	Ga072_A04	0.69
Gh020_A01	Ga070_A04	0.98
Gh020_A01	Ga156_A09	0.72
Gh020_A01	Ga002_A01	0.67
Gh020_A01	Ga072_A04	0.67
Gh021_A01	Ga071_A04	0.83
Gh021_A01	Ga072_A04	0.86
Gh021_A01	Ga002_A01	0.68
Gh021_A01	Ga156_A09	0.67
Gh021_A01	Ga069_A04	0.67
Gh022_A01	Ga072_A04	0.83
Gh022_A01	Ga070_A04	0.63
Gh022_A01	Ga002_A01	0.63
Gh022_A01	Ga156_A09	0.7
Gh024_A01	Ga071_A04	0.73
Gh024_A01	Ga072_A04	0.8
Gh024_A01	Ga070_A04	0.65
Gh024_A01	Ga002_A01	0.64
Gh024_A01	Ga156_A09	0.68
Gh024_A01	Ga069_A04	0.63
Gh025_A01	Ga072_A04	0.79
Gh025_A01	Ga002_A01	0.65
Gh025_A01	Ga156_A09	0.64
Gh026_A01	Ga046_A04	0.64
Gh026_A01	Ga047_A04	0.63
Gh026_A01	Ga049_A04	0.61
Gh028_A01	Ga075_A05	0.93
Gh029_A01	Ga076_A05	0.94
Gh029_A01	Ga077_A05	0.94
Gh030_A01	Ga079_A05	0.95
Gh030_A01	Ga080_A05	0.88
Gh030_A01	Ga126_A07	0.65
Gh030_A01	Ga236_A12	0.6
Gh031_A01	Ga079_A05	0.95
Gh031_A01	Ga080_A05	0.89
Gh031_A01	Ga126_A07	0.65
Gh031_A01	Ga235_A12	0.6
Gh031_A01	Ga236_A12	0.61
Gh033_A01	Ga080_A05	0.93
Gh033_A01	Ga127_A07	0.66
Gh033_A01	Ga128_A07	0.62
Gh033_A01	Ga129_A07	0.65
Gh033_A01	Ga235_A12	0.66
Gh033_A01	Ga236_A12	0.65
Gh034_A01	Ga079_A05	0.96
Gh034_A01	Ga080_A05	0.91
Gh034_A01	Ga125_A07	0.62
Gh034_A01	Ga126_A07	0.65
Gh034_A01	Ga127_A07	0.61
Gh034_A01	Ga129_A07	0.6
Gh034_A01	Ga235_A12	0.62
Gh034_A01	Ga236_A12	0.62
Gh035_A01	Ga079_A05	0.89
Gh035_A01	Ga080_A05	0.83
Gh035_A01	Ga126_A07	0.64
Gh035_A01	Ga236_A12	0.61
Gh037_A02	Ga118_A07	0.67
Gh037_A02	Ga119_A07	0.68
Gh038_A02	Ga118_A07	0.95
Gh038_A02	Ga119_A07	0.97
Gh038_A02	Ga064_A04	0.63
Gh038_A02	Ga054_A04	0.62
Gh038_A02	Ga067_A04	0.66
Gh038_A02	Ga065_A04	0.64
Gh038_A02	Ga066_A04	0.65
Gh039_A02	Ga118_A07	0.85
Gh039_A02	Ga119_A07	0.86
Gh039_A02	Ga067_A04	0.61
Gh040_A02	Ga119_A07	0.71
Gh040_A02	Ga118_A07	0.67
Gh041_A02	Ga118_A07	0.98
Gh041_A02	Ga119_A07	0.94
Gh041_A02	Ga064_A04	0.63
Gh041_A02	Ga054_A04	0.62
Gh041_A02	Ga067_A04	0.66
Gh041_A02	Ga065_A04	0.64
Gh041_A02	Ga066_A04	0.65
Gh042_A02	Ga118_A07	0.81
Gh042_A02	Ga119_A07	0.69
Gh043_A02	Ga133_A07	0.99
Gh044_A02	Ga134_A07	1
Gh045_A02	Ga124_A07	1
Gh045_A02	Ga176_A10	0.82
Gh046_A02	Ga038_A04	0.83
Gh046_A02	Ga130_A07	0.75
Gh046_A02	Ga132_A07	0.71
Gh046_A02	Ga131_A07	0.7
Gh047_A02	Ga130_A07	0.73
Gh047_A02	Ga131_A07	0.72
Gh047_A02	Ga132_A07	0.71
Gh048_A03	Ga029_A04	0.73
Gh048_A03	Ga045_A04	0.75
Gh048_A03	Ga135_A08	0.89
Gh048_A03	Ga136_A08	0.88
Gh048_A03	Ga179_A10	0.95
Gh049_A03	Ga061_A04	0.76
Gh050_A03	Ga059_A04	0.73
Gh050_A03	Ga061_A04	0.73
Gh050_A03	Ga062_A04	0.81
Gh051_A03	Ga059_A04	0.75
Gh051_A03	Ga061_A04	0.75
Gh051_A03	Ga062_A04	0.78
Gh052_A03	Ga059_A04	0.74
Gh052_A03	Ga062_A04	0.78
Gh053_A03	Ga059_A04	0.76
Gh053_A03	Ga061_A04	0.75
Gh053_A03	Ga062_A04	0.78
Gh054_A03	Ga008_A02	0.98
Gh057_A03	Ga134_A07	0.99
Gh058_A03	Ga133_A07	0.9
Gh059_A03	Ga007_A02	0.88
Gh059_A03	Ga056_A04	0.84
Gh059_A03	Ga057_A04	0.85
Gh059_A03	Ga058_A04	0.98
Gh060_A04	Ga154_A08	0.76
Gh060_A04	Ga240_A13	0.81
Gh060_A04	Ga241_A13	0.83
Gh060_A04	Ga242_A13	0.82
Gh060_A04	Ga243_A13	0.83
Gh060_A04	Ga163_A09	0.65
Gh060_A04	Ga178_A10	0.63
Gh061_A04	Ga109_A07	0.74
Gh061_A04	Ga182_A10	0.81
Gh061_A04	Ga183_A10	0.74
Gh061_A04	Ga184_A10	0.76
Gh061_A04	Ga185_A10	0.79
Gh061_A04	Ga186_A10	0.74
Gh061_A04	Ga187_A10	0.73
Gh061_A04	Ga188_A10	0.82
Gh061_A04	Ga190_A10	0.73
Gh061_A04	Ga191_A10	0.85
Gh061_A04	Ga192_A10	0.7
Gh061_A04	Ga193_A10	0.85
Gh061_A04	Ga194_A10	0.83
Gh061_A04	Ga195_A10	0.91
Gh061_A04	Ga196_A10	0.86
Gh061_A04	Ga227_A11	0.63
Gh062_A04	Ga109_A07	0.81
Gh062_A04	Ga182_A10	0.78
Gh062_A04	Ga183_A10	0.82
Gh062_A04	Ga184_A10	0.82
Gh062_A04	Ga185_A10	0.83
Gh062_A04	Ga186_A10	0.73
Gh062_A04	Ga187_A10	0.78
Gh062_A04	Ga190_A10	0.76
Gh062_A04	Ga191_A10	0.77
Gh062_A04	Ga193_A10	0.83
Gh062_A04	Ga194_A10	0.76
Gh062_A04	Ga195_A10	0.86
Gh062_A04	Ga196_A10	0.99
Gh062_A04	Ga227_A11	0.75
Gh062_A04	Ga228_A11	0.74
Gh063_A04	Ga109_A07	0.77
Gh063_A04	Ga182_A10	0.78
Gh063_A04	Ga183_A10	0.78
Gh063_A04	Ga184_A10	0.79
Gh063_A04	Ga185_A10	0.76
Gh063_A04	Ga186_A10	0.74
Gh063_A04	Ga187_A10	0.75
Gh063_A04	Ga190_A10	0.75
Gh063_A04	Ga191_A10	0.82
Gh063_A04	Ga192_A10	0.83
Gh063_A04	Ga193_A10	0.8
Gh063_A04	Ga194_A10	0.82
Gh063_A04	Ga195_A10	0.97
Gh063_A04	Ga196_A10	0.83
Gh063_A04	Ga227_A11	0.67
Gh065_A04	Ga199_A10	0.95
Gh066_A04	Ga023_A04	0.79
Gh067_A04	Ga022_A04	0.73
Gh067_A04	Ga023_A04	0.95
Gh067_A04	Ga024_A04	0.7
Gh068_A04	Ga023_A04	0.66
Gh069_A04	Ga014_A03	0.99
Gh069_A04	Ga015_A03	0.65
Gh070_A05	Ga125_A07	0.94
Gh070_A05	Ga126_A07	0.75
Gh070_A05	Ga235_A12	0.71
Gh070_A05	Ga236_A12	0.7
Gh070_A05	Ga127_A07	0.68
Gh070_A05	Ga128_A07	0.64
Gh070_A05	Ga129_A07	0.7
Gh070_A05	Ga079_A05	0.6
Gh070_A05	Ga080_A05	0.61
Gh071_A05	Ga126_A07	0.97
Gh071_A05	Ga127_A07	0.77
Gh071_A05	Ga129_A07	0.77
Gh071_A05	Ga235_A12	0.74
Gh071_A05	Ga236_A12	0.73
Gh071_A05	Ga128_A07	0.67
Gh071_A05	Ga079_A05	0.63
Gh071_A05	Ga125_A07	0.68
Gh072_A05	Ga126_A07	0.71
Gh072_A05	Ga127_A07	0.99
Gh072_A05	Ga128_A07	0.71
Gh072_A05	Ga129_A07	0.89
Gh072_A05	Ga235_A12	0.73
Gh072_A05	Ga236_A12	0.73
Gh072_A05	Ga125_A07	0.64
Gh073_A05	Ga127_A07	0.79
Gh073_A05	Ga128_A07	0.97
Gh073_A05	Ga129_A07	0.77
Gh073_A05	Ga235_A12	0.7
Gh073_A05	Ga125_A07	0.65
Gh073_A05	Ga126_A07	0.68
Gh073_A05	Ga236_A12	0.69
Gh074_A05	Ga126_A07	0.7
Gh074_A05	Ga127_A07	0.89
Gh074_A05	Ga128_A07	0.71
Gh074_A05	Ga129_A07	0.98
Gh074_A05	Ga235_A12	0.72
Gh074_A05	Ga236_A12	0.72
Gh074_A05	Ga125_A07	0.65
Gh075_A05	Ga105_A07	0.85
Gh075_A05	Ga106_A07	0.85
Gh075_A05	Ga117_A07	0.68
Gh076_A05	Ga105_A07	0.89
Gh076_A05	Ga106_A07	0.89
Gh076_A05	Ga107_A07	0.87
Gh076_A05	Ga117_A07	0.7
Gh077_A05	Ga105_A07	0.86
Gh077_A05	Ga106_A07	0.86
Gh077_A05	Ga107_A07	0.85
Gh077_A05	Ga117_A07	0.7
Gh078_A05	Ga105_A07	0.99
Gh078_A05	Ga106_A07	0.9
Gh078_A05	Ga107_A07	0.87
Gh078_A05	Ga117_A07	0.71
Gh079_A05	Ga105_A07	0.93
Gh079_A05	Ga106_A07	0.93
Gh079_A05	Ga107_A07	0.87
Gh079_A05	Ga117_A07	0.72
Gh080_A05	Ga106_A07	0.86
Gh080_A05	Ga107_A07	0.98
Gh080_A05	Ga117_A07	0.64
Gh081_A05	Ga105_A07	0.86
Gh081_A05	Ga106_A07	0.89
Gh081_A05	Ga107_A07	0.85
Gh081_A05	Ga117_A07	0.71
Gh082_A05	Ga105_A07	0.85
Gh082_A05	Ga106_A07	0.85
Gh082_A05	Ga107_A07	0.84
Gh082_A05	Ga117_A07	0.69
Gh083_A05	Ga105_A07	0.83
Gh083_A05	Ga106_A07	0.84
Gh083_A05	Ga117_A07	0.69
Gh084_A05	Ga105_A07	0.74
Gh084_A05	Ga106_A07	0.71
Gh084_A05	Ga117_A07	0.99
Gh084_A05	Ga107_A07	0.67
Gh085_A05	Ga029_A04	0.74
Gh085_A05	Ga045_A04	0.73
Gh085_A05	Ga135_A08	0.87
Gh085_A05	Ga136_A08	0.85
Gh085_A05	Ga179_A10	0.92
Gh086_A06	Ga125_A07	0.75
Gh086_A06	Ga126_A07	0.83
Gh086_A06	Ga127_A07	0.74
Gh086_A06	Ga128_A07	0.72
Gh086_A06	Ga129_A07	0.73
Gh086_A06	Ga235_A12	0.75
Gh086_A06	Ga236_A12	0.76
Gh086_A06	Ga079_A05	0.64
Gh088_A06	Ga229_A12	1
Gh089_A06	Ga069_A04	0.77
Gh089_A06	Ga002_A01	0.65
Gh089_A06	Ga156_A09	0.65
Gh090_A06	Ga071_A04	0.79
Gh090_A06	Ga072_A04	0.84
Gh090_A06	Ga002_A01	0.67
Gh090_A06	Ga156_A09	0.66
Gh090_A06	Ga069_A04	0.68
Gh091_A06	Ga002_A01	0.71
Gh091_A06	Ga072_A04	0.91
Gh091_A06	Ga070_A04	0.7
Gh091_A06	Ga156_A09	0.69
Gh092_A06	Ga071_A04	0.79
Gh092_A06	Ga072_A04	0.82
Gh092_A06	Ga070_A04	0.65
Gh092_A06	Ga002_A01	0.65
Gh092_A06	Ga156_A09	0.68
Gh092_A06	Ga069_A04	0.66
Gh093_A06	Ga040_A04	0.72
Gh094_A07	Ga083_A06	0.97
Gh096_A08	Ga082_A06	0.99
Gh097_A09	Ga203_A10	0.99
Gh097_A09	Ga088_A06	0.7
Gh097_A09	Ga200_A10	0.63
Gh097_A09	Ga202_A10	0.67
Gh097_A09	Ga216_A10	0.62
Gh097_A09	Ga201_A10	0.63
Gh097_A09	Ga217_A10	0.66
Gh097_A09	Ga223_A10	0.65
Gh098_A09	Ga200_A10	0.91
Gh098_A09	Ga202_A10	0.98
Gh098_A09	Ga216_A10	0.87
Gh098_A09	Ga203_A10	0.66
Gh099_A09	Ga200_A10	0.82
Gh099_A09	Ga201_A10	0.9
Gh099_A09	Ga216_A10	0.77
Gh099_A09	Ga217_A10	0.89
Gh099_A09	Ga223_A10	0.81
Gh099_A09	Ga203_A10	0.62
Gh099_A09	Ga202_A10	0.65
Gh100_A09	Ga088_A06	0.91
Gh100_A09	Ga200_A10	0.88
Gh100_A09	Ga201_A10	0.86
Gh100_A09	Ga202_A10	0.9
Gh100_A09	Ga216_A10	0.86
Gh100_A09	Ga217_A10	0.86
Gh100_A09	Ga223_A10	0.77
Gh100_A09	Ga203_A10	0.65
Gh101_A09	Ga088_A06	0.91
Gh101_A09	Ga200_A10	0.99
Gh101_A09	Ga201_A10	0.82
Gh101_A09	Ga202_A10	0.9
Gh101_A09	Ga216_A10	0.87
Gh101_A09	Ga217_A10	0.86
Gh101_A09	Ga223_A10	0.73
Gh101_A09	Ga203_A10	0.61
Gh102_A09	Ga088_A06	0.97
Gh102_A09	Ga200_A10	0.92
Gh102_A09	Ga201_A10	0.86
Gh102_A09	Ga202_A10	0.89
Gh102_A09	Ga216_A10	0.84
Gh102_A09	Ga217_A10	0.9
Gh102_A09	Ga223_A10	0.78
Gh102_A09	Ga203_A10	0.66
Gh104_A09	Ga088_A06	0.77
Gh104_A09	Ga200_A10	0.86
Gh104_A09	Ga201_A10	0.87
Gh104_A09	Ga202_A10	0.84
Gh104_A09	Ga216_A10	0.79
Gh104_A09	Ga217_A10	0.85
Gh104_A09	Ga223_A10	0.8
Gh104_A09	Ga203_A10	0.65
Gh105_A09	Ga200_A10	0.92
Gh105_A09	Ga202_A10	0.88
Gh105_A09	Ga216_A10	0.84
Gh105_A09	Ga203_A10	0.66
Gh106_A09	Ga088_A06	0.92
Gh106_A09	Ga200_A10	0.91
Gh106_A09	Ga202_A10	0.86
Gh106_A09	Ga216_A10	0.96
Gh106_A09	Ga217_A10	0.93
Gh106_A09	Ga203_A10	0.68
Gh107_A09	Ga200_A10	0.92
Gh107_A09	Ga202_A10	0.91
Gh107_A09	Ga216_A10	0.83
Gh107_A09	Ga203_A10	0.7
Gh108_A09	Ga200_A10	0.71
Gh108_A09	Ga201_A10	0.78
Gh108_A09	Ga217_A10	0.72
Gh108_A09	Ga223_A10	0.78
Gh108_A09	Ga088_A06	0.67
Gh108_A09	Ga202_A10	0.65
Gh108_A09	Ga216_A10	0.67
Gh108_A09	Ga203_A10	0.62
Gh109_A09	Ga088_A06	0.9
Gh109_A09	Ga200_A10	0.92
Gh109_A09	Ga202_A10	0.89
Gh109_A09	Ga216_A10	0.86
Gh109_A09	Ga217_A10	0.91
Gh109_A09	Ga203_A10	0.68
Gh110_A09	Ga088_A06	0.63
Gh110_A09	Ga200_A10	0.62
Gh110_A09	Ga202_A10	0.61
Gh110_A09	Ga217_A10	0.64
Gh111_A09	Ga177_A10	0.95
Gh115_A09	Ga152_A08	1
Gh115_A09	Ga153_A08	0.72
Gh116_A09	Ga153_A08	0.92
Gh116_A09	Ga152_A08	0.67
Gh119_A09	Ga104_A07	0.78
Gh120_A09	Ga104_A07	0.89
Gh121_A09	Ga104_A07	0.78
Gh122_A09	Ga104_A07	0.77
Gh123_A09	Ga104_A07	0.9
Gh125_A09	Ga104_A07	0.71
Gh126_A09	Ga104_A07	0.8
Gh127_A09	Ga139_A08	0.77
Gh127_A09	Ga140_A08	0.71
Gh127_A09	Ga141_A08	0.77
Gh127_A09	Ga144_A08	0.81
Gh127_A09	Ga146_A08	0.73
Gh127_A09	Ga147_A08	0.79
Gh127_A09	Ga231_A12	0.83
Gh127_A09	Ga138_A08	0.69
Gh127_A09	Ga142_A08	0.68
Gh128_A09	Ga139_A08	0.73
Gh128_A09	Ga141_A08	0.75
Gh128_A09	Ga143_A08	0.71
Gh128_A09	Ga144_A08	0.8
Gh128_A09	Ga147_A08	0.79
Gh128_A09	Ga148_A08	0.79
Gh128_A09	Ga230_A12	0.86
Gh128_A09	Ga231_A12	0.78
Gh129_A10	Ga131_A07	0.68
Gh129_A10	Ga130_A07	0.66
Gh129_A10	Ga132_A07	0.63
Gh131_A10	Ga149_A08	0.96
Gh131_A10	Ga101_A07	0.67
Gh131_A10	Ga100_A07	0.7
Gh131_A10	Ga102_A07	0.68
Gh131_A10	Ga097_A07	0.65
Gh132_A11	Ga157_A09	0.71
Gh133_A11	Ga204_A10	0.71
Gh134_A11	Ga170_A09	0.98
Gh134_A11	Ga171_A09	0.97
Gh137_A11	Ga155_A09	1
Gh138_A12	Ga135_A08	0.81
Gh138_A12	Ga136_A08	0.82
Gh138_A12	Ga179_A10	0.82
Gh138_A12	Ga180_A10	0.75
Gh138_A12	Ga029_A04	0.64
Gh138_A12	Ga045_A04	0.64
Gh139_A12	Ga135_A08	0.82
Gh139_A12	Ga136_A08	0.83
Gh139_A12	Ga179_A10	0.83
Gh139_A12	Ga180_A10	0.77
Gh139_A12	Ga029_A04	0.65
Gh139_A12	Ga045_A04	0.64
Gh140_A12	Ga063_A04	0.98
Gh141_A12	Ga001_A01	0.71
Gh141_A12	Ga004_A01	0.79
Gh141_A12	Ga005_A01	0.79
Gh141_A12	Ga006_A01	0.78
Gh141_A12	Ga108_A07	0.8
Gh141_A12	Ga219_A10	0.77
Gh141_A12	Ga220_A10	0.8
Gh141_A12	Ga222_A10	0.79
Gh141_A12	Ga234_A12	0.83
Gh142_A12	Ga004_A01	0.74
Gh142_A12	Ga005_A01	0.75
Gh142_A12	Ga006_A01	0.74
Gh142_A12	Ga108_A07	0.73
Gh142_A12	Ga220_A10	0.77
Gh142_A12	Ga222_A10	0.7
Gh142_A12	Ga219_A10	0.69
Gh142_A12	Ga001_A01	0.65
Gh143_A12	Ga001_A01	0.76
Gh143_A12	Ga004_A01	0.85
Gh143_A12	Ga005_A01	0.85
Gh143_A12	Ga006_A01	0.83
Gh143_A12	Ga108_A07	0.86
Gh143_A12	Ga219_A10	0.86
Gh143_A12	Ga220_A10	0.85
Gh143_A12	Ga222_A10	0.86
Gh144_A12	Ga004_A01	0.76
Gh144_A12	Ga005_A01	0.76
Gh144_A12	Ga006_A01	0.75
Gh144_A12	Ga108_A07	0.74
Gh144_A12	Ga220_A10	0.78
Gh144_A12	Ga222_A10	0.72
Gh144_A12	Ga219_A10	0.7
Gh144_A12	Ga001_A01	0.64
Gh145_A12	Ga004_A01	0.84
Gh145_A12	Ga005_A01	0.98
Gh145_A12	Ga006_A01	0.86
Gh145_A12	Ga108_A07	0.85
Gh145_A12	Ga219_A10	0.74
Gh145_A12	Ga220_A10	0.83
Gh145_A12	Ga222_A10	0.83
Gh145_A12	Ga001_A01	0.66
Gh146_A12	Ga001_A01	0.77
Gh146_A12	Ga004_A01	0.83
Gh146_A12	Ga005_A01	0.83
Gh146_A12	Ga006_A01	0.81
Gh146_A12	Ga108_A07	0.85
Gh146_A12	Ga219_A10	0.81
Gh146_A12	Ga220_A10	0.83
Gh146_A12	Ga222_A10	0.84
Gh146_A12	Ga234_A12	0.82
Gh147_A12	Ga004_A01	0.87
Gh147_A12	Ga005_A01	0.86
Gh147_A12	Ga006_A01	0.82
Gh147_A12	Ga108_A07	0.86
Gh147_A12	Ga219_A10	0.75
Gh147_A12	Ga220_A10	0.83
Gh147_A12	Ga222_A10	0.82
Gh147_A12	Ga234_A12	0.88
Gh147_A12	Ga001_A01	0.67
Gh149_A12	Ga001_A01	0.77
Gh149_A12	Ga004_A01	0.95
Gh149_A12	Ga005_A01	0.93
Gh149_A12	Ga006_A01	0.87
Gh149_A12	Ga108_A07	0.91
Gh149_A12	Ga219_A10	0.89
Gh149_A12	Ga220_A10	0.89
Gh149_A12	Ga222_A10	0.91
Gh149_A12	Ga234_A12	0.9
Gh150_A12	Ga173_A10	0.77
Gh150_A12	Ga197_A10	0.82
Gh150_A12	Ga198_A10	0.8
Gh150_A12	Ga205_A10	0.87
Gh150_A12	Ga206_A10	0.88
Gh150_A12	Ga207_A10	0.85
Gh150_A12	Ga208_A10	0.88
Gh150_A12	Ga210_A10	0.92
Gh150_A12	Ga211_A10	0.88
Gh150_A12	Ga213_A10	0.86
Gh150_A12	Ga214_A10	0.97
Gh151_A12	Ga197_A10	0.76
Gh151_A12	Ga198_A10	0.74
Gh151_A12	Ga206_A10	0.78
Gh151_A12	Ga207_A10	0.77
Gh151_A12	Ga208_A10	0.8
Gh151_A12	Ga210_A10	0.83
Gh151_A12	Ga211_A10	0.78
Gh151_A12	Ga212_A10	0.88
Gh151_A12	Ga214_A10	0.83
Gh151_A12	Ga173_A10	0.68
Gh152_A12	Ga197_A10	0.83
Gh152_A12	Ga198_A10	0.86
Gh152_A12	Ga205_A10	0.82
Gh152_A12	Ga206_A10	0.81
Gh152_A12	Ga207_A10	0.83
Gh152_A12	Ga208_A10	0.74
Gh152_A12	Ga210_A10	0.86
Gh152_A12	Ga211_A10	0.98
Gh152_A12	Ga212_A10	0.73
Gh152_A12	Ga213_A10	0.77
Gh152_A12	Ga214_A10	0.75
Gh152_A12	Ga173_A10	0.66
Gh153_A12	Ga197_A10	0.83
Gh153_A12	Ga198_A10	0.8
Gh153_A12	Ga205_A10	0.88
Gh153_A12	Ga206_A10	0.79
Gh153_A12	Ga207_A10	0.81
Gh153_A12	Ga210_A10	0.98
Gh153_A12	Ga211_A10	0.84
Gh153_A12	Ga212_A10	0.74
Gh153_A12	Ga213_A10	0.82
Gh153_A12	Ga214_A10	0.74
Gh153_A12	Ga173_A10	0.65
Gh153_A12	Ga208_A10	0.66
Gh154_A12	Ga197_A10	0.83
Gh154_A12	Ga198_A10	0.81
Gh154_A12	Ga206_A10	0.8
Gh154_A12	Ga207_A10	0.81
Gh154_A12	Ga210_A10	0.86
Gh154_A12	Ga211_A10	0.82
Gh154_A12	Ga212_A10	0.77
Gh154_A12	Ga214_A10	0.74
Gh154_A12	Ga173_A10	0.64
Gh154_A12	Ga208_A10	0.65
Gh155_A12	Ga173_A10	0.72
Gh155_A12	Ga197_A10	0.79
Gh155_A12	Ga206_A10	0.96
Gh155_A12	Ga210_A10	0.89
Gh155_A12	Ga213_A10	0.87
Gh155_A12	Ga214_A10	0.88
Gh156_A12	Ga004_A01	0.72
Gh156_A12	Ga005_A01	0.72
Gh156_A12	Ga006_A01	0.73
Gh156_A12	Ga108_A07	0.73
Gh156_A12	Ga220_A10	0.74
Gh156_A12	Ga222_A10	0.72
Gh156_A12	Ga234_A12	0.76
Gh156_A12	Ga001_A01	0.69
Gh156_A12	Ga219_A10	0.68
Gh157_A12	Ga029_A04	0.72
Gh157_A12	Ga045_A04	0.74
Gh157_A12	Ga180_A10	0.7
Gh157_A12	Ga135_A08	0.69
Gh157_A12	Ga136_A08	0.7
Gh157_A12	Ga179_A10	0.69
Gh158_A12	Ga116_A07	0.83
Gh159_A12	Ga116_A07	0.83
Gh160_A12	Ga124_A07	0.82
Gh160_A12	Ga176_A10	1
Gh161_A13	Ga240_A13	0.71
Gh161_A13	Ga241_A13	0.7
Gh161_A13	Ga242_A13	0.71
Gh161_A13	Ga243_A13	0.71
Gh161_A13	Ga163_A09	0.62
Gh161_A13	Ga178_A10	0.69
Gh162_A13	Ga163_A09	0.71
Gh162_A13	Ga241_A13	0.73
Gh162_A13	Ga242_A13	0.71
Gh162_A13	Ga243_A13	0.74
Gh162_A13	Ga178_A10	0.66
Gh162_A13	Ga240_A13	0.7
Gh165_A13	Ga092_A06	0.99
Gh167_D01	Ga109_A07	0.85
Gh167_D01	Ga182_A10	0.82
Gh167_D01	Ga183_A10	0.82
Gh167_D01	Ga184_A10	0.85
Gh167_D01	Ga185_A10	0.82
Gh167_D01	Ga186_A10	0.81
Gh167_D01	Ga187_A10	0.8
Gh167_D01	Ga188_A10	0.82
Gh167_D01	Ga190_A10	0.87
Gh167_D01	Ga191_A10	0.87
Gh167_D01	Ga193_A10	0.87
Gh167_D01	Ga194_A10	0.88
Gh167_D01	Ga195_A10	0.96
Gh167_D01	Ga228_A11	0.75
Gh167_D01	Ga227_A11	0.66
Gh168_D01	Ga003_A01	0.98
Gh169_D02	Ga124_A07	0.98
Gh169_D02	Ga176_A10	0.82
Gh170_D03	Ga008_A02	0.79
Gh172_D03	Ga008_A02	0.94
Gh174_D04	Ga014_A03	0.96
Gh174_D04	Ga015_A03	0.65
Gh176_D05	Ga074_A05	0.99
Gh178_D05	Ga081_A05	0.99
Gh179_D05	Ga081_A05	0.92
Gh180_D05	Ga081_A05	0.92
Gh181_D05	Ga169_A09	0.95
Gh183_D06	Ga030_A04	0.99
Gh184_D06	Ga013_A02	0.95
Gh184_D06	Ga226_A11	0.95
Gh185_D07	Ga083_A06	0.95
Gh186_D07	Ga030_A04	0.98
Gh187_D07	Ga038_A04	0.98
Gh187_D07	Ga130_A07	0.74
Gh187_D07	Ga132_A07	0.71
Gh187_D07	Ga131_A07	0.7
Gh188_D07	Ga038_A04	0.81
Gh188_D07	Ga130_A07	0.81
Gh188_D07	Ga131_A07	0.81
Gh189_D07	Ga130_A07	0.72
Gh189_D07	Ga132_A07	0.7
Gh189_D07	Ga131_A07	0.66
Gh193_D07	Ga238_A12	0.96
Gh195_D08	Ga092_A06	0.96
Gh196_D08	Ga082_A06	0.98
Gh197_D08	Ga091_A06	0.99
Gh198_D08	Ga085_A06	0.95
Gh199_D08	Ga086_A06	0.97
Gh200_D08	Ga087_A06	0.99
Gh201_D08	Ga086_A06	0.99
Gh202_D08	Ga085_A06	1
Gh203_D08	Ga084_A06	1
Gh205_D09	Ga109_A07	0.83
Gh205_D09	Ga182_A10	0.82
Gh205_D09	Ga183_A10	0.83
Gh205_D09	Ga184_A10	0.82
Gh205_D09	Ga185_A10	0.8
Gh205_D09	Ga186_A10	0.95
Gh205_D09	Ga187_A10	0.82
Gh205_D09	Ga190_A10	0.85
Gh205_D09	Ga191_A10	0.74
Gh205_D09	Ga193_A10	0.73
Gh205_D09	Ga194_A10	0.75
Gh205_D09	Ga195_A10	0.73
Gh205_D09	Ga196_A10	0.72
Gh205_D09	Ga227_A11	0.67
Gh205_D09	Ga228_A11	0.69
Gh206_D09	Ga109_A07	0.78
Gh206_D09	Ga182_A10	0.78
Gh206_D09	Ga183_A10	0.79
Gh206_D09	Ga184_A10	0.79
Gh206_D09	Ga185_A10	0.78
Gh206_D09	Ga186_A10	0.8
Gh206_D09	Ga187_A10	0.8
Gh206_D09	Ga188_A10	0.73
Gh206_D09	Ga190_A10	0.79
Gh206_D09	Ga191_A10	0.7
Gh206_D09	Ga195_A10	0.74
Gh206_D09	Ga196_A10	0.75
Gh206_D09	Ga194_A10	0.68
Gh206_D09	Ga193_A10	0.69
Gh206_D09	Ga192_A10	0.62
Gh207_D09	Ga137_A08	0.93
Gh208_D09	Ga161_A09	0.99
Gh209_D09	Ga181_A10	0.88
Gh210_D09	Ga181_A10	0.89
Gh211_D09	Ga001_A01	0.79
Gh211_D09	Ga004_A01	0.8
Gh211_D09	Ga005_A01	0.8
Gh211_D09	Ga006_A01	0.79
Gh211_D09	Ga108_A07	0.8
Gh211_D09	Ga219_A10	0.77
Gh211_D09	Ga220_A10	0.78
Gh211_D09	Ga222_A10	0.8
Gh211_D09	Ga234_A12	0.77
Gh212_D09	Ga004_A01	0.74
Gh212_D09	Ga005_A01	0.75
Gh212_D09	Ga006_A01	0.75
Gh212_D09	Ga108_A07	0.77
Gh212_D09	Ga220_A10	0.79
Gh212_D09	Ga222_A10	0.73
Gh212_D09	Ga219_A10	0.66
Gh212_D09	Ga001_A01	0.61
Gh213_D09	Ga173_A10	0.74
Gh213_D09	Ga197_A10	0.82
Gh213_D09	Ga198_A10	0.81
Gh213_D09	Ga205_A10	0.88
Gh213_D09	Ga206_A10	0.88
Gh213_D09	Ga207_A10	0.85
Gh213_D09	Ga208_A10	0.89
Gh213_D09	Ga210_A10	0.9
Gh213_D09	Ga211_A10	0.88
Gh213_D09	Ga212_A10	0.78
Gh213_D09	Ga213_A10	0.79
Gh213_D09	Ga214_A10	0.9
Gh214_D09	Ga004_A01	0.83
Gh214_D09	Ga005_A01	0.84
Gh214_D09	Ga006_A01	0.82
Gh214_D09	Ga108_A07	0.85
Gh214_D09	Ga219_A10	0.73
Gh214_D09	Ga220_A10	0.83
Gh214_D09	Ga222_A10	0.82
Gh214_D09	Ga234_A12	0.89
Gh214_D09	Ga001_A01	0.67
Gh215_D09	Ga004_A01	0.8
Gh215_D09	Ga005_A01	0.82
Gh215_D09	Ga006_A01	0.83
Gh215_D09	Ga108_A07	0.85
Gh215_D09	Ga219_A10	0.73
Gh215_D09	Ga220_A10	0.82
Gh215_D09	Ga222_A10	0.81
Gh215_D09	Ga001_A01	0.66
Gh216_D09	Ga001_A01	0.73
Gh216_D09	Ga004_A01	0.79
Gh216_D09	Ga005_A01	0.79
Gh216_D09	Ga006_A01	0.78
Gh216_D09	Ga108_A07	0.83
Gh216_D09	Ga219_A10	0.78
Gh216_D09	Ga220_A10	0.82
Gh216_D09	Ga222_A10	0.81
Gh216_D09	Ga234_A12	0.83
Gh217_D09	Ga001_A01	0.73
Gh217_D09	Ga004_A01	0.82
Gh217_D09	Ga005_A01	0.85
Gh217_D09	Ga006_A01	0.86
Gh217_D09	Ga108_A07	0.84
Gh217_D09	Ga219_A10	0.79
Gh217_D09	Ga220_A10	0.81
Gh217_D09	Ga222_A10	0.84
Gh217_D09	Ga234_A12	0.91
Gh218_D09	Ga001_A01	0.73
Gh218_D09	Ga004_A01	0.83
Gh218_D09	Ga005_A01	0.88
Gh218_D09	Ga006_A01	0.85
Gh218_D09	Ga108_A07	0.87
Gh218_D09	Ga219_A10	0.8
Gh218_D09	Ga220_A10	0.83
Gh218_D09	Ga222_A10	0.86
Gh219_D09	Ga004_A01	0.78
Gh219_D09	Ga005_A01	0.79
Gh219_D09	Ga006_A01	0.78
Gh219_D09	Ga108_A07	0.81
Gh219_D09	Ga219_A10	0.75
Gh219_D09	Ga220_A10	0.8
Gh219_D09	Ga222_A10	0.79
Gh219_D09	Ga001_A01	0.66
Gh220_D09	Ga004_A01	0.82
Gh220_D09	Ga005_A01	0.84
Gh220_D09	Ga006_A01	0.83
Gh220_D09	Ga108_A07	0.86
Gh220_D09	Ga219_A10	0.74
Gh220_D09	Ga220_A10	0.83
Gh220_D09	Ga222_A10	0.83
Gh220_D09	Ga001_A01	0.67
Gh221_D09	Ga001_A01	0.74
Gh221_D09	Ga004_A01	0.81
Gh221_D09	Ga005_A01	0.84
Gh221_D09	Ga006_A01	0.81
Gh221_D09	Ga108_A07	0.84
Gh221_D09	Ga219_A10	0.79
Gh221_D09	Ga220_A10	0.83
Gh221_D09	Ga222_A10	0.84
Gh221_D09	Ga234_A12	0.83
Gh222_D09	Ga001_A01	0.8
Gh222_D09	Ga004_A01	0.91
Gh222_D09	Ga005_A01	0.93
Gh222_D09	Ga006_A01	0.91
Gh222_D09	Ga108_A07	0.95
Gh222_D09	Ga219_A10	0.87
Gh222_D09	Ga220_A10	0.9
Gh222_D09	Ga222_A10	0.93
Gh222_D09	Ga234_A12	0.93
Gh223_D09	Ga004_A01	0.77
Gh223_D09	Ga005_A01	0.78
Gh223_D09	Ga006_A01	0.79
Gh223_D09	Ga108_A07	0.8
Gh223_D09	Ga219_A10	0.79
Gh223_D09	Ga220_A10	0.82
Gh223_D09	Ga222_A10	0.76
Gh223_D09	Ga234_A12	0.92
Gh223_D09	Ga001_A01	0.67
Gh224_D09	Ga001_A01	0.74
Gh224_D09	Ga004_A01	0.85
Gh224_D09	Ga005_A01	0.85
Gh224_D09	Ga006_A01	0.79
Gh224_D09	Ga108_A07	0.85
Gh224_D09	Ga219_A10	0.8
Gh224_D09	Ga220_A10	0.84
Gh224_D09	Ga222_A10	0.84
Gh224_D09	Ga234_A12	0.87
Gh225_D09	Ga001_A01	0.74
Gh225_D09	Ga004_A01	0.85
Gh225_D09	Ga005_A01	0.86
Gh225_D09	Ga006_A01	0.87
Gh225_D09	Ga108_A07	0.88
Gh225_D09	Ga219_A10	0.84
Gh225_D09	Ga220_A10	0.85
Gh225_D09	Ga222_A10	0.84
Gh225_D09	Ga234_A12	0.92
Gh226_D09	Ga232_A12	0.77
Gh227_D09	Ga233_A12	0.91
Gh228_D09	Ga004_A01	0.85
Gh228_D09	Ga005_A01	0.85
Gh228_D09	Ga006_A01	0.84
Gh228_D09	Ga108_A07	0.87
Gh228_D09	Ga219_A10	0.76
Gh228_D09	Ga220_A10	0.84
Gh228_D09	Ga222_A10	0.85
Gh228_D09	Ga234_A12	0.92
Gh228_D09	Ga001_A01	0.68
Gh229_D09	Ga001_A01	0.75
Gh229_D09	Ga004_A01	0.85
Gh229_D09	Ga005_A01	0.9
Gh229_D09	Ga006_A01	0.87
Gh229_D09	Ga108_A07	0.91
Gh229_D09	Ga219_A10	0.84
Gh229_D09	Ga220_A10	0.85
Gh229_D09	Ga222_A10	0.89
Gh229_D09	Ga234_A12	0.93
Gh230_D09	Ga004_A01	0.8
Gh230_D09	Ga005_A01	0.81
Gh230_D09	Ga006_A01	0.79
Gh230_D09	Ga108_A07	0.81
Gh230_D09	Ga219_A10	0.73
Gh230_D09	Ga220_A10	0.81
Gh230_D09	Ga222_A10	0.82
Gh230_D09	Ga234_A12	0.88
Gh230_D09	Ga001_A01	0.66
Gh231_D09	Ga001_A01	0.73
Gh231_D09	Ga004_A01	0.8
Gh231_D09	Ga005_A01	0.79
Gh231_D09	Ga006_A01	0.77
Gh231_D09	Ga108_A07	0.8
Gh231_D09	Ga219_A10	0.78
Gh231_D09	Ga220_A10	0.81
Gh231_D09	Ga222_A10	0.8
Gh232_D09	Ga004_A01	0.81
Gh232_D09	Ga005_A01	0.82
Gh232_D09	Ga006_A01	0.81
Gh232_D09	Ga108_A07	0.83
Gh232_D09	Ga219_A10	0.73
Gh232_D09	Ga220_A10	0.83
Gh232_D09	Ga222_A10	0.79
Gh232_D09	Ga234_A12	0.87
Gh232_D09	Ga001_A01	0.67
Gh233_D09	Ga004_A01	0.79
Gh233_D09	Ga005_A01	0.83
Gh233_D09	Ga006_A01	0.82
Gh233_D09	Ga108_A07	0.84
Gh233_D09	Ga219_A10	0.72
Gh233_D09	Ga220_A10	0.81
Gh233_D09	Ga222_A10	0.82
Gh233_D09	Ga001_A01	0.65
Gh235_D09	Ga004_A01	0.81
Gh235_D09	Ga005_A01	0.82
Gh235_D09	Ga006_A01	0.79
Gh235_D09	Ga108_A07	0.84
Gh235_D09	Ga219_A10	0.73
Gh235_D09	Ga220_A10	0.82
Gh235_D09	Ga222_A10	0.81
Gh235_D09	Ga234_A12	0.85
Gh235_D09	Ga001_A01	0.66
Gh236_D09	Ga004_A01	0.85
Gh236_D09	Ga005_A01	0.85
Gh236_D09	Ga006_A01	0.83
Gh236_D09	Ga108_A07	0.86
Gh236_D09	Ga219_A10	0.76
Gh236_D09	Ga220_A10	0.83
Gh236_D09	Ga222_A10	0.83
Gh236_D09	Ga234_A12	0.9
Gh236_D09	Ga001_A01	0.68
Gh237_D09	Ga004_A01	0.79
Gh237_D09	Ga005_A01	0.8
Gh237_D09	Ga006_A01	0.79
Gh237_D09	Ga108_A07	0.8
Gh237_D09	Ga220_A10	0.79
Gh237_D09	Ga222_A10	0.78
Gh237_D09	Ga219_A10	0.7
Gh237_D09	Ga001_A01	0.64
Gh238_D09	Ga004_A01	0.86
Gh238_D09	Ga005_A01	0.84
Gh238_D09	Ga006_A01	0.81
Gh238_D09	Ga108_A07	0.84
Gh238_D09	Ga219_A10	0.76
Gh238_D09	Ga220_A10	0.82
Gh238_D09	Ga222_A10	0.83
Gh238_D09	Ga234_A12	0.88
Gh238_D09	Ga001_A01	0.68
Gh239_D09	Ga109_A07	0.71
Gh239_D09	Ga182_A10	0.7
Gh239_D09	Ga183_A10	0.7
Gh239_D09	Ga184_A10	0.72
Gh239_D09	Ga185_A10	0.71
Gh239_D09	Ga196_A10	0.7
Gh239_D09	Ga187_A10	0.68
Gh239_D09	Ga186_A10	0.66
Gh239_D09	Ga190_A10	0.7
Gh239_D09	Ga194_A10	0.64
Gh239_D09	Ga191_A10	0.64
Gh239_D09	Ga195_A10	0.68
Gh239_D09	Ga193_A10	0.67
Gh239_D09	Ga227_A11	0.69
Gh239_D09	Ga228_A11	0.65
Gh240_D09	Ga109_A07	0.76
Gh240_D09	Ga182_A10	0.71
Gh240_D09	Ga183_A10	0.74
Gh240_D09	Ga184_A10	0.76
Gh240_D09	Ga185_A10	0.73
Gh240_D09	Ga187_A10	0.73
Gh240_D09	Ga190_A10	0.75
Gh240_D09	Ga193_A10	0.72
Gh240_D09	Ga194_A10	0.71
Gh240_D09	Ga195_A10	0.72
Gh240_D09	Ga196_A10	0.76
Gh240_D09	Ga228_A11	0.71
Gh240_D09	Ga188_A10	0.69
Gh240_D09	Ga186_A10	0.7
Gh240_D09	Ga191_A10	0.7
Gh240_D09	Ga227_A11	0.68
Gh241_D09	Ga004_A01	0.85
Gh241_D09	Ga005_A01	0.85
Gh241_D09	Ga006_A01	0.83
Gh241_D09	Ga108_A07	0.85
Gh241_D09	Ga219_A10	0.76
Gh241_D09	Ga220_A10	0.84
Gh241_D09	Ga222_A10	0.84
Gh241_D09	Ga234_A12	0.91
Gh241_D09	Ga001_A01	0.68
Gh243_D09	Ga004_A01	0.86
Gh243_D09	Ga005_A01	0.84
Gh243_D09	Ga006_A01	0.83
Gh243_D09	Ga108_A07	0.85
Gh243_D09	Ga219_A10	0.77
Gh243_D09	Ga220_A10	0.84
Gh243_D09	Ga222_A10	0.8
Gh243_D09	Ga234_A12	0.89
Gh243_D09	Ga001_A01	0.68
Gh244_D09	Ga001_A01	0.72
Gh244_D09	Ga004_A01	0.85
Gh244_D09	Ga005_A01	0.85
Gh244_D09	Ga006_A01	0.81
Gh244_D09	Ga108_A07	0.84
Gh244_D09	Ga219_A10	0.81
Gh244_D09	Ga220_A10	0.82
Gh244_D09	Ga222_A10	0.84
Gh244_D09	Ga234_A12	0.92
Gh245_D09	Ga004_A01	0.79
Gh245_D09	Ga005_A01	0.81
Gh245_D09	Ga006_A01	0.8
Gh245_D09	Ga108_A07	0.82
Gh245_D09	Ga220_A10	0.78
Gh245_D09	Ga222_A10	0.79
Gh245_D09	Ga219_A10	0.69
Gh245_D09	Ga001_A01	0.63
Gh247_D09	Ga001_A01	0.75
Gh247_D09	Ga004_A01	0.87
Gh247_D09	Ga005_A01	0.88
Gh247_D09	Ga006_A01	0.89
Gh247_D09	Ga108_A07	0.87
Gh247_D09	Ga219_A10	0.86
Gh247_D09	Ga220_A10	0.82
Gh247_D09	Ga222_A10	0.87
Gh247_D09	Ga234_A12	0.88
Gh248_D09	Ga001_A01	0.78
Gh248_D09	Ga004_A01	0.9
Gh248_D09	Ga005_A01	0.93
Gh248_D09	Ga006_A01	0.89
Gh248_D09	Ga108_A07	0.94
Gh248_D09	Ga219_A10	0.87
Gh248_D09	Ga220_A10	0.92
Gh248_D09	Ga222_A10	0.94
Gh248_D09	Ga234_A12	0.94
Gh249_D09	Ga001_A01	0.78
Gh249_D09	Ga004_A01	0.9
Gh249_D09	Ga005_A01	0.93
Gh249_D09	Ga006_A01	0.89
Gh249_D09	Ga108_A07	0.94
Gh249_D09	Ga219_A10	0.87
Gh249_D09	Ga220_A10	0.92
Gh249_D09	Ga222_A10	0.94
Gh249_D09	Ga234_A12	0.94
Gh250_D09	Ga001_A01	0.73
Gh250_D09	Ga004_A01	0.83
Gh250_D09	Ga005_A01	0.86
Gh250_D09	Ga006_A01	0.82
Gh250_D09	Ga108_A07	0.85
Gh250_D09	Ga219_A10	0.81
Gh250_D09	Ga220_A10	0.83
Gh250_D09	Ga222_A10	0.84
Gh250_D09	Ga234_A12	0.9
Gh251_D09	Ga004_A01	0.79
Gh251_D09	Ga005_A01	0.8
Gh251_D09	Ga006_A01	0.78
Gh251_D09	Ga108_A07	0.81
Gh251_D09	Ga219_A10	0.74
Gh251_D09	Ga220_A10	0.8
Gh251_D09	Ga222_A10	0.79
Gh251_D09	Ga234_A12	0.85
Gh251_D09	Ga001_A01	0.66
Gh252_D09	Ga001_A01	0.74
Gh252_D09	Ga004_A01	0.85
Gh252_D09	Ga005_A01	0.85
Gh252_D09	Ga006_A01	0.82
Gh252_D09	Ga108_A07	0.87
Gh252_D09	Ga219_A10	0.84
Gh252_D09	Ga220_A10	0.83
Gh252_D09	Ga222_A10	0.86
Gh252_D09	Ga234_A12	0.86
Gh253_D09	Ga004_A01	0.77
Gh253_D09	Ga005_A01	0.82
Gh253_D09	Ga006_A01	0.82
Gh253_D09	Ga108_A07	0.81
Gh253_D09	Ga219_A10	0.74
Gh253_D09	Ga220_A10	0.79
Gh253_D09	Ga222_A10	0.8
Gh253_D09	Ga001_A01	0.68
Gh254_D09	Ga001_A01	0.75
Gh254_D09	Ga004_A01	0.83
Gh254_D09	Ga005_A01	0.84
Gh254_D09	Ga006_A01	0.83
Gh254_D09	Ga108_A07	0.84
Gh254_D09	Ga219_A10	0.82
Gh254_D09	Ga220_A10	0.83
Gh254_D09	Ga222_A10	0.84
Gh255_D09	Ga001_A01	0.72
Gh255_D09	Ga004_A01	0.76
Gh255_D09	Ga005_A01	0.79
Gh255_D09	Ga006_A01	0.82
Gh255_D09	Ga108_A07	0.8
Gh255_D09	Ga219_A10	0.82
Gh255_D09	Ga220_A10	0.78
Gh255_D09	Ga222_A10	0.8
Gh256_D09	Ga004_A01	0.81
Gh256_D09	Ga005_A01	0.83
Gh256_D09	Ga006_A01	0.81
Gh256_D09	Ga108_A07	0.83
Gh256_D09	Ga219_A10	0.73
Gh256_D09	Ga220_A10	0.81
Gh256_D09	Ga222_A10	0.81
Gh256_D09	Ga234_A12	0.84
Gh256_D09	Ga001_A01	0.68
Gh257_D09	Ga197_A10	0.8
Gh257_D09	Ga198_A10	0.8
Gh257_D09	Ga205_A10	0.89
Gh257_D09	Ga206_A10	0.83
Gh257_D09	Ga207_A10	0.86
Gh257_D09	Ga208_A10	0.72
Gh257_D09	Ga210_A10	0.87
Gh257_D09	Ga211_A10	0.84
Gh257_D09	Ga212_A10	0.79
Gh257_D09	Ga213_A10	0.83
Gh257_D09	Ga214_A10	0.78
Gh257_D09	Ga173_A10	0.63
Gh258_D09	Ga197_A10	0.81
Gh258_D09	Ga198_A10	0.79
Gh258_D09	Ga205_A10	0.86
Gh258_D09	Ga206_A10	0.83
Gh258_D09	Ga207_A10	0.84
Gh258_D09	Ga208_A10	0.71
Gh258_D09	Ga210_A10	0.89
Gh258_D09	Ga211_A10	0.86
Gh258_D09	Ga212_A10	0.8
Gh258_D09	Ga213_A10	0.8
Gh258_D09	Ga214_A10	0.76
Gh258_D09	Ga173_A10	0.65
Gh259_D09	Ga197_A10	0.8
Gh259_D09	Ga198_A10	0.75
Gh259_D09	Ga205_A10	0.83
Gh259_D09	Ga206_A10	0.74
Gh259_D09	Ga207_A10	0.88
Gh259_D09	Ga210_A10	0.91
Gh259_D09	Ga211_A10	0.86
Gh259_D09	Ga213_A10	0.8
Gh259_D09	Ga214_A10	0.78
Gh259_D09	Ga208_A10	0.7
Gh259_D09	Ga173_A10	0.69
Gh262_D09	Ga197_A10	0.83
Gh262_D09	Ga198_A10	0.81
Gh262_D09	Ga205_A10	0.85
Gh262_D09	Ga206_A10	0.8
Gh262_D09	Ga207_A10	0.83
Gh262_D09	Ga210_A10	0.85
Gh262_D09	Ga211_A10	0.84
Gh262_D09	Ga212_A10	0.79
Gh262_D09	Ga213_A10	0.79
Gh262_D09	Ga214_A10	0.77
Gh262_D09	Ga173_A10	0.63
Gh262_D09	Ga208_A10	0.69
Gh263_D09	Ga173_A10	0.74
Gh263_D09	Ga197_A10	0.82
Gh263_D09	Ga198_A10	0.8
Gh263_D09	Ga205_A10	0.88
Gh263_D09	Ga206_A10	0.87
Gh263_D09	Ga207_A10	0.85
Gh263_D09	Ga208_A10	0.88
Gh263_D09	Ga210_A10	0.9
Gh263_D09	Ga211_A10	0.87
Gh263_D09	Ga212_A10	0.79
Gh263_D09	Ga213_A10	0.81
Gh263_D09	Ga214_A10	0.9
Gh264_D09	Ga173_A10	0.72
Gh264_D09	Ga197_A10	0.8
Gh264_D09	Ga198_A10	0.77
Gh264_D09	Ga205_A10	0.87
Gh264_D09	Ga206_A10	0.86
Gh264_D09	Ga207_A10	0.83
Gh264_D09	Ga208_A10	0.83
Gh264_D09	Ga210_A10	0.89
Gh264_D09	Ga211_A10	0.83
Gh264_D09	Ga213_A10	0.79
Gh264_D09	Ga214_A10	0.87
Gh265_D09	Ga197_A10	0.8
Gh265_D09	Ga198_A10	0.79
Gh265_D09	Ga205_A10	0.87
Gh265_D09	Ga206_A10	0.8
Gh265_D09	Ga207_A10	0.84
Gh265_D09	Ga210_A10	0.85
Gh265_D09	Ga211_A10	0.83
Gh265_D09	Ga212_A10	0.78
Gh265_D09	Ga213_A10	0.8
Gh265_D09	Ga214_A10	0.78
Gh265_D09	Ga208_A10	0.68
Gh265_D09	Ga173_A10	0.6
Gh266_D09	Ga173_A10	0.71
Gh266_D09	Ga197_A10	0.79
Gh266_D09	Ga198_A10	0.79
Gh266_D09	Ga205_A10	0.87
Gh266_D09	Ga206_A10	0.83
Gh266_D09	Ga207_A10	0.85
Gh266_D09	Ga208_A10	0.81
Gh266_D09	Ga210_A10	0.86
Gh266_D09	Ga211_A10	0.81
Gh266_D09	Ga212_A10	0.76
Gh266_D09	Ga213_A10	0.81
Gh266_D09	Ga214_A10	0.86
Gh267_D09	Ga197_A10	0.79
Gh267_D09	Ga198_A10	0.74
Gh267_D09	Ga205_A10	0.86
Gh267_D09	Ga206_A10	0.74
Gh267_D09	Ga207_A10	0.84
Gh267_D09	Ga210_A10	0.8
Gh267_D09	Ga211_A10	0.8
Gh267_D09	Ga212_A10	0.77
Gh267_D09	Ga213_A10	0.8
Gh267_D09	Ga214_A10	0.78
Gh267_D09	Ga173_A10	0.61
Gh267_D09	Ga208_A10	0.69
Gh268_D09	Ga029_A04	0.7
Gh268_D09	Ga045_A04	0.72
Gh268_D09	Ga135_A08	0.67
Gh268_D09	Ga136_A08	0.67
Gh268_D09	Ga179_A10	0.66
Gh268_D09	Ga180_A10	0.69
Gh269_D09	Ga135_A08	0.76
Gh269_D09	Ga136_A08	0.75
Gh269_D09	Ga179_A10	0.77
Gh269_D09	Ga029_A04	0.63
Gh269_D09	Ga045_A04	0.62
Gh270_D09	Ga173_A10	0.89
Gh270_D09	Ga205_A10	0.74
Gh270_D09	Ga207_A10	0.72
Gh270_D09	Ga197_A10	0.68
Gh270_D09	Ga198_A10	0.68
Gh270_D09	Ga206_A10	0.64
Gh270_D09	Ga210_A10	0.66
Gh270_D09	Ga211_A10	0.66
Gh270_D09	Ga212_A10	0.64
Gh270_D09	Ga213_A10	0.69
Gh270_D09	Ga214_A10	0.62
Gh271_D09	Ga173_A10	0.9
Gh271_D09	Ga197_A10	0.71
Gh271_D09	Ga198_A10	0.71
Gh271_D09	Ga205_A10	0.75
Gh271_D09	Ga206_A10	0.74
Gh271_D09	Ga207_A10	0.74
Gh271_D09	Ga208_A10	0.72
Gh271_D09	Ga210_A10	0.73
Gh271_D09	Ga211_A10	0.74
Gh271_D09	Ga214_A10	0.76
Gh271_D09	Ga213_A10	0.68
Gh272_D09	Ga088_A06	0.94
Gh272_D09	Ga200_A10	0.87
Gh272_D09	Ga201_A10	0.84
Gh272_D09	Ga202_A10	0.9
Gh272_D09	Ga216_A10	0.87
Gh272_D09	Ga217_A10	0.87
Gh272_D09	Ga223_A10	0.74
Gh272_D09	Ga203_A10	0.63
Gh273_D09	Ga088_A06	0.9
Gh273_D09	Ga200_A10	0.86
Gh273_D09	Ga216_A10	0.84
Gh273_D09	Ga217_A10	0.88
Gh273_D09	Ga223_A10	0.79
Gh273_D09	Ga203_A10	0.64
Gh274_D09	Ga216_A10	0.72
Gh274_D09	Ga223_A10	0.73
Gh274_D09	Ga200_A10	0.63
Gh274_D09	Ga201_A10	0.66
Gh274_D09	Ga217_A10	0.66
Gh275_D09	Ga088_A06	0.78
Gh275_D09	Ga200_A10	0.74
Gh275_D09	Ga201_A10	0.75
Gh275_D09	Ga202_A10	0.82
Gh275_D09	Ga216_A10	0.75
Gh275_D09	Ga217_A10	0.76
Gh275_D09	Ga223_A10	0.83
Gh275_D09	Ga203_A10	0.63
Gh276_D09	Ga201_A10	0.73
Gh276_D09	Ga217_A10	0.71
Gh276_D09	Ga223_A10	0.79
Gh276_D09	Ga088_A06	0.68
Gh276_D09	Ga200_A10	0.69
Gh276_D09	Ga202_A10	0.67
Gh276_D09	Ga216_A10	0.66
Gh276_D09	Ga203_A10	0.61
Gh277_D09	Ga200_A10	0.71
Gh277_D09	Ga201_A10	0.73
Gh277_D09	Ga217_A10	0.7
Gh277_D09	Ga223_A10	0.74
Gh277_D09	Ga088_A06	0.68
Gh277_D09	Ga202_A10	0.67
Gh277_D09	Ga216_A10	0.69
Gh277_D09	Ga203_A10	0.62
Gh278_D09	Ga200_A10	0.84
Gh278_D09	Ga216_A10	0.76
Gh278_D09	Ga217_A10	0.81
Gh278_D09	Ga203_A10	0.66
Gh279_D09	Ga215_A10	0.99
Gh280_D09	Ga215_A10	0.95
Gh281_D09	Ga124_A07	0.79
Gh281_D09	Ga176_A10	0.84
Gh282_D09	Ga177_A10	0.91
Gh283_D09	Ga240_A13	0.79
Gh283_D09	Ga241_A13	0.82
Gh283_D09	Ga242_A13	0.81
Gh283_D09	Ga243_A13	0.82
Gh283_D09	Ga163_A09	0.61
Gh283_D09	Ga178_A10	0.63
Gh284_D09	Ga240_A13	0.84
Gh284_D09	Ga241_A13	0.83
Gh284_D09	Ga242_A13	0.84
Gh284_D09	Ga243_A13	0.83
Gh284_D09	Ga163_A09	0.65
Gh284_D09	Ga178_A10	0.62
Gh286_D09	Ga150_A08	0.98
Gh287_D09	Ga109_A07	0.81
Gh287_D09	Ga182_A10	0.77
Gh287_D09	Ga183_A10	0.81
Gh287_D09	Ga184_A10	0.82
Gh287_D09	Ga185_A10	0.82
Gh287_D09	Ga186_A10	0.77
Gh287_D09	Ga187_A10	0.76
Gh287_D09	Ga188_A10	0.81
Gh287_D09	Ga190_A10	0.82
Gh287_D09	Ga191_A10	0.77
Gh287_D09	Ga193_A10	0.77
Gh287_D09	Ga194_A10	0.76
Gh287_D09	Ga195_A10	0.76
Gh287_D09	Ga228_A11	0.8
Gh287_D09	Ga227_A11	0.68
Gh288_D09	Ga152_A08	0.71
Gh288_D09	Ga153_A08	0.95
Gh289_D09	Ga152_A08	0.95
Gh289_D09	Ga153_A08	0.72
Gh291_D10	Ga017_A03	0.96
Gh292_D10	Ga016_A03	0.94
Gh293_D10	Ga016_A03	0.93
Gh294_D10	Ga015_A03	0.92
Gh294_D10	Ga014_A03	0.69
Gh295_D10	Ga100_A07	0.71
Gh295_D10	Ga149_A08	0.94
Gh295_D10	Ga101_A07	0.7
Gh295_D10	Ga102_A07	0.7
Gh295_D10	Ga097_A07	0.67
Gh297_D11	Ga172_A09	0.95
Gh298_D11	Ga166_A09	0.95
Gh298_D11	Ga078_A05	0.66
Gh299_D11	Ga001_A01	0.96
Gh299_D11	Ga004_A01	0.73
Gh299_D11	Ga005_A01	0.74
Gh299_D11	Ga006_A01	0.73
Gh299_D11	Ga108_A07	0.75
Gh299_D11	Ga219_A10	0.72
Gh299_D11	Ga220_A10	0.74
Gh299_D11	Ga222_A10	0.74
Gh299_D11	Ga234_A12	0.74
Gh300_D11	Ga157_A09	0.9
Gh300_D11	Ga158_A09	0.82
Gh301_D11	Ga157_A09	0.9
Gh301_D11	Ga158_A09	0.87
Gh302_D11	Ga157_A09	0.79
Gh302_D11	Ga158_A09	0.62
Gh303_D11	Ga042_A04	0.91
Gh305_D11	Ga170_A09	0.96
Gh305_D11	Ga171_A09	0.96
Gh306_D13	Ga154_A08	0.85
Gh306_D13	Ga163_A09	0.92
Gh306_D13	Ga164_A09	0.85
Gh306_D13	Ga178_A10	0.63
Gh306_D13	Ga240_A13	0.67
Gh306_D13	Ga243_A13	0.67
Gh306_D13	Ga242_A13	0.65
Gh306_D13	Ga241_A13	0.67
Gh307_D13	Ga126_A07	0.7
Gh307_D13	Ga127_A07	0.87
Gh307_D13	Ga129_A07	0.87
Gh307_D13	Ga235_A12	0.72
Gh307_D13	Ga236_A12	0.72
Gh307_D13	Ga125_A07	0.62
Gh307_D13	Ga128_A07	0.7
Gh308_D13	Ga127_A07	0.89
Gh308_D13	Ga128_A07	0.73
Gh308_D13	Ga129_A07	0.88
Gh308_D13	Ga236_A12	0.71
Gh308_D13	Ga125_A07	0.68
Gh308_D13	Ga126_A07	0.68
Gh308_D13	Ga235_A12	0.7
Gh309_D13	Ga127_A07	0.95
Gh309_D13	Ga129_A07	0.93
Gh309_D13	Ga236_A12	0.71
Gh309_D13	Ga125_A07	0.7
Gh309_D13	Ga126_A07	0.69
Gh309_D13	Ga235_A12	0.68
Gh309_D13	Ga128_A07	0.69
Gh310_D13	Ga127_A07	0.77
Gh310_D13	Ga129_A07	0.75
Gh310_D13	Ga125_A07	0.62
Gh310_D13	Ga126_A07	0.7
Gh310_D13	Ga236_A12	0.68
Gh310_D13	Ga235_A12	0.67
Gh310_D13	Ga128_A07	0.66
Gh313_scaffold1048.1	Ga009_A02	0.77
Gh313_scaffold1048.1	Ga010_A02	0.73
Gh313_scaffold1048.1	Ga011_A02	0.77
Gh313_scaffold1048.1	Ga012_A02	0.76
Gh313_scaffold1048.1	Ga168_A09	0.82
Gh313_scaffold1048.1	Ga239_A13	0.89
Gh313_scaffold1048.1	Ga167_A09	0.87
Gh314_scaffold10515.1	Ga059_A04	0.8
Gh314_scaffold10515.1	Ga061_A04	0.85
Gh314_scaffold10515.1	Ga062_A04	0.88
Gh315_scaffold1080.1	Ga002_A01	0.81
Gh315_scaffold1080.1	Ga069_A04	0.73
Gh315_scaffold1080.1	Ga156_A09	0.84
Gh315_scaffold1080.1	Ga071_A04	0.6
Gh315_scaffold1080.1	Ga072_A04	0.64
Gh316_scaffold1080.1	Ga002_A01	0.92
Gh316_scaffold1080.1	Ga072_A04	0.73
Gh316_scaffold1080.1	Ga156_A09	0.91
Gh317_scaffold1080.1	Ga002_A01	0.82
Gh317_scaffold1080.1	Ga156_A09	0.85
Gh317_scaffold1080.1	Ga072_A04	0.64
Gh317_scaffold1080.1	Ga070_A04	0.67
Gh318_scaffold1080.1	Ga002_A01	0.71
Gh318_scaffold1080.1	Ga156_A09	0.65
Gh319_scaffold1080.1	Ga002_A01	0.82
Gh319_scaffold1080.1	Ga156_A09	0.91
Gh319_scaffold1080.1	Ga072_A04	0.62
Gh319_scaffold1080.1	Ga070_A04	0.65
Gh320_scaffold1088.1	Ga059_A04	0.77
Gh320_scaffold1088.1	Ga061_A04	0.88
Gh320_scaffold1088.1	Ga062_A04	0.84
Gh321_scaffold1088.1	Ga059_A04	0.75
Gh321_scaffold1088.1	Ga061_A04	0.84
Gh321_scaffold1088.1	Ga062_A04	0.83
Gh322_scaffold1088.1	Ga059_A04	0.8
Gh322_scaffold1088.1	Ga061_A04	0.88
Gh322_scaffold1088.1	Ga062_A04	0.9
Gh323_scaffold1088.1	Ga059_A04	0.73
Gh323_scaffold1088.1	Ga062_A04	0.71
Gh323_scaffold1088.1	Ga061_A04	0.69
Gh324_scaffold1088.1	Ga059_A04	0.76
Gh324_scaffold1088.1	Ga061_A04	0.78
Gh324_scaffold1088.1	Ga062_A04	0.76
Gh325_scaffold1088.1	Ga059_A04	0.76
Gh325_scaffold1088.1	Ga062_A04	0.76
Gh326_scaffold1088.1	Ga059_A04	0.75
Gh326_scaffold1088.1	Ga061_A04	0.75
Gh326_scaffold1088.1	Ga062_A04	0.78
Gh327_scaffold1088.1	Ga059_A04	0.71
Gh327_scaffold1088.1	Ga061_A04	0.7
Gh327_scaffold1088.1	Ga062_A04	0.73
Gh328_scaffold1088.1	Ga059_A04	0.73
Gh328_scaffold1088.1	Ga061_A04	0.77
Gh328_scaffold1088.1	Ga062_A04	0.71
Gh329_scaffold1088.1	Ga059_A04	0.77
Gh329_scaffold1088.1	Ga061_A04	0.88
Gh329_scaffold1088.1	Ga062_A04	0.8
Gh330_scaffold1088.1	Ga059_A04	0.73
Gh330_scaffold1088.1	Ga061_A04	0.78
Gh330_scaffold1088.1	Ga062_A04	0.79
Gh331_scaffold1088.1	Ga059_A04	0.78
Gh331_scaffold1088.1	Ga061_A04	0.85
Gh331_scaffold1088.1	Ga062_A04	0.86
Gh332_scaffold1088.1	Ga059_A04	0.74
Gh332_scaffold1088.1	Ga061_A04	0.78
Gh332_scaffold1088.1	Ga062_A04	0.76
Gh333_scaffold1088.1	Ga059_A04	0.77
Gh333_scaffold1088.1	Ga061_A04	0.87
Gh333_scaffold1088.1	Ga062_A04	0.8
Gh334_scaffold1088.1	Ga059_A04	0.74
Gh334_scaffold1088.1	Ga061_A04	0.75
Gh334_scaffold1088.1	Ga062_A04	0.78
Gh336_scaffold1088.1	Ga059_A04	0.78
Gh336_scaffold1088.1	Ga061_A04	0.77
Gh336_scaffold1088.1	Ga062_A04	0.79
Gh337_scaffold1088.1	Ga059_A04	0.75
Gh337_scaffold1088.1	Ga061_A04	0.75
Gh337_scaffold1088.1	Ga062_A04	0.77
Gh338_scaffold1088.1	Ga059_A04	0.77
Gh338_scaffold1088.1	Ga062_A04	0.77
Gh339_scaffold11578.1	Ga138_A08	0.74
Gh339_scaffold11578.1	Ga139_A08	0.76
Gh339_scaffold11578.1	Ga140_A08	0.75
Gh339_scaffold11578.1	Ga141_A08	0.74
Gh339_scaffold11578.1	Ga142_A08	0.72
Gh339_scaffold11578.1	Ga144_A08	0.79
Gh339_scaffold11578.1	Ga146_A08	0.74
Gh339_scaffold11578.1	Ga147_A08	0.78
Gh339_scaffold11578.1	Ga231_A12	0.86
Gh340_scaffold1227.1	Ga246_A13	0.72
Gh340_scaffold1227.1	Ga244_A13	0.61
Gh340_scaffold1227.1	Ga245_A13	0.66
Gh341_scaffold1227.1	Ga244_A13	0.72
Gh341_scaffold1227.1	Ga245_A13	0.74
Gh341_scaffold1227.1	Ga246_A13	0.97
Gh342_scaffold1227.1	Ga244_A13	0.84
Gh342_scaffold1227.1	Ga245_A13	0.84
Gh342_scaffold1227.1	Ga246_A13	0.72
Gh343_scaffold1227.1	Ga244_A13	0.79
Gh343_scaffold1227.1	Ga245_A13	0.86
Gh343_scaffold1227.1	Ga246_A13	0.73
Gh344_scaffold1227.1	Ga244_A13	0.78
Gh344_scaffold1227.1	Ga245_A13	0.87
Gh344_scaffold1227.1	Ga246_A13	0.73
Gh345_scaffold1227.1	Ga244_A13	0.78
Gh345_scaffold1227.1	Ga245_A13	0.89
Gh345_scaffold1227.1	Ga246_A13	0.73
Gh346_scaffold1227.1	Ga244_A13	0.77
Gh346_scaffold1227.1	Ga245_A13	0.87
Gh346_scaffold1227.1	Ga246_A13	0.73
Gh347_scaffold1227.1	Ga244_A13	0.77
Gh347_scaffold1227.1	Ga245_A13	0.9
Gh347_scaffold1227.1	Ga246_A13	0.71
Gh348_scaffold1227.1	Ga246_A13	0.96
Gh348_scaffold1227.1	Ga244_A13	0.67
Gh348_scaffold1227.1	Ga245_A13	0.68
Gh349_scaffold12317.1	Ga138_A08	0.75
Gh349_scaffold12317.1	Ga139_A08	0.75
Gh349_scaffold12317.1	Ga140_A08	0.77
Gh349_scaffold12317.1	Ga141_A08	0.76
Gh349_scaffold12317.1	Ga142_A08	0.74
Gh349_scaffold12317.1	Ga144_A08	0.79
Gh349_scaffold12317.1	Ga146_A08	0.79
Gh349_scaffold12317.1	Ga147_A08	0.78
Gh349_scaffold12317.1	Ga148_A08	0.73
Gh349_scaffold12317.1	Ga230_A12	0.72
Gh349_scaffold12317.1	Ga231_A12	0.8
Gh350_scaffold1346.1	Ga059_A04	0.99
Gh350_scaffold1346.1	Ga061_A04	0.81
Gh350_scaffold1346.1	Ga062_A04	0.66
Gh351_scaffold1346.1	Ga059_A04	0.81
Gh351_scaffold1346.1	Ga061_A04	0.78
Gh351_scaffold1346.1	Ga062_A04	0.7
Gh352_scaffold1346.1	Ga059_A04	0.76
Gh352_scaffold1346.1	Ga061_A04	0.82
Gh352_scaffold1346.1	Ga062_A04	0.83
Gh353_scaffold1346.1	Ga059_A04	0.74
Gh353_scaffold1346.1	Ga061_A04	0.8
Gh353_scaffold1346.1	Ga062_A04	0.95
Gh354_scaffold1346.1	Ga059_A04	0.8
Gh354_scaffold1346.1	Ga061_A04	0.93
Gh354_scaffold1346.1	Ga062_A04	0.93
Gh355_scaffold1346.1	Ga059_A04	0.73
Gh355_scaffold1346.1	Ga061_A04	0.75
Gh355_scaffold1346.1	Ga062_A04	0.76
Gh356_scaffold1346.1	Ga059_A04	0.72
Gh356_scaffold1346.1	Ga061_A04	0.74
Gh356_scaffold1346.1	Ga062_A04	0.73
Gh357_scaffold1346.1	Ga059_A04	0.77
Gh357_scaffold1346.1	Ga061_A04	0.87
Gh357_scaffold1346.1	Ga062_A04	0.81
Gh358_scaffold1346.1	Ga059_A04	0.77
Gh358_scaffold1346.1	Ga061_A04	0.88
Gh358_scaffold1346.1	Ga062_A04	0.81
Gh359_scaffold1346.1	Ga059_A04	0.73
Gh359_scaffold1346.1	Ga061_A04	0.76
Gh359_scaffold1346.1	Ga062_A04	0.75
Gh360_scaffold1346.1	Ga059_A04	0.67
Gh360_scaffold1346.1	Ga062_A04	0.69
Gh361_scaffold1346.1	Ga061_A04	0.71
Gh361_scaffold1346.1	Ga062_A04	0.71
Gh361_scaffold1346.1	Ga059_A04	0.66
Gh362_scaffold1346.1	Ga059_A04	0.74
Gh362_scaffold1346.1	Ga061_A04	0.76
Gh362_scaffold1346.1	Ga062_A04	0.76
Gh363_scaffold1346.1	Ga059_A04	0.63
Gh363_scaffold1346.1	Ga062_A04	0.64
Gh363_scaffold1346.1	Ga061_A04	0.65
Gh364_scaffold1346.1	Ga059_A04	0.77
Gh364_scaffold1346.1	Ga061_A04	0.77
Gh364_scaffold1346.1	Ga062_A04	0.79
Gh365_scaffold1346.1	Ga059_A04	0.74
Gh365_scaffold1346.1	Ga061_A04	0.8
Gh365_scaffold1346.1	Ga062_A04	0.77
Gh366_scaffold1346.1	Ga059_A04	0.85
Gh366_scaffold1346.1	Ga061_A04	0.82
Gh366_scaffold1346.1	Ga062_A04	0.84
Gh367_scaffold1346.1	Ga059_A04	0.78
Gh367_scaffold1346.1	Ga061_A04	0.8
Gh367_scaffold1346.1	Ga062_A04	0.82
Gh368_scaffold1346.1	Ga059_A04	0.74
Gh368_scaffold1346.1	Ga061_A04	0.78
Gh368_scaffold1346.1	Ga062_A04	0.75
Gh369_scaffold1346.1	Ga059_A04	0.78
Gh369_scaffold1346.1	Ga062_A04	0.8
Gh370_scaffold1346.1	Ga059_A04	0.77
Gh370_scaffold1346.1	Ga061_A04	0.78
Gh370_scaffold1346.1	Ga062_A04	0.8
Gh371_scaffold1346.1	Ga059_A04	0.75
Gh371_scaffold1346.1	Ga061_A04	0.74
Gh371_scaffold1346.1	Ga062_A04	0.77
Gh372_scaffold1346.1	Ga059_A04	0.75
Gh372_scaffold1346.1	Ga062_A04	0.79
Gh374_scaffold154.1	Ga105_A07	0.73
Gh374_scaffold154.1	Ga106_A07	0.7
Gh374_scaffold154.1	Ga117_A07	0.96
Gh374_scaffold154.1	Ga107_A07	0.67
Gh375_scaffold1551.1	Ga010_A02	0.79
Gh375_scaffold1551.1	Ga011_A02	0.79
Gh375_scaffold1551.1	Ga012_A02	0.79
Gh375_scaffold1551.1	Ga167_A09	0.78
Gh375_scaffold1551.1	Ga168_A09	0.79
Gh375_scaffold1551.1	Ga239_A13	0.78
Gh375_scaffold1551.1	Ga009_A02	0.82
Gh376_scaffold1551.1	Ga009_A02	0.85
Gh376_scaffold1551.1	Ga010_A02	0.82
Gh376_scaffold1551.1	Ga012_A02	0.71
Gh376_scaffold1551.1	Ga167_A09	0.72
Gh376_scaffold1551.1	Ga168_A09	0.73
Gh376_scaffold1551.1	Ga239_A13	0.71
Gh376_scaffold1551.1	Ga011_A02	0.61
Gh377_scaffold1551.1	Ga009_A02	0.76
Gh377_scaffold1551.1	Ga010_A02	0.74
Gh377_scaffold1551.1	Ga011_A02	0.66
Gh377_scaffold1551.1	Ga167_A09	0.61
Gh377_scaffold1551.1	Ga168_A09	0.61
Gh377_scaffold1551.1	Ga012_A02	0.62
Gh378_scaffold1551.1	Ga009_A02	0.87
Gh378_scaffold1551.1	Ga010_A02	0.86
Gh378_scaffold1551.1	Ga012_A02	0.73
Gh378_scaffold1551.1	Ga167_A09	0.71
Gh378_scaffold1551.1	Ga168_A09	0.71
Gh380_scaffold1611.1	Ga244_A13	0.99
Gh380_scaffold1611.1	Ga245_A13	0.78
Gh380_scaffold1611.1	Ga246_A13	0.7
Gh381_scaffold171.1	Ga075_A05	0.99
Gh382_scaffold171.1	Ga076_A05	0.99
Gh382_scaffold171.1	Ga077_A05	0.99
Gh383_scaffold171.1	Ga078_A05	0.98
Gh383_scaffold171.1	Ga166_A09	0.66
Gh384_scaffold171.1	Ga079_A05	0.97
Gh384_scaffold171.1	Ga080_A05	0.92
Gh384_scaffold171.1	Ga126_A07	0.64
Gh385_scaffold171.1	Ga079_A05	0.96
Gh385_scaffold171.1	Ga080_A05	0.7
Gh385_scaffold171.1	Ga126_A07	0.65
Gh386_scaffold178.1	Ga125_A07	0.77
Gh386_scaffold178.1	Ga126_A07	0.72
Gh386_scaffold178.1	Ga127_A07	0.71
Gh386_scaffold178.1	Ga129_A07	0.71
Gh386_scaffold178.1	Ga235_A12	0.86
Gh386_scaffold178.1	Ga236_A12	0.86
Gh386_scaffold178.1	Ga128_A07	0.66
Gh386_scaffold178.1	Ga079_A05	0.6
Gh388_scaffold1851.1	Ga138_A08	0.75
Gh388_scaffold1851.1	Ga139_A08	0.78
Gh388_scaffold1851.1	Ga140_A08	0.78
Gh388_scaffold1851.1	Ga141_A08	0.76
Gh388_scaffold1851.1	Ga142_A08	0.74
Gh388_scaffold1851.1	Ga144_A08	0.78
Gh388_scaffold1851.1	Ga146_A08	0.7
Gh388_scaffold1851.1	Ga147_A08	0.73
Gh388_scaffold1851.1	Ga231_A12	0.77
Gh390_scaffold1851.1	Ga144_A08	0.73
Gh390_scaffold1851.1	Ga146_A08	0.78
Gh390_scaffold1851.1	Ga147_A08	0.73
Gh390_scaffold1851.1	Ga148_A08	0.7
Gh390_scaffold1851.1	Ga230_A12	0.71
Gh390_scaffold1851.1	Ga231_A12	0.73
Gh390_scaffold1851.1	Ga139_A08	0.69
Gh390_scaffold1851.1	Ga141_A08	0.69
Gh390_scaffold1851.1	Ga143_A08	0.65
Gh390_scaffold1851.1	Ga138_A08	0.67
Gh390_scaffold1851.1	Ga142_A08	0.67
Gh390_scaffold1851.1	Ga140_A08	0.68
Gh391_scaffold1851.1	Ga138_A08	0.77
Gh391_scaffold1851.1	Ga139_A08	0.79
Gh391_scaffold1851.1	Ga140_A08	0.77
Gh391_scaffold1851.1	Ga141_A08	0.78
Gh391_scaffold1851.1	Ga142_A08	0.75
Gh391_scaffold1851.1	Ga143_A08	0.76
Gh391_scaffold1851.1	Ga144_A08	0.82
Gh391_scaffold1851.1	Ga146_A08	0.74
Gh391_scaffold1851.1	Ga147_A08	0.8
Gh391_scaffold1851.1	Ga148_A08	0.82
Gh391_scaffold1851.1	Ga230_A12	0.97
Gh391_scaffold1851.1	Ga231_A12	0.79
Gh392_scaffold1852.1	Ga138_A08	0.92
Gh392_scaffold1852.1	Ga139_A08	0.79
Gh392_scaffold1852.1	Ga140_A08	0.92
Gh392_scaffold1852.1	Ga141_A08	0.75
Gh392_scaffold1852.1	Ga142_A08	0.88
Gh392_scaffold1852.1	Ga144_A08	0.75
Gh392_scaffold1852.1	Ga147_A08	0.74
Gh392_scaffold1852.1	Ga148_A08	0.72
Gh392_scaffold1852.1	Ga230_A12	0.71
Gh392_scaffold1852.1	Ga231_A12	0.75
Gh392_scaffold1852.1	Ga146_A08	0.69
Gh393_scaffold1852.1	Ga138_A08	0.8
Gh393_scaffold1852.1	Ga139_A08	0.93
Gh393_scaffold1852.1	Ga140_A08	0.8
Gh393_scaffold1852.1	Ga141_A08	0.95
Gh393_scaffold1852.1	Ga142_A08	0.79
Gh393_scaffold1852.1	Ga143_A08	0.89
Gh393_scaffold1852.1	Ga144_A08	0.76
Gh393_scaffold1852.1	Ga146_A08	0.74
Gh393_scaffold1852.1	Ga147_A08	0.77
Gh393_scaffold1852.1	Ga148_A08	0.78
Gh393_scaffold1852.1	Ga230_A12	0.79
Gh393_scaffold1852.1	Ga231_A12	0.77
Gh394_scaffold1852.1	Ga139_A08	0.77
Gh394_scaffold1852.1	Ga140_A08	0.78
Gh394_scaffold1852.1	Ga141_A08	0.78
Gh394_scaffold1852.1	Ga143_A08	0.74
Gh394_scaffold1852.1	Ga144_A08	0.9
Gh394_scaffold1852.1	Ga147_A08	0.84
Gh394_scaffold1852.1	Ga148_A08	0.85
Gh394_scaffold1852.1	Ga230_A12	0.86
Gh394_scaffold1852.1	Ga231_A12	0.83
Gh395_scaffold1852.1	Ga138_A08	0.76
Gh395_scaffold1852.1	Ga139_A08	0.76
Gh395_scaffold1852.1	Ga140_A08	0.78
Gh395_scaffold1852.1	Ga141_A08	0.77
Gh395_scaffold1852.1	Ga142_A08	0.74
Gh395_scaffold1852.1	Ga144_A08	0.94
Gh395_scaffold1852.1	Ga146_A08	0.74
Gh395_scaffold1852.1	Ga147_A08	0.79
Gh395_scaffold1852.1	Ga148_A08	0.8
Gh395_scaffold1852.1	Ga230_A12	0.82
Gh395_scaffold1852.1	Ga231_A12	0.8
Gh396_scaffold1852.1	Ga138_A08	0.78
Gh396_scaffold1852.1	Ga139_A08	0.78
Gh396_scaffold1852.1	Ga140_A08	0.79
Gh396_scaffold1852.1	Ga141_A08	0.76
Gh396_scaffold1852.1	Ga142_A08	0.76
Gh396_scaffold1852.1	Ga144_A08	0.81
Gh396_scaffold1852.1	Ga146_A08	0.74
Gh396_scaffold1852.1	Ga147_A08	0.78
Gh396_scaffold1852.1	Ga148_A08	0.79
Gh396_scaffold1852.1	Ga231_A12	0.78
Gh396_scaffold1852.1	Ga230_A12	0.81
Gh397_scaffold1852.1	Ga138_A08	0.73
Gh397_scaffold1852.1	Ga139_A08	0.78
Gh397_scaffold1852.1	Ga140_A08	0.78
Gh397_scaffold1852.1	Ga141_A08	0.77
Gh397_scaffold1852.1	Ga142_A08	0.73
Gh397_scaffold1852.1	Ga143_A08	0.75
Gh397_scaffold1852.1	Ga144_A08	0.8
Gh397_scaffold1852.1	Ga146_A08	0.74
Gh397_scaffold1852.1	Ga147_A08	0.8
Gh397_scaffold1852.1	Ga148_A08	0.96
Gh397_scaffold1852.1	Ga230_A12	0.83
Gh397_scaffold1852.1	Ga231_A12	0.79
Gh398_scaffold1852.1	Ga140_A08	0.7
Gh398_scaffold1852.1	Ga143_A08	0.72
Gh398_scaffold1852.1	Ga144_A08	0.71
Gh398_scaffold1852.1	Ga146_A08	0.72
Gh398_scaffold1852.1	Ga148_A08	0.81
Gh398_scaffold1852.1	Ga230_A12	0.8
Gh398_scaffold1852.1	Ga138_A08	0.62
Gh398_scaffold1852.1	Ga142_A08	0.63
Gh398_scaffold1852.1	Ga139_A08	0.68
Gh398_scaffold1852.1	Ga231_A12	0.68
Gh398_scaffold1852.1	Ga147_A08	0.69
Gh398_scaffold1852.1	Ga141_A08	0.7
Gh399_scaffold1852.1	Ga140_A08	0.76
Gh399_scaffold1852.1	Ga141_A08	0.73
Gh399_scaffold1852.1	Ga143_A08	0.72
Gh399_scaffold1852.1	Ga144_A08	0.74
Gh399_scaffold1852.1	Ga146_A08	0.72
Gh399_scaffold1852.1	Ga147_A08	0.94
Gh399_scaffold1852.1	Ga148_A08	0.83
Gh399_scaffold1852.1	Ga230_A12	0.8
Gh399_scaffold1852.1	Ga231_A12	0.74
Gh399_scaffold1852.1	Ga139_A08	0.69
Gh399_scaffold1852.1	Ga138_A08	0.61
Gh399_scaffold1852.1	Ga142_A08	0.63
Gh400_scaffold1852.1	Ga139_A08	0.72
Gh400_scaffold1852.1	Ga140_A08	0.72
Gh400_scaffold1852.1	Ga141_A08	0.72
Gh400_scaffold1852.1	Ga143_A08	0.71
Gh400_scaffold1852.1	Ga144_A08	0.76
Gh400_scaffold1852.1	Ga146_A08	1
Gh400_scaffold1852.1	Ga147_A08	0.77
Gh400_scaffold1852.1	Ga148_A08	0.78
Gh400_scaffold1852.1	Ga230_A12	0.81
Gh400_scaffold1852.1	Ga231_A12	0.75
Gh400_scaffold1852.1	Ga138_A08	0.69
Gh400_scaffold1852.1	Ga142_A08	0.69
Gh401_scaffold1852.1	Ga146_A08	0.71
Gh401_scaffold1852.1	Ga147_A08	0.7
Gh401_scaffold1852.1	Ga148_A08	0.74
Gh401_scaffold1852.1	Ga230_A12	0.75
Gh401_scaffold1852.1	Ga142_A08	0.6
Gh401_scaffold1852.1	Ga143_A08	0.64
Gh401_scaffold1852.1	Ga140_A08	0.66
Gh401_scaffold1852.1	Ga139_A08	0.66
Gh401_scaffold1852.1	Ga141_A08	0.66
Gh401_scaffold1852.1	Ga231_A12	0.67
Gh401_scaffold1852.1	Ga144_A08	0.69
Gh403_scaffold2285.1	Ga240_A13	0.8
Gh403_scaffold2285.1	Ga241_A13	0.76
Gh403_scaffold2285.1	Ga242_A13	0.74
Gh403_scaffold2285.1	Ga243_A13	0.75
Gh403_scaffold2285.1	Ga178_A10	0.62
Gh404_scaffold2285.1	Ga240_A13	0.99
Gh404_scaffold2285.1	Ga241_A13	0.79
Gh404_scaffold2285.1	Ga242_A13	0.78
Gh404_scaffold2285.1	Ga243_A13	0.8
Gh404_scaffold2285.1	Ga178_A10	0.61
Gh404_scaffold2285.1	Ga163_A09	0.63
Gh404_scaffold2285.1	Ga154_A08	0.65
Gh405_scaffold2285.1	Ga240_A13	0.81
Gh405_scaffold2285.1	Ga241_A13	0.84
Gh405_scaffold2285.1	Ga242_A13	0.82
Gh405_scaffold2285.1	Ga243_A13	0.82
Gh405_scaffold2285.1	Ga164_A09	0.61
Gh405_scaffold2285.1	Ga178_A10	0.62
Gh405_scaffold2285.1	Ga163_A09	0.64
Gh405_scaffold2285.1	Ga154_A08	0.68
Gh406_scaffold2285.1	Ga240_A13	0.75
Gh406_scaffold2285.1	Ga241_A13	0.79
Gh406_scaffold2285.1	Ga242_A13	0.79
Gh406_scaffold2285.1	Ga243_A13	0.79
Gh406_scaffold2285.1	Ga163_A09	0.61
Gh407_scaffold2285.1	Ga240_A13	0.8
Gh407_scaffold2285.1	Ga241_A13	0.85
Gh407_scaffold2285.1	Ga242_A13	0.81
Gh407_scaffold2285.1	Ga243_A13	0.84
Gh407_scaffold2285.1	Ga164_A09	0.63
Gh407_scaffold2285.1	Ga178_A10	0.63
Gh407_scaffold2285.1	Ga163_A09	0.65
Gh407_scaffold2285.1	Ga154_A08	0.68
Gh408_scaffold2285.1	Ga163_A09	0.74
Gh408_scaffold2285.1	Ga240_A13	0.79
Gh408_scaffold2285.1	Ga241_A13	0.95
Gh408_scaffold2285.1	Ga242_A13	0.8
Gh408_scaffold2285.1	Ga243_A13	0.83
Gh408_scaffold2285.1	Ga154_A08	0.67
Gh409_scaffold2285.1	Ga240_A13	0.81
Gh409_scaffold2285.1	Ga241_A13	0.87
Gh409_scaffold2285.1	Ga242_A13	0.82
Gh409_scaffold2285.1	Ga243_A13	0.85
Gh409_scaffold2285.1	Ga178_A10	0.62
Gh409_scaffold2285.1	Ga163_A09	0.63
Gh409_scaffold2285.1	Ga154_A08	0.66
Gh410_scaffold2285.1	Ga240_A13	0.81
Gh410_scaffold2285.1	Ga241_A13	0.84
Gh410_scaffold2285.1	Ga242_A13	0.8
Gh410_scaffold2285.1	Ga243_A13	0.83
Gh410_scaffold2285.1	Ga164_A09	0.63
Gh410_scaffold2285.1	Ga154_A08	0.67
Gh410_scaffold2285.1	Ga163_A09	0.7
Gh411_scaffold2285.1	Ga240_A13	0.79
Gh411_scaffold2285.1	Ga243_A13	0.92
Gh411_scaffold2285.1	Ga178_A10	0.63
Gh411_scaffold2285.1	Ga241_A13	0.82
Gh411_scaffold2285.1	Ga242_A13	0.82
Gh412_scaffold235.1	Ga038_A04	0.75
Gh412_scaffold235.1	Ga130_A07	0.7
Gh412_scaffold235.1	Ga131_A07	0.7
Gh412_scaffold235.1	Ga132_A07	0.69
Gh413_scaffold235.1	Ga096_A07	0.83
Gh413_scaffold235.1	Ga097_A07	0.82
Gh413_scaffold235.1	Ga100_A07	0.83
Gh413_scaffold235.1	Ga101_A07	0.8
Gh413_scaffold235.1	Ga102_A07	0.82
Gh413_scaffold235.1	Ga149_A08	0.72
Gh413_scaffold235.1	Ga098_A07	0.7
Gh415_scaffold235.1	Ga101_A07	0.85
Gh415_scaffold235.1	Ga102_A07	0.81
Gh415_scaffold235.1	Ga096_A07	0.66
Gh416_scaffold235.1	Ga099_A07	0.88
Gh416_scaffold235.1	Ga101_A07	0.61
Gh416_scaffold235.1	Ga096_A07	0.61
Gh416_scaffold235.1	Ga100_A07	0.63
Gh416_scaffold235.1	Ga102_A07	0.61
Gh418_scaffold235.1	Ga099_A07	0.87
Gh418_scaffold235.1	Ga101_A07	0.61
Gh418_scaffold235.1	Ga096_A07	0.6
Gh418_scaffold235.1	Ga100_A07	0.62
Gh418_scaffold235.1	Ga102_A07	0.61
Gh418_scaffold235.1	Ga149_A08	0.6
Gh419_scaffold235.1	Ga121_A07	0.86
Gh419_scaffold235.1	Ga120_A07	0.69
Gh419_scaffold235.1	Ga123_A07	0.68
Gh420_scaffold235.1	Ga120_A07	0.79
Gh420_scaffold235.1	Ga123_A07	0.77
Gh420_scaffold235.1	Ga121_A07	0.66
Gh421_scaffold235.1	Ga120_A07	0.81
Gh421_scaffold235.1	Ga123_A07	0.79
Gh421_scaffold235.1	Ga121_A07	0.65
Gh422_scaffold235.1	Ga121_A07	0.75
Gh423_scaffold235.1	Ga122_A07	0.93
Gh424_scaffold235.1	Ga120_A07	0.79
Gh424_scaffold235.1	Ga123_A07	0.94
Gh424_scaffold235.1	Ga121_A07	0.65
Gh425_scaffold2385.1	Ga096_A07	0.89
Gh425_scaffold2385.1	Ga097_A07	0.88
Gh425_scaffold2385.1	Ga100_A07	0.98
Gh425_scaffold2385.1	Ga101_A07	0.86
Gh425_scaffold2385.1	Ga102_A07	0.91
Gh425_scaffold2385.1	Ga149_A08	0.7
Gh425_scaffold2385.1	Ga098_A07	0.67
Gh427_scaffold2385.1	Ga096_A07	0.85
Gh427_scaffold2385.1	Ga097_A07	0.86
Gh427_scaffold2385.1	Ga100_A07	0.9
Gh427_scaffold2385.1	Ga101_A07	0.85
Gh427_scaffold2385.1	Ga102_A07	0.98
Gh427_scaffold2385.1	Ga098_A07	0.67
Gh427_scaffold2385.1	Ga149_A08	0.69
Gh429_scaffold246.1	Ga074_A05	0.96
Gh430_scaffold251.1	Ga224_A11	0.92
Gh431_scaffold2538.1	Ga199_A10	0.96
Gh432_scaffold2595.1	Ga109_A07	0.8
Gh432_scaffold2595.1	Ga182_A10	0.77
Gh432_scaffold2595.1	Ga183_A10	0.79
Gh432_scaffold2595.1	Ga184_A10	0.8
Gh432_scaffold2595.1	Ga185_A10	0.78
Gh432_scaffold2595.1	Ga186_A10	0.78
Gh432_scaffold2595.1	Ga187_A10	0.81
Gh432_scaffold2595.1	Ga190_A10	0.78
Gh432_scaffold2595.1	Ga191_A10	0.89
Gh432_scaffold2595.1	Ga192_A10	0.86
Gh432_scaffold2595.1	Ga193_A10	0.81
Gh432_scaffold2595.1	Ga194_A10	0.99
Gh432_scaffold2595.1	Ga195_A10	0.85
Gh432_scaffold2595.1	Ga196_A10	0.75
Gh432_scaffold2595.1	Ga227_A11	0.68
Gh433_scaffold2595.1	Ga109_A07	0.81
Gh433_scaffold2595.1	Ga182_A10	0.81
Gh433_scaffold2595.1	Ga183_A10	0.81
Gh433_scaffold2595.1	Ga184_A10	0.81
Gh433_scaffold2595.1	Ga185_A10	0.79
Gh433_scaffold2595.1	Ga186_A10	0.76
Gh433_scaffold2595.1	Ga187_A10	0.78
Gh433_scaffold2595.1	Ga188_A10	0.82
Gh433_scaffold2595.1	Ga190_A10	0.79
Gh433_scaffold2595.1	Ga191_A10	0.85
Gh433_scaffold2595.1	Ga192_A10	0.82
Gh433_scaffold2595.1	Ga193_A10	0.84
Gh433_scaffold2595.1	Ga194_A10	0.85
Gh433_scaffold2595.1	Ga195_A10	0.9
Gh433_scaffold2595.1	Ga196_A10	0.87
Gh433_scaffold2595.1	Ga227_A11	0.68
Gh434_scaffold26.1	Ga204_A10	0.97
Gh437_scaffold2667.1	Ga135_A08	0.82
Gh437_scaffold2667.1	Ga136_A08	0.82
Gh437_scaffold2667.1	Ga179_A10	0.88
Gh437_scaffold2667.1	Ga045_A04	0.64
Gh437_scaffold2667.1	Ga029_A04	0.65
Gh437_scaffold2667.1	Ga180_A10	0.81
Gh438_scaffold2682.1	Ga052_A04	0.99
Gh439_scaffold269.1	Ga007_A02	0.9
Gh439_scaffold269.1	Ga056_A04	0.8
Gh439_scaffold269.1	Ga057_A04	0.88
Gh439_scaffold269.1	Ga058_A04	0.92
Gh441_scaffold280.1	Ga104_A07	0.91
Gh442_scaffold280.1	Ga104_A07	0.77
Gh443_scaffold280.1	Ga104_A07	0.87
Gh444_scaffold280.1	Ga104_A07	0.77
Gh445_scaffold280.1	Ga104_A07	0.78
Gh446_scaffold290.1	Ga105_A07	0.87
Gh446_scaffold290.1	Ga106_A07	0.87
Gh446_scaffold290.1	Ga107_A07	0.88
Gh446_scaffold290.1	Ga117_A07	0.69
Gh447_scaffold290.1	Ga105_A07	0.87
Gh447_scaffold290.1	Ga106_A07	0.89
Gh447_scaffold290.1	Ga107_A07	0.86
Gh447_scaffold290.1	Ga117_A07	0.71
Gh448_scaffold290.1	Ga105_A07	0.92
Gh448_scaffold290.1	Ga106_A07	0.93
Gh448_scaffold290.1	Ga107_A07	0.86
Gh448_scaffold290.1	Ga117_A07	0.72
Gh449_scaffold290.1	Ga105_A07	0.86
Gh449_scaffold290.1	Ga106_A07	0.86
Gh449_scaffold290.1	Ga107_A07	0.86
Gh449_scaffold290.1	Ga117_A07	0.7
Gh450_scaffold290.1	Ga105_A07	0.92
Gh450_scaffold290.1	Ga106_A07	0.93
Gh450_scaffold290.1	Ga107_A07	0.88
Gh450_scaffold290.1	Ga117_A07	0.72
Gh451_scaffold290.1	Ga105_A07	0.89
Gh451_scaffold290.1	Ga106_A07	0.93
Gh451_scaffold290.1	Ga107_A07	0.88
Gh451_scaffold290.1	Ga117_A07	0.7
Gh452_scaffold290.1	Ga105_A07	0.84
Gh452_scaffold290.1	Ga106_A07	0.86
Gh452_scaffold290.1	Ga117_A07	0.73
Gh454_scaffold3010.1	Ga026_A04	0.72
Gh454_scaffold3010.1	Ga033_A04	0.72
Gh454_scaffold3010.1	Ga025_A04	0.66
Gh454_scaffold3010.1	Ga027_A04	0.67
Gh455_scaffold3010.1	Ga029_A04	0.86
Gh455_scaffold3010.1	Ga045_A04	0.8
Gh455_scaffold3010.1	Ga135_A08	0.78
Gh455_scaffold3010.1	Ga136_A08	0.78
Gh455_scaffold3010.1	Ga179_A10	0.77
Gh455_scaffold3010.1	Ga180_A10	0.7
Gh456_scaffold3010.1	Ga029_A04	0.95
Gh456_scaffold3010.1	Ga045_A04	0.73
Gh456_scaffold3010.1	Ga135_A08	0.65
Gh456_scaffold3010.1	Ga136_A08	0.65
Gh456_scaffold3010.1	Ga179_A10	0.66
Gh456_scaffold3010.1	Ga180_A10	0.68
Gh457_scaffold3010.1	Ga029_A04	0.73
Gh457_scaffold3010.1	Ga135_A08	0.65
Gh457_scaffold3010.1	Ga136_A08	0.65
Gh457_scaffold3010.1	Ga179_A10	0.65
Gh457_scaffold3010.1	Ga180_A10	0.65
Gh457_scaffold3010.1	Ga045_A04	0.99
Gh458_scaffold3010.1	Ga029_A04	0.78
Gh458_scaffold3010.1	Ga045_A04	0.73
Gh458_scaffold3010.1	Ga135_A08	0.64
Gh458_scaffold3010.1	Ga136_A08	0.64
Gh458_scaffold3010.1	Ga179_A10	0.64
Gh458_scaffold3010.1	Ga180_A10	0.67
Gh459_scaffold306.1	Ga016_A03	0.92
Gh460_scaffold306.1	Ga015_A03	0.9
Gh460_scaffold306.1	Ga014_A03	0.66
Gh461_scaffold3109.1	Ga124_A07	0.82
Gh461_scaffold3109.1	Ga176_A10	0.99
Gh462_scaffold326.1	Ga046_A04	0.74
Gh462_scaffold326.1	Ga047_A04	0.62
Gh464_scaffold326.1	Ga046_A04	0.75
Gh464_scaffold326.1	Ga047_A04	0.63
Gh464_scaffold326.1	Ga049_A04	0.64
Gh465_scaffold326.1	Ga049_A04	0.7
Gh465_scaffold326.1	Ga046_A04	0.65
Gh466_scaffold326.1	Ga047_A04	0.93
Gh466_scaffold326.1	Ga049_A04	0.63
Gh466_scaffold326.1	Ga046_A04	0.65
Gh467_scaffold326.1	Ga047_A04	0.95
Gh467_scaffold326.1	Ga046_A04	0.64
Gh468_scaffold326.1	Ga047_A04	0.63
Gh468_scaffold326.1	Ga049_A04	0.65
[truncated: 401 more rows]

## Sheet: more than 70%
Gene in G.hirsutum	Gene in G.arboreum	similarity >70%
Gh001_A01	Ga040_A04	0.74
Gh003_A01	Ga110_A07	0.9
Gh006_A01	Ga046_A04	0.78
Gh006_A01	Ga049_A04	0.8
Gh008_A01	Ga046_A04	0.71
Gh008_A01	Ga049_A04	0.88
Gh009_A01	Ga034_A04	0.85
Gh009_A01	Ga035_A04	0.84
Gh009_A01	Ga036_A04	0.84
Gh009_A01	Ga093_A06	0.96
Gh010_A01	Ga094_A06	0.99
Gh011_A01	Ga095_A06	0.99
Gh013_A01	Ga025_A04	0.72
Gh013_A01	Ga026_A04	0.75
Gh013_A01	Ga027_A04	0.71
Gh013_A01	Ga033_A04	0.98
Gh014_A01	Ga022_A04	0.73
Gh014_A01	Ga023_A04	0.99
Gh015_A01	Ga023_A04	0.73
Gh016_A01	Ga018_A04	0.89
Gh016_A01	Ga019_A04	0.96
Gh016_A01	Ga020_A04	0.94
Gh017_A01	Ga238_A12	1
Gh018_A01	Ga001_A01	0.98
Gh018_A01	Ga004_A01	0.72
Gh018_A01	Ga005_A01	0.75
Gh018_A01	Ga006_A01	0.74
Gh018_A01	Ga108_A07	0.75
Gh018_A01	Ga219_A10	0.73
Gh018_A01	Ga220_A10	0.73
Gh018_A01	Ga222_A10	0.74
Gh019_A01	Ga002_A01	0.77
Gh019_A01	Ga069_A04	0.97
Gh019_A01	Ga156_A09	0.77
Gh020_A01	Ga070_A04	0.98
Gh020_A01	Ga156_A09	0.72
Gh021_A01	Ga071_A04	0.83
Gh021_A01	Ga072_A04	0.86
Gh022_A01	Ga072_A04	0.83
Gh024_A01	Ga071_A04	0.73
Gh024_A01	Ga072_A04	0.8
Gh025_A01	Ga072_A04	0.79
Gh028_A01	Ga075_A05	0.93
Gh029_A01	Ga076_A05	0.94
Gh029_A01	Ga077_A05	0.94
Gh030_A01	Ga079_A05	0.95
Gh030_A01	Ga080_A05	0.88
Gh031_A01	Ga079_A05	0.95
Gh031_A01	Ga080_A05	0.89
Gh033_A01	Ga080_A05	0.93
Gh034_A01	Ga079_A05	0.96
Gh034_A01	Ga080_A05	0.91
Gh035_A01	Ga079_A05	0.89
Gh035_A01	Ga080_A05	0.83
Gh038_A02	Ga118_A07	0.95
Gh038_A02	Ga119_A07	0.97
Gh039_A02	Ga118_A07	0.85
Gh039_A02	Ga119_A07	0.86
Gh040_A02	Ga119_A07	0.71
Gh041_A02	Ga118_A07	0.98
Gh041_A02	Ga119_A07	0.94
Gh042_A02	Ga118_A07	0.81
Gh043_A02	Ga133_A07	0.99
Gh044_A02	Ga134_A07	1
Gh045_A02	Ga124_A07	1
Gh045_A02	Ga176_A10	0.82
Gh046_A02	Ga038_A04	0.83
Gh046_A02	Ga130_A07	0.75
Gh046_A02	Ga132_A07	0.71
Gh047_A02	Ga130_A07	0.73
Gh047_A02	Ga131_A07	0.72
Gh047_A02	Ga132_A07	0.71
Gh048_A03	Ga029_A04	0.73
Gh048_A03	Ga045_A04	0.75
Gh048_A03	Ga135_A08	0.89
Gh048_A03	Ga136_A08	0.88
Gh048_A03	Ga179_A10	0.95
Gh049_A03	Ga061_A04	0.76
Gh050_A03	Ga059_A04	0.73
Gh050_A03	Ga061_A04	0.73
Gh050_A03	Ga062_A04	0.81
Gh051_A03	Ga059_A04	0.75
Gh051_A03	Ga061_A04	0.75
Gh051_A03	Ga062_A04	0.78
Gh052_A03	Ga059_A04	0.74
Gh052_A03	Ga062_A04	0.78
Gh053_A03	Ga059_A04	0.76
Gh053_A03	Ga061_A04	0.75
Gh053_A03	Ga062_A04	0.78
Gh054_A03	Ga008_A02	0.98
Gh057_A03	Ga134_A07	0.99
Gh058_A03	Ga133_A07	0.9
Gh059_A03	Ga007_A02	0.88
Gh059_A03	Ga056_A04	0.84
Gh059_A03	Ga057_A04	0.85
Gh059_A03	Ga058_A04	0.98
Gh060_A04	Ga154_A08	0.76
Gh060_A04	Ga240_A13	0.81
Gh060_A04	Ga241_A13	0.83
Gh060_A04	Ga242_A13	0.82
Gh060_A04	Ga243_A13	0.83
Gh061_A04	Ga109_A07	0.74
Gh061_A04	Ga182_A10	0.81
Gh061_A04	Ga183_A10	0.74
Gh061_A04	Ga184_A10	0.76
Gh061_A04	Ga185_A10	0.79
Gh061_A04	Ga186_A10	0.74
Gh061_A04	Ga187_A10	0.73
Gh061_A04	Ga188_A10	0.82
Gh061_A04	Ga190_A10	0.73
Gh061_A04	Ga191_A10	0.85
Gh061_A04	Ga192_A10	0.7
Gh061_A04	Ga193_A10	0.85
Gh061_A04	Ga194_A10	0.83
Gh061_A04	Ga195_A10	0.91
Gh061_A04	Ga196_A10	0.86
Gh062_A04	Ga109_A07	0.81
Gh062_A04	Ga182_A10	0.78
Gh062_A04	Ga183_A10	0.82
Gh062_A04	Ga184_A10	0.82
Gh062_A04	Ga185_A10	0.83
Gh062_A04	Ga186_A10	0.73
Gh062_A04	Ga187_A10	0.78
Gh062_A04	Ga190_A10	0.76
Gh062_A04	Ga191_A10	0.77
Gh062_A04	Ga193_A10	0.83
Gh062_A04	Ga194_A10	0.76
Gh062_A04	Ga195_A10	0.86
Gh062_A04	Ga196_A10	0.99
Gh062_A04	Ga227_A11	0.75
Gh062_A04	Ga228_A11	0.74
Gh063_A04	Ga109_A07	0.77
Gh063_A04	Ga182_A10	0.78
Gh063_A04	Ga183_A10	0.78
Gh063_A04	Ga184_A10	0.79
Gh063_A04	Ga185_A10	0.76
Gh063_A04	Ga186_A10	0.74
Gh063_A04	Ga187_A10	0.75
Gh063_A04	Ga190_A10	0.75
Gh063_A04	Ga191_A10	0.82
Gh063_A04	Ga192_A10	0.83
Gh063_A04	Ga193_A10	0.8
Gh063_A04	Ga194_A10	0.82
Gh063_A04	Ga195_A10	0.97
Gh063_A04	Ga196_A10	0.83
Gh065_A04	Ga199_A10	0.95
Gh066_A04	Ga023_A04	0.79
Gh067_A04	Ga022_A04	0.73
Gh067_A04	Ga023_A04	0.95
Gh069_A04	Ga014_A03	0.99
Gh070_A05	Ga125_A07	0.94
Gh070_A05	Ga126_A07	0.75
Gh070_A05	Ga235_A12	0.71
Gh070_A05	Ga236_A12	0.7
Gh071_A05	Ga126_A07	0.97
Gh071_A05	Ga127_A07	0.77
Gh071_A05	Ga129_A07	0.77
Gh071_A05	Ga235_A12	0.74
Gh071_A05	Ga236_A12	0.73
Gh072_A05	Ga126_A07	0.71
Gh072_A05	Ga127_A07	0.99
Gh072_A05	Ga128_A07	0.71
Gh072_A05	Ga129_A07	0.89
Gh072_A05	Ga235_A12	0.73
Gh072_A05	Ga236_A12	0.73
Gh073_A05	Ga127_A07	0.79
Gh073_A05	Ga128_A07	0.97
Gh073_A05	Ga129_A07	0.77
Gh073_A05	Ga235_A12	0.7
Gh074_A05	Ga126_A07	0.7
Gh074_A05	Ga127_A07	0.89
Gh074_A05	Ga128_A07	0.71
Gh074_A05	Ga129_A07	0.98
Gh074_A05	Ga235_A12	0.72
Gh074_A05	Ga236_A12	0.72
Gh075_A05	Ga105_A07	0.85
Gh075_A05	Ga106_A07	0.85
Gh076_A05	Ga105_A07	0.89
Gh076_A05	Ga106_A07	0.89
Gh076_A05	Ga107_A07	0.87
Gh077_A05	Ga105_A07	0.86
Gh077_A05	Ga106_A07	0.86
Gh077_A05	Ga107_A07	0.85
Gh077_A05	Ga117_A07	0.7
Gh078_A05	Ga105_A07	0.99
Gh078_A05	Ga106_A07	0.9
Gh078_A05	Ga107_A07	0.87
Gh078_A05	Ga117_A07	0.71
Gh079_A05	Ga105_A07	0.93
Gh079_A05	Ga106_A07	0.93
Gh079_A05	Ga107_A07	0.87
Gh079_A05	Ga117_A07	0.72
Gh080_A05	Ga106_A07	0.86
Gh080_A05	Ga107_A07	0.98
Gh081_A05	Ga105_A07	0.86
Gh081_A05	Ga106_A07	0.89
Gh081_A05	Ga107_A07	0.85
Gh081_A05	Ga117_A07	0.71
Gh082_A05	Ga105_A07	0.85
Gh082_A05	Ga106_A07	0.85
Gh082_A05	Ga107_A07	0.84
Gh083_A05	Ga105_A07	0.83
Gh083_A05	Ga106_A07	0.84
Gh084_A05	Ga105_A07	0.74
Gh084_A05	Ga106_A07	0.71
Gh084_A05	Ga117_A07	0.99
Gh085_A05	Ga029_A04	0.74
Gh085_A05	Ga045_A04	0.73
Gh085_A05	Ga135_A08	0.87
Gh085_A05	Ga136_A08	0.85
Gh085_A05	Ga179_A10	0.92
Gh086_A06	Ga125_A07	0.75
Gh086_A06	Ga126_A07	0.83
Gh086_A06	Ga127_A07	0.74
Gh086_A06	Ga128_A07	0.72
Gh086_A06	Ga129_A07	0.73
Gh086_A06	Ga235_A12	0.75
Gh086_A06	Ga236_A12	0.76
Gh088_A06	Ga229_A12	1
Gh089_A06	Ga069_A04	0.77
Gh090_A06	Ga071_A04	0.79
Gh090_A06	Ga072_A04	0.84
Gh091_A06	Ga002_A01	0.71
Gh091_A06	Ga072_A04	0.91
Gh092_A06	Ga071_A04	0.79
Gh092_A06	Ga072_A04	0.82
Gh093_A06	Ga040_A04	0.72
Gh094_A07	Ga083_A06	0.97
Gh096_A08	Ga082_A06	0.99
Gh097_A09	Ga203_A10	0.99
Gh098_A09	Ga200_A10	0.91
Gh098_A09	Ga202_A10	0.98
Gh098_A09	Ga216_A10	0.87
Gh099_A09	Ga200_A10	0.82
Gh099_A09	Ga201_A10	0.9
Gh099_A09	Ga216_A10	0.77
Gh099_A09	Ga217_A10	0.89
Gh099_A09	Ga223_A10	0.81
Gh100_A09	Ga088_A06	0.91
Gh100_A09	Ga200_A10	0.88
Gh100_A09	Ga201_A10	0.86
Gh100_A09	Ga202_A10	0.9
Gh100_A09	Ga216_A10	0.86
Gh100_A09	Ga217_A10	0.86
Gh100_A09	Ga223_A10	0.77
Gh101_A09	Ga088_A06	0.91
Gh101_A09	Ga200_A10	0.99
Gh101_A09	Ga201_A10	0.82
Gh101_A09	Ga202_A10	0.9
Gh101_A09	Ga216_A10	0.87
Gh101_A09	Ga217_A10	0.86
Gh101_A09	Ga223_A10	0.73
Gh102_A09	Ga088_A06	0.97
Gh102_A09	Ga200_A10	0.92
Gh102_A09	Ga201_A10	0.86
Gh102_A09	Ga202_A10	0.89
Gh102_A09	Ga216_A10	0.84
Gh102_A09	Ga217_A10	0.9
Gh102_A09	Ga223_A10	0.78
Gh104_A09	Ga088_A06	0.77
Gh104_A09	Ga200_A10	0.86
Gh104_A09	Ga201_A10	0.87
Gh104_A09	Ga202_A10	0.84
Gh104_A09	Ga216_A10	0.79
Gh104_A09	Ga217_A10	0.85
Gh104_A09	Ga223_A10	0.8
Gh105_A09	Ga200_A10	0.92
Gh105_A09	Ga202_A10	0.88
Gh105_A09	Ga216_A10	0.84
Gh106_A09	Ga088_A06	0.92
Gh106_A09	Ga200_A10	0.91
Gh106_A09	Ga202_A10	0.86
Gh106_A09	Ga216_A10	0.96
Gh106_A09	Ga217_A10	0.93
Gh107_A09	Ga200_A10	0.92
Gh107_A09	Ga202_A10	0.91
Gh107_A09	Ga216_A10	0.83
Gh108_A09	Ga200_A10	0.71
Gh108_A09	Ga201_A10	0.78
Gh108_A09	Ga217_A10	0.72
Gh108_A09	Ga223_A10	0.78
Gh109_A09	Ga088_A06	0.9
Gh109_A09	Ga200_A10	0.92
Gh109_A09	Ga202_A10	0.89
Gh109_A09	Ga216_A10	0.86
Gh109_A09	Ga217_A10	0.91
Gh111_A09	Ga177_A10	0.95
Gh115_A09	Ga152_A08	1
Gh115_A09	Ga153_A08	0.72
Gh116_A09	Ga153_A08	0.92
Gh119_A09	Ga104_A07	0.78
Gh120_A09	Ga104_A07	0.89
Gh121_A09	Ga104_A07	0.78
Gh122_A09	Ga104_A07	0.77
Gh123_A09	Ga104_A07	0.9
Gh125_A09	Ga104_A07	0.71
Gh126_A09	Ga104_A07	0.8
Gh127_A09	Ga139_A08	0.77
Gh127_A09	Ga140_A08	0.71
Gh127_A09	Ga141_A08	0.77
Gh127_A09	Ga144_A08	0.81
Gh127_A09	Ga146_A08	0.73
Gh127_A09	Ga147_A08	0.79
Gh127_A09	Ga231_A12	0.83
Gh128_A09	Ga139_A08	0.73
Gh128_A09	Ga141_A08	0.75
Gh128_A09	Ga143_A08	0.71
Gh128_A09	Ga144_A08	0.8
Gh128_A09	Ga147_A08	0.79
Gh128_A09	Ga148_A08	0.79
Gh128_A09	Ga230_A12	0.86
Gh128_A09	Ga231_A12	0.78
Gh131_A10	Ga149_A08	0.96
Gh132_A11	Ga157_A09	0.71
Gh133_A11	Ga204_A10	0.71
Gh134_A11	Ga170_A09	0.98
Gh134_A11	Ga171_A09	0.97
Gh137_A11	Ga155_A09	1
Gh138_A12	Ga135_A08	0.81
Gh138_A12	Ga136_A08	0.82
Gh138_A12	Ga179_A10	0.82
Gh138_A12	Ga180_A10	0.75
Gh139_A12	Ga135_A08	0.82
Gh139_A12	Ga136_A08	0.83
Gh139_A12	Ga179_A10	0.83
Gh139_A12	Ga180_A10	0.77
Gh140_A12	Ga063_A04	0.98
Gh141_A12	Ga001_A01	0.71
Gh141_A12	Ga004_A01	0.79
Gh141_A12	Ga005_A01	0.79
Gh141_A12	Ga006_A01	0.78
Gh141_A12	Ga108_A07	0.8
Gh141_A12	Ga219_A10	0.77
Gh141_A12	Ga220_A10	0.8
Gh141_A12	Ga222_A10	0.79
Gh141_A12	Ga234_A12	0.83
Gh142_A12	Ga004_A01	0.74
Gh142_A12	Ga005_A01	0.75
Gh142_A12	Ga006_A01	0.74
Gh142_A12	Ga108_A07	0.73
Gh142_A12	Ga220_A10	0.77
Gh142_A12	Ga222_A10	0.7
Gh143_A12	Ga001_A01	0.76
Gh143_A12	Ga004_A01	0.85
Gh143_A12	Ga005_A01	0.85
Gh143_A12	Ga006_A01	0.83
Gh143_A12	Ga108_A07	0.86
Gh143_A12	Ga219_A10	0.86
Gh143_A12	Ga220_A10	0.85
Gh143_A12	Ga222_A10	0.86
Gh144_A12	Ga004_A01	0.76
Gh144_A12	Ga005_A01	0.76
Gh144_A12	Ga006_A01	0.75
Gh144_A12	Ga108_A07	0.74
Gh144_A12	Ga220_A10	0.78
Gh144_A12	Ga222_A10	0.72
Gh145_A12	Ga004_A01	0.84
Gh145_A12	Ga005_A01	0.98
Gh145_A12	Ga006_A01	0.86
Gh145_A12	Ga108_A07	0.85
Gh145_A12	Ga219_A10	0.74
Gh145_A12	Ga220_A10	0.83
Gh145_A12	Ga222_A10	0.83
Gh146_A12	Ga001_A01	0.77
Gh146_A12	Ga004_A01	0.83
Gh146_A12	Ga005_A01	0.83
Gh146_A12	Ga006_A01	0.81
Gh146_A12	Ga108_A07	0.85
Gh146_A12	Ga219_A10	0.81
Gh146_A12	Ga220_A10	0.83
Gh146_A12	Ga222_A10	0.84
Gh146_A12	Ga234_A12	0.82
Gh147_A12	Ga004_A01	0.87
Gh147_A12	Ga005_A01	0.86
Gh147_A12	Ga006_A01	0.82
Gh147_A12	Ga108_A07	0.86
Gh147_A12	Ga219_A10	0.75
Gh147_A12	Ga220_A10	0.83
Gh147_A12	Ga222_A10	0.82
Gh147_A12	Ga234_A12	0.88
Gh149_A12	Ga001_A01	0.77
Gh149_A12	Ga004_A01	0.95
Gh149_A12	Ga005_A01	0.93
Gh149_A12	Ga006_A01	0.87
Gh149_A12	Ga108_A07	0.91
Gh149_A12	Ga219_A10	0.89
Gh149_A12	Ga220_A10	0.89
Gh149_A12	Ga222_A10	0.91
Gh149_A12	Ga234_A12	0.9
Gh150_A12	Ga173_A10	0.77
Gh150_A12	Ga197_A10	0.82
Gh150_A12	Ga198_A10	0.8
Gh150_A12	Ga205_A10	0.87
Gh150_A12	Ga206_A10	0.88
Gh150_A12	Ga207_A10	0.85
Gh150_A12	Ga208_A10	0.88
Gh150_A12	Ga210_A10	0.92
Gh150_A12	Ga211_A10	0.88
Gh150_A12	Ga213_A10	0.86
Gh150_A12	Ga214_A10	0.97
Gh151_A12	Ga197_A10	0.76
Gh151_A12	Ga198_A10	0.74
Gh151_A12	Ga206_A10	0.78
Gh151_A12	Ga207_A10	0.77
Gh151_A12	Ga208_A10	0.8
Gh151_A12	Ga210_A10	0.83
Gh151_A12	Ga211_A10	0.78
Gh151_A12	Ga212_A10	0.88
Gh151_A12	Ga214_A10	0.83
Gh152_A12	Ga197_A10	0.83
Gh152_A12	Ga198_A10	0.86
Gh152_A12	Ga205_A10	0.82
Gh152_A12	Ga206_A10	0.81
Gh152_A12	Ga207_A10	0.83
Gh152_A12	Ga208_A10	0.74
Gh152_A12	Ga210_A10	0.86
Gh152_A12	Ga211_A10	0.98
Gh152_A12	Ga212_A10	0.73
Gh152_A12	Ga213_A10	0.77
Gh152_A12	Ga214_A10	0.75
Gh153_A12	Ga197_A10	0.83
Gh153_A12	Ga198_A10	0.8
Gh153_A12	Ga205_A10	0.88
Gh153_A12	Ga206_A10	0.79
Gh153_A12	Ga207_A10	0.81
Gh153_A12	Ga210_A10	0.98
Gh153_A12	Ga211_A10	0.84
Gh153_A12	Ga212_A10	0.74
Gh153_A12	Ga213_A10	0.82
Gh153_A12	Ga214_A10	0.74
Gh154_A12	Ga197_A10	0.83
Gh154_A12	Ga198_A10	0.81
Gh154_A12	Ga206_A10	0.8
Gh154_A12	Ga207_A10	0.81
Gh154_A12	Ga210_A10	0.86
Gh154_A12	Ga211_A10	0.82
Gh154_A12	Ga212_A10	0.77
Gh154_A12	Ga214_A10	0.74
Gh155_A12	Ga173_A10	0.72
Gh155_A12	Ga197_A10	0.79
Gh155_A12	Ga206_A10	0.96
Gh155_A12	Ga210_A10	0.89
Gh155_A12	Ga213_A10	0.87
Gh155_A12	Ga214_A10	0.88
Gh156_A12	Ga004_A01	0.72
Gh156_A12	Ga005_A01	0.72
Gh156_A12	Ga006_A01	0.73
Gh156_A12	Ga108_A07	0.73
Gh156_A12	Ga220_A10	0.74
Gh156_A12	Ga222_A10	0.72
Gh156_A12	Ga234_A12	0.76
Gh157_A12	Ga029_A04	0.72
Gh157_A12	Ga045_A04	0.74
Gh157_A12	Ga180_A10	0.7
Gh158_A12	Ga116_A07	0.83
Gh159_A12	Ga116_A07	0.83
Gh160_A12	Ga124_A07	0.82
Gh160_A12	Ga176_A10	1
Gh161_A13	Ga240_A13	0.71
Gh161_A13	Ga241_A13	0.7
Gh161_A13	Ga242_A13	0.71
Gh161_A13	Ga243_A13	0.71
Gh162_A13	Ga163_A09	0.71
Gh162_A13	Ga241_A13	0.73
Gh162_A13	Ga242_A13	0.71
Gh162_A13	Ga243_A13	0.74
Gh165_A13	Ga092_A06	0.99
Gh167_D01	Ga109_A07	0.85
Gh167_D01	Ga182_A10	0.82
Gh167_D01	Ga183_A10	0.82
Gh167_D01	Ga184_A10	0.85
Gh167_D01	Ga185_A10	0.82
Gh167_D01	Ga186_A10	0.81
Gh167_D01	Ga187_A10	0.8
Gh167_D01	Ga188_A10	0.82
Gh167_D01	Ga190_A10	0.87
Gh167_D01	Ga191_A10	0.87
Gh167_D01	Ga193_A10	0.87
Gh167_D01	Ga194_A10	0.88
Gh167_D01	Ga195_A10	0.96
Gh167_D01	Ga228_A11	0.75
Gh168_D01	Ga003_A01	0.98
Gh169_D02	Ga124_A07	0.98
Gh169_D02	Ga176_A10	0.82
Gh170_D03	Ga008_A02	0.79
Gh172_D03	Ga008_A02	0.94
Gh174_D04	Ga014_A03	0.96
Gh176_D05	Ga074_A05	0.99
Gh178_D05	Ga081_A05	0.99
Gh179_D05	Ga081_A05	0.92
Gh180_D05	Ga081_A05	0.92
Gh181_D05	Ga169_A09	0.95
Gh183_D06	Ga030_A04	0.99
Gh184_D06	Ga013_A02	0.95
Gh184_D06	Ga226_A11	0.95
Gh185_D07	Ga083_A06	0.95
Gh186_D07	Ga030_A04	0.98
Gh187_D07	Ga038_A04	0.98
Gh187_D07	Ga130_A07	0.74
Gh187_D07	Ga132_A07	0.71
Gh188_D07	Ga038_A04	0.81
Gh188_D07	Ga130_A07	0.81
Gh188_D07	Ga131_A07	0.81
Gh189_D07	Ga130_A07	0.72
Gh189_D07	Ga132_A07	0.7
Gh193_D07	Ga238_A12	0.96
Gh195_D08	Ga092_A06	0.96
Gh196_D08	Ga082_A06	0.98
Gh197_D08	Ga091_A06	0.99
Gh198_D08	Ga085_A06	0.95
Gh199_D08	Ga086_A06	0.97
Gh200_D08	Ga087_A06	0.99
Gh201_D08	Ga086_A06	0.99
Gh202_D08	Ga085_A06	1
Gh203_D08	Ga084_A06	1
Gh205_D09	Ga109_A07	0.83
Gh205_D09	Ga182_A10	0.82
Gh205_D09	Ga183_A10	0.83
Gh205_D09	Ga184_A10	0.82
Gh205_D09	Ga185_A10	0.8
Gh205_D09	Ga186_A10	0.95
Gh205_D09	Ga187_A10	0.82
Gh205_D09	Ga190_A10	0.85
Gh205_D09	Ga191_A10	0.74
Gh205_D09	Ga193_A10	0.73
Gh205_D09	Ga194_A10	0.75
Gh205_D09	Ga195_A10	0.73
Gh205_D09	Ga196_A10	0.72
Gh206_D09	Ga109_A07	0.78
Gh206_D09	Ga182_A10	0.78
Gh206_D09	Ga183_A10	0.79
Gh206_D09	Ga184_A10	0.79
Gh206_D09	Ga185_A10	0.78
Gh206_D09	Ga186_A10	0.8
Gh206_D09	Ga187_A10	0.8
Gh206_D09	Ga188_A10	0.73
Gh206_D09	Ga190_A10	0.79
Gh206_D09	Ga191_A10	0.7
Gh206_D09	Ga195_A10	0.74
Gh206_D09	Ga196_A10	0.75
Gh207_D09	Ga137_A08	0.93
Gh208_D09	Ga161_A09	0.99
Gh209_D09	Ga181_A10	0.88
Gh210_D09	Ga181_A10	0.89
Gh211_D09	Ga001_A01	0.79
Gh211_D09	Ga004_A01	0.8
Gh211_D09	Ga005_A01	0.8
Gh211_D09	Ga006_A01	0.79
Gh211_D09	Ga108_A07	0.8
Gh211_D09	Ga219_A10	0.77
Gh211_D09	Ga220_A10	0.78
Gh211_D09	Ga222_A10	0.8
Gh211_D09	Ga234_A12	0.77
Gh212_D09	Ga004_A01	0.74
Gh212_D09	Ga005_A01	0.75
Gh212_D09	Ga006_A01	0.75
Gh212_D09	Ga108_A07	0.77
Gh212_D09	Ga220_A10	0.79
Gh212_D09	Ga222_A10	0.73
Gh213_D09	Ga173_A10	0.74
Gh213_D09	Ga197_A10	0.82
Gh213_D09	Ga198_A10	0.81
Gh213_D09	Ga205_A10	0.88
Gh213_D09	Ga206_A10	0.88
Gh213_D09	Ga207_A10	0.85
Gh213_D09	Ga208_A10	0.89
Gh213_D09	Ga210_A10	0.9
Gh213_D09	Ga211_A10	0.88
Gh213_D09	Ga212_A10	0.78
Gh213_D09	Ga213_A10	0.79
Gh213_D09	Ga214_A10	0.9
Gh214_D09	Ga004_A01	0.83
Gh214_D09	Ga005_A01	0.84
Gh214_D09	Ga006_A01	0.82
Gh214_D09	Ga108_A07	0.85
Gh214_D09	Ga219_A10	0.73
Gh214_D09	Ga220_A10	0.83
Gh214_D09	Ga222_A10	0.82
Gh214_D09	Ga234_A12	0.89
Gh215_D09	Ga004_A01	0.8
Gh215_D09	Ga005_A01	0.82
Gh215_D09	Ga006_A01	0.83
Gh215_D09	Ga108_A07	0.85
Gh215_D09	Ga219_A10	0.73
Gh215_D09	Ga220_A10	0.82
Gh215_D09	Ga222_A10	0.81
Gh216_D09	Ga001_A01	0.73
Gh216_D09	Ga004_A01	0.79
Gh216_D09	Ga005_A01	0.79
Gh216_D09	Ga006_A01	0.78
Gh216_D09	Ga108_A07	0.83
Gh216_D09	Ga219_A10	0.78
Gh216_D09	Ga220_A10	0.82
Gh216_D09	Ga222_A10	0.81
Gh216_D09	Ga234_A12	0.83
Gh217_D09	Ga001_A01	0.73
Gh217_D09	Ga004_A01	0.82
Gh217_D09	Ga005_A01	0.85
Gh217_D09	Ga006_A01	0.86
Gh217_D09	Ga108_A07	0.84
Gh217_D09	Ga219_A10	0.79
Gh217_D09	Ga220_A10	0.81
Gh217_D09	Ga222_A10	0.84
Gh217_D09	Ga234_A12	0.91
Gh218_D09	Ga001_A01	0.73
Gh218_D09	Ga004_A01	0.83
Gh218_D09	Ga005_A01	0.88
Gh218_D09	Ga006_A01	0.85
Gh218_D09	Ga108_A07	0.87
Gh218_D09	Ga219_A10	0.8
Gh218_D09	Ga220_A10	0.83
Gh218_D09	Ga222_A10	0.86
Gh219_D09	Ga004_A01	0.78
Gh219_D09	Ga005_A01	0.79
Gh219_D09	Ga006_A01	0.78
Gh219_D09	Ga108_A07	0.81
Gh219_D09	Ga219_A10	0.75
Gh219_D09	Ga220_A10	0.8
Gh219_D09	Ga222_A10	0.79
Gh220_D09	Ga004_A01	0.82
Gh220_D09	Ga005_A01	0.84
Gh220_D09	Ga006_A01	0.83
Gh220_D09	Ga108_A07	0.86
Gh220_D09	Ga219_A10	0.74
Gh220_D09	Ga220_A10	0.83
Gh220_D09	Ga222_A10	0.83
Gh221_D09	Ga001_A01	0.74
Gh221_D09	Ga004_A01	0.81
Gh221_D09	Ga005_A01	0.84
Gh221_D09	Ga006_A01	0.81
Gh221_D09	Ga108_A07	0.84
Gh221_D09	Ga219_A10	0.79
Gh221_D09	Ga220_A10	0.83
Gh221_D09	Ga222_A10	0.84
Gh221_D09	Ga234_A12	0.83
Gh222_D09	Ga001_A01	0.8
Gh222_D09	Ga004_A01	0.91
Gh222_D09	Ga005_A01	0.93
Gh222_D09	Ga006_A01	0.91
Gh222_D09	Ga108_A07	0.95
Gh222_D09	Ga219_A10	0.87
Gh222_D09	Ga220_A10	0.9
Gh222_D09	Ga222_A10	0.93
Gh222_D09	Ga234_A12	0.93
Gh223_D09	Ga004_A01	0.77
Gh223_D09	Ga005_A01	0.78
Gh223_D09	Ga006_A01	0.79
Gh223_D09	Ga108_A07	0.8
Gh223_D09	Ga219_A10	0.79
Gh223_D09	Ga220_A10	0.82
Gh223_D09	Ga222_A10	0.76
Gh223_D09	Ga234_A12	0.92
Gh224_D09	Ga001_A01	0.74
Gh224_D09	Ga004_A01	0.85
Gh224_D09	Ga005_A01	0.85
Gh224_D09	Ga006_A01	0.79
Gh224_D09	Ga108_A07	0.85
Gh224_D09	Ga219_A10	0.8
Gh224_D09	Ga220_A10	0.84
Gh224_D09	Ga222_A10	0.84
Gh224_D09	Ga234_A12	0.87
Gh225_D09	Ga001_A01	0.74
Gh225_D09	Ga004_A01	0.85
Gh225_D09	Ga005_A01	0.86
Gh225_D09	Ga006_A01	0.87
Gh225_D09	Ga108_A07	0.88
Gh225_D09	Ga219_A10	0.84
Gh225_D09	Ga220_A10	0.85
Gh225_D09	Ga222_A10	0.84
Gh225_D09	Ga234_A12	0.92
Gh226_D09	Ga232_A12	0.77
Gh227_D09	Ga233_A12	0.91
Gh228_D09	Ga004_A01	0.85
Gh228_D09	Ga005_A01	0.85
Gh228_D09	Ga006_A01	0.84
Gh228_D09	Ga108_A07	0.87
Gh228_D09	Ga219_A10	0.76
Gh228_D09	Ga220_A10	0.84
Gh228_D09	Ga222_A10	0.85
Gh228_D09	Ga234_A12	0.92
Gh229_D09	Ga001_A01	0.75
Gh229_D09	Ga004_A01	0.85
Gh229_D09	Ga005_A01	0.9
Gh229_D09	Ga006_A01	0.87
Gh229_D09	Ga108_A07	0.91
Gh229_D09	Ga219_A10	0.84
Gh229_D09	Ga220_A10	0.85
Gh229_D09	Ga222_A10	0.89
Gh229_D09	Ga234_A12	0.93
Gh230_D09	Ga004_A01	0.8
Gh230_D09	Ga005_A01	0.81
Gh230_D09	Ga006_A01	0.79
Gh230_D09	Ga108_A07	0.81
Gh230_D09	Ga219_A10	0.73
Gh230_D09	Ga220_A10	0.81
Gh230_D09	Ga222_A10	0.82
Gh230_D09	Ga234_A12	0.88
Gh231_D09	Ga001_A01	0.73
Gh231_D09	Ga004_A01	0.8
Gh231_D09	Ga005_A01	0.79
Gh231_D09	Ga006_A01	0.77
Gh231_D09	Ga108_A07	0.8
Gh231_D09	Ga219_A10	0.78
Gh231_D09	Ga220_A10	0.81
Gh231_D09	Ga222_A10	0.8
Gh232_D09	Ga004_A01	0.81
Gh232_D09	Ga005_A01	0.82
Gh232_D09	Ga006_A01	0.81
Gh232_D09	Ga108_A07	0.83
Gh232_D09	Ga219_A10	0.73
Gh232_D09	Ga220_A10	0.83
Gh232_D09	Ga222_A10	0.79
Gh232_D09	Ga234_A12	0.87
Gh233_D09	Ga004_A01	0.79
Gh233_D09	Ga005_A01	0.83
Gh233_D09	Ga006_A01	0.82
Gh233_D09	Ga108_A07	0.84
Gh233_D09	Ga219_A10	0.72
Gh233_D09	Ga220_A10	0.81
Gh233_D09	Ga222_A10	0.82
Gh235_D09	Ga004_A01	0.81
Gh235_D09	Ga005_A01	0.82
Gh235_D09	Ga006_A01	0.79
Gh235_D09	Ga108_A07	0.84
Gh235_D09	Ga219_A10	0.73
Gh235_D09	Ga220_A10	0.82
Gh235_D09	Ga222_A10	0.81
Gh235_D09	Ga234_A12	0.85
Gh236_D09	Ga004_A01	0.85
Gh236_D09	Ga005_A01	0.85
Gh236_D09	Ga006_A01	0.83
Gh236_D09	Ga108_A07	0.86
Gh236_D09	Ga219_A10	0.76
Gh236_D09	Ga220_A10	0.83
Gh236_D09	Ga222_A10	0.83
Gh236_D09	Ga234_A12	0.9
Gh237_D09	Ga004_A01	0.79
Gh237_D09	Ga005_A01	0.8
Gh237_D09	Ga006_A01	0.79
Gh237_D09	Ga108_A07	0.8
Gh237_D09	Ga220_A10	0.79
Gh237_D09	Ga222_A10	0.78
Gh238_D09	Ga004_A01	0.86
Gh238_D09	Ga005_A01	0.84
Gh238_D09	Ga006_A01	0.81
Gh238_D09	Ga108_A07	0.84
Gh238_D09	Ga219_A10	0.76
Gh238_D09	Ga220_A10	0.82
Gh238_D09	Ga222_A10	0.83
Gh238_D09	Ga234_A12	0.88
Gh239_D09	Ga109_A07	0.71
Gh239_D09	Ga182_A10	0.7
Gh239_D09	Ga183_A10	0.7
Gh239_D09	Ga184_A10	0.72
Gh239_D09	Ga185_A10	0.71
Gh239_D09	Ga196_A10	0.7
Gh240_D09	Ga109_A07	0.76
Gh240_D09	Ga182_A10	0.71
Gh240_D09	Ga183_A10	0.74
Gh240_D09	Ga184_A10	0.76
Gh240_D09	Ga185_A10	0.73
Gh240_D09	Ga187_A10	0.73
Gh240_D09	Ga190_A10	0.75
Gh240_D09	Ga193_A10	0.72
Gh240_D09	Ga194_A10	0.71
Gh240_D09	Ga195_A10	0.72
Gh240_D09	Ga196_A10	0.76
Gh240_D09	Ga228_A11	0.71
Gh241_D09	Ga004_A01	0.85
Gh241_D09	Ga005_A01	0.85
Gh241_D09	Ga006_A01	0.83
Gh241_D09	Ga108_A07	0.85
Gh241_D09	Ga219_A10	0.76
Gh241_D09	Ga220_A10	0.84
Gh241_D09	Ga222_A10	0.84
Gh241_D09	Ga234_A12	0.91
Gh243_D09	Ga004_A01	0.86
Gh243_D09	Ga005_A01	0.84
Gh243_D09	Ga006_A01	0.83
Gh243_D09	Ga108_A07	0.85
Gh243_D09	Ga219_A10	0.77
Gh243_D09	Ga220_A10	0.84
Gh243_D09	Ga222_A10	0.8
Gh243_D09	Ga234_A12	0.89
Gh244_D09	Ga001_A01	0.72
Gh244_D09	Ga004_A01	0.85
Gh244_D09	Ga005_A01	0.85
Gh244_D09	Ga006_A01	0.81
Gh244_D09	Ga108_A07	0.84
Gh244_D09	Ga219_A10	0.81
Gh244_D09	Ga220_A10	0.82
Gh244_D09	Ga222_A10	0.84
Gh244_D09	Ga234_A12	0.92
Gh245_D09	Ga004_A01	0.79
Gh245_D09	Ga005_A01	0.81
Gh245_D09	Ga006_A01	0.8
Gh245_D09	Ga108_A07	0.82
Gh245_D09	Ga220_A10	0.78
Gh245_D09	Ga222_A10	0.79
Gh247_D09	Ga001_A01	0.75
Gh247_D09	Ga004_A01	0.87
Gh247_D09	Ga005_A01	0.88
Gh247_D09	Ga006_A01	0.89
Gh247_D09	Ga108_A07	0.87
Gh247_D09	Ga219_A10	0.86
Gh247_D09	Ga220_A10	0.82
Gh247_D09	Ga222_A10	0.87
Gh247_D09	Ga234_A12	0.88
Gh248_D09	Ga001_A01	0.78
Gh248_D09	Ga004_A01	0.9
Gh248_D09	Ga005_A01	0.93
Gh248_D09	Ga006_A01	0.89
Gh248_D09	Ga108_A07	0.94
Gh248_D09	Ga219_A10	0.87
Gh248_D09	Ga220_A10	0.92
Gh248_D09	Ga222_A10	0.94
Gh248_D09	Ga234_A12	0.94
Gh249_D09	Ga001_A01	0.78
Gh249_D09	Ga004_A01	0.9
Gh249_D09	Ga005_A01	0.93
Gh249_D09	Ga006_A01	0.89
Gh249_D09	Ga108_A07	0.94
Gh249_D09	Ga219_A10	0.87
Gh249_D09	Ga220_A10	0.92
Gh249_D09	Ga222_A10	0.94
Gh249_D09	Ga234_A12	0.94
Gh250_D09	Ga001_A01	0.73
Gh250_D09	Ga004_A01	0.83
Gh250_D09	Ga005_A01	0.86
Gh250_D09	Ga006_A01	0.82
Gh250_D09	Ga108_A07	0.85
Gh250_D09	Ga219_A10	0.81
Gh250_D09	Ga220_A10	0.83
Gh250_D09	Ga222_A10	0.84
Gh250_D09	Ga234_A12	0.9
Gh251_D09	Ga004_A01	0.79
Gh251_D09	Ga005_A01	0.8
Gh251_D09	Ga006_A01	0.78
Gh251_D09	Ga108_A07	0.81
Gh251_D09	Ga219_A10	0.74
Gh251_D09	Ga220_A10	0.8
Gh251_D09	Ga222_A10	0.79
Gh251_D09	Ga234_A12	0.85
Gh252_D09	Ga001_A01	0.74
Gh252_D09	Ga004_A01	0.85
Gh252_D09	Ga005_A01	0.85
Gh252_D09	Ga006_A01	0.82
Gh252_D09	Ga108_A07	0.87
Gh252_D09	Ga219_A10	0.84
Gh252_D09	Ga220_A10	0.83
Gh252_D09	Ga222_A10	0.86
Gh252_D09	Ga234_A12	0.86
Gh253_D09	Ga004_A01	0.77
Gh253_D09	Ga005_A01	0.82
Gh253_D09	Ga006_A01	0.82
Gh253_D09	Ga108_A07	0.81
Gh253_D09	Ga219_A10	0.74
Gh253_D09	Ga220_A10	0.79
Gh253_D09	Ga222_A10	0.8
Gh254_D09	Ga001_A01	0.75
Gh254_D09	Ga004_A01	0.83
Gh254_D09	Ga005_A01	0.84
Gh254_D09	Ga006_A01	0.83
Gh254_D09	Ga108_A07	0.84
Gh254_D09	Ga219_A10	0.82
Gh254_D09	Ga220_A10	0.83
Gh254_D09	Ga222_A10	0.84
Gh255_D09	Ga001_A01	0.72
Gh255_D09	Ga004_A01	0.76
Gh255_D09	Ga005_A01	0.79
Gh255_D09	Ga006_A01	0.82
Gh255_D09	Ga108_A07	0.8
Gh255_D09	Ga219_A10	0.82
Gh255_D09	Ga220_A10	0.78
Gh255_D09	Ga222_A10	0.8
Gh256_D09	Ga004_A01	0.81
Gh256_D09	Ga005_A01	0.83
Gh256_D09	Ga006_A01	0.81
Gh256_D09	Ga108_A07	0.83
Gh256_D09	Ga219_A10	0.73
Gh256_D09	Ga220_A10	0.81
Gh256_D09	Ga222_A10	0.81
Gh256_D09	Ga234_A12	0.84
Gh257_D09	Ga197_A10	0.8
Gh257_D09	Ga198_A10	0.8
Gh257_D09	Ga205_A10	0.89
Gh257_D09	Ga206_A10	0.83
Gh257_D09	Ga207_A10	0.86
Gh257_D09	Ga208_A10	0.72
Gh257_D09	Ga210_A10	0.87
Gh257_D09	Ga211_A10	0.84
Gh257_D09	Ga212_A10	0.79
Gh257_D09	Ga213_A10	0.83
Gh257_D09	Ga214_A10	0.78
Gh258_D09	Ga197_A10	0.81
Gh258_D09	Ga198_A10	0.79
Gh258_D09	Ga205_A10	0.86
Gh258_D09	Ga206_A10	0.83
Gh258_D09	Ga207_A10	0.84
Gh258_D09	Ga208_A10	0.71
Gh258_D09	Ga210_A10	0.89
Gh258_D09	Ga211_A10	0.86
Gh258_D09	Ga212_A10	0.8
Gh258_D09	Ga213_A10	0.8
Gh258_D09	Ga214_A10	0.76
Gh259_D09	Ga197_A10	0.8
Gh259_D09	Ga198_A10	0.75
Gh259_D09	Ga205_A10	0.83
Gh259_D09	Ga206_A10	0.74
Gh259_D09	Ga207_A10	0.88
Gh259_D09	Ga210_A10	0.91
Gh259_D09	Ga211_A10	0.86
Gh259_D09	Ga213_A10	0.8
Gh259_D09	Ga214_A10	0.78
Gh262_D09	Ga197_A10	0.83
Gh262_D09	Ga198_A10	0.81
Gh262_D09	Ga205_A10	0.85
Gh262_D09	Ga206_A10	0.8
Gh262_D09	Ga207_A10	0.83
Gh262_D09	Ga210_A10	0.85
Gh262_D09	Ga211_A10	0.84
Gh262_D09	Ga212_A10	0.79
Gh262_D09	Ga213_A10	0.79
Gh262_D09	Ga214_A10	0.77
Gh263_D09	Ga173_A10	0.74
Gh263_D09	Ga197_A10	0.82
Gh263_D09	Ga198_A10	0.8
Gh263_D09	Ga205_A10	0.88
Gh263_D09	Ga206_A10	0.87
Gh263_D09	Ga207_A10	0.85
Gh263_D09	Ga208_A10	0.88
Gh263_D09	Ga210_A10	0.9
Gh263_D09	Ga211_A10	0.87
Gh263_D09	Ga212_A10	0.79
Gh263_D09	Ga213_A10	0.81
Gh263_D09	Ga214_A10	0.9
Gh264_D09	Ga173_A10	0.72
Gh264_D09	Ga197_A10	0.8
Gh264_D09	Ga198_A10	0.77
Gh264_D09	Ga205_A10	0.87
Gh264_D09	Ga206_A10	0.86
Gh264_D09	Ga207_A10	0.83
Gh264_D09	Ga208_A10	0.83
Gh264_D09	Ga210_A10	0.89
Gh264_D09	Ga211_A10	0.83
Gh264_D09	Ga213_A10	0.79
Gh264_D09	Ga214_A10	0.87
Gh265_D09	Ga197_A10	0.8
Gh265_D09	Ga198_A10	0.79
Gh265_D09	Ga205_A10	0.87
Gh265_D09	Ga206_A10	0.8
Gh265_D09	Ga207_A10	0.84
Gh265_D09	Ga210_A10	0.85
Gh265_D09	Ga211_A10	0.83
Gh265_D09	Ga212_A10	0.78
Gh265_D09	Ga213_A10	0.8
Gh265_D09	Ga214_A10	0.78
Gh266_D09	Ga173_A10	0.71
Gh266_D09	Ga197_A10	0.79
Gh266_D09	Ga198_A10	0.79
Gh266_D09	Ga205_A10	0.87
Gh266_D09	Ga206_A10	0.83
Gh266_D09	Ga207_A10	0.85
Gh266_D09	Ga208_A10	0.81
Gh266_D09	Ga210_A10	0.86
Gh266_D09	Ga211_A10	0.81
Gh266_D09	Ga212_A10	0.76
Gh266_D09	Ga213_A10	0.81
Gh266_D09	Ga214_A10	0.86
Gh267_D09	Ga197_A10	0.79
Gh267_D09	Ga198_A10	0.74
Gh267_D09	Ga205_A10	0.86
Gh267_D09	Ga206_A10	0.74
Gh267_D09	Ga207_A10	0.84
Gh267_D09	Ga210_A10	0.8
Gh267_D09	Ga211_A10	0.8
Gh267_D09	Ga212_A10	0.77
Gh267_D09	Ga213_A10	0.8
Gh267_D09	Ga214_A10	0.78
Gh268_D09	Ga029_A04	0.7
Gh268_D09	Ga045_A04	0.72
Gh269_D09	Ga135_A08	0.76
Gh269_D09	Ga136_A08	0.75
Gh269_D09	Ga179_A10	0.77
Gh270_D09	Ga173_A10	0.89
Gh270_D09	Ga205_A10	0.74
Gh270_D09	Ga207_A10	0.72
Gh271_D09	Ga173_A10	0.9
Gh271_D09	Ga197_A10	0.71
Gh271_D09	Ga198_A10	0.71
Gh271_D09	Ga205_A10	0.75
Gh271_D09	Ga206_A10	0.74
Gh271_D09	Ga207_A10	0.74
Gh271_D09	Ga208_A10	0.72
Gh271_D09	Ga210_A10	0.73
Gh271_D09	Ga211_A10	0.74
Gh271_D09	Ga214_A10	0.76
Gh272_D09	Ga088_A06	0.94
Gh272_D09	Ga200_A10	0.87
Gh272_D09	Ga201_A10	0.84
Gh272_D09	Ga202_A10	0.9
Gh272_D09	Ga216_A10	0.87
Gh272_D09	Ga217_A10	0.87
Gh272_D09	Ga223_A10	0.74
Gh273_D09	Ga088_A06	0.9
Gh273_D09	Ga200_A10	0.86
Gh273_D09	Ga216_A10	0.84
Gh273_D09	Ga217_A10	0.88
Gh273_D09	Ga223_A10	0.79
Gh274_D09	Ga216_A10	0.72
Gh274_D09	Ga223_A10	0.73
Gh275_D09	Ga088_A06	0.78
Gh275_D09	Ga200_A10	0.74
Gh275_D09	Ga201_A10	0.75
Gh275_D09	Ga202_A10	0.82
Gh275_D09	Ga216_A10	0.75
Gh275_D09	Ga217_A10	0.76
Gh275_D09	Ga223_A10	0.83
Gh276_D09	Ga201_A10	0.73
Gh276_D09	Ga217_A10	0.71
Gh276_D09	Ga223_A10	0.79
Gh277_D09	Ga200_A10	0.71
Gh277_D09	Ga201_A10	0.73
Gh277_D09	Ga217_A10	0.7
Gh277_D09	Ga223_A10	0.74
Gh278_D09	Ga200_A10	0.84
Gh278_D09	Ga216_A10	0.76
Gh278_D09	Ga217_A10	0.81
Gh279_D09	Ga215_A10	0.99
Gh280_D09	Ga215_A10	0.95
Gh281_D09	Ga124_A07	0.79
Gh281_D09	Ga176_A10	0.84
Gh282_D09	Ga177_A10	0.91
Gh283_D09	Ga240_A13	0.79
Gh283_D09	Ga241_A13	0.82
Gh283_D09	Ga242_A13	0.81
Gh283_D09	Ga243_A13	0.82
Gh284_D09	Ga240_A13	0.84
Gh284_D09	Ga241_A13	0.83
Gh284_D09	Ga242_A13	0.84
Gh284_D09	Ga243_A13	0.83
Gh286_D09	Ga150_A08	0.98
Gh287_D09	Ga109_A07	0.81
Gh287_D09	Ga182_A10	0.77
Gh287_D09	Ga183_A10	0.81
Gh287_D09	Ga184_A10	0.82
Gh287_D09	Ga185_A10	0.82
Gh287_D09	Ga186_A10	0.77
Gh287_D09	Ga187_A10	0.76
Gh287_D09	Ga188_A10	0.81
Gh287_D09	Ga190_A10	0.82
Gh287_D09	Ga191_A10	0.77
Gh287_D09	Ga193_A10	0.77
Gh287_D09	Ga194_A10	0.76
Gh287_D09	Ga195_A10	0.76
Gh287_D09	Ga228_A11	0.8
Gh288_D09	Ga152_A08	0.71
Gh288_D09	Ga153_A08	0.95
Gh289_D09	Ga152_A08	0.95
Gh289_D09	Ga153_A08	0.72
Gh291_D10	Ga017_A03	0.96
Gh292_D10	Ga016_A03	0.94
Gh293_D10	Ga016_A03	0.93
Gh294_D10	Ga015_A03	0.92
Gh295_D10	Ga100_A07	0.71
Gh295_D10	Ga149_A08	0.94
Gh297_D11	Ga172_A09	0.95
Gh298_D11	Ga166_A09	0.95
Gh299_D11	Ga001_A01	0.96
Gh299_D11	Ga004_A01	0.73
Gh299_D11	Ga005_A01	0.74
Gh299_D11	Ga006_A01	0.73
Gh299_D11	Ga108_A07	0.75
Gh299_D11	Ga219_A10	0.72
Gh299_D11	Ga220_A10	0.74
Gh299_D11	Ga222_A10	0.74
Gh299_D11	Ga234_A12	0.74
Gh300_D11	Ga157_A09	0.9
Gh300_D11	Ga158_A09	0.82
Gh301_D11	Ga157_A09	0.9
Gh301_D11	Ga158_A09	0.87
Gh302_D11	Ga157_A09	0.79
Gh303_D11	Ga042_A04	0.91
Gh305_D11	Ga170_A09	0.96
Gh305_D11	Ga171_A09	0.96
Gh306_D13	Ga154_A08	0.85
Gh306_D13	Ga163_A09	0.92
Gh306_D13	Ga164_A09	0.85
Gh307_D13	Ga126_A07	0.7
Gh307_D13	Ga127_A07	0.87
Gh307_D13	Ga129_A07	0.87
Gh307_D13	Ga235_A12	0.72
Gh307_D13	Ga236_A12	0.72
Gh308_D13	Ga127_A07	0.89
Gh308_D13	Ga128_A07	0.73
Gh308_D13	Ga129_A07	0.88
Gh308_D13	Ga236_A12	0.71
Gh309_D13	Ga127_A07	0.95
Gh309_D13	Ga129_A07	0.93
Gh309_D13	Ga236_A12	0.71
Gh310_D13	Ga127_A07	0.77
Gh310_D13	Ga129_A07	0.75
Gh313_scaffold1048.1	Ga009_A02	0.77
Gh313_scaffold1048.1	Ga010_A02	0.73
Gh313_scaffold1048.1	Ga011_A02	0.77
Gh313_scaffold1048.1	Ga012_A02	0.76
Gh313_scaffold1048.1	Ga168_A09	0.82
Gh313_scaffold1048.1	Ga239_A13	0.89
Gh313_scaffold1048.1	Ga167_A09	0.87
Gh314_scaffold10515.1	Ga059_A04	0.8
Gh314_scaffold10515.1	Ga061_A04	0.85
Gh314_scaffold10515.1	Ga062_A04	0.88
Gh315_scaffold1080.1	Ga002_A01	0.81
Gh315_scaffold1080.1	Ga069_A04	0.73
Gh315_scaffold1080.1	Ga156_A09	0.84
Gh316_scaffold1080.1	Ga002_A01	0.92
Gh316_scaffold1080.1	Ga072_A04	0.73
Gh316_scaffold1080.1	Ga156_A09	0.91
Gh317_scaffold1080.1	Ga002_A01	0.82
Gh317_scaffold1080.1	Ga156_A09	0.85
Gh318_scaffold1080.1	Ga002_A01	0.71
Gh319_scaffold1080.1	Ga002_A01	0.82
Gh319_scaffold1080.1	Ga156_A09	0.91
Gh320_scaffold1088.1	Ga059_A04	0.77
Gh320_scaffold1088.1	Ga061_A04	0.88
Gh320_scaffold1088.1	Ga062_A04	0.84
Gh321_scaffold1088.1	Ga059_A04	0.75
Gh321_scaffold1088.1	Ga061_A04	0.84
Gh321_scaffold1088.1	Ga062_A04	0.83
Gh322_scaffold1088.1	Ga059_A04	0.8
Gh322_scaffold1088.1	Ga061_A04	0.88
Gh322_scaffold1088.1	Ga062_A04	0.9
Gh323_scaffold1088.1	Ga059_A04	0.73
Gh323_scaffold1088.1	Ga062_A04	0.71
Gh324_scaffold1088.1	Ga059_A04	0.76
Gh324_scaffold1088.1	Ga061_A04	0.78
Gh324_scaffold1088.1	Ga062_A04	0.76
Gh325_scaffold1088.1	Ga059_A04	0.76
Gh325_scaffold1088.1	Ga062_A04	0.76
Gh326_scaffold1088.1	Ga059_A04	0.75
Gh326_scaffold1088.1	Ga061_A04	0.75
Gh326_scaffold1088.1	Ga062_A04	0.78
Gh327_scaffold1088.1	Ga059_A04	0.71
Gh327_scaffold1088.1	Ga061_A04	0.7
Gh327_scaffold1088.1	Ga062_A04	0.73
Gh328_scaffold1088.1	Ga059_A04	0.73
Gh328_scaffold1088.1	Ga061_A04	0.77
Gh328_scaffold1088.1	Ga062_A04	0.71
Gh329_scaffold1088.1	Ga059_A04	0.77
Gh329_scaffold1088.1	Ga061_A04	0.88
Gh329_scaffold1088.1	Ga062_A04	0.8
Gh330_scaffold1088.1	Ga059_A04	0.73
Gh330_scaffold1088.1	Ga061_A04	0.78
Gh330_scaffold1088.1	Ga062_A04	0.79
Gh331_scaffold1088.1	Ga059_A04	0.78
Gh331_scaffold1088.1	Ga061_A04	0.85
Gh331_scaffold1088.1	Ga062_A04	0.86
Gh332_scaffold1088.1	Ga059_A04	0.74
Gh332_scaffold1088.1	Ga061_A04	0.78
Gh332_scaffold1088.1	Ga062_A04	0.76
Gh333_scaffold1088.1	Ga059_A04	0.77
Gh333_scaffold1088.1	Ga061_A04	0.87
Gh333_scaffold1088.1	Ga062_A04	0.8
Gh334_scaffold1088.1	Ga059_A04	0.74
Gh334_scaffold1088.1	Ga061_A04	0.75
Gh334_scaffold1088.1	Ga062_A04	0.78
Gh336_scaffold1088.1	Ga059_A04	0.78
Gh336_scaffold1088.1	Ga061_A04	0.77
Gh336_scaffold1088.1	Ga062_A04	0.79
Gh337_scaffold1088.1	Ga059_A04	0.75
Gh337_scaffold1088.1	Ga061_A04	0.75
Gh337_scaffold1088.1	Ga062_A04	0.77
Gh338_scaffold1088.1	Ga059_A04	0.77
Gh338_scaffold1088.1	Ga062_A04	0.77
Gh339_scaffold11578.1	Ga138_A08	0.74
Gh339_scaffold11578.1	Ga139_A08	0.76
Gh339_scaffold11578.1	Ga140_A08	0.75
Gh339_scaffold11578.1	Ga141_A08	0.74
Gh339_scaffold11578.1	Ga142_A08	0.72
Gh339_scaffold11578.1	Ga144_A08	0.79
Gh339_scaffold11578.1	Ga146_A08	0.74
Gh339_scaffold11578.1	Ga147_A08	0.78
Gh339_scaffold11578.1	Ga231_A12	0.86
Gh340_scaffold1227.1	Ga246_A13	0.72
Gh341_scaffold1227.1	Ga244_A13	0.72
Gh341_scaffold1227.1	Ga245_A13	0.74
Gh341_scaffold1227.1	Ga246_A13	0.97
Gh342_scaffold1227.1	Ga244_A13	0.84
Gh342_scaffold1227.1	Ga245_A13	0.84
Gh342_scaffold1227.1	Ga246_A13	0.72
Gh343_scaffold1227.1	Ga244_A13	0.79
Gh343_scaffold1227.1	Ga245_A13	0.86
Gh343_scaffold1227.1	Ga246_A13	0.73
Gh344_scaffold1227.1	Ga244_A13	0.78
Gh344_scaffold1227.1	Ga245_A13	0.87
Gh344_scaffold1227.1	Ga246_A13	0.73
Gh345_scaffold1227.1	Ga244_A13	0.78
Gh345_scaffold1227.1	Ga245_A13	0.89
Gh345_scaffold1227.1	Ga246_A13	0.73
Gh346_scaffold1227.1	Ga244_A13	0.77
Gh346_scaffold1227.1	Ga245_A13	0.87
Gh346_scaffold1227.1	Ga246_A13	0.73
Gh347_scaffold1227.1	Ga244_A13	0.77
Gh347_scaffold1227.1	Ga245_A13	0.9
Gh347_scaffold1227.1	Ga246_A13	0.71
Gh348_scaffold1227.1	Ga246_A13	0.96
Gh349_scaffold12317.1	Ga138_A08	0.75
Gh349_scaffold12317.1	Ga139_A08	0.75
Gh349_scaffold12317.1	Ga140_A08	0.77
Gh349_scaffold12317.1	Ga141_A08	0.76
Gh349_scaffold12317.1	Ga142_A08	0.74
Gh349_scaffold12317.1	Ga144_A08	0.79
Gh349_scaffold12317.1	Ga146_A08	0.79
Gh349_scaffold12317.1	Ga147_A08	0.78
Gh349_scaffold12317.1	Ga148_A08	0.73
Gh349_scaffold12317.1	Ga230_A12	0.72
Gh349_scaffold12317.1	Ga231_A12	0.8
Gh350_scaffold1346.1	Ga059_A04	0.99
Gh350_scaffold1346.1	Ga061_A04	0.81
Gh351_scaffold1346.1	Ga059_A04	0.81
Gh351_scaffold1346.1	Ga061_A04	0.78
Gh351_scaffold1346.1	Ga062_A04	0.7
Gh352_scaffold1346.1	Ga059_A04	0.76
Gh352_scaffold1346.1	Ga061_A04	0.82
Gh352_scaffold1346.1	Ga062_A04	0.83
Gh353_scaffold1346.1	Ga059_A04	0.74
Gh353_scaffold1346.1	Ga061_A04	0.8
Gh353_scaffold1346.1	Ga062_A04	0.95
Gh354_scaffold1346.1	Ga059_A04	0.8
Gh354_scaffold1346.1	Ga061_A04	0.93
Gh354_scaffold1346.1	Ga062_A04	0.93
Gh355_scaffold1346.1	Ga059_A04	0.73
Gh355_scaffold1346.1	Ga061_A04	0.75
Gh355_scaffold1346.1	Ga062_A04	0.76
Gh356_scaffold1346.1	Ga059_A04	0.72
Gh356_scaffold1346.1	Ga061_A04	0.74
Gh356_scaffold1346.1	Ga062_A04	0.73
Gh357_scaffold1346.1	Ga059_A04	0.77
Gh357_scaffold1346.1	Ga061_A04	0.87
Gh357_scaffold1346.1	Ga062_A04	0.81
Gh358_scaffold1346.1	Ga059_A04	0.77
Gh358_scaffold1346.1	Ga061_A04	0.88
Gh358_scaffold1346.1	Ga062_A04	0.81
Gh359_scaffold1346.1	Ga059_A04	0.73
Gh359_scaffold1346.1	Ga061_A04	0.76
Gh359_scaffold1346.1	Ga062_A04	0.75
Gh361_scaffold1346.1	Ga061_A04	0.71
Gh361_scaffold1346.1	Ga062_A04	0.71
Gh362_scaffold1346.1	Ga059_A04	0.74
Gh362_scaffold1346.1	Ga061_A04	0.76
Gh362_scaffold1346.1	Ga062_A04	0.76
Gh364_scaffold1346.1	Ga059_A04	0.77
Gh364_scaffold1346.1	Ga061_A04	0.77
Gh364_scaffold1346.1	Ga062_A04	0.79
Gh365_scaffold1346.1	Ga059_A04	0.74
Gh365_scaffold1346.1	Ga061_A04	0.8
Gh365_scaffold1346.1	Ga062_A04	0.77
Gh366_scaffold1346.1	Ga059_A04	0.85
Gh366_scaffold1346.1	Ga061_A04	0.82
Gh366_scaffold1346.1	Ga062_A04	0.84
Gh367_scaffold1346.1	Ga059_A04	0.78
Gh367_scaffold1346.1	Ga061_A04	0.8
Gh367_scaffold1346.1	Ga062_A04	0.82
Gh368_scaffold1346.1	Ga059_A04	0.74
Gh368_scaffold1346.1	Ga061_A04	0.78
Gh368_scaffold1346.1	Ga062_A04	0.75
Gh369_scaffold1346.1	Ga059_A04	0.78
Gh369_scaffold1346.1	Ga062_A04	0.8
Gh370_scaffold1346.1	Ga059_A04	0.77
Gh370_scaffold1346.1	Ga061_A04	0.78
Gh370_scaffold1346.1	Ga062_A04	0.8
Gh371_scaffold1346.1	Ga059_A04	0.75
Gh371_scaffold1346.1	Ga061_A04	0.74
Gh371_scaffold1346.1	Ga062_A04	0.77
Gh372_scaffold1346.1	Ga059_A04	0.75
Gh372_scaffold1346.1	Ga062_A04	0.79
Gh374_scaffold154.1	Ga105_A07	0.73
Gh374_scaffold154.1	Ga106_A07	0.7
Gh374_scaffold154.1	Ga117_A07	0.96
Gh375_scaffold1551.1	Ga010_A02	0.79
Gh375_scaffold1551.1	Ga011_A02	0.79
Gh375_scaffold1551.1	Ga012_A02	0.79
Gh375_scaffold1551.1	Ga167_A09	0.78
Gh375_scaffold1551.1	Ga168_A09	0.79
Gh375_scaffold1551.1	Ga239_A13	0.78
Gh375_scaffold1551.1	Ga009_A02	0.82
Gh376_scaffold1551.1	Ga009_A02	0.85
Gh376_scaffold1551.1	Ga010_A02	0.82
Gh376_scaffold1551.1	Ga012_A02	0.71
Gh376_scaffold1551.1	Ga167_A09	0.72
Gh376_scaffold1551.1	Ga168_A09	0.73
Gh376_scaffold1551.1	Ga239_A13	0.71
Gh377_scaffold1551.1	Ga009_A02	0.76
Gh377_scaffold1551.1	Ga010_A02	0.74
Gh378_scaffold1551.1	Ga009_A02	0.87
Gh378_scaffold1551.1	Ga010_A02	0.86
Gh378_scaffold1551.1	Ga012_A02	0.73
Gh378_scaffold1551.1	Ga167_A09	0.71
Gh378_scaffold1551.1	Ga168_A09	0.71
Gh380_scaffold1611.1	Ga244_A13	0.99
Gh380_scaffold1611.1	Ga245_A13	0.78
Gh380_scaffold1611.1	Ga246_A13	0.7
Gh381_scaffold171.1	Ga075_A05	0.99
Gh382_scaffold171.1	Ga076_A05	0.99
Gh382_scaffold171.1	Ga077_A05	0.99
Gh383_scaffold171.1	Ga078_A05	0.98
Gh384_scaffold171.1	Ga079_A05	0.97
Gh384_scaffold171.1	Ga080_A05	0.92
Gh385_scaffold171.1	Ga079_A05	0.96
Gh385_scaffold171.1	Ga080_A05	0.7
Gh386_scaffold178.1	Ga125_A07	0.77
Gh386_scaffold178.1	Ga126_A07	0.72
Gh386_scaffold178.1	Ga127_A07	0.71
Gh386_scaffold178.1	Ga129_A07	0.71
Gh386_scaffold178.1	Ga235_A12	0.86
Gh386_scaffold178.1	Ga236_A12	0.86
Gh388_scaffold1851.1	Ga138_A08	0.75
Gh388_scaffold1851.1	Ga139_A08	0.78
Gh388_scaffold1851.1	Ga140_A08	0.78
Gh388_scaffold1851.1	Ga141_A08	0.76
Gh388_scaffold1851.1	Ga142_A08	0.74
Gh388_scaffold1851.1	Ga144_A08	0.78
Gh388_scaffold1851.1	Ga146_A08	0.7
Gh388_scaffold1851.1	Ga147_A08	0.73
Gh388_scaffold1851.1	Ga231_A12	0.77
Gh390_scaffold1851.1	Ga144_A08	0.73
Gh390_scaffold1851.1	Ga146_A08	0.78
Gh390_scaffold1851.1	Ga147_A08	0.73
Gh390_scaffold1851.1	Ga148_A08	0.7
Gh390_scaffold1851.1	Ga230_A12	0.71
Gh390_scaffold1851.1	Ga231_A12	0.73
Gh391_scaffold1851.1	Ga138_A08	0.77
Gh391_scaffold1851.1	Ga139_A08	0.79
Gh391_scaffold1851.1	Ga140_A08	0.77
Gh391_scaffold1851.1	Ga141_A08	0.78
Gh391_scaffold1851.1	Ga142_A08	0.75
Gh391_scaffold1851.1	Ga143_A08	0.76
Gh391_scaffold1851.1	Ga144_A08	0.82
Gh391_scaffold1851.1	Ga146_A08	0.74
Gh391_scaffold1851.1	Ga147_A08	0.8
Gh391_scaffold1851.1	Ga148_A08	0.82
Gh391_scaffold1851.1	Ga230_A12	0.97
Gh391_scaffold1851.1	Ga231_A12	0.79
Gh392_scaffold1852.1	Ga138_A08	0.92
Gh392_scaffold1852.1	Ga139_A08	0.79
Gh392_scaffold1852.1	Ga140_A08	0.92
Gh392_scaffold1852.1	Ga141_A08	0.75
Gh392_scaffold1852.1	Ga142_A08	0.88
Gh392_scaffold1852.1	Ga144_A08	0.75
Gh392_scaffold1852.1	Ga147_A08	0.74
Gh392_scaffold1852.1	Ga148_A08	0.72
Gh392_scaffold1852.1	Ga230_A12	0.71
Gh392_scaffold1852.1	Ga231_A12	0.75
Gh393_scaffold1852.1	Ga138_A08	0.8
Gh393_scaffold1852.1	Ga139_A08	0.93
Gh393_scaffold1852.1	Ga140_A08	0.8
Gh393_scaffold1852.1	Ga141_A08	0.95
Gh393_scaffold1852.1	Ga142_A08	0.79
Gh393_scaffold1852.1	Ga143_A08	0.89
Gh393_scaffold1852.1	Ga144_A08	0.76
Gh393_scaffold1852.1	Ga146_A08	0.74
Gh393_scaffold1852.1	Ga147_A08	0.77
Gh393_scaffold1852.1	Ga148_A08	0.78
Gh393_scaffold1852.1	Ga230_A12	0.79
Gh393_scaffold1852.1	Ga231_A12	0.77
Gh394_scaffold1852.1	Ga139_A08	0.77
Gh394_scaffold1852.1	Ga140_A08	0.78
Gh394_scaffold1852.1	Ga141_A08	0.78
Gh394_scaffold1852.1	Ga143_A08	0.74
Gh394_scaffold1852.1	Ga144_A08	0.9
Gh394_scaffold1852.1	Ga147_A08	0.84
Gh394_scaffold1852.1	Ga148_A08	0.85
Gh394_scaffold1852.1	Ga230_A12	0.86
Gh394_scaffold1852.1	Ga231_A12	0.83
Gh395_scaffold1852.1	Ga138_A08	0.76
Gh395_scaffold1852.1	Ga139_A08	0.76
Gh395_scaffold1852.1	Ga140_A08	0.78
Gh395_scaffold1852.1	Ga141_A08	0.77
Gh395_scaffold1852.1	Ga142_A08	0.74
Gh395_scaffold1852.1	Ga144_A08	0.94
Gh395_scaffold1852.1	Ga146_A08	0.74
Gh395_scaffold1852.1	Ga147_A08	0.79
Gh395_scaffold1852.1	Ga148_A08	0.8
Gh395_scaffold1852.1	Ga230_A12	0.82
Gh395_scaffold1852.1	Ga231_A12	0.8
Gh396_scaffold1852.1	Ga138_A08	0.78
Gh396_scaffold1852.1	Ga139_A08	0.78
Gh396_scaffold1852.1	Ga140_A08	0.79
Gh396_scaffold1852.1	Ga141_A08	0.76
Gh396_scaffold1852.1	Ga142_A08	0.76
Gh396_scaffold1852.1	Ga144_A08	0.81
Gh396_scaffold1852.1	Ga146_A08	0.74
Gh396_scaffold1852.1	Ga147_A08	0.78
Gh396_scaffold1852.1	Ga148_A08	0.79
Gh396_scaffold1852.1	Ga231_A12	0.78
Gh396_scaffold1852.1	Ga230_A12	0.81
Gh397_scaffold1852.1	Ga138_A08	0.73
Gh397_scaffold1852.1	Ga139_A08	0.78
Gh397_scaffold1852.1	Ga140_A08	0.78
Gh397_scaffold1852.1	Ga141_A08	0.77
Gh397_scaffold1852.1	Ga142_A08	0.73
Gh397_scaffold1852.1	Ga143_A08	0.75
Gh397_scaffold1852.1	Ga144_A08	0.8
Gh397_scaffold1852.1	Ga146_A08	0.74
Gh397_scaffold1852.1	Ga147_A08	0.8
Gh397_scaffold1852.1	Ga148_A08	0.96
Gh397_scaffold1852.1	Ga230_A12	0.83
Gh397_scaffold1852.1	Ga231_A12	0.79
Gh398_scaffold1852.1	Ga140_A08	0.7
Gh398_scaffold1852.1	Ga143_A08	0.72
Gh398_scaffold1852.1	Ga144_A08	0.71
Gh398_scaffold1852.1	Ga146_A08	0.72
Gh398_scaffold1852.1	Ga148_A08	0.81
Gh398_scaffold1852.1	Ga230_A12	0.8
Gh399_scaffold1852.1	Ga140_A08	0.76
Gh399_scaffold1852.1	Ga141_A08	0.73
Gh399_scaffold1852.1	Ga143_A08	0.72
Gh399_scaffold1852.1	Ga144_A08	0.74
Gh399_scaffold1852.1	Ga146_A08	0.72
Gh399_scaffold1852.1	Ga147_A08	0.94
Gh399_scaffold1852.1	Ga148_A08	0.83
Gh399_scaffold1852.1	Ga230_A12	0.8
Gh399_scaffold1852.1	Ga231_A12	0.74
Gh400_scaffold1852.1	Ga139_A08	0.72
Gh400_scaffold1852.1	Ga140_A08	0.72
Gh400_scaffold1852.1	Ga141_A08	0.72
Gh400_scaffold1852.1	Ga143_A08	0.71
Gh400_scaffold1852.1	Ga144_A08	0.76
Gh400_scaffold1852.1	Ga146_A08	1
Gh400_scaffold1852.1	Ga147_A08	0.77
Gh400_scaffold1852.1	Ga148_A08	0.78
Gh400_scaffold1852.1	Ga230_A12	0.81
Gh400_scaffold1852.1	Ga231_A12	0.75
Gh401_scaffold1852.1	Ga146_A08	0.71
Gh401_scaffold1852.1	Ga147_A08	0.7
Gh401_scaffold1852.1	Ga148_A08	0.74
Gh401_scaffold1852.1	Ga230_A12	0.75
Gh403_scaffold2285.1	Ga240_A13	0.8
Gh403_scaffold2285.1	Ga241_A13	0.76
Gh403_scaffold2285.1	Ga242_A13	0.74
Gh403_scaffold2285.1	Ga243_A13	0.75
Gh404_scaffold2285.1	Ga240_A13	0.99
Gh404_scaffold2285.1	Ga241_A13	0.79
Gh404_scaffold2285.1	Ga242_A13	0.78
Gh404_scaffold2285.1	Ga243_A13	0.8
Gh405_scaffold2285.1	Ga240_A13	0.81
Gh405_scaffold2285.1	Ga241_A13	0.84
Gh405_scaffold2285.1	Ga242_A13	0.82
Gh405_scaffold2285.1	Ga243_A13	0.82
Gh406_scaffold2285.1	Ga240_A13	0.75
Gh406_scaffold2285.1	Ga241_A13	0.79
Gh406_scaffold2285.1	Ga242_A13	0.79
Gh406_scaffold2285.1	Ga243_A13	0.79
Gh407_scaffold2285.1	Ga240_A13	0.8
Gh407_scaffold2285.1	Ga241_A13	0.85
Gh407_scaffold2285.1	Ga242_A13	0.81
Gh407_scaffold2285.1	Ga243_A13	0.84
Gh408_scaffold2285.1	Ga163_A09	0.74
Gh408_scaffold2285.1	Ga240_A13	0.79
Gh408_scaffold2285.1	Ga241_A13	0.95
Gh408_scaffold2285.1	Ga242_A13	0.8
Gh408_scaffold2285.1	Ga243_A13	0.83
Gh409_scaffold2285.1	Ga240_A13	0.81
Gh409_scaffold2285.1	Ga241_A13	0.87
Gh409_scaffold2285.1	Ga242_A13	0.82
Gh409_scaffold2285.1	Ga243_A13	0.85
Gh410_scaffold2285.1	Ga240_A13	0.81
Gh410_scaffold2285.1	Ga241_A13	0.84
Gh410_scaffold2285.1	Ga242_A13	0.8
Gh410_scaffold2285.1	Ga243_A13	0.83
Gh411_scaffold2285.1	Ga240_A13	0.79
Gh411_scaffold2285.1	Ga243_A13	0.92
Gh411_scaffold2285.1	Ga241_A13	0.82
Gh411_scaffold2285.1	Ga242_A13	0.82
Gh412_scaffold235.1	Ga038_A04	0.75
Gh412_scaffold235.1	Ga130_A07	0.7
Gh413_scaffold235.1	Ga096_A07	0.83
Gh413_scaffold235.1	Ga097_A07	0.82
Gh413_scaffold235.1	Ga100_A07	0.83
Gh413_scaffold235.1	Ga101_A07	0.8
Gh413_scaffold235.1	Ga102_A07	0.82
Gh413_scaffold235.1	Ga149_A08	0.72
Gh415_scaffold235.1	Ga101_A07	0.85
Gh415_scaffold235.1	Ga102_A07	0.81
Gh416_scaffold235.1	Ga099_A07	0.88
Gh418_scaffold235.1	Ga099_A07	0.87
Gh419_scaffold235.1	Ga121_A07	0.86
Gh420_scaffold235.1	Ga120_A07	0.79
Gh420_scaffold235.1	Ga123_A07	0.77
Gh421_scaffold235.1	Ga120_A07	0.81
Gh421_scaffold235.1	Ga123_A07	0.79
Gh422_scaffold235.1	Ga121_A07	0.75
Gh423_scaffold235.1	Ga122_A07	0.93
Gh424_scaffold235.1	Ga120_A07	0.79
Gh424_scaffold235.1	Ga123_A07	0.94
Gh425_scaffold2385.1	Ga096_A07	0.89
Gh425_scaffold2385.1	Ga097_A07	0.88
Gh425_scaffold2385.1	Ga100_A07	0.98
Gh425_scaffold2385.1	Ga101_A07	0.86
Gh425_scaffold2385.1	Ga102_A07	0.91
Gh425_scaffold2385.1	Ga149_A08	0.7
Gh427_scaffold2385.1	Ga096_A07	0.85
Gh427_scaffold2385.1	Ga097_A07	0.86
Gh427_scaffold2385.1	Ga100_A07	0.9
Gh427_scaffold2385.1	Ga101_A07	0.85
Gh427_scaffold2385.1	Ga102_A07	0.98
Gh429_scaffold246.1	Ga074_A05	0.96
Gh430_scaffold251.1	Ga224_A11	0.92
Gh431_scaffold2538.1	Ga199_A10	0.96
Gh432_scaffold2595.1	Ga109_A07	0.8
Gh432_scaffold2595.1	Ga182_A10	0.77
Gh432_scaffold2595.1	Ga183_A10	0.79
Gh432_scaffold2595.1	Ga184_A10	0.8
Gh432_scaffold2595.1	Ga185_A10	0.78
Gh432_scaffold2595.1	Ga186_A10	0.78
Gh432_scaffold2595.1	Ga187_A10	0.81
Gh432_scaffold2595.1	Ga190_A10	0.78
Gh432_scaffold2595.1	Ga191_A10	0.89
Gh432_scaffold2595.1	Ga192_A10	0.86
Gh432_scaffold2595.1	Ga193_A10	0.81
Gh432_scaffold2595.1	Ga194_A10	0.99
Gh432_scaffold2595.1	Ga195_A10	0.85
Gh432_scaffold2595.1	Ga196_A10	0.75
Gh433_scaffold2595.1	Ga109_A07	0.81
Gh433_scaffold2595.1	Ga182_A10	0.81
Gh433_scaffold2595.1	Ga183_A10	0.81
Gh433_scaffold2595.1	Ga184_A10	0.81
Gh433_scaffold2595.1	Ga185_A10	0.79
Gh433_scaffold2595.1	Ga186_A10	0.76
Gh433_scaffold2595.1	Ga187_A10	0.78
Gh433_scaffold2595.1	Ga188_A10	0.82
Gh433_scaffold2595.1	Ga190_A10	0.79
Gh433_scaffold2595.1	Ga191_A10	0.85
Gh433_scaffold2595.1	Ga192_A10	0.82
Gh433_scaffold2595.1	Ga193_A10	0.84
Gh433_scaffold2595.1	Ga194_A10	0.85
Gh433_scaffold2595.1	Ga195_A10	0.9
Gh433_scaffold2595.1	Ga196_A10	0.87
Gh434_scaffold26.1	Ga204_A10	0.97
Gh437_scaffold2667.1	Ga135_A08	0.82
Gh437_scaffold2667.1	Ga136_A08	0.82
Gh437_scaffold2667.1	Ga179_A10	0.88
Gh437_scaffold2667.1	Ga180_A10	0.81
Gh438_scaffold2682.1	Ga052_A04	0.99
Gh439_scaffold269.1	Ga007_A02	0.9
Gh439_scaffold269.1	Ga056_A04	0.8
Gh439_scaffold269.1	Ga057_A04	0.88
Gh439_scaffold269.1	Ga058_A04	0.92
Gh441_scaffold280.1	Ga104_A07	0.91
Gh442_scaffold280.1	Ga104_A07	0.77
Gh443_scaffold280.1	Ga104_A07	0.87
Gh444_scaffold280.1	Ga104_A07	0.77
Gh445_scaffold280.1	Ga104_A07	0.78
Gh446_scaffold290.1	Ga105_A07	0.87
Gh446_scaffold290.1	Ga106_A07	0.87
Gh446_scaffold290.1	Ga107_A07	0.88
Gh447_scaffold290.1	Ga105_A07	0.87
Gh447_scaffold290.1	Ga106_A07	0.89
Gh447_scaffold290.1	Ga107_A07	0.86
Gh447_scaffold290.1	Ga117_A07	0.71
Gh448_scaffold290.1	Ga105_A07	0.92
Gh448_scaffold290.1	Ga106_A07	0.93
Gh448_scaffold290.1	Ga107_A07	0.86
Gh448_scaffold290.1	Ga117_A07	0.72
Gh449_scaffold290.1	Ga105_A07	0.86
Gh449_scaffold290.1	Ga106_A07	0.86
Gh449_scaffold290.1	Ga107_A07	0.86
Gh450_scaffold290.1	Ga105_A07	0.92
Gh450_scaffold290.1	Ga106_A07	0.93
Gh450_scaffold290.1	Ga107_A07	0.88
Gh450_scaffold290.1	Ga117_A07	0.72
Gh451_scaffold290.1	Ga105_A07	0.89
Gh451_scaffold290.1	Ga106_A07	0.93
Gh451_scaffold290.1	Ga107_A07	0.88
Gh451_scaffold290.1	Ga117_A07	0.7
Gh452_scaffold290.1	Ga105_A07	0.84
Gh452_scaffold290.1	Ga106_A07	0.86
Gh452_scaffold290.1	Ga117_A07	0.73
Gh454_scaffold3010.1	Ga026_A04	0.72
Gh454_scaffold3010.1	Ga033_A04	0.72
Gh455_scaffold3010.1	Ga029_A04	0.86
Gh455_scaffold3010.1	Ga045_A04	0.8
Gh455_scaffold3010.1	Ga135_A08	0.78
Gh455_scaffold3010.1	Ga136_A08	0.78
Gh455_scaffold3010.1	Ga179_A10	0.77
Gh455_scaffold3010.1	Ga180_A10	0.7
Gh456_scaffold3010.1	Ga029_A04	0.95
Gh456_scaffold3010.1	Ga045_A04	0.73
Gh457_scaffold3010.1	Ga029_A04	0.73
Gh457_scaffold3010.1	Ga045_A04	0.99
Gh458_scaffold3010.1	Ga029_A04	0.78
Gh458_scaffold3010.1	Ga045_A04	0.73
Gh459_scaffold306.1	Ga016_A03	0.92
Gh460_scaffold306.1	Ga015_A03	0.9
Gh461_scaffold3109.1	Ga124_A07	0.82
Gh461_scaffold3109.1	Ga176_A10	0.99
Gh462_scaffold326.1	Ga046_A04	0.74
Gh464_scaffold326.1	Ga046_A04	0.75
Gh466_scaffold326.1	Ga047_A04	0.93
Gh467_scaffold326.1	Ga047_A04	0.95
Gh470_scaffold326.1	Ga063_A04	0.95
Gh472_scaffold3377.1	Ga104_A07	0.86
Gh474_scaffold3428.1	Ga225_A11	0.99
Gh477_scaffold3479.1	Ga112_A07	0.99
Gh477_scaffold3479.1	Ga113_A07	0.76
Gh477_scaffold3479.1	Ga115_A07	0.78
Gh479_scaffold3489.1	Ga009_A02	0.74
Gh479_scaffold3489.1	Ga012_A02	0.71
Gh479_scaffold3489.1	Ga167_A09	0.86
Gh479_scaffold3489.1	Ga168_A09	0.85
Gh480_scaffold3489.1	Ga009_A02	0.72
Gh480_scaffold3489.1	Ga167_A09	0.84
Gh480_scaffold3489.1	Ga168_A09	0.86
Gh482_scaffold3489.1	Ga009_A02	0.71
Gh482_scaffold3489.1	Ga167_A09	0.89
Gh482_scaffold3489.1	Ga168_A09	0.84
Gh484_scaffold3794.1	Ga178_A10	0.99
Gh485_scaffold3883.1	Ga225_A11	0.96
Gh487_scaffold3884.1	Ga104_A07	0.8
Gh488_scaffold3884.1	Ga104_A07	0.8
Gh490_scaffold3884.1	Ga104_A07	0.75
Gh491_scaffold3884.1	Ga104_A07	0.84
Gh492_scaffold3884.1	Ga104_A07	0.74
Gh493_scaffold3884.1	Ga104_A07	0.78
Gh494_scaffold3884.1	Ga104_A07	0.97
Gh495_scaffold3884.1	Ga104_A07	0.75
Gh496_scaffold3901.1	Ga224_A11	0.99
Gh497_scaffold4221.1	Ga169_A09	1
Gh499_scaffold4276.1	Ga038_A04	0.76
Gh499_scaffold4276.1	Ga130_A07	0.87
Gh499_scaffold4276.1	Ga131_A07	0.89
Gh500_scaffold4390.1	Ga047_A04	0.93
Gh501_scaffold4390.1	Ga046_A04	0.87
Gh502_scaffold4390.1	Ga046_A04	0.82
Gh502_scaffold4390.1	Ga049_A04	0.73
Gh504_scaffold4400.1	Ga052_A04	0.98
Gh505_scaffold4409.1	Ga038_A04	0.82
Gh505_scaffold4409.1	Ga130_A07	0.85
Gh505_scaffold4409.1	Ga131_A07	0.78
Gh505_scaffold4409.1	Ga132_A07	0.9
Gh506_scaffold4409.1	Ga038_A04	0.77
Gh506_scaffold4409.1	Ga130_A07	0.88
Gh506_scaffold4409.1	Ga131_A07	0.89
Gh507_scaffold4578.1	Ga025_A04	0.85
Gh507_scaffold4578.1	Ga027_A04	0.86
Gh507_scaffold4578.1	Ga033_A04	0.72
Gh508_scaffold4874.1	Ga010_A02	0.72
Gh508_scaffold4874.1	Ga167_A09	0.76
Gh508_scaffold4874.1	Ga168_A09	0.74
Gh508_scaffold4874.1	Ga239_A13	0.76
Gh510_scaffold4990.1	Ga054_A04	0.75
Gh510_scaffold4990.1	Ga064_A04	0.9
Gh510_scaffold4990.1	Ga065_A04	0.79
Gh510_scaffold4990.1	Ga053_A04	0.88
Gh510_scaffold4990.1	Ga066_A04	0.81
Gh510_scaffold4990.1	Ga067_A04	0.85
Gh512_scaffold516.1	Ga161_A09	0.99
Gh513_scaffold5261.1	Ga004_A01	0.81
Gh513_scaffold5261.1	Ga005_A01	0.83
Gh513_scaffold5261.1	Ga006_A01	0.82
Gh513_scaffold5261.1	Ga108_A07	0.85
Gh513_scaffold5261.1	Ga219_A10	0.74
Gh513_scaffold5261.1	Ga222_A10	0.8
Gh513_scaffold5261.1	Ga220_A10	0.82
Gh513_scaffold5261.1	Ga234_A12	0.86
Gh515_scaffold5302.1	Ga002_A01	0.87
Gh515_scaffold5302.1	Ga069_A04	0.79
Gh515_scaffold5302.1	Ga156_A09	0.89
Gh516_scaffold5401.1	Ga002_A01	0.71
Gh516_scaffold5401.1	Ga070_A04	0.72
Gh516_scaffold5401.1	Ga156_A09	0.76
Gh517_scaffold56.1	Ga025_A04	0.88
Gh517_scaffold56.1	Ga033_A04	0.72
Gh518_scaffold56.1	Ga025_A04	0.83
Gh518_scaffold56.1	Ga026_A04	0.73
Gh518_scaffold56.1	Ga027_A04	0.84
Gh518_scaffold56.1	Ga028_A04	0.72
Gh519_scaffold56.1	Ga025_A04	0.88
Gh519_scaffold56.1	Ga027_A04	0.77
Gh519_scaffold56.1	Ga033_A04	0.71
Gh520_scaffold56.1	Ga025_A04	0.88
Gh520_scaffold56.1	Ga026_A04	0.8
Gh520_scaffold56.1	Ga027_A04	0.87
Gh520_scaffold56.1	Ga033_A04	0.72
Gh521_scaffold56.1	Ga025_A04	0.77
Gh521_scaffold56.1	Ga033_A04	0.82
Gh522_scaffold56.1	Ga025_A04	0.8
Gh522_scaffold56.1	Ga026_A04	0.92
Gh522_scaffold56.1	Ga027_A04	0.79
Gh522_scaffold56.1	Ga033_A04	0.75
Gh523_scaffold56.1	Ga025_A04	0.78
Gh523_scaffold56.1	Ga026_A04	0.75
Gh523_scaffold56.1	Ga027_A04	0.76
Gh523_scaffold56.1	Ga028_A04	0.76
Gh523_scaffold56.1	Ga033_A04	0.81
Gh524_scaffold56.1	Ga025_A04	0.83
Gh524_scaffold56.1	Ga026_A04	0.95
Gh524_scaffold56.1	Ga027_A04	0.83
Gh524_scaffold56.1	Ga028_A04	0.87
Gh524_scaffold56.1	Ga033_A04	0.79
Gh525_scaffold56.1	Ga026_A04	0.79
Gh525_scaffold56.1	Ga027_A04	0.79
Gh525_scaffold56.1	Ga028_A04	0.81
Gh525_scaffold56.1	Ga033_A04	0.9
Gh526_scaffold56.1	Ga025_A04	0.83
Gh526_scaffold56.1	Ga026_A04	0.94
Gh526_scaffold56.1	Ga027_A04	0.81
Gh526_scaffold56.1	Ga028_A04	0.86
Gh526_scaffold56.1	Ga033_A04	0.77
Gh527_scaffold56.1	Ga025_A04	0.83
Gh527_scaffold56.1	Ga027_A04	0.74
Gh527_scaffold56.1	Ga033_A04	0.71
Gh528_scaffold56.1	Ga025_A04	0.83
Gh528_scaffold56.1	Ga027_A04	0.89
Gh528_scaffold56.1	Ga033_A04	0.71
Gh529_scaffold56.1	Ga025_A04	0.83
Gh529_scaffold56.1	Ga027_A04	0.78
Gh529_scaffold56.1	Ga033_A04	0.72
Gh530_scaffold56.1	Ga029_A04	0.87
Gh530_scaffold56.1	Ga045_A04	0.77
Gh530_scaffold56.1	Ga135_A08	0.71
Gh530_scaffold56.1	Ga136_A08	0.72
Gh530_scaffold56.1	Ga179_A10	0.71
Gh531_scaffold56.1	Ga029_A04	0.75
Gh531_scaffold56.1	Ga045_A04	0.9
Gh532_scaffold56.1	Ga029_A04	0.79
Gh532_scaffold56.1	Ga045_A04	0.72
Gh533_scaffold56.1	Ga029_A04	0.8
Gh533_scaffold56.1	Ga045_A04	0.75
Gh533_scaffold56.1	Ga180_A10	0.72
Gh534_scaffold56.1	Ga029_A04	0.79
Gh534_scaffold56.1	Ga045_A04	0.76
Gh535_scaffold56.1	Ga029_A04	0.8
Gh535_scaffold56.1	Ga045_A04	0.76
Gh535_scaffold56.1	Ga180_A10	0.71
Gh536_scaffold56.1	Ga029_A04	0.79
Gh536_scaffold56.1	Ga045_A04	0.76
Gh537_scaffold56.1	Ga029_A04	0.77
Gh537_scaffold56.1	Ga045_A04	0.74
Gh538_scaffold56.1	Ga029_A04	0.8
Gh538_scaffold56.1	Ga045_A04	0.75
Gh538_scaffold56.1	Ga180_A10	0.71
Gh539_scaffold56.1	Ga029_A04	0.76
Gh539_scaffold56.1	Ga045_A04	0.74
Gh540_scaffold56.1	Ga029_A04	0.79
Gh540_scaffold56.1	Ga045_A04	0.77
Gh540_scaffold56.1	Ga135_A08	0.73
Gh540_scaffold56.1	Ga136_A08	0.73
Gh540_scaffold56.1	Ga179_A10	0.73
Gh541_scaffold5811.1	Ga138_A08	0.76
Gh541_scaffold5811.1	Ga139_A08	0.79
Gh541_scaffold5811.1	Ga140_A08	0.77
Gh541_scaffold5811.1	Ga141_A08	0.82
Gh541_scaffold5811.1	Ga142_A08	0.74
Gh541_scaffold5811.1	Ga144_A08	0.86
Gh541_scaffold5811.1	Ga146_A08	0.82
Gh541_scaffold5811.1	Ga147_A08	0.84
Gh541_scaffold5811.1	Ga148_A08	0.84
Gh541_scaffold5811.1	Ga230_A12	0.8
Gh541_scaffold5811.1	Ga231_A12	0.85
Gh542_scaffold613.1	Ga009_A02	0.77
Gh542_scaffold613.1	Ga010_A02	0.74
Gh543_scaffold613.1	Ga009_A02	0.8
Gh543_scaffold613.1	Ga010_A02	0.78
Gh543_scaffold613.1	Ga011_A02	0.82
Gh543_scaffold613.1	Ga012_A02	0.8
Gh543_scaffold613.1	Ga167_A09	0.74
Gh543_scaffold613.1	Ga168_A09	0.77
Gh543_scaffold613.1	Ga239_A13	0.74
Gh544_scaffold613.1	Ga009_A02	0.76
Gh544_scaffold613.1	Ga010_A02	0.73
Gh544_scaffold613.1	Ga012_A02	0.92
Gh544_scaffold613.1	Ga167_A09	0.72
Gh544_scaffold613.1	Ga168_A09	0.71
Gh545_scaffold626.1	Ga240_A13	0.8
Gh545_scaffold626.1	Ga241_A13	0.83
Gh545_scaffold626.1	Ga242_A13	0.79
Gh545_scaffold626.1	Ga243_A13	0.82
Gh546_scaffold626.1	Ga240_A13	0.77
Gh546_scaffold626.1	Ga241_A13	0.81
Gh546_scaffold626.1	Ga242_A13	0.75
Gh546_scaffold626.1	Ga243_A13	0.81
Gh548_scaffold626.1	Ga240_A13	0.78
Gh548_scaffold626.1	Ga241_A13	0.82
Gh548_scaffold626.1	Ga242_A13	0.81
Gh548_scaffold626.1	Ga243_A13	0.84
Gh549_scaffold626.1	Ga240_A13	0.8
Gh549_scaffold626.1	Ga241_A13	0.85
Gh549_scaffold626.1	Ga242_A13	0.81
Gh549_scaffold626.1	Ga243_A13	0.85
Gh550_scaffold626.1	Ga240_A13	0.79
Gh550_scaffold626.1	Ga241_A13	0.86
Gh550_scaffold626.1	Ga242_A13	0.81
Gh550_scaffold626.1	Ga243_A13	0.84
Gh551_scaffold626.1	Ga240_A13	0.82
Gh551_scaffold626.1	Ga241_A13	0.85
Gh551_scaffold626.1	Ga242_A13	0.82
Gh551_scaffold626.1	Ga243_A13	0.84
Gh552_scaffold626.1	Ga163_A09	0.71
Gh552_scaffold626.1	Ga240_A13	0.83
Gh552_scaffold626.1	Ga241_A13	0.88
Gh552_scaffold626.1	Ga242_A13	0.84
Gh552_scaffold626.1	Ga243_A13	0.85
Gh553_scaffold626.1	Ga240_A13	0.81
Gh553_scaffold626.1	Ga241_A13	0.81
Gh553_scaffold626.1	Ga242_A13	0.79
Gh553_scaffold626.1	Ga243_A13	0.79
Gh554_scaffold626.1	Ga240_A13	0.81
Gh554_scaffold626.1	Ga241_A13	0.82
Gh554_scaffold626.1	Ga242_A13	0.8
Gh554_scaffold626.1	Ga243_A13	0.82
Gh555_scaffold7236.1	Ga104_A07	0.83
Gh556_scaffold732.1	Ga170_A09	0.96
Gh556_scaffold732.1	Ga171_A09	0.95
Gh557_scaffold743.1	Ga029_A04	0.78
Gh557_scaffold743.1	Ga045_A04	0.74
Gh557_scaffold743.1	Ga135_A08	0.9
Gh557_scaffold743.1	Ga136_A08	0.87
Gh557_scaffold743.1	Ga179_A10	0.99
Gh557_scaffold743.1	Ga180_A10	0.84
Gh558_scaffold743.1	Ga135_A08	0.82
Gh558_scaffold743.1	Ga136_A08	0.82
Gh558_scaffold743.1	Ga179_A10	0.89
Gh558_scaffold743.1	Ga180_A10	0.82
Gh559_scaffold743.1	Ga181_A10	0.83
Gh560_scaffold743.1	Ga181_A10	0.89
Gh561_scaffold743.1	Ga181_A10	0.96
Gh562_scaffold783.1	Ga104_A07	0.81
Gh564_scaffold783.1	Ga104_A07	0.83
Gh565_scaffold783.1	Ga104_A07	0.75
Gh566_scaffold783.1	Ga104_A07	0.78
Gh567_scaffold783.1	Ga104_A07	0.73
Gh568_scaffold783.1	Ga104_A07	0.76
Gh569_scaffold783.1	Ga104_A07	0.79
Gh570_scaffold845.1	Ga139_A08	0.72
Gh570_scaffold845.1	Ga140_A08	0.71
Gh570_scaffold845.1	Ga141_A08	0.74
Gh570_scaffold845.1	Ga143_A08	0.74
Gh570_scaffold845.1	Ga144_A08	0.78
Gh570_scaffold845.1	Ga146_A08	0.75
Gh570_scaffold845.1	Ga147_A08	0.82
Gh570_scaffold845.1	Ga148_A08	0.83
Gh570_scaffold845.1	Ga230_A12	0.82
Gh570_scaffold845.1	Ga231_A12	0.92
Gh571_scaffold866.1	Ga095_A06	0.96
Gh572_scaffold866.1	Ga094_A06	0.95
Gh573_scaffold866.1	Ga034_A04	0.82
Gh573_scaffold866.1	Ga035_A04	0.78
Gh573_scaffold866.1	Ga036_A04	0.77
Gh573_scaffold866.1	Ga093_A06	0.85
Gh574_scaffold866.1	Ga034_A04	0.83
Gh574_scaffold866.1	Ga035_A04	0.89
Gh574_scaffold866.1	Ga036_A04	0.92
Gh574_scaffold866.1	Ga093_A06	0.76
Gh575_scaffold866.1	Ga034_A04	0.86
Gh575_scaffold866.1	Ga035_A04	0.9
Gh575_scaffold866.1	Ga036_A04	0.89
Gh575_scaffold866.1	Ga093_A06	0.84
Gh576_scaffold866.1	Ga034_A04	0.85
Gh576_scaffold866.1	Ga035_A04	0.88
Gh576_scaffold866.1	Ga036_A04	0.88
Gh576_scaffold866.1	Ga093_A06	0.78
Gh577_scaffold866.1	Ga034_A04	0.91
Gh577_scaffold866.1	Ga035_A04	0.84
Gh577_scaffold866.1	Ga036_A04	0.83
Gh577_scaffold866.1	Ga093_A06	0.82
Gh578_scaffold878.1	Ga120_A07	0.78
Gh578_scaffold878.1	Ga123_A07	0.98
Gh580_scaffold878.1	Ga120_A07	0.72
Gh580_scaffold878.1	Ga123_A07	0.76
Gh582_scaffold878.1	Ga120_A07	0.92
Gh582_scaffold878.1	Ga123_A07	0.84
Gh583_scaffold878.1	Ga120_A07	0.73
Gh583_scaffold878.1	Ga121_A07	0.81
Gh583_scaffold878.1	Ga123_A07	0.73
Gh585_scaffold878.1	Ga121_A07	0.72
Gh586_scaffold910.1	Ga016_A03	0.98
Gh587_scaffold910.1	Ga017_A03	0.99
Gh588_scaffold968.1	Ga091_A06	0.99

## Sheet: more than 80%
Gene in G.hirsutum	Gene in G.arboreum	similarity >80%
Gh003_A01	Ga110_A07	0.9
Gh008_A01	Ga049_A04	0.88
Gh009_A01	Ga034_A04	0.85
Gh009_A01	Ga035_A04	0.84
Gh009_A01	Ga036_A04	0.84
Gh009_A01	Ga093_A06	0.96
Gh010_A01	Ga094_A06	0.99
Gh011_A01	Ga095_A06	0.99
Gh013_A01	Ga033_A04	0.98
Gh014_A01	Ga023_A04	0.99
Gh016_A01	Ga018_A04	0.89
Gh016_A01	Ga019_A04	0.96
Gh016_A01	Ga020_A04	0.94
Gh017_A01	Ga238_A12	1
Gh018_A01	Ga001_A01	0.98
Gh019_A01	Ga069_A04	0.97
Gh020_A01	Ga070_A04	0.98
Gh021_A01	Ga071_A04	0.83
Gh021_A01	Ga072_A04	0.86
Gh022_A01	Ga072_A04	0.83
Gh024_A01	Ga072_A04	0.8
Gh028_A01	Ga075_A05	0.93
Gh029_A01	Ga076_A05	0.94
Gh029_A01	Ga077_A05	0.94
Gh030_A01	Ga079_A05	0.95
Gh030_A01	Ga080_A05	0.88
Gh031_A01	Ga079_A05	0.95
Gh031_A01	Ga080_A05	0.89
Gh033_A01	Ga080_A05	0.93
Gh034_A01	Ga079_A05	0.96
Gh034_A01	Ga080_A05	0.91
Gh035_A01	Ga079_A05	0.89
Gh035_A01	Ga080_A05	0.83
Gh038_A02	Ga118_A07	0.95
Gh038_A02	Ga119_A07	0.97
Gh039_A02	Ga118_A07	0.85
Gh039_A02	Ga119_A07	0.86
Gh041_A02	Ga118_A07	0.98
Gh041_A02	Ga119_A07	0.94
Gh042_A02	Ga118_A07	0.81
Gh043_A02	Ga133_A07	0.99
Gh044_A02	Ga134_A07	1
Gh045_A02	Ga124_A07	1
Gh045_A02	Ga176_A10	0.82
Gh046_A02	Ga038_A04	0.83
Gh048_A03	Ga135_A08	0.89
Gh048_A03	Ga136_A08	0.88
Gh048_A03	Ga179_A10	0.95
Gh050_A03	Ga062_A04	0.81
Gh054_A03	Ga008_A02	0.98
Gh057_A03	Ga134_A07	0.99
Gh058_A03	Ga133_A07	0.9
Gh059_A03	Ga007_A02	0.88
Gh059_A03	Ga056_A04	0.84
Gh059_A03	Ga057_A04	0.85
Gh059_A03	Ga058_A04	0.98
Gh060_A04	Ga240_A13	0.81
Gh060_A04	Ga241_A13	0.83
Gh060_A04	Ga242_A13	0.82
Gh060_A04	Ga243_A13	0.83
Gh061_A04	Ga182_A10	0.81
Gh061_A04	Ga188_A10	0.82
Gh061_A04	Ga191_A10	0.85
Gh061_A04	Ga193_A10	0.85
Gh061_A04	Ga194_A10	0.83
Gh061_A04	Ga195_A10	0.91
Gh061_A04	Ga196_A10	0.86
Gh062_A04	Ga109_A07	0.81
Gh062_A04	Ga183_A10	0.82
Gh062_A04	Ga184_A10	0.82
Gh062_A04	Ga185_A10	0.83
Gh062_A04	Ga193_A10	0.83
Gh062_A04	Ga195_A10	0.86
Gh062_A04	Ga196_A10	0.99
Gh063_A04	Ga191_A10	0.82
Gh063_A04	Ga192_A10	0.83
Gh063_A04	Ga193_A10	0.8
Gh063_A04	Ga194_A10	0.82
Gh063_A04	Ga195_A10	0.97
Gh063_A04	Ga196_A10	0.83
Gh065_A04	Ga199_A10	0.95
Gh067_A04	Ga023_A04	0.95
Gh069_A04	Ga014_A03	0.99
Gh070_A05	Ga125_A07	0.94
Gh071_A05	Ga126_A07	0.97
Gh072_A05	Ga127_A07	0.99
Gh072_A05	Ga129_A07	0.89
Gh073_A05	Ga128_A07	0.97
Gh074_A05	Ga127_A07	0.89
Gh074_A05	Ga129_A07	0.98
Gh075_A05	Ga105_A07	0.85
Gh075_A05	Ga106_A07	0.85
Gh076_A05	Ga105_A07	0.89
Gh076_A05	Ga106_A07	0.89
Gh076_A05	Ga107_A07	0.87
Gh077_A05	Ga105_A07	0.86
Gh077_A05	Ga106_A07	0.86
Gh077_A05	Ga107_A07	0.85
Gh078_A05	Ga105_A07	0.99
Gh078_A05	Ga106_A07	0.9
Gh078_A05	Ga107_A07	0.87
Gh079_A05	Ga105_A07	0.93
Gh079_A05	Ga106_A07	0.93
Gh079_A05	Ga107_A07	0.87
Gh080_A05	Ga106_A07	0.86
Gh080_A05	Ga107_A07	0.98
Gh081_A05	Ga105_A07	0.86
Gh081_A05	Ga106_A07	0.89
Gh081_A05	Ga107_A07	0.85
Gh082_A05	Ga105_A07	0.85
Gh082_A05	Ga106_A07	0.85
Gh082_A05	Ga107_A07	0.84
Gh083_A05	Ga105_A07	0.83
Gh083_A05	Ga106_A07	0.84
Gh084_A05	Ga117_A07	0.99
Gh085_A05	Ga135_A08	0.87
Gh085_A05	Ga136_A08	0.85
Gh085_A05	Ga179_A10	0.92
Gh086_A06	Ga126_A07	0.83
Gh088_A06	Ga229_A12	1
Gh090_A06	Ga072_A04	0.84
Gh091_A06	Ga072_A04	0.91
Gh092_A06	Ga072_A04	0.82
Gh094_A07	Ga083_A06	0.97
Gh096_A08	Ga082_A06	0.99
Gh097_A09	Ga203_A10	0.99
Gh098_A09	Ga200_A10	0.91
Gh098_A09	Ga202_A10	0.98
Gh098_A09	Ga216_A10	0.87
Gh099_A09	Ga200_A10	0.82
Gh099_A09	Ga201_A10	0.9
Gh099_A09	Ga217_A10	0.89
Gh099_A09	Ga223_A10	0.81
Gh100_A09	Ga088_A06	0.91
Gh100_A09	Ga200_A10	0.88
Gh100_A09	Ga201_A10	0.86
Gh100_A09	Ga202_A10	0.9
Gh100_A09	Ga216_A10	0.86
Gh100_A09	Ga217_A10	0.86
Gh101_A09	Ga088_A06	0.91
Gh101_A09	Ga200_A10	0.99
Gh101_A09	Ga201_A10	0.82
Gh101_A09	Ga202_A10	0.9
Gh101_A09	Ga216_A10	0.87
Gh101_A09	Ga217_A10	0.86
Gh102_A09	Ga088_A06	0.97
Gh102_A09	Ga200_A10	0.92
Gh102_A09	Ga201_A10	0.86
Gh102_A09	Ga202_A10	0.89
Gh102_A09	Ga216_A10	0.84
Gh102_A09	Ga217_A10	0.9
Gh104_A09	Ga200_A10	0.86
Gh104_A09	Ga201_A10	0.87
Gh104_A09	Ga202_A10	0.84
Gh104_A09	Ga217_A10	0.85
Gh105_A09	Ga200_A10	0.92
Gh105_A09	Ga202_A10	0.88
Gh105_A09	Ga216_A10	0.84
Gh106_A09	Ga088_A06	0.92
Gh106_A09	Ga200_A10	0.91
Gh106_A09	Ga202_A10	0.86
Gh106_A09	Ga216_A10	0.96
Gh106_A09	Ga217_A10	0.93
Gh107_A09	Ga200_A10	0.92
Gh107_A09	Ga202_A10	0.91
Gh107_A09	Ga216_A10	0.83
Gh109_A09	Ga088_A06	0.9
Gh109_A09	Ga200_A10	0.92
Gh109_A09	Ga202_A10	0.89
Gh109_A09	Ga216_A10	0.86
Gh109_A09	Ga217_A10	0.91
Gh111_A09	Ga177_A10	0.95
Gh115_A09	Ga152_A08	1
Gh116_A09	Ga153_A08	0.92
Gh120_A09	Ga104_A07	0.89
Gh123_A09	Ga104_A07	0.9
Gh127_A09	Ga144_A08	0.81
Gh127_A09	Ga231_A12	0.83
Gh128_A09	Ga144_A08	0.8
Gh128_A09	Ga230_A12	0.86
Gh131_A10	Ga149_A08	0.96
Gh134_A11	Ga170_A09	0.98
Gh134_A11	Ga171_A09	0.97
Gh137_A11	Ga155_A09	1
Gh138_A12	Ga135_A08	0.81
Gh138_A12	Ga136_A08	0.82
Gh138_A12	Ga179_A10	0.82
Gh139_A12	Ga135_A08	0.82
Gh139_A12	Ga136_A08	0.83
Gh139_A12	Ga179_A10	0.83
Gh140_A12	Ga063_A04	0.98
Gh141_A12	Ga220_A10	0.8
Gh141_A12	Ga234_A12	0.83
Gh143_A12	Ga004_A01	0.85
Gh143_A12	Ga005_A01	0.85
Gh143_A12	Ga006_A01	0.83
Gh143_A12	Ga108_A07	0.86
Gh143_A12	Ga219_A10	0.86
Gh143_A12	Ga220_A10	0.85
Gh143_A12	Ga222_A10	0.86
Gh145_A12	Ga004_A01	0.84
Gh145_A12	Ga005_A01	0.98
Gh145_A12	Ga006_A01	0.86
Gh145_A12	Ga108_A07	0.85
Gh145_A12	Ga220_A10	0.83
Gh145_A12	Ga222_A10	0.83
Gh146_A12	Ga004_A01	0.83
Gh146_A12	Ga005_A01	0.83
Gh146_A12	Ga006_A01	0.81
Gh146_A12	Ga108_A07	0.85
Gh146_A12	Ga219_A10	0.81
Gh146_A12	Ga220_A10	0.83
Gh146_A12	Ga222_A10	0.84
Gh146_A12	Ga234_A12	0.82
Gh147_A12	Ga004_A01	0.87
Gh147_A12	Ga005_A01	0.86
Gh147_A12	Ga006_A01	0.82
Gh147_A12	Ga108_A07	0.86
Gh147_A12	Ga220_A10	0.83
Gh147_A12	Ga222_A10	0.82
Gh147_A12	Ga234_A12	0.88
Gh149_A12	Ga004_A01	0.95
Gh149_A12	Ga005_A01	0.93
Gh149_A12	Ga006_A01	0.87
Gh149_A12	Ga108_A07	0.91
Gh149_A12	Ga219_A10	0.89
Gh149_A12	Ga220_A10	0.89
Gh149_A12	Ga222_A10	0.91
Gh149_A12	Ga234_A12	0.9
Gh150_A12	Ga197_A10	0.82
Gh150_A12	Ga198_A10	0.8
Gh150_A12	Ga205_A10	0.87
Gh150_A12	Ga206_A10	0.88
Gh150_A12	Ga207_A10	0.85
Gh150_A12	Ga208_A10	0.88
Gh150_A12	Ga210_A10	0.92
Gh150_A12	Ga211_A10	0.88
Gh150_A12	Ga213_A10	0.86
Gh150_A12	Ga214_A10	0.97
Gh151_A12	Ga210_A10	0.83
Gh151_A12	Ga212_A10	0.88
Gh151_A12	Ga214_A10	0.83
Gh152_A12	Ga197_A10	0.83
Gh152_A12	Ga198_A10	0.86
Gh152_A12	Ga205_A10	0.82
Gh152_A12	Ga206_A10	0.81
Gh152_A12	Ga207_A10	0.83
Gh152_A12	Ga210_A10	0.86
Gh152_A12	Ga211_A10	0.98
Gh153_A12	Ga197_A10	0.83
Gh153_A12	Ga205_A10	0.88
Gh153_A12	Ga207_A10	0.81
Gh153_A12	Ga210_A10	0.98
Gh153_A12	Ga211_A10	0.84
Gh153_A12	Ga213_A10	0.82
Gh154_A12	Ga197_A10	0.83
Gh154_A12	Ga198_A10	0.81
Gh154_A12	Ga207_A10	0.81
Gh154_A12	Ga210_A10	0.86
Gh154_A12	Ga211_A10	0.82
Gh155_A12	Ga206_A10	0.96
Gh155_A12	Ga210_A10	0.89
Gh155_A12	Ga213_A10	0.87
Gh155_A12	Ga214_A10	0.88
Gh158_A12	Ga116_A07	0.83
Gh159_A12	Ga116_A07	0.83
Gh160_A12	Ga124_A07	0.82
Gh160_A12	Ga176_A10	1
Gh165_A13	Ga092_A06	0.99
Gh167_D01	Ga109_A07	0.85
Gh167_D01	Ga182_A10	0.82
Gh167_D01	Ga183_A10	0.82
Gh167_D01	Ga184_A10	0.85
Gh167_D01	Ga185_A10	0.82
Gh167_D01	Ga186_A10	0.81
Gh167_D01	Ga188_A10	0.82
Gh167_D01	Ga190_A10	0.87
Gh167_D01	Ga191_A10	0.87
Gh167_D01	Ga193_A10	0.87
Gh167_D01	Ga194_A10	0.88
Gh167_D01	Ga195_A10	0.96
Gh168_D01	Ga003_A01	0.98
Gh169_D02	Ga124_A07	0.98
Gh169_D02	Ga176_A10	0.82
Gh172_D03	Ga008_A02	0.94
Gh174_D04	Ga014_A03	0.96
Gh176_D05	Ga074_A05	0.99
Gh178_D05	Ga081_A05	0.99
Gh179_D05	Ga081_A05	0.92
Gh180_D05	Ga081_A05	0.92
Gh181_D05	Ga169_A09	0.95
Gh183_D06	Ga030_A04	0.99
Gh184_D06	Ga013_A02	0.95
Gh184_D06	Ga226_A11	0.95
Gh185_D07	Ga083_A06	0.95
Gh186_D07	Ga030_A04	0.98
Gh187_D07	Ga038_A04	0.98
Gh188_D07	Ga038_A04	0.81
Gh188_D07	Ga130_A07	0.81
Gh188_D07	Ga131_A07	0.81
Gh193_D07	Ga238_A12	0.96
Gh195_D08	Ga092_A06	0.96
Gh196_D08	Ga082_A06	0.98
Gh197_D08	Ga091_A06	0.99
Gh198_D08	Ga085_A06	0.95
Gh199_D08	Ga086_A06	0.97
Gh200_D08	Ga087_A06	0.99
Gh201_D08	Ga086_A06	0.99
Gh202_D08	Ga085_A06	1
Gh203_D08	Ga084_A06	1
Gh205_D09	Ga109_A07	0.83
Gh205_D09	Ga182_A10	0.82
Gh205_D09	Ga183_A10	0.83
Gh205_D09	Ga184_A10	0.82
Gh205_D09	Ga186_A10	0.95
Gh205_D09	Ga187_A10	0.82
Gh205_D09	Ga190_A10	0.85
Gh207_D09	Ga137_A08	0.93
Gh208_D09	Ga161_A09	0.99
Gh209_D09	Ga181_A10	0.88
Gh210_D09	Ga181_A10	0.89
Gh211_D09	Ga004_A01	0.8
Gh211_D09	Ga005_A01	0.8
Gh213_D09	Ga197_A10	0.82
Gh213_D09	Ga198_A10	0.81
Gh213_D09	Ga205_A10	0.88
Gh213_D09	Ga206_A10	0.88
Gh213_D09	Ga207_A10	0.85
Gh213_D09	Ga208_A10	0.89
Gh213_D09	Ga210_A10	0.9
Gh213_D09	Ga211_A10	0.88
Gh213_D09	Ga214_A10	0.9
Gh214_D09	Ga004_A01	0.83
Gh214_D09	Ga005_A01	0.84
Gh214_D09	Ga006_A01	0.82
Gh214_D09	Ga108_A07	0.85
Gh214_D09	Ga220_A10	0.83
Gh214_D09	Ga222_A10	0.82
Gh214_D09	Ga234_A12	0.89
Gh215_D09	Ga005_A01	0.82
Gh215_D09	Ga006_A01	0.83
Gh215_D09	Ga108_A07	0.85
Gh215_D09	Ga220_A10	0.82
Gh215_D09	Ga222_A10	0.81
Gh216_D09	Ga108_A07	0.83
Gh216_D09	Ga220_A10	0.82
Gh216_D09	Ga222_A10	0.81
Gh216_D09	Ga234_A12	0.83
Gh217_D09	Ga004_A01	0.82
Gh217_D09	Ga005_A01	0.85
Gh217_D09	Ga006_A01	0.86
Gh217_D09	Ga108_A07	0.84
Gh217_D09	Ga220_A10	0.81
Gh217_D09	Ga222_A10	0.84
Gh217_D09	Ga234_A12	0.91
Gh218_D09	Ga004_A01	0.83
Gh218_D09	Ga005_A01	0.88
Gh218_D09	Ga006_A01	0.85
Gh218_D09	Ga108_A07	0.87
Gh218_D09	Ga220_A10	0.83
Gh218_D09	Ga222_A10	0.86
Gh219_D09	Ga108_A07	0.81
Gh220_D09	Ga004_A01	0.82
Gh220_D09	Ga005_A01	0.84
Gh220_D09	Ga006_A01	0.83
Gh220_D09	Ga108_A07	0.86
Gh220_D09	Ga220_A10	0.83
Gh220_D09	Ga222_A10	0.83
Gh221_D09	Ga004_A01	0.81
Gh221_D09	Ga005_A01	0.84
Gh221_D09	Ga006_A01	0.81
Gh221_D09	Ga108_A07	0.84
Gh221_D09	Ga220_A10	0.83
Gh221_D09	Ga222_A10	0.84
Gh221_D09	Ga234_A12	0.83
Gh222_D09	Ga001_A01	0.8
Gh222_D09	Ga004_A01	0.91
Gh222_D09	Ga005_A01	0.93
Gh222_D09	Ga006_A01	0.91
Gh222_D09	Ga108_A07	0.95
Gh222_D09	Ga219_A10	0.87
Gh222_D09	Ga220_A10	0.9
Gh222_D09	Ga222_A10	0.93
Gh222_D09	Ga234_A12	0.93
Gh223_D09	Ga220_A10	0.82
Gh223_D09	Ga234_A12	0.92
Gh224_D09	Ga004_A01	0.85
Gh224_D09	Ga005_A01	0.85
Gh224_D09	Ga108_A07	0.85
Gh224_D09	Ga219_A10	0.8
Gh224_D09	Ga220_A10	0.84
Gh224_D09	Ga222_A10	0.84
Gh224_D09	Ga234_A12	0.87
Gh225_D09	Ga004_A01	0.85
Gh225_D09	Ga005_A01	0.86
Gh225_D09	Ga006_A01	0.87
Gh225_D09	Ga108_A07	0.88
Gh225_D09	Ga219_A10	0.84
Gh225_D09	Ga220_A10	0.85
Gh225_D09	Ga222_A10	0.84
Gh225_D09	Ga234_A12	0.92
Gh227_D09	Ga233_A12	0.91
Gh228_D09	Ga004_A01	0.85
Gh228_D09	Ga005_A01	0.85
Gh228_D09	Ga006_A01	0.84
Gh228_D09	Ga108_A07	0.87
Gh228_D09	Ga220_A10	0.84
Gh228_D09	Ga222_A10	0.85
Gh228_D09	Ga234_A12	0.92
Gh229_D09	Ga004_A01	0.85
Gh229_D09	Ga005_A01	0.9
Gh229_D09	Ga006_A01	0.87
Gh229_D09	Ga108_A07	0.91
Gh229_D09	Ga219_A10	0.84
Gh229_D09	Ga220_A10	0.85
Gh229_D09	Ga222_A10	0.89
Gh229_D09	Ga234_A12	0.93
Gh230_D09	Ga004_A01	0.8
Gh230_D09	Ga005_A01	0.81
Gh230_D09	Ga108_A07	0.81
Gh230_D09	Ga220_A10	0.81
Gh230_D09	Ga222_A10	0.82
Gh230_D09	Ga234_A12	0.88
Gh231_D09	Ga004_A01	0.8
Gh231_D09	Ga220_A10	0.81
Gh232_D09	Ga004_A01	0.81
Gh232_D09	Ga005_A01	0.82
Gh232_D09	Ga006_A01	0.81
Gh232_D09	Ga108_A07	0.83
Gh232_D09	Ga220_A10	0.83
Gh232_D09	Ga234_A12	0.87
Gh233_D09	Ga005_A01	0.83
Gh233_D09	Ga006_A01	0.82
Gh233_D09	Ga108_A07	0.84
Gh233_D09	Ga220_A10	0.81
Gh233_D09	Ga222_A10	0.82
Gh235_D09	Ga004_A01	0.81
Gh235_D09	Ga005_A01	0.82
Gh235_D09	Ga108_A07	0.84
Gh235_D09	Ga220_A10	0.82
Gh235_D09	Ga222_A10	0.81
Gh235_D09	Ga234_A12	0.85
Gh236_D09	Ga004_A01	0.85
Gh236_D09	Ga005_A01	0.85
Gh236_D09	Ga006_A01	0.83
Gh236_D09	Ga108_A07	0.86
Gh236_D09	Ga220_A10	0.83
Gh236_D09	Ga222_A10	0.83
Gh236_D09	Ga234_A12	0.9
Gh237_D09	Ga108_A07	0.8
Gh238_D09	Ga004_A01	0.86
Gh238_D09	Ga005_A01	0.84
Gh238_D09	Ga006_A01	0.81
Gh238_D09	Ga108_A07	0.84
Gh238_D09	Ga220_A10	0.82
Gh238_D09	Ga222_A10	0.83
Gh238_D09	Ga234_A12	0.88
Gh241_D09	Ga004_A01	0.85
Gh241_D09	Ga005_A01	0.85
Gh241_D09	Ga006_A01	0.83
Gh241_D09	Ga108_A07	0.85
Gh241_D09	Ga220_A10	0.84
Gh241_D09	Ga222_A10	0.84
Gh241_D09	Ga234_A12	0.91
Gh243_D09	Ga004_A01	0.86
Gh243_D09	Ga005_A01	0.84
Gh243_D09	Ga006_A01	0.83
Gh243_D09	Ga108_A07	0.85
Gh243_D09	Ga220_A10	0.84
Gh243_D09	Ga222_A10	0.8
Gh243_D09	Ga234_A12	0.89
Gh244_D09	Ga004_A01	0.85
Gh244_D09	Ga005_A01	0.85
Gh244_D09	Ga006_A01	0.81
Gh244_D09	Ga108_A07	0.84
Gh244_D09	Ga219_A10	0.81
Gh244_D09	Ga220_A10	0.82
Gh244_D09	Ga222_A10	0.84
Gh244_D09	Ga234_A12	0.92
Gh245_D09	Ga005_A01	0.81
Gh245_D09	Ga108_A07	0.82
Gh247_D09	Ga004_A01	0.87
Gh247_D09	Ga005_A01	0.88
Gh247_D09	Ga006_A01	0.89
Gh247_D09	Ga108_A07	0.87
Gh247_D09	Ga219_A10	0.86
Gh247_D09	Ga220_A10	0.82
Gh247_D09	Ga222_A10	0.87
Gh247_D09	Ga234_A12	0.88
Gh248_D09	Ga004_A01	0.9
Gh248_D09	Ga005_A01	0.93
Gh248_D09	Ga006_A01	0.89
Gh248_D09	Ga108_A07	0.94
Gh248_D09	Ga219_A10	0.87
Gh248_D09	Ga220_A10	0.92
Gh248_D09	Ga222_A10	0.94
Gh248_D09	Ga234_A12	0.94
Gh249_D09	Ga004_A01	0.9
Gh249_D09	Ga005_A01	0.93
Gh249_D09	Ga006_A01	0.89
Gh249_D09	Ga108_A07	0.94
Gh249_D09	Ga219_A10	0.87
Gh249_D09	Ga220_A10	0.92
Gh249_D09	Ga222_A10	0.94
Gh249_D09	Ga234_A12	0.94
Gh250_D09	Ga004_A01	0.83
Gh250_D09	Ga005_A01	0.86
Gh250_D09	Ga006_A01	0.82
Gh250_D09	Ga108_A07	0.85
Gh250_D09	Ga219_A10	0.81
Gh250_D09	Ga220_A10	0.83
Gh250_D09	Ga222_A10	0.84
Gh250_D09	Ga234_A12	0.9
Gh251_D09	Ga005_A01	0.8
Gh251_D09	Ga108_A07	0.81
Gh251_D09	Ga220_A10	0.8
Gh251_D09	Ga234_A12	0.85
Gh252_D09	Ga004_A01	0.85
Gh252_D09	Ga005_A01	0.85
Gh252_D09	Ga006_A01	0.82
Gh252_D09	Ga108_A07	0.87
Gh252_D09	Ga219_A10	0.84
Gh252_D09	Ga220_A10	0.83
Gh252_D09	Ga222_A10	0.86
Gh252_D09	Ga234_A12	0.86
Gh253_D09	Ga005_A01	0.82
Gh253_D09	Ga006_A01	0.82
Gh253_D09	Ga108_A07	0.81
Gh254_D09	Ga004_A01	0.83
Gh254_D09	Ga005_A01	0.84
Gh254_D09	Ga006_A01	0.83
Gh254_D09	Ga108_A07	0.84
Gh254_D09	Ga219_A10	0.82
Gh254_D09	Ga220_A10	0.83
Gh254_D09	Ga222_A10	0.84
Gh255_D09	Ga006_A01	0.82
Gh255_D09	Ga108_A07	0.8
Gh255_D09	Ga219_A10	0.82
Gh255_D09	Ga222_A10	0.8
Gh256_D09	Ga004_A01	0.81
Gh256_D09	Ga005_A01	0.83
Gh256_D09	Ga006_A01	0.81
Gh256_D09	Ga108_A07	0.83
Gh256_D09	Ga220_A10	0.81
Gh256_D09	Ga222_A10	0.81
Gh256_D09	Ga234_A12	0.84
Gh257_D09	Ga197_A10	0.8
Gh257_D09	Ga205_A10	0.89
Gh257_D09	Ga206_A10	0.83
Gh257_D09	Ga207_A10	0.86
Gh257_D09	Ga210_A10	0.87
Gh257_D09	Ga211_A10	0.84
Gh257_D09	Ga213_A10	0.83
Gh258_D09	Ga197_A10	0.81
Gh258_D09	Ga205_A10	0.86
Gh258_D09	Ga206_A10	0.83
Gh258_D09	Ga207_A10	0.84
Gh258_D09	Ga210_A10	0.89
Gh258_D09	Ga211_A10	0.86
Gh259_D09	Ga197_A10	0.8
Gh259_D09	Ga205_A10	0.83
Gh259_D09	Ga207_A10	0.88
Gh259_D09	Ga210_A10	0.91
Gh259_D09	Ga211_A10	0.86
Gh262_D09	Ga197_A10	0.83
Gh262_D09	Ga198_A10	0.81
Gh262_D09	Ga205_A10	0.85
Gh262_D09	Ga206_A10	0.8
Gh262_D09	Ga207_A10	0.83
Gh262_D09	Ga210_A10	0.85
Gh262_D09	Ga211_A10	0.84
Gh263_D09	Ga197_A10	0.82
Gh263_D09	Ga205_A10	0.88
Gh263_D09	Ga206_A10	0.87
Gh263_D09	Ga207_A10	0.85
Gh263_D09	Ga208_A10	0.88
Gh263_D09	Ga210_A10	0.9
Gh263_D09	Ga211_A10	0.87
Gh263_D09	Ga213_A10	0.81
Gh263_D09	Ga214_A10	0.9
Gh264_D09	Ga205_A10	0.87
Gh264_D09	Ga206_A10	0.86
Gh264_D09	Ga207_A10	0.83
Gh264_D09	Ga208_A10	0.83
Gh264_D09	Ga210_A10	0.89
Gh264_D09	Ga211_A10	0.83
Gh264_D09	Ga214_A10	0.87
Gh265_D09	Ga205_A10	0.87
Gh265_D09	Ga207_A10	0.84
Gh265_D09	Ga210_A10	0.85
Gh265_D09	Ga211_A10	0.83
Gh265_D09	Ga213_A10	0.8
Gh266_D09	Ga205_A10	0.87
Gh266_D09	Ga206_A10	0.83
Gh266_D09	Ga207_A10	0.85
Gh266_D09	Ga208_A10	0.81
Gh266_D09	Ga210_A10	0.86
Gh266_D09	Ga211_A10	0.81
Gh266_D09	Ga213_A10	0.81
Gh266_D09	Ga214_A10	0.86
Gh267_D09	Ga205_A10	0.86
Gh267_D09	Ga207_A10	0.84
Gh267_D09	Ga210_A10	0.8
Gh267_D09	Ga211_A10	0.8
Gh267_D09	Ga213_A10	0.8
Gh270_D09	Ga173_A10	0.89
Gh271_D09	Ga173_A10	0.9
Gh272_D09	Ga088_A06	0.94
Gh272_D09	Ga200_A10	0.87
Gh272_D09	Ga201_A10	0.84
Gh272_D09	Ga202_A10	0.9
Gh272_D09	Ga216_A10	0.87
Gh272_D09	Ga217_A10	0.87
Gh273_D09	Ga088_A06	0.9
Gh273_D09	Ga200_A10	0.86
Gh273_D09	Ga216_A10	0.84
Gh273_D09	Ga217_A10	0.88
Gh275_D09	Ga202_A10	0.82
Gh275_D09	Ga223_A10	0.83
Gh278_D09	Ga200_A10	0.84
Gh278_D09	Ga217_A10	0.81
Gh279_D09	Ga215_A10	0.99
Gh280_D09	Ga215_A10	0.95
Gh281_D09	Ga176_A10	0.84
Gh282_D09	Ga177_A10	0.91
Gh283_D09	Ga241_A13	0.82
Gh283_D09	Ga242_A13	0.81
Gh283_D09	Ga243_A13	0.82
Gh284_D09	Ga240_A13	0.84
Gh284_D09	Ga241_A13	0.83
Gh284_D09	Ga242_A13	0.84
Gh284_D09	Ga243_A13	0.83
Gh286_D09	Ga150_A08	0.98
Gh287_D09	Ga109_A07	0.81
Gh287_D09	Ga183_A10	0.81
Gh287_D09	Ga184_A10	0.82
Gh287_D09	Ga185_A10	0.82
Gh287_D09	Ga188_A10	0.81
Gh287_D09	Ga190_A10	0.82
Gh288_D09	Ga153_A08	0.95
Gh289_D09	Ga152_A08	0.95
Gh291_D10	Ga017_A03	0.96
Gh292_D10	Ga016_A03	0.94
Gh293_D10	Ga016_A03	0.93
Gh294_D10	Ga015_A03	0.92
Gh295_D10	Ga149_A08	0.94
Gh297_D11	Ga172_A09	0.95
Gh298_D11	Ga166_A09	0.95
Gh299_D11	Ga001_A01	0.96
Gh300_D11	Ga157_A09	0.9
Gh300_D11	Ga158_A09	0.82
Gh301_D11	Ga157_A09	0.9
Gh301_D11	Ga158_A09	0.87
Gh303_D11	Ga042_A04	0.91
Gh305_D11	Ga170_A09	0.96
Gh305_D11	Ga171_A09	0.96
Gh306_D13	Ga154_A08	0.85
Gh306_D13	Ga163_A09	0.92
Gh306_D13	Ga164_A09	0.85
Gh307_D13	Ga127_A07	0.87
Gh307_D13	Ga129_A07	0.87
Gh308_D13	Ga127_A07	0.89
Gh308_D13	Ga129_A07	0.88
Gh309_D13	Ga127_A07	0.95
Gh309_D13	Ga129_A07	0.93
Gh313_scaffold1048.1	Ga168_A09	0.82
Gh313_scaffold1048.1	Ga239_A13	0.89
Gh313_scaffold1048.1	Ga167_A09	0.87
Gh314_scaffold10515.1	Ga061_A04	0.85
Gh314_scaffold10515.1	Ga062_A04	0.88
Gh315_scaffold1080.1	Ga002_A01	0.81
Gh315_scaffold1080.1	Ga156_A09	0.84
Gh316_scaffold1080.1	Ga002_A01	0.92
Gh316_scaffold1080.1	Ga156_A09	0.91
Gh317_scaffold1080.1	Ga002_A01	0.82
Gh317_scaffold1080.1	Ga156_A09	0.85
Gh319_scaffold1080.1	Ga002_A01	0.82
Gh319_scaffold1080.1	Ga156_A09	0.91
Gh320_scaffold1088.1	Ga061_A04	0.88
Gh320_scaffold1088.1	Ga062_A04	0.84
Gh321_scaffold1088.1	Ga061_A04	0.84
Gh321_scaffold1088.1	Ga062_A04	0.83
Gh322_scaffold1088.1	Ga061_A04	0.88
Gh322_scaffold1088.1	Ga062_A04	0.9
Gh329_scaffold1088.1	Ga061_A04	0.88
Gh329_scaffold1088.1	Ga062_A04	0.8
Gh331_scaffold1088.1	Ga061_A04	0.85
Gh331_scaffold1088.1	Ga062_A04	0.86
Gh333_scaffold1088.1	Ga061_A04	0.87
Gh333_scaffold1088.1	Ga062_A04	0.8
Gh339_scaffold11578.1	Ga231_A12	0.86
Gh341_scaffold1227.1	Ga246_A13	0.97
Gh342_scaffold1227.1	Ga244_A13	0.84
Gh342_scaffold1227.1	Ga245_A13	0.84
Gh343_scaffold1227.1	Ga245_A13	0.86
Gh344_scaffold1227.1	Ga245_A13	0.87
Gh345_scaffold1227.1	Ga245_A13	0.89
Gh346_scaffold1227.1	Ga245_A13	0.87
Gh347_scaffold1227.1	Ga245_A13	0.9
Gh348_scaffold1227.1	Ga246_A13	0.96
Gh350_scaffold1346.1	Ga059_A04	0.99
Gh350_scaffold1346.1	Ga061_A04	0.81
Gh351_scaffold1346.1	Ga059_A04	0.81
Gh352_scaffold1346.1	Ga061_A04	0.82
Gh352_scaffold1346.1	Ga062_A04	0.83
Gh353_scaffold1346.1	Ga062_A04	0.95
Gh354_scaffold1346.1	Ga059_A04	0.8
Gh354_scaffold1346.1	Ga061_A04	0.93
Gh354_scaffold1346.1	Ga062_A04	0.93
Gh357_scaffold1346.1	Ga061_A04	0.87
Gh357_scaffold1346.1	Ga062_A04	0.81
Gh358_scaffold1346.1	Ga061_A04	0.88
Gh358_scaffold1346.1	Ga062_A04	0.81
Gh366_scaffold1346.1	Ga059_A04	0.85
Gh366_scaffold1346.1	Ga061_A04	0.82
Gh366_scaffold1346.1	Ga062_A04	0.84
Gh367_scaffold1346.1	Ga061_A04	0.8
Gh367_scaffold1346.1	Ga062_A04	0.82
Gh370_scaffold1346.1	Ga062_A04	0.8
Gh374_scaffold154.1	Ga117_A07	0.96
Gh375_scaffold1551.1	Ga009_A02	0.82
Gh376_scaffold1551.1	Ga009_A02	0.85
Gh376_scaffold1551.1	Ga010_A02	0.82
Gh378_scaffold1551.1	Ga009_A02	0.87
Gh378_scaffold1551.1	Ga010_A02	0.86
Gh380_scaffold1611.1	Ga244_A13	0.99
Gh381_scaffold171.1	Ga075_A05	0.99
Gh382_scaffold171.1	Ga076_A05	0.99
Gh382_scaffold171.1	Ga077_A05	0.99
Gh383_scaffold171.1	Ga078_A05	0.98
Gh384_scaffold171.1	Ga079_A05	0.97
Gh384_scaffold171.1	Ga080_A05	0.92
Gh385_scaffold171.1	Ga079_A05	0.96
Gh386_scaffold178.1	Ga235_A12	0.86
Gh386_scaffold178.1	Ga236_A12	0.86
Gh391_scaffold1851.1	Ga144_A08	0.82
Gh391_scaffold1851.1	Ga148_A08	0.82
Gh391_scaffold1851.1	Ga230_A12	0.97
Gh392_scaffold1852.1	Ga138_A08	0.92
Gh392_scaffold1852.1	Ga140_A08	0.92
Gh392_scaffold1852.1	Ga142_A08	0.88
Gh393_scaffold1852.1	Ga138_A08	0.8
Gh393_scaffold1852.1	Ga139_A08	0.93
Gh393_scaffold1852.1	Ga140_A08	0.8
Gh393_scaffold1852.1	Ga141_A08	0.95
Gh393_scaffold1852.1	Ga143_A08	0.89
Gh394_scaffold1852.1	Ga144_A08	0.9
Gh394_scaffold1852.1	Ga147_A08	0.84
Gh394_scaffold1852.1	Ga148_A08	0.85
Gh394_scaffold1852.1	Ga230_A12	0.86
Gh394_scaffold1852.1	Ga231_A12	0.83
Gh395_scaffold1852.1	Ga144_A08	0.94
Gh395_scaffold1852.1	Ga148_A08	0.8
Gh395_scaffold1852.1	Ga230_A12	0.82
Gh396_scaffold1852.1	Ga144_A08	0.81
Gh396_scaffold1852.1	Ga230_A12	0.81
Gh397_scaffold1852.1	Ga144_A08	0.8
Gh397_scaffold1852.1	Ga147_A08	0.8
Gh397_scaffold1852.1	Ga148_A08	0.96
Gh397_scaffold1852.1	Ga230_A12	0.83
Gh398_scaffold1852.1	Ga148_A08	0.81
Gh398_scaffold1852.1	Ga230_A12	0.8
Gh399_scaffold1852.1	Ga147_A08	0.94
Gh399_scaffold1852.1	Ga148_A08	0.83
Gh399_scaffold1852.1	Ga230_A12	0.8
Gh400_scaffold1852.1	Ga146_A08	1
Gh400_scaffold1852.1	Ga230_A12	0.81
Gh403_scaffold2285.1	Ga240_A13	0.8
Gh404_scaffold2285.1	Ga240_A13	0.99
Gh405_scaffold2285.1	Ga240_A13	0.81
Gh405_scaffold2285.1	Ga241_A13	0.84
Gh405_scaffold2285.1	Ga242_A13	0.82
Gh405_scaffold2285.1	Ga243_A13	0.82
Gh407_scaffold2285.1	Ga240_A13	0.8
Gh407_scaffold2285.1	Ga241_A13	0.85
Gh407_scaffold2285.1	Ga242_A13	0.81
Gh407_scaffold2285.1	Ga243_A13	0.84
Gh408_scaffold2285.1	Ga241_A13	0.95
Gh408_scaffold2285.1	Ga243_A13	0.83
Gh409_scaffold2285.1	Ga240_A13	0.81
Gh409_scaffold2285.1	Ga241_A13	0.87
Gh409_scaffold2285.1	Ga242_A13	0.82
Gh409_scaffold2285.1	Ga243_A13	0.85
Gh410_scaffold2285.1	Ga240_A13	0.81
Gh410_scaffold2285.1	Ga241_A13	0.84
Gh410_scaffold2285.1	Ga243_A13	0.83
Gh411_scaffold2285.1	Ga243_A13	0.92
Gh411_scaffold2285.1	Ga241_A13	0.82
Gh411_scaffold2285.1	Ga242_A13	0.82
Gh413_scaffold235.1	Ga096_A07	0.83
Gh413_scaffold235.1	Ga097_A07	0.82
Gh413_scaffold235.1	Ga100_A07	0.83
Gh413_scaffold235.1	Ga101_A07	0.8
Gh413_scaffold235.1	Ga102_A07	0.82
Gh415_scaffold235.1	Ga101_A07	0.85
Gh415_scaffold235.1	Ga102_A07	0.81
Gh416_scaffold235.1	Ga099_A07	0.88
Gh418_scaffold235.1	Ga099_A07	0.87
Gh419_scaffold235.1	Ga121_A07	0.86
Gh421_scaffold235.1	Ga120_A07	0.81
Gh423_scaffold235.1	Ga122_A07	0.93
Gh424_scaffold235.1	Ga123_A07	0.94
Gh425_scaffold2385.1	Ga096_A07	0.89
Gh425_scaffold2385.1	Ga097_A07	0.88
Gh425_scaffold2385.1	Ga100_A07	0.98
Gh425_scaffold2385.1	Ga101_A07	0.86
Gh425_scaffold2385.1	Ga102_A07	0.91
Gh427_scaffold2385.1	Ga096_A07	0.85
Gh427_scaffold2385.1	Ga097_A07	0.86
Gh427_scaffold2385.1	Ga100_A07	0.9
Gh427_scaffold2385.1	Ga101_A07	0.85
Gh427_scaffold2385.1	Ga102_A07	0.98
Gh429_scaffold246.1	Ga074_A05	0.96
Gh430_scaffold251.1	Ga224_A11	0.92
Gh431_scaffold2538.1	Ga199_A10	0.96
Gh432_scaffold2595.1	Ga109_A07	0.8
Gh432_scaffold2595.1	Ga184_A10	0.8
Gh432_scaffold2595.1	Ga187_A10	0.81
Gh432_scaffold2595.1	Ga191_A10	0.89
Gh432_scaffold2595.1	Ga192_A10	0.86
Gh432_scaffold2595.1	Ga193_A10	0.81
Gh432_scaffold2595.1	Ga194_A10	0.99
Gh432_scaffold2595.1	Ga195_A10	0.85
Gh433_scaffold2595.1	Ga109_A07	0.81
Gh433_scaffold2595.1	Ga182_A10	0.81
Gh433_scaffold2595.1	Ga183_A10	0.81
Gh433_scaffold2595.1	Ga184_A10	0.81
Gh433_scaffold2595.1	Ga188_A10	0.82
Gh433_scaffold2595.1	Ga191_A10	0.85
Gh433_scaffold2595.1	Ga192_A10	0.82
Gh433_scaffold2595.1	Ga193_A10	0.84
Gh433_scaffold2595.1	Ga194_A10	0.85
Gh433_scaffold2595.1	Ga195_A10	0.9
Gh433_scaffold2595.1	Ga196_A10	0.87
Gh434_scaffold26.1	Ga204_A10	0.97
Gh437_scaffold2667.1	Ga135_A08	0.82
Gh437_scaffold2667.1	Ga136_A08	0.82
Gh437_scaffold2667.1	Ga179_A10	0.88
Gh437_scaffold2667.1	Ga180_A10	0.81
Gh438_scaffold2682.1	Ga052_A04	0.99
Gh439_scaffold269.1	Ga007_A02	0.9
Gh439_scaffold269.1	Ga056_A04	0.8
Gh439_scaffold269.1	Ga057_A04	0.88
Gh439_scaffold269.1	Ga058_A04	0.92
Gh441_scaffold280.1	Ga104_A07	0.91
Gh443_scaffold280.1	Ga104_A07	0.87
Gh446_scaffold290.1	Ga105_A07	0.87
Gh446_scaffold290.1	Ga106_A07	0.87
Gh446_scaffold290.1	Ga107_A07	0.88
Gh447_scaffold290.1	Ga105_A07	0.87
Gh447_scaffold290.1	Ga106_A07	0.89
Gh447_scaffold290.1	Ga107_A07	0.86
Gh448_scaffold290.1	Ga105_A07	0.92
Gh448_scaffold290.1	Ga106_A07	0.93
Gh448_scaffold290.1	Ga107_A07	0.86
Gh449_scaffold290.1	Ga105_A07	0.86
Gh449_scaffold290.1	Ga106_A07	0.86
Gh449_scaffold290.1	Ga107_A07	0.86
Gh450_scaffold290.1	Ga105_A07	0.92
Gh450_scaffold290.1	Ga106_A07	0.93
Gh450_scaffold290.1	Ga107_A07	0.88
Gh451_scaffold290.1	Ga105_A07	0.89
Gh451_scaffold290.1	Ga106_A07	0.93
Gh451_scaffold290.1	Ga107_A07	0.88
Gh452_scaffold290.1	Ga105_A07	0.84
Gh452_scaffold290.1	Ga106_A07	0.86
Gh455_scaffold3010.1	Ga029_A04	0.86
Gh455_scaffold3010.1	Ga045_A04	0.8
Gh456_scaffold3010.1	Ga029_A04	0.95
Gh457_scaffold3010.1	Ga045_A04	0.99
Gh459_scaffold306.1	Ga016_A03	0.92
Gh460_scaffold306.1	Ga015_A03	0.9
Gh461_scaffold3109.1	Ga124_A07	0.82
Gh461_scaffold3109.1	Ga176_A10	0.99
Gh466_scaffold326.1	Ga047_A04	0.93
Gh467_scaffold326.1	Ga047_A04	0.95
Gh470_scaffold326.1	Ga063_A04	0.95
Gh472_scaffold3377.1	Ga104_A07	0.86
Gh474_scaffold3428.1	Ga225_A11	0.99
Gh477_scaffold3479.1	Ga112_A07	0.99
Gh479_scaffold3489.1	Ga167_A09	0.86
Gh479_scaffold3489.1	Ga168_A09	0.85
Gh480_scaffold3489.1	Ga167_A09	0.84
Gh480_scaffold3489.1	Ga168_A09	0.86
Gh482_scaffold3489.1	Ga167_A09	0.89
Gh482_scaffold3489.1	Ga168_A09	0.84
Gh484_scaffold3794.1	Ga178_A10	0.99
Gh485_scaffold3883.1	Ga225_A11	0.96
Gh487_scaffold3884.1	Ga104_A07	0.8
Gh488_scaffold3884.1	Ga104_A07	0.8
Gh491_scaffold3884.1	Ga104_A07	0.84
Gh494_scaffold3884.1	Ga104_A07	0.97
Gh496_scaffold3901.1	Ga224_A11	0.99
Gh497_scaffold4221.1	Ga169_A09	1
Gh499_scaffold4276.1	Ga130_A07	0.87
Gh499_scaffold4276.1	Ga131_A07	0.89
Gh500_scaffold4390.1	Ga047_A04	0.93
Gh501_scaffold4390.1	Ga046_A04	0.87
Gh502_scaffold4390.1	Ga046_A04	0.82
Gh504_scaffold4400.1	Ga052_A04	0.98
Gh505_scaffold4409.1	Ga038_A04	0.82
Gh505_scaffold4409.1	Ga130_A07	0.85
Gh505_scaffold4409.1	Ga132_A07	0.9
Gh506_scaffold4409.1	Ga130_A07	0.88
Gh506_scaffold4409.1	Ga131_A07	0.89
Gh507_scaffold4578.1	Ga025_A04	0.85
Gh507_scaffold4578.1	Ga027_A04	0.86
Gh510_scaffold4990.1	Ga064_A04	0.9
Gh510_scaffold4990.1	Ga053_A04	0.88
Gh510_scaffold4990.1	Ga066_A04	0.81
Gh510_scaffold4990.1	Ga067_A04	0.85
Gh512_scaffold516.1	Ga161_A09	0.99
Gh513_scaffold5261.1	Ga004_A01	0.81
Gh513_scaffold5261.1	Ga005_A01	0.83
Gh513_scaffold5261.1	Ga006_A01	0.82
Gh513_scaffold5261.1	Ga108_A07	0.85
Gh513_scaffold5261.1	Ga222_A10	0.8
Gh513_scaffold5261.1	Ga220_A10	0.82
Gh513_scaffold5261.1	Ga234_A12	0.86
Gh515_scaffold5302.1	Ga002_A01	0.87
Gh515_scaffold5302.1	Ga156_A09	0.89
Gh517_scaffold56.1	Ga025_A04	0.88
Gh518_scaffold56.1	Ga025_A04	0.83
Gh518_scaffold56.1	Ga027_A04	0.84
Gh519_scaffold56.1	Ga025_A04	0.88
Gh520_scaffold56.1	Ga025_A04	0.88
Gh520_scaffold56.1	Ga026_A04	0.8
Gh520_scaffold56.1	Ga027_A04	0.87
Gh521_scaffold56.1	Ga033_A04	0.82
Gh522_scaffold56.1	Ga026_A04	0.92
Gh523_scaffold56.1	Ga033_A04	0.81
Gh524_scaffold56.1	Ga025_A04	0.83
Gh524_scaffold56.1	Ga026_A04	0.95
Gh524_scaffold56.1	Ga027_A04	0.83
Gh524_scaffold56.1	Ga028_A04	0.87
Gh525_scaffold56.1	Ga028_A04	0.81
Gh525_scaffold56.1	Ga033_A04	0.9
Gh526_scaffold56.1	Ga025_A04	0.83
Gh526_scaffold56.1	Ga026_A04	0.94
Gh526_scaffold56.1	Ga027_A04	0.81
Gh526_scaffold56.1	Ga028_A04	0.86
Gh527_scaffold56.1	Ga025_A04	0.83
Gh528_scaffold56.1	Ga025_A04	0.83
Gh528_scaffold56.1	Ga027_A04	0.89
Gh529_scaffold56.1	Ga025_A04	0.83
Gh530_scaffold56.1	Ga029_A04	0.87
Gh531_scaffold56.1	Ga045_A04	0.9
Gh535_scaffold56.1	Ga029_A04	0.8
Gh538_scaffold56.1	Ga029_A04	0.8
Gh541_scaffold5811.1	Ga141_A08	0.82
Gh541_scaffold5811.1	Ga144_A08	0.86
Gh541_scaffold5811.1	Ga146_A08	0.82
Gh541_scaffold5811.1	Ga147_A08	0.84
Gh541_scaffold5811.1	Ga148_A08	0.84
Gh541_scaffold5811.1	Ga230_A12	0.8
Gh541_scaffold5811.1	Ga231_A12	0.85
Gh543_scaffold613.1	Ga011_A02	0.82
Gh544_scaffold613.1	Ga012_A02	0.92
Gh545_scaffold626.1	Ga241_A13	0.83
Gh545_scaffold626.1	Ga243_A13	0.82
Gh546_scaffold626.1	Ga241_A13	0.81
Gh546_scaffold626.1	Ga243_A13	0.81
Gh548_scaffold626.1	Ga241_A13	0.82
Gh548_scaffold626.1	Ga242_A13	0.81
Gh548_scaffold626.1	Ga243_A13	0.84
Gh549_scaffold626.1	Ga240_A13	0.8
Gh549_scaffold626.1	Ga241_A13	0.85
Gh549_scaffold626.1	Ga242_A13	0.81
Gh549_scaffold626.1	Ga243_A13	0.85
Gh550_scaffold626.1	Ga241_A13	0.86
Gh550_scaffold626.1	Ga242_A13	0.81
Gh550_scaffold626.1	Ga243_A13	0.84
Gh551_scaffold626.1	Ga240_A13	0.82
Gh551_scaffold626.1	Ga241_A13	0.85
Gh551_scaffold626.1	Ga242_A13	0.82
Gh551_scaffold626.1	Ga243_A13	0.84
Gh552_scaffold626.1	Ga240_A13	0.83
Gh552_scaffold626.1	Ga241_A13	0.88
Gh552_scaffold626.1	Ga242_A13	0.84
Gh552_scaffold626.1	Ga243_A13	0.85
Gh553_scaffold626.1	Ga240_A13	0.81
Gh553_scaffold626.1	Ga241_A13	0.81
Gh554_scaffold626.1	Ga240_A13	0.81
Gh554_scaffold626.1	Ga241_A13	0.82
Gh554_scaffold626.1	Ga242_A13	0.8
Gh554_scaffold626.1	Ga243_A13	0.82
Gh555_scaffold7236.1	Ga104_A07	0.83
Gh556_scaffold732.1	Ga170_A09	0.96
Gh556_scaffold732.1	Ga171_A09	0.95
Gh557_scaffold743.1	Ga135_A08	0.9
Gh557_scaffold743.1	Ga136_A08	0.87
Gh557_scaffold743.1	Ga179_A10	0.99
Gh557_scaffold743.1	Ga180_A10	0.84
Gh558_scaffold743.1	Ga135_A08	0.82
Gh558_scaffold743.1	Ga136_A08	0.82
Gh558_scaffold743.1	Ga179_A10	0.89
Gh558_scaffold743.1	Ga180_A10	0.82
Gh559_scaffold743.1	Ga181_A10	0.83
Gh560_scaffold743.1	Ga181_A10	0.89
Gh561_scaffold743.1	Ga181_A10	0.96
Gh562_scaffold783.1	Ga104_A07	0.81
Gh564_scaffold783.1	Ga104_A07	0.83
Gh570_scaffold845.1	Ga147_A08	0.82
Gh570_scaffold845.1	Ga148_A08	0.83
Gh570_scaffold845.1	Ga230_A12	0.82
Gh570_scaffold845.1	Ga231_A12	0.92
Gh571_scaffold866.1	Ga095_A06	0.96
Gh572_scaffold866.1	Ga094_A06	0.95
Gh573_scaffold866.1	Ga034_A04	0.82
Gh573_scaffold866.1	Ga093_A06	0.85
Gh574_scaffold866.1	Ga034_A04	0.83
Gh574_scaffold866.1	Ga035_A04	0.89
Gh574_scaffold866.1	Ga036_A04	0.92
Gh575_scaffold866.1	Ga034_A04	0.86
Gh575_scaffold866.1	Ga035_A04	0.9
Gh575_scaffold866.1	Ga036_A04	0.89
Gh575_scaffold866.1	Ga093_A06	0.84
Gh576_scaffold866.1	Ga034_A04	0.85
Gh576_scaffold866.1	Ga035_A04	0.88
Gh576_scaffold866.1	Ga036_A04	0.88
Gh577_scaffold866.1	Ga034_A04	0.91
Gh577_scaffold866.1	Ga035_A04	0.84
Gh577_scaffold866.1	Ga036_A04	0.83
Gh577_scaffold866.1	Ga093_A06	0.82
Gh578_scaffold878.1	Ga123_A07	0.98
Gh582_scaffold878.1	Ga120_A07	0.92
Gh582_scaffold878.1	Ga123_A07	0.84
Gh583_scaffold878.1	Ga121_A07	0.81
Gh586_scaffold910.1	Ga016_A03	0.98
Gh587_scaffold910.1	Ga017_A03	0.99
Gh588_scaffold968.1	Ga091_A06	0.99

## Sheet: more than 90%
Gene in G.hirsutum	Gene in G.arboreum	similarity >90%
Gh009_A01	Ga093_A06	0.96
Gh010_A01	Ga094_A06	0.99
Gh011_A01	Ga095_A06	0.99
Gh013_A01	Ga033_A04	0.98
Gh014_A01	Ga023_A04	0.99
Gh016_A01	Ga019_A04	0.96
Gh016_A01	Ga020_A04	0.94
Gh017_A01	Ga238_A12	1
Gh018_A01	Ga001_A01	0.98
Gh019_A01	Ga069_A04	0.97
Gh020_A01	Ga070_A04	0.98
Gh028_A01	Ga075_A05	0.93
Gh029_A01	Ga076_A05	0.94
Gh029_A01	Ga077_A05	0.94
Gh030_A01	Ga079_A05	0.95
Gh031_A01	Ga079_A05	0.95
Gh033_A01	Ga080_A05	0.93
Gh034_A01	Ga079_A05	0.96
Gh034_A01	Ga080_A05	0.91
Gh038_A02	Ga118_A07	0.95
Gh038_A02	Ga119_A07	0.97
Gh041_A02	Ga118_A07	0.98
Gh041_A02	Ga119_A07	0.94
Gh043_A02	Ga133_A07	0.99
Gh044_A02	Ga134_A07	1
Gh045_A02	Ga124_A07	1
Gh048_A03	Ga179_A10	0.95
Gh054_A03	Ga008_A02	0.98
Gh057_A03	Ga134_A07	0.99
Gh058_A03	Ga133_A07	0.9
Gh059_A03	Ga058_A04	0.98
Gh061_A04	Ga195_A10	0.91
Gh062_A04	Ga196_A10	0.99
Gh063_A04	Ga195_A10	0.97
Gh065_A04	Ga199_A10	0.95
Gh067_A04	Ga023_A04	0.95
Gh069_A04	Ga014_A03	0.99
Gh070_A05	Ga125_A07	0.94
Gh071_A05	Ga126_A07	0.97
Gh072_A05	Ga127_A07	0.99
Gh073_A05	Ga128_A07	0.97
Gh074_A05	Ga129_A07	0.98
Gh078_A05	Ga105_A07	0.99
Gh079_A05	Ga105_A07	0.93
Gh079_A05	Ga106_A07	0.93
Gh080_A05	Ga107_A07	0.98
Gh084_A05	Ga117_A07	0.99
Gh085_A05	Ga179_A10	0.92
Gh088_A06	Ga229_A12	1
Gh091_A06	Ga072_A04	0.91
Gh094_A07	Ga083_A06	0.97
Gh096_A08	Ga082_A06	0.99
Gh097_A09	Ga203_A10	0.99
Gh098_A09	Ga200_A10	0.91
Gh098_A09	Ga202_A10	0.98
Gh099_A09	Ga201_A10	0.9
Gh100_A09	Ga088_A06	0.91
Gh100_A09	Ga202_A10	0.9
Gh101_A09	Ga088_A06	0.91
Gh101_A09	Ga200_A10	0.99
Gh101_A09	Ga202_A10	0.9
Gh102_A09	Ga088_A06	0.97
Gh102_A09	Ga200_A10	0.92
Gh105_A09	Ga200_A10	0.92
Gh106_A09	Ga088_A06	0.92
Gh106_A09	Ga200_A10	0.91
Gh106_A09	Ga216_A10	0.96
Gh106_A09	Ga217_A10	0.93
Gh107_A09	Ga200_A10	0.92
Gh107_A09	Ga202_A10	0.91
Gh109_A09	Ga088_A06	0.9
Gh109_A09	Ga200_A10	0.92
Gh109_A09	Ga217_A10	0.91
Gh111_A09	Ga177_A10	0.95
Gh115_A09	Ga152_A08	1
Gh116_A09	Ga153_A08	0.92
Gh131_A10	Ga149_A08	0.96
Gh134_A11	Ga170_A09	0.98
Gh134_A11	Ga171_A09	0.97
Gh137_A11	Ga155_A09	1
Gh140_A12	Ga063_A04	0.98
Gh145_A12	Ga005_A01	0.98
Gh149_A12	Ga004_A01	0.95
Gh149_A12	Ga005_A01	0.93
Gh149_A12	Ga108_A07	0.91
Gh149_A12	Ga222_A10	0.91
Gh150_A12	Ga210_A10	0.92
Gh150_A12	Ga214_A10	0.97
Gh152_A12	Ga211_A10	0.98
Gh153_A12	Ga210_A10	0.98
Gh155_A12	Ga206_A10	0.96
Gh160_A12	Ga176_A10	1
Gh165_A13	Ga092_A06	0.99
Gh167_D01	Ga195_A10	0.96
Gh168_D01	Ga003_A01	0.98
Gh169_D02	Ga124_A07	0.98
Gh172_D03	Ga008_A02	0.94
Gh174_D04	Ga014_A03	0.96
Gh176_D05	Ga074_A05	0.99
Gh178_D05	Ga081_A05	0.99
Gh179_D05	Ga081_A05	0.92
Gh180_D05	Ga081_A05	0.92
Gh181_D05	Ga169_A09	0.95
Gh183_D06	Ga030_A04	0.99
Gh184_D06	Ga013_A02	0.95
Gh184_D06	Ga226_A11	0.95
Gh185_D07	Ga083_A06	0.95
Gh186_D07	Ga030_A04	0.98
Gh187_D07	Ga038_A04	0.98
Gh193_D07	Ga238_A12	0.96
Gh195_D08	Ga092_A06	0.96
Gh196_D08	Ga082_A06	0.98
Gh197_D08	Ga091_A06	0.99
Gh198_D08	Ga085_A06	0.95
Gh199_D08	Ga086_A06	0.97
Gh200_D08	Ga087_A06	0.99
Gh201_D08	Ga086_A06	0.99
Gh202_D08	Ga085_A06	1
Gh203_D08	Ga084_A06	1
Gh205_D09	Ga186_A10	0.95
Gh207_D09	Ga137_A08	0.93
Gh208_D09	Ga161_A09	0.99
Gh213_D09	Ga210_A10	0.9
Gh213_D09	Ga214_A10	0.9
Gh217_D09	Ga234_A12	0.91
Gh222_D09	Ga004_A01	0.91
Gh222_D09	Ga005_A01	0.93
Gh222_D09	Ga006_A01	0.91
Gh222_D09	Ga108_A07	0.95
Gh222_D09	Ga222_A10	0.93
Gh222_D09	Ga234_A12	0.93
Gh223_D09	Ga234_A12	0.92
Gh225_D09	Ga234_A12	0.92
Gh227_D09	Ga233_A12	0.91
Gh228_D09	Ga234_A12	0.92
Gh229_D09	Ga108_A07	0.91
Gh229_D09	Ga234_A12	0.93
Gh241_D09	Ga234_A12	0.91
Gh244_D09	Ga234_A12	0.92
Gh248_D09	Ga005_A01	0.93
Gh248_D09	Ga108_A07	0.94
Gh248_D09	Ga220_A10	0.92
Gh248_D09	Ga222_A10	0.94
Gh248_D09	Ga234_A12	0.94
Gh249_D09	Ga005_A01	0.93
Gh249_D09	Ga108_A07	0.94
Gh249_D09	Ga220_A10	0.92
Gh249_D09	Ga222_A10	0.94
Gh249_D09	Ga234_A12	0.94
Gh250_D09	Ga234_A12	0.9
Gh259_D09	Ga210_A10	0.91
Gh263_D09	Ga210_A10	0.9
Gh263_D09	Ga214_A10	0.9
Gh271_D09	Ga173_A10	0.9
Gh272_D09	Ga088_A06	0.94
Gh272_D09	Ga202_A10	0.9
Gh279_D09	Ga215_A10	0.99
Gh280_D09	Ga215_A10	0.95
Gh282_D09	Ga177_A10	0.91
Gh286_D09	Ga150_A08	0.98
Gh288_D09	Ga153_A08	0.95
Gh289_D09	Ga152_A08	0.95
Gh291_D10	Ga017_A03	0.96
Gh292_D10	Ga016_A03	0.94
Gh293_D10	Ga016_A03	0.93
Gh294_D10	Ga015_A03	0.92
Gh295_D10	Ga149_A08	0.94
Gh297_D11	Ga172_A09	0.95
Gh298_D11	Ga166_A09	0.95
Gh299_D11	Ga001_A01	0.96
Gh303_D11	Ga042_A04	0.91
Gh305_D11	Ga170_A09	0.96
Gh305_D11	Ga171_A09	0.96
Gh306_D13	Ga163_A09	0.92
Gh309_D13	Ga127_A07	0.95
Gh309_D13	Ga129_A07	0.93
Gh316_scaffold1080.1	Ga002_A01	0.92
Gh316_scaffold1080.1	Ga156_A09	0.91
Gh319_scaffold1080.1	Ga156_A09	0.91
Gh322_scaffold1088.1	Ga062_A04	0.9
Gh341_scaffold1227.1	Ga246_A13	0.97
Gh348_scaffold1227.1	Ga246_A13	0.96
Gh350_scaffold1346.1	Ga059_A04	0.99
Gh353_scaffold1346.1	Ga062_A04	0.95
Gh354_scaffold1346.1	Ga061_A04	0.93
Gh354_scaffold1346.1	Ga062_A04	0.93
Gh374_scaffold154.1	Ga117_A07	0.96
Gh380_scaffold1611.1	Ga244_A13	0.99
Gh381_scaffold171.1	Ga075_A05	0.99
Gh382_scaffold171.1	Ga076_A05	0.99
Gh382_scaffold171.1	Ga077_A05	0.99
Gh383_scaffold171.1	Ga078_A05	0.98
Gh384_scaffold171.1	Ga079_A05	0.97
Gh384_scaffold171.1	Ga080_A05	0.92
Gh385_scaffold171.1	Ga079_A05	0.96
Gh391_scaffold1851.1	Ga230_A12	0.97
Gh392_scaffold1852.1	Ga138_A08	0.92
Gh392_scaffold1852.1	Ga140_A08	0.92
Gh393_scaffold1852.1	Ga139_A08	0.93
Gh393_scaffold1852.1	Ga141_A08	0.95
Gh395_scaffold1852.1	Ga144_A08	0.94
Gh397_scaffold1852.1	Ga148_A08	0.96
Gh399_scaffold1852.1	Ga147_A08	0.94
Gh400_scaffold1852.1	Ga146_A08	1
Gh404_scaffold2285.1	Ga240_A13	0.99
Gh408_scaffold2285.1	Ga241_A13	0.95
Gh411_scaffold2285.1	Ga243_A13	0.92
Gh423_scaffold235.1	Ga122_A07	0.93
Gh424_scaffold235.1	Ga123_A07	0.94
Gh425_scaffold2385.1	Ga100_A07	0.98
Gh425_scaffold2385.1	Ga102_A07	0.91
Gh427_scaffold2385.1	Ga100_A07	0.9
Gh427_scaffold2385.1	Ga102_A07	0.98
Gh429_scaffold246.1	Ga074_A05	0.96
Gh430_scaffold251.1	Ga224_A11	0.92
Gh431_scaffold2538.1	Ga199_A10	0.96
Gh432_scaffold2595.1	Ga194_A10	0.99
Gh434_scaffold26.1	Ga204_A10	0.97
Gh438_scaffold2682.1	Ga052_A04	0.99
Gh439_scaffold269.1	Ga058_A04	0.92
Gh441_scaffold280.1	Ga104_A07	0.91
Gh448_scaffold290.1	Ga105_A07	0.92
Gh448_scaffold290.1	Ga106_A07	0.93
Gh450_scaffold290.1	Ga105_A07	0.92
Gh450_scaffold290.1	Ga106_A07	0.93
Gh451_scaffold290.1	Ga106_A07	0.93
Gh456_scaffold3010.1	Ga029_A04	0.95
Gh457_scaffold3010.1	Ga045_A04	0.99
Gh459_scaffold306.1	Ga016_A03	0.92
Gh461_scaffold3109.1	Ga176_A10	0.99
Gh466_scaffold326.1	Ga047_A04	0.93
Gh467_scaffold326.1	Ga047_A04	0.95
Gh470_scaffold326.1	Ga063_A04	0.95
Gh474_scaffold3428.1	Ga225_A11	0.99
Gh477_scaffold3479.1	Ga112_A07	0.99
Gh484_scaffold3794.1	Ga178_A10	0.99
Gh485_scaffold3883.1	Ga225_A11	0.96
Gh494_scaffold3884.1	Ga104_A07	0.97
Gh496_scaffold3901.1	Ga224_A11	0.99
Gh497_scaffold4221.1	Ga169_A09	1
Gh500_scaffold4390.1	Ga047_A04	0.93
Gh504_scaffold4400.1	Ga052_A04	0.98
Gh510_scaffold4990.1	Ga064_A04	0.9
Gh512_scaffold516.1	Ga161_A09	0.99
Gh522_scaffold56.1	Ga026_A04	0.92
Gh524_scaffold56.1	Ga026_A04	0.95
Gh525_scaffold56.1	Ga033_A04	0.9
Gh526_scaffold56.1	Ga026_A04	0.94
Gh531_scaffold56.1	Ga045_A04	0.9
Gh544_scaffold613.1	Ga012_A02	0.92
Gh556_scaffold732.1	Ga170_A09	0.96
Gh556_scaffold732.1	Ga171_A09	0.95
Gh557_scaffold743.1	Ga179_A10	0.99
Gh561_scaffold743.1	Ga181_A10	0.96
Gh570_scaffold845.1	Ga231_A12	0.92
Gh571_scaffold866.1	Ga095_A06	0.96
Gh572_scaffold866.1	Ga094_A06	0.95
Gh574_scaffold866.1	Ga036_A04	0.92
Gh577_scaffold866.1	Ga034_A04	0.91
Gh578_scaffold878.1	Ga123_A07	0.98
Gh582_scaffold878.1	Ga120_A07	0.92
Gh586_scaffold910.1	Ga016_A03	0.98
Gh587_scaffold910.1	Ga017_A03	0.99
Gh588_scaffold968.1	Ga091_A06	0.99
