# Supplementary material for: Genome-wide comparative analysis of NBS-encoding genes in four Gossypium species
Source: BMC Genomics. 2017 Apr 12;18:292. doi: 10.1186/s12864-017-3682-x (PMC5388996; doi:10.1186/s12864-017-3682-x)
Supplement: Supplementary file 6 — The amino acid sequence similarity between G. raimondii NBS genes and G. hirsutum NBS genes. (XLS 2569 kb) [file 12864_2017_3682_MOESM6_ESM.xls]

## Sheet: more than 30%
Gene in G.hirsutum	Gene in G.raimondii	similarity >30%
Gh001_A01	Gr028_D02	0.67
Gh001_A01	Gr029_D02	0.86
Gh001_A01	Gr030_D02	0.48
Gh001_A01	Gr031_D02	0.59
Gh001_A01	Gr032_D02	0.81
Gh001_A01	Gr077_D07	0.36
Gh001_A01	Gr085_D07	0.32
Gh001_A01	Gr093_D07	0.34
Gh001_A01	Gr115_D07	0.31
Gh001_A01	Gr118_D07	0.31
Gh001_A01	Gr123_D07	0.33
Gh001_A01	Gr126_D07	0.33
Gh001_A01	Gr131_D07	0.33
Gh001_A01	Gr135_D07	0.32
Gh001_A01	Gr137_D07	0.3
Gh001_A01	Gr142_D07	0.33
Gh001_A01	Gr240_D11	0.57
Gh001_A01	Gr256_D11	0.55
Gh001_A01	Gr257_D11	0.55
Gh001_A01	Gr258_D11	0.53
Gh001_A01	Gr259_D11	0.55
Gh001_A01	Gr260_D11	0.54
Gh001_A01	Gr261_D11	0.51
Gh001_A01	Gr264_D11	0.6
Gh001_A01	Gr265_D12	0.33
Gh001_A01	Gr348_scaffold474	0.32
Gh003_A01	Gr073_D06	0.39
Gh003_A01	Gr157_D07	0.41
Gh003_A01	Gr158_D07	0.93
Gh003_A01	Gr202_D09	0.38
Gh003_A01	Gr231_D11	0.32
Gh003_A01	Gr283_scaffold278	0.41
Gh003_A01	Gr307_scaffold377	0.94
Gh003_A01	Gr352_scaffold495	0.33
Gh005_A01	Gr038_D02	0.5
Gh005_A01	Gr049_D02	0.34
Gh005_A01	Gr074_D06	0.32
Gh005_A01	Gr079_D07	0.69
Gh005_A01	Gr080_D07	0.57
Gh005_A01	Gr081_D07	0.57
Gh005_A01	Gr082_D07	0.62
Gh005_A01	Gr083_D07	0.67
Gh005_A01	Gr095_D07	0.31
Gh005_A01	Gr209_D09	0.3
Gh005_A01	Gr211_D09	0.51
Gh005_A01	Gr213_D09	0.34
Gh005_A01	Gr238_D11	0.3
Gh005_A01	Gr288_scaffold333	0.33
Gh005_A01	Gr310_scaffold406	0.31
Gh005_A01	Gr314_scaffold406	0.32
Gh005_A01	Gr315_scaffold406	0.3
Gh005_A01	Gr316_scaffold406	0.35
Gh005_A01	Gr329_scaffold461	0.31
Gh005_A01	Gr331_scaffold461	0.32
Gh005_A01	Gr333_scaffold461	0.31
Gh005_A01	Gr334_scaffold461	0.32
Gh005_A01	Gr336_scaffold461	0.3
Gh005_A01	Gr338_scaffold461	0.32
Gh005_A01	Gr339_scaffold461	0.3
Gh005_A01	Gr340_scaffold461	0.3
Gh005_A01	Gr343_scaffold461	0.33
Gh005_A01	Gr347_scaffold474	0.35
Gh005_A01	Gr353_scaffold520	0.32
Gh005_A01	Gr354_scaffold520	0.32
Gh005_A01	Gr363_scaffold555	0.34
Gh005_A01	Gr364_scaffold564	0.32
Gh006_A01	Gr025_D01	0.36
Gh006_A01	Gr074_D06	0.37
Gh006_A01	Gr079_D07	0.69
Gh006_A01	Gr080_D07	0.7
Gh006_A01	Gr082_D07	0.7
Gh006_A01	Gr083_D07	0.81
Gh006_A01	Gr209_D09	0.35
Gh006_A01	Gr238_D11	0.32
Gh006_A01	Gr309_scaffold406	0.34
Gh006_A01	Gr311_scaffold406	0.36
Gh006_A01	Gr312_scaffold406	0.36
Gh006_A01	Gr315_scaffold406	0.34
Gh006_A01	Gr316_scaffold406	0.37
Gh006_A01	Gr330_scaffold461	0.37
Gh006_A01	Gr332_scaffold461	0.33
Gh006_A01	Gr335_scaffold461	0.34
Gh006_A01	Gr337_scaffold461	0.35
Gh006_A01	Gr338_scaffold461	0.37
Gh006_A01	Gr339_scaffold461	0.35
Gh006_A01	Gr340_scaffold461	0.35
Gh006_A01	Gr342_scaffold461	0.36
Gh006_A01	Gr343_scaffold461	0.36
Gh006_A01	Gr347_scaffold474	0.38
Gh007_A01	Gr049_D02	0.3
Gh007_A01	Gr079_D07	0.7
Gh007_A01	Gr080_D07	0.56
Gh007_A01	Gr081_D07	0.56
Gh007_A01	Gr082_D07	0.57
Gh007_A01	Gr083_D07	0.65
Gh007_A01	Gr316_scaffold406	0.31
Gh007_A01	Gr347_scaffold474	0.3
Gh007_A01	Gr363_scaffold555	0.31
Gh008_A01	Gr017_D01	0.35
Gh008_A01	Gr022_D01	0.3
Gh008_A01	Gr023_D01	0.32
Gh008_A01	Gr025_D01	0.36
Gh008_A01	Gr038_D02	0.4
Gh008_A01	Gr049_D02	0.4
Gh008_A01	Gr050_D03	0.69
Gh008_A01	Gr061_D04	0.67
Gh008_A01	Gr074_D06	0.38
Gh008_A01	Gr079_D07	0.74
Gh008_A01	Gr080_D07	0.68
Gh008_A01	Gr081_D07	0.68
Gh008_A01	Gr082_D07	0.68
Gh008_A01	Gr083_D07	0.78
Gh008_A01	Gr084_D07	0.72
Gh008_A01	Gr095_D07	0.3
Gh008_A01	Gr096_D07	0.39
Gh008_A01	Gr201_D09	0.32
Gh008_A01	Gr209_D09	0.36
Gh008_A01	Gr211_D09	0.41
Gh008_A01	Gr213_D09	0.39
Gh008_A01	Gr230_D11	0.69
Gh008_A01	Gr238_D11	0.33
Gh008_A01	Gr288_scaffold333	0.4
Gh008_A01	Gr309_scaffold406	0.37
Gh008_A01	Gr311_scaffold406	0.36
Gh008_A01	Gr312_scaffold406	0.36
Gh008_A01	Gr313_scaffold406	0.34
Gh008_A01	Gr314_scaffold406	0.44
Gh008_A01	Gr315_scaffold406	0.35
Gh008_A01	Gr316_scaffold406	0.38
Gh008_A01	Gr329_scaffold461	0.43
Gh008_A01	Gr330_scaffold461	0.37
Gh008_A01	Gr331_scaffold461	0.41
Gh008_A01	Gr332_scaffold461	0.32
Gh008_A01	Gr334_scaffold461	0.45
Gh008_A01	Gr335_scaffold461	0.38
Gh008_A01	Gr337_scaffold461	0.36
Gh008_A01	Gr338_scaffold461	0.38
Gh008_A01	Gr339_scaffold461	0.37
Gh008_A01	Gr340_scaffold461	0.35
Gh008_A01	Gr342_scaffold461	0.36
Gh008_A01	Gr343_scaffold461	0.39
Gh008_A01	Gr347_scaffold474	0.41
Gh009_A01	Gr034_D02	0.36
Gh009_A01	Gr036_D02	0.38
Gh009_A01	Gr037_D02	0.37
Gh009_A01	Gr110_D07	0.41
Gh009_A01	Gr111_D07	0.37
Gh009_A01	Gr112_D07	0.43
Gh009_A01	Gr113_D07	0.4
Gh009_A01	Gr114_D07	0.42
Gh009_A01	Gr144_D07	0.83
Gh009_A01	Gr145_D07	0.89
Gh009_A01	Gr146_D07	0.84
Gh009_A01	Gr147_D07	0.84
Gh009_A01	Gr149_D07	0.86
Gh009_A01	Gr150_D07	0.31
Gh009_A01	Gr152_D07	0.35
Gh009_A01	Gr225_D10	0.3
Gh009_A01	Gr241_D11	0.43
Gh009_A01	Gr242_D11	0.37
Gh009_A01	Gr243_D11	0.4
Gh009_A01	Gr244_D11	0.55
Gh009_A01	Gr245_D11	0.35
Gh009_A01	Gr246_D11	0.45
Gh009_A01	Gr262_D11	0.4
Gh009_A01	Gr263_D11	0.4
Gh009_A01	Gr266_D13	0.32
Gh009_A01	Gr277_scaffold228	0.32
Gh009_A01	Gr281_scaffold254	0.35
Gh009_A01	Gr290_scaffold355	0.36
Gh009_A01	Gr291_scaffold355	0.33
Gh009_A01	Gr318_scaffold406	0.36
Gh010_A01	Gr147_D07	0.32
Gh010_A01	Gr150_D07	0.95
Gh010_A01	Gr266_D13	0.38
Gh011_A01	Gr151_D07	0.96
Gh013_A01	Gr034_D02	0.31
Gh013_A01	Gr037_D02	0.36
Gh013_A01	Gr110_D07	0.71
Gh013_A01	Gr111_D07	0.71
Gh013_A01	Gr112_D07	0.75
Gh013_A01	Gr113_D07	0.81
Gh013_A01	Gr114_D07	0.72
Gh013_A01	Gr144_D07	0.41
Gh013_A01	Gr145_D07	0.42
Gh013_A01	Gr146_D07	0.48
Gh013_A01	Gr147_D07	0.53
Gh013_A01	Gr148_D07	0.38
Gh013_A01	Gr149_D07	0.38
Gh013_A01	Gr152_D07	0.39
Gh013_A01	Gr212_D09	0.34
Gh013_A01	Gr241_D11	0.48
Gh013_A01	Gr242_D11	0.39
Gh013_A01	Gr243_D11	0.44
Gh013_A01	Gr244_D11	0.5
Gh013_A01	Gr245_D11	0.4
Gh013_A01	Gr246_D11	0.47
Gh013_A01	Gr262_D11	0.45
Gh013_A01	Gr263_D11	0.44
Gh013_A01	Gr266_D13	0.34
Gh013_A01	Gr277_scaffold228	0.33
Gh013_A01	Gr278_scaffold228	0.37
Gh013_A01	Gr281_scaffold254	0.3
Gh013_A01	Gr290_scaffold355	0.31
Gh013_A01	Gr291_scaffold355	0.31
Gh013_A01	Gr318_scaffold406	0.32
Gh014_A01	Gr034_D02	0.32
Gh014_A01	Gr037_D02	0.34
Gh014_A01	Gr110_D07	0.35
Gh014_A01	Gr111_D07	0.39
Gh014_A01	Gr112_D07	0.33
Gh014_A01	Gr113_D07	0.39
Gh014_A01	Gr114_D07	0.36
Gh014_A01	Gr144_D07	0.34
Gh014_A01	Gr145_D07	0.35
Gh014_A01	Gr146_D07	0.39
Gh014_A01	Gr147_D07	0.44
Gh014_A01	Gr149_D07	0.31
Gh014_A01	Gr152_D07	0.94
Gh014_A01	Gr212_D09	0.31
Gh014_A01	Gr241_D11	0.45
Gh014_A01	Gr242_D11	0.38
Gh014_A01	Gr243_D11	0.43
Gh014_A01	Gr244_D11	0.46
Gh014_A01	Gr245_D11	0.37
Gh014_A01	Gr246_D11	0.43
Gh014_A01	Gr262_D11	0.4
Gh014_A01	Gr263_D11	0.4
Gh014_A01	Gr277_scaffold228	0.41
Gh014_A01	Gr278_scaffold228	0.46
Gh014_A01	Gr281_scaffold254	0.31
Gh014_A01	Gr290_scaffold355	0.32
Gh014_A01	Gr291_scaffold355	0.31
Gh014_A01	Gr318_scaffold406	0.33
Gh015_A01	Gr110_D07	0.48
Gh015_A01	Gr112_D07	0.47
Gh015_A01	Gr113_D07	0.47
Gh015_A01	Gr114_D07	0.49
Gh015_A01	Gr144_D07	0.41
Gh015_A01	Gr145_D07	0.4
Gh015_A01	Gr150_D07	0.36
Gh015_A01	Gr152_D07	0.73
Gh015_A01	Gr241_D11	0.45
Gh015_A01	Gr245_D11	0.45
Gh015_A01	Gr246_D11	0.45
Gh015_A01	Gr262_D11	0.48
Gh015_A01	Gr263_D11	0.48
Gh015_A01	Gr266_D13	0.31
Gh015_A01	Gr282_scaffold254	0.34
Gh015_A01	Gr291_scaffold355	0.33
Gh015_A01	Gr355_scaffold527	0.34
Gh016_A01	Gr057_D03	0.39
Gh016_A01	Gr058_D03	0.38
Gh016_A01	Gr059_D03	0.44
Gh016_A01	Gr068_D05	0.32
Gh016_A01	Gr163_D08	0.37
Gh016_A01	Gr164_D08	0.36
Gh016_A01	Gr165_D08	0.3
Gh016_A01	Gr171_D08	0.35
Gh016_A01	Gr175_D08	0.31
Gh016_A01	Gr176_D08	0.36
Gh016_A01	Gr177_D08	0.3
Gh016_A01	Gr267_D13	0.46
Gh016_A01	Gr268_D13	0.47
Gh016_A01	Gr269_D13	0.48
Gh016_A01	Gr270_D13	0.47
Gh016_A01	Gr271_D13	0.42
Gh016_A01	Gr273_D13	0.48
Gh016_A01	Gr275_scaffold149	0.48
Gh016_A01	Gr284_scaffold298	0.38
Gh016_A01	Gr285_scaffold298	0.39
Gh016_A01	Gr286_scaffold298	0.39
Gh016_A01	Gr321_scaffold439	0.39
Gh016_A01	Gr322_scaffold439	0.39
Gh016_A01	Gr323_scaffold439	0.39
Gh016_A01	Gr324_scaffold439	0.38
Gh016_A01	Gr325_scaffold439	0.39
Gh016_A01	Gr326_scaffold439	0.41
Gh016_A01	Gr327_scaffold439	0.37
Gh017_A01	Gr033_D02	0.33
Gh017_A01	Gr153_D07	0.97
Gh017_A01	Gr203_D09	0.33
Gh017_A01	Gr308_scaffold403	0.33
Gh018_A01	Gr025_D01	0.42
Gh018_A01	Gr038_D02	0.44
Gh018_A01	Gr049_D02	0.44
Gh018_A01	Gr074_D06	0.95
Gh018_A01	Gr079_D07	0.38
Gh018_A01	Gr080_D07	0.41
Gh018_A01	Gr081_D07	0.4
Gh018_A01	Gr082_D07	0.41
Gh018_A01	Gr083_D07	0.39
Gh018_A01	Gr084_D07	0.41
Gh018_A01	Gr095_D07	0.45
Gh018_A01	Gr096_D07	0.47
Gh018_A01	Gr209_D09	0.71
Gh018_A01	Gr210_D09	0.54
Gh018_A01	Gr211_D09	0.77
Gh018_A01	Gr213_D09	0.74
Gh018_A01	Gr214_D09	0.71
Gh018_A01	Gr230_D11	0.41
Gh018_A01	Gr238_D11	0.47
Gh018_A01	Gr288_scaffold333	0.73
Gh018_A01	Gr309_scaffold406	0.73
Gh018_A01	Gr310_scaffold406	0.73
Gh018_A01	Gr311_scaffold406	0.74
Gh018_A01	Gr312_scaffold406	0.72
Gh018_A01	Gr313_scaffold406	0.71
Gh018_A01	Gr314_scaffold406	0.75
Gh018_A01	Gr315_scaffold406	0.72
Gh018_A01	Gr316_scaffold406	0.74
Gh018_A01	Gr317_scaffold406	0.74
Gh018_A01	Gr329_scaffold461	0.64
Gh018_A01	Gr330_scaffold461	0.72
Gh018_A01	Gr331_scaffold461	0.73
Gh018_A01	Gr332_scaffold461	0.71
Gh018_A01	Gr333_scaffold461	0.73
Gh018_A01	Gr334_scaffold461	0.73
Gh018_A01	Gr335_scaffold461	0.77
Gh018_A01	Gr336_scaffold461	0.7
Gh018_A01	Gr337_scaffold461	0.71
Gh018_A01	Gr338_scaffold461	0.74
Gh018_A01	Gr339_scaffold461	0.73
Gh018_A01	Gr340_scaffold461	0.73
Gh018_A01	Gr341_scaffold461	0.68
Gh018_A01	Gr342_scaffold461	0.72
Gh018_A01	Gr343_scaffold461	0.75
Gh018_A01	Gr347_scaffold474	0.44
Gh018_A01	Gr353_scaffold520	0.73
Gh018_A01	Gr354_scaffold520	0.74
Gh018_A01	Gr363_scaffold555	0.7
Gh018_A01	Gr364_scaffold564	0.72
Gh019_A01	Gr025_D01	0.34
Gh019_A01	Gr038_D02	0.4
Gh019_A01	Gr049_D02	0.36
Gh019_A01	Gr074_D06	0.45
Gh019_A01	Gr079_D07	0.33
Gh019_A01	Gr080_D07	0.36
Gh019_A01	Gr081_D07	0.38
Gh019_A01	Gr082_D07	0.36
Gh019_A01	Gr083_D07	0.36
Gh019_A01	Gr084_D07	0.37
Gh019_A01	Gr095_D07	0.7
Gh019_A01	Gr209_D09	0.43
Gh019_A01	Gr211_D09	0.46
Gh019_A01	Gr213_D09	0.48
Gh019_A01	Gr230_D11	0.36
Gh019_A01	Gr238_D11	0.78
Gh019_A01	Gr288_scaffold333	0.45
Gh019_A01	Gr309_scaffold406	0.44
Gh019_A01	Gr311_scaffold406	0.44
Gh019_A01	Gr312_scaffold406	0.45
Gh019_A01	Gr313_scaffold406	0.42
Gh019_A01	Gr315_scaffold406	0.44
Gh019_A01	Gr316_scaffold406	0.45
Gh019_A01	Gr330_scaffold461	0.43
Gh019_A01	Gr331_scaffold461	0.49
Gh019_A01	Gr332_scaffold461	0.41
Gh019_A01	Gr335_scaffold461	0.45
Gh019_A01	Gr337_scaffold461	0.44
Gh019_A01	Gr338_scaffold461	0.45
Gh019_A01	Gr339_scaffold461	0.44
Gh019_A01	Gr340_scaffold461	0.44
Gh019_A01	Gr342_scaffold461	0.43
Gh019_A01	Gr343_scaffold461	0.44
Gh019_A01	Gr347_scaffold474	0.38
Gh020_A01	Gr025_D01	0.33
Gh020_A01	Gr049_D02	0.34
Gh020_A01	Gr074_D06	0.4
Gh020_A01	Gr082_D07	0.31
Gh020_A01	Gr095_D07	0.66
Gh020_A01	Gr096_D07	0.79
Gh020_A01	Gr209_D09	0.39
Gh020_A01	Gr210_D09	0.37
Gh020_A01	Gr213_D09	0.39
Gh020_A01	Gr214_D09	0.38
Gh020_A01	Gr238_D11	0.68
Gh020_A01	Gr288_scaffold333	0.38
Gh020_A01	Gr310_scaffold406	0.38
Gh020_A01	Gr312_scaffold406	0.38
Gh020_A01	Gr313_scaffold406	0.39
Gh020_A01	Gr314_scaffold406	0.39
Gh020_A01	Gr315_scaffold406	0.37
Gh020_A01	Gr316_scaffold406	0.46
Gh020_A01	Gr317_scaffold406	0.36
Gh020_A01	Gr329_scaffold461	0.33
Gh020_A01	Gr330_scaffold461	0.36
Gh020_A01	Gr331_scaffold461	0.39
Gh020_A01	Gr333_scaffold461	0.38
Gh020_A01	Gr334_scaffold461	0.39
Gh020_A01	Gr336_scaffold461	0.39
Gh020_A01	Gr337_scaffold461	0.38
Gh020_A01	Gr338_scaffold461	0.39
Gh020_A01	Gr339_scaffold461	0.39
Gh020_A01	Gr340_scaffold461	0.38
Gh020_A01	Gr341_scaffold461	0.37
Gh020_A01	Gr342_scaffold461	0.37
Gh020_A01	Gr343_scaffold461	0.42
Gh020_A01	Gr347_scaffold474	0.36
Gh020_A01	Gr353_scaffold520	0.38
Gh020_A01	Gr354_scaffold520	0.39
Gh020_A01	Gr363_scaffold555	0.45
Gh020_A01	Gr364_scaffold564	0.38
Gh021_A01	Gr025_D01	0.34
Gh021_A01	Gr038_D02	0.37
Gh021_A01	Gr049_D02	0.37
Gh021_A01	Gr074_D06	0.41
Gh021_A01	Gr080_D07	0.31
Gh021_A01	Gr081_D07	0.32
Gh021_A01	Gr082_D07	0.31
Gh021_A01	Gr083_D07	0.31
Gh021_A01	Gr084_D07	0.33
Gh021_A01	Gr095_D07	0.91
Gh021_A01	Gr209_D09	0.41
Gh021_A01	Gr211_D09	0.43
Gh021_A01	Gr213_D09	0.43
Gh021_A01	Gr230_D11	0.32
Gh021_A01	Gr238_D11	0.68
Gh021_A01	Gr288_scaffold333	0.4
Gh021_A01	Gr309_scaffold406	0.38
Gh021_A01	Gr311_scaffold406	0.41
Gh021_A01	Gr312_scaffold406	0.42
Gh021_A01	Gr313_scaffold406	0.4
Gh021_A01	Gr314_scaffold406	0.48
Gh021_A01	Gr315_scaffold406	0.41
Gh021_A01	Gr316_scaffold406	0.42
Gh021_A01	Gr330_scaffold461	0.41
Gh021_A01	Gr331_scaffold461	0.43
Gh021_A01	Gr332_scaffold461	0.38
Gh021_A01	Gr335_scaffold461	0.41
Gh021_A01	Gr337_scaffold461	0.41
Gh021_A01	Gr338_scaffold461	0.42
Gh021_A01	Gr339_scaffold461	0.42
Gh021_A01	Gr340_scaffold461	0.41
Gh021_A01	Gr342_scaffold461	0.41
Gh021_A01	Gr343_scaffold461	0.41
Gh021_A01	Gr347_scaffold474	0.39
Gh022_A01	Gr082_D07	0.31
Gh022_A01	Gr095_D07	0.89
Gh022_A01	Gr096_D07	0.62
Gh022_A01	Gr209_D09	0.33
Gh022_A01	Gr214_D09	0.31
Gh022_A01	Gr238_D11	0.61
Gh022_A01	Gr316_scaffold406	0.3
Gh022_A01	Gr333_scaffold461	0.32
Gh022_A01	Gr343_scaffold461	0.3
Gh022_A01	Gr347_scaffold474	0.36
Gh022_A01	Gr354_scaffold520	0.3
Gh022_A01	Gr363_scaffold555	0.32
Gh024_A01	Gr038_D02	0.4
Gh024_A01	Gr049_D02	0.3
Gh024_A01	Gr074_D06	0.34
Gh024_A01	Gr082_D07	0.32
Gh024_A01	Gr084_D07	0.33
Gh024_A01	Gr095_D07	0.8
Gh024_A01	Gr096_D07	0.65
Gh024_A01	Gr209_D09	0.37
Gh024_A01	Gr211_D09	0.43
Gh024_A01	Gr213_D09	0.34
Gh024_A01	Gr214_D09	0.32
Gh024_A01	Gr230_D11	0.32
Gh024_A01	Gr238_D11	0.64
Gh024_A01	Gr288_scaffold333	0.33
Gh024_A01	Gr309_scaffold406	0.38
Gh024_A01	Gr310_scaffold406	0.33
Gh024_A01	Gr311_scaffold406	0.4
Gh024_A01	Gr312_scaffold406	0.33
Gh024_A01	Gr313_scaffold406	0.33
Gh024_A01	Gr314_scaffold406	0.35
Gh024_A01	Gr315_scaffold406	0.34
Gh024_A01	Gr316_scaffold406	0.35
Gh024_A01	Gr329_scaffold461	0.32
Gh024_A01	Gr330_scaffold461	0.33
Gh024_A01	Gr331_scaffold461	0.34
Gh024_A01	Gr332_scaffold461	0.37
Gh024_A01	Gr333_scaffold461	0.35
Gh024_A01	Gr334_scaffold461	0.34
Gh024_A01	Gr335_scaffold461	0.41
Gh024_A01	Gr336_scaffold461	0.33
Gh024_A01	Gr337_scaffold461	0.32
Gh024_A01	Gr338_scaffold461	0.35
Gh024_A01	Gr339_scaffold461	0.34
Gh024_A01	Gr340_scaffold461	0.34
Gh024_A01	Gr341_scaffold461	0.3
Gh024_A01	Gr342_scaffold461	0.33
Gh024_A01	Gr343_scaffold461	0.35
Gh024_A01	Gr347_scaffold474	0.36
Gh024_A01	Gr353_scaffold520	0.33
Gh024_A01	Gr354_scaffold520	0.33
Gh024_A01	Gr363_scaffold555	0.36
Gh024_A01	Gr364_scaffold564	0.32
Gh025_A01	Gr025_D01	0.36
Gh025_A01	Gr038_D02	0.46
Gh025_A01	Gr049_D02	0.36
Gh025_A01	Gr074_D06	0.43
Gh025_A01	Gr079_D07	0.44
Gh025_A01	Gr080_D07	0.43
Gh025_A01	Gr081_D07	0.42
Gh025_A01	Gr082_D07	0.43
Gh025_A01	Gr083_D07	0.35
Gh025_A01	Gr095_D07	0.82
Gh025_A01	Gr096_D07	0.62
Gh025_A01	Gr209_D09	0.5
Gh025_A01	Gr211_D09	0.47
Gh025_A01	Gr213_D09	0.43
Gh025_A01	Gr238_D11	0.64
Gh025_A01	Gr288_scaffold333	0.43
Gh025_A01	Gr310_scaffold406	0.42
Gh025_A01	Gr312_scaffold406	0.39
Gh025_A01	Gr313_scaffold406	0.42
Gh025_A01	Gr314_scaffold406	0.45
Gh025_A01	Gr315_scaffold406	0.45
Gh025_A01	Gr316_scaffold406	0.39
Gh025_A01	Gr329_scaffold461	0.41
Gh025_A01	Gr330_scaffold461	0.43
Gh025_A01	Gr331_scaffold461	0.41
Gh025_A01	Gr334_scaffold461	0.44
Gh025_A01	Gr336_scaffold461	0.42
Gh025_A01	Gr337_scaffold461	0.39
Gh025_A01	Gr338_scaffold461	0.45
Gh025_A01	Gr339_scaffold461	0.43
Gh025_A01	Gr340_scaffold461	0.42
Gh025_A01	Gr342_scaffold461	0.39
Gh025_A01	Gr343_scaffold461	0.43
Gh025_A01	Gr347_scaffold474	0.48
Gh025_A01	Gr353_scaffold520	0.4
Gh025_A01	Gr354_scaffold520	0.42
Gh025_A01	Gr363_scaffold555	0.37
Gh025_A01	Gr364_scaffold564	0.42
Gh026_A01	Gr038_D02	0.41
Gh026_A01	Gr079_D07	0.74
Gh026_A01	Gr080_D07	0.63
Gh026_A01	Gr081_D07	0.63
Gh026_A01	Gr082_D07	0.64
Gh026_A01	Gr083_D07	0.68
Gh026_A01	Gr084_D07	0.72
Gh026_A01	Gr211_D09	0.45
Gh026_A01	Gr230_D11	0.62
Gh026_A01	Gr309_scaffold406	0.33
Gh026_A01	Gr311_scaffold406	0.33
Gh026_A01	Gr335_scaffold461	0.35
Gh026_A01	Gr347_scaffold474	0.33
Gh026_A01	Gr363_scaffold555	0.31
Gh027_A01	Gr025_D01	0.34
Gh027_A01	Gr038_D02	0.39
Gh027_A01	Gr049_D02	0.38
Gh027_A01	Gr050_D03	0.45
Gh027_A01	Gr061_D04	0.44
Gh027_A01	Gr074_D06	0.37
Gh027_A01	Gr079_D07	0.46
Gh027_A01	Gr080_D07	0.5
Gh027_A01	Gr081_D07	0.52
Gh027_A01	Gr082_D07	0.5
Gh027_A01	Gr083_D07	0.49
Gh027_A01	Gr084_D07	0.5
Gh027_A01	Gr096_D07	0.43
Gh027_A01	Gr209_D09	0.37
Gh027_A01	Gr211_D09	0.37
Gh027_A01	Gr213_D09	0.37
Gh027_A01	Gr230_D11	0.49
Gh027_A01	Gr238_D11	0.31
Gh027_A01	Gr288_scaffold333	0.38
Gh027_A01	Gr309_scaffold406	0.33
Gh027_A01	Gr311_scaffold406	0.37
Gh027_A01	Gr312_scaffold406	0.37
Gh027_A01	Gr313_scaffold406	0.37
Gh027_A01	Gr314_scaffold406	0.4
Gh027_A01	Gr315_scaffold406	0.34
Gh027_A01	Gr316_scaffold406	0.36
Gh027_A01	Gr330_scaffold461	0.37
Gh027_A01	Gr331_scaffold461	0.39
Gh027_A01	Gr335_scaffold461	0.37
Gh027_A01	Gr337_scaffold461	0.37
Gh027_A01	Gr338_scaffold461	0.37
Gh027_A01	Gr339_scaffold461	0.36
Gh027_A01	Gr340_scaffold461	0.36
Gh027_A01	Gr342_scaffold461	0.36
Gh027_A01	Gr343_scaffold461	0.37
Gh027_A01	Gr347_scaffold474	0.39
Gh028_A01	Gr006_D01	0.96
Gh029_A01	Gr005_D01	0.95
Gh030_A01	Gr001_D01	0.89
Gh030_A01	Gr002_D01	0.83
Gh030_A01	Gr003_D01	0.87
Gh030_A01	Gr004_D01	0.97
Gh030_A01	Gr055_D03	0.55
Gh030_A01	Gr056_D03	0.56
Gh030_A01	Gr059_D03	0.33
Gh030_A01	Gr066_D04	0.4
Gh030_A01	Gr163_D08	0.3
Gh030_A01	Gr171_D08	0.3
Gh030_A01	Gr233_D11	0.39
Gh030_A01	Gr279_scaffold228	0.57
Gh030_A01	Gr326_scaffold439	0.33
Gh031_A01	Gr001_D01	0.89
Gh031_A01	Gr002_D01	0.86
Gh031_A01	Gr003_D01	0.93
Gh031_A01	Gr004_D01	0.94
Gh031_A01	Gr055_D03	0.56
Gh031_A01	Gr056_D03	0.57
Gh031_A01	Gr059_D03	0.33
Gh031_A01	Gr066_D04	0.42
Gh031_A01	Gr163_D08	0.3
Gh031_A01	Gr171_D08	0.3
Gh031_A01	Gr233_D11	0.4
Gh031_A01	Gr279_scaffold228	0.57
Gh031_A01	Gr326_scaffold439	0.33
Gh033_A01	Gr001_D01	0.95
Gh033_A01	Gr002_D01	0.98
Gh033_A01	Gr003_D01	0.93
Gh033_A01	Gr004_D01	0.97
Gh033_A01	Gr055_D03	0.64
Gh033_A01	Gr056_D03	0.65
Gh033_A01	Gr057_D03	0.3
Gh033_A01	Gr058_D03	0.31
Gh033_A01	Gr066_D04	0.49
Gh033_A01	Gr073_D06	0.3
Gh033_A01	Gr158_D07	0.3
Gh033_A01	Gr171_D08	0.3
Gh033_A01	Gr202_D09	0.31
Gh033_A01	Gr233_D11	0.45
Gh033_A01	Gr284_scaffold298	0.31
Gh033_A01	Gr285_scaffold298	0.32
Gh033_A01	Gr307_scaffold377	0.3
Gh033_A01	Gr321_scaffold439	0.31
Gh033_A01	Gr322_scaffold439	0.31
Gh033_A01	Gr323_scaffold439	0.31
Gh033_A01	Gr324_scaffold439	0.32
Gh033_A01	Gr327_scaffold439	0.31
Gh034_A01	Gr001_D01	0.91
Gh034_A01	Gr002_D01	0.96
Gh034_A01	Gr003_D01	0.91
Gh034_A01	Gr004_D01	0.93
Gh034_A01	Gr055_D03	0.59
Gh034_A01	Gr056_D03	0.6
Gh034_A01	Gr059_D03	0.33
Gh034_A01	Gr066_D04	0.44
Gh034_A01	Gr163_D08	0.3
Gh034_A01	Gr171_D08	0.31
Gh034_A01	Gr233_D11	0.43
Gh034_A01	Gr279_scaffold228	0.57
Gh034_A01	Gr326_scaffold439	0.33
Gh035_A01	Gr001_D01	0.97
Gh035_A01	Gr002_D01	0.86
Gh035_A01	Gr003_D01	0.81
Gh035_A01	Gr004_D01	0.88
Gh035_A01	Gr055_D03	0.57
Gh035_A01	Gr056_D03	0.56
Gh035_A01	Gr059_D03	0.33
Gh035_A01	Gr066_D04	0.43
Gh035_A01	Gr163_D08	0.3
Gh035_A01	Gr171_D08	0.31
Gh035_A01	Gr233_D11	0.4
Gh035_A01	Gr279_scaffold228	0.56
Gh035_A01	Gr326_scaffold439	0.32
Gh037_A02	Gr045_D02	0.77
Gh037_A02	Gr046_D02	0.8
Gh037_A02	Gr060_D03	0.34
Gh037_A02	Gr097_D07	0.49
Gh037_A02	Gr098_D07	0.51
Gh037_A02	Gr099_D07	0.49
Gh037_A02	Gr100_D07	0.51
Gh037_A02	Gr101_D07	0.51
Gh037_A02	Gr102_D07	0.51
Gh037_A02	Gr103_D07	0.53
Gh037_A02	Gr104_D07	0.47
Gh037_A02	Gr105_D07	0.62
Gh037_A02	Gr106_D07	0.52
Gh037_A02	Gr107_D07	0.45
Gh037_A02	Gr155_D07	0.39
Gh037_A02	Gr161_D07	0.35
Gh037_A02	Gr250_D11	0.35
Gh037_A02	Gr252_D11	0.33
Gh037_A02	Gr253_D11	0.31
Gh037_A02	Gr255_D11	0.32
Gh037_A02	Gr293_scaffold377	0.64
Gh037_A02	Gr294_scaffold377	0.42
Gh037_A02	Gr295_scaffold377	0.56
Gh037_A02	Gr296_scaffold377	0.56
Gh037_A02	Gr298_scaffold377	0.53
Gh037_A02	Gr299_scaffold377	0.39
Gh037_A02	Gr301_scaffold377	0.46
Gh037_A02	Gr302_scaffold377	0.44
Gh037_A02	Gr303_scaffold377	0.55
Gh037_A02	Gr304_scaffold377	0.31
Gh037_A02	Gr305_scaffold377	0.49
Gh037_A02	Gr306_scaffold377	0.55
Gh037_A02	Gr344_scaffold467	0.47
Gh037_A02	Gr345_scaffold467	0.43
Gh037_A02	Gr346_scaffold467	0.36
Gh038_A02	Gr045_D02	0.74
Gh038_A02	Gr060_D03	0.32
Gh038_A02	Gr072_D06	0.4
Gh038_A02	Gr097_D07	0.61
Gh038_A02	Gr098_D07	0.64
Gh038_A02	Gr099_D07	0.63
Gh038_A02	Gr100_D07	0.64
Gh038_A02	Gr101_D07	0.63
Gh038_A02	Gr102_D07	0.63
Gh038_A02	Gr103_D07	0.62
Gh038_A02	Gr105_D07	0.6
Gh038_A02	Gr106_D07	0.64
Gh038_A02	Gr107_D07	0.6
Gh038_A02	Gr155_D07	0.44
Gh038_A02	Gr161_D07	0.33
Gh038_A02	Gr247_D11	0.36
Gh038_A02	Gr248_D11	0.35
Gh038_A02	Gr251_D11	0.37
Gh038_A02	Gr252_D11	0.36
Gh038_A02	Gr253_D11	0.36
Gh038_A02	Gr254_D11	0.36
Gh038_A02	Gr255_D11	0.37
Gh038_A02	Gr294_scaffold377	0.58
Gh038_A02	Gr299_scaffold377	0.57
Gh038_A02	Gr301_scaffold377	0.59
Gh038_A02	Gr304_scaffold377	0.6
Gh038_A02	Gr305_scaffold377	0.58
Gh038_A02	Gr306_scaffold377	0.54
Gh038_A02	Gr344_scaffold467	0.6
Gh039_A02	Gr045_D02	0.74
Gh039_A02	Gr046_D02	0.7
Gh039_A02	Gr060_D03	0.34
Gh039_A02	Gr072_D06	0.33
Gh039_A02	Gr097_D07	0.54
Gh039_A02	Gr098_D07	0.56
Gh039_A02	Gr099_D07	0.54
Gh039_A02	Gr100_D07	0.57
Gh039_A02	Gr101_D07	0.56
Gh039_A02	Gr102_D07	0.56
Gh039_A02	Gr103_D07	0.55
Gh039_A02	Gr104_D07	0.52
Gh039_A02	Gr105_D07	0.58
Gh039_A02	Gr106_D07	0.57
Gh039_A02	Gr107_D07	0.51
Gh039_A02	Gr155_D07	0.4
Gh039_A02	Gr161_D07	0.34
Gh039_A02	Gr247_D11	0.31
Gh039_A02	Gr248_D11	0.32
Gh039_A02	Gr250_D11	0.32
Gh039_A02	Gr251_D11	0.37
Gh039_A02	Gr252_D11	0.33
Gh039_A02	Gr253_D11	0.33
Gh039_A02	Gr254_D11	0.32
Gh039_A02	Gr255_D11	0.33
Gh039_A02	Gr293_scaffold377	0.49
Gh039_A02	Gr294_scaffold377	0.55
Gh039_A02	Gr295_scaffold377	0.5
Gh039_A02	Gr298_scaffold377	0.49
Gh039_A02	Gr299_scaffold377	0.54
Gh039_A02	Gr301_scaffold377	0.49
Gh039_A02	Gr302_scaffold377	0.37
Gh039_A02	Gr303_scaffold377	0.51
Gh039_A02	Gr304_scaffold377	0.5
Gh039_A02	Gr305_scaffold377	0.51
Gh039_A02	Gr306_scaffold377	0.55
Gh039_A02	Gr344_scaffold467	0.51
Gh039_A02	Gr345_scaffold467	0.37
Gh039_A02	Gr346_scaffold467	0.55
Gh040_A02	Gr045_D02	0.93
Gh040_A02	Gr046_D02	0.85
Gh040_A02	Gr060_D03	0.38
Gh040_A02	Gr097_D07	0.49
Gh040_A02	Gr098_D07	0.53
Gh040_A02	Gr099_D07	0.51
Gh040_A02	Gr100_D07	0.52
Gh040_A02	Gr101_D07	0.52
Gh040_A02	Gr102_D07	0.51
Gh040_A02	Gr103_D07	0.55
Gh040_A02	Gr104_D07	0.52
Gh040_A02	Gr106_D07	0.53
Gh040_A02	Gr107_D07	0.52
Gh040_A02	Gr155_D07	0.42
Gh040_A02	Gr161_D07	0.38
Gh040_A02	Gr247_D11	0.33
Gh040_A02	Gr250_D11	0.35
Gh040_A02	Gr253_D11	0.34
Gh040_A02	Gr254_D11	0.34
Gh040_A02	Gr255_D11	0.33
Gh040_A02	Gr293_scaffold377	0.66
Gh040_A02	Gr295_scaffold377	0.56
Gh040_A02	Gr296_scaffold377	0.55
Gh040_A02	Gr298_scaffold377	0.55
Gh040_A02	Gr301_scaffold377	0.48
Gh040_A02	Gr302_scaffold377	0.56
Gh040_A02	Gr303_scaffold377	0.57
Gh040_A02	Gr305_scaffold377	0.54
Gh040_A02	Gr306_scaffold377	0.61
Gh040_A02	Gr344_scaffold467	0.5
Gh040_A02	Gr345_scaffold467	0.55
Gh041_A02	Gr045_D02	0.75
Gh041_A02	Gr060_D03	0.32
Gh041_A02	Gr072_D06	0.39
Gh041_A02	Gr097_D07	0.61
Gh041_A02	Gr098_D07	0.64
Gh041_A02	Gr099_D07	0.63
Gh041_A02	Gr100_D07	0.64
Gh041_A02	Gr101_D07	0.63
Gh041_A02	Gr102_D07	0.63
Gh041_A02	Gr103_D07	0.63
Gh041_A02	Gr105_D07	0.6
Gh041_A02	Gr106_D07	0.63
Gh041_A02	Gr107_D07	0.61
Gh041_A02	Gr155_D07	0.44
Gh041_A02	Gr161_D07	0.32
Gh041_A02	Gr247_D11	0.37
Gh041_A02	Gr248_D11	0.36
Gh041_A02	Gr251_D11	0.37
Gh041_A02	Gr252_D11	0.37
Gh041_A02	Gr253_D11	0.37
Gh041_A02	Gr254_D11	0.36
Gh041_A02	Gr255_D11	0.38
Gh041_A02	Gr294_scaffold377	0.57
Gh041_A02	Gr299_scaffold377	0.56
Gh041_A02	Gr301_scaffold377	0.59
Gh041_A02	Gr304_scaffold377	0.59
Gh041_A02	Gr305_scaffold377	0.58
Gh041_A02	Gr306_scaffold377	0.55
Gh041_A02	Gr344_scaffold467	0.6
Gh042_A02	Gr045_D02	0.9
Gh042_A02	Gr046_D02	0.85
Gh042_A02	Gr060_D03	0.37
Gh042_A02	Gr097_D07	0.52
Gh042_A02	Gr098_D07	0.54
Gh042_A02	Gr099_D07	0.52
Gh042_A02	Gr100_D07	0.53
Gh042_A02	Gr101_D07	0.54
Gh042_A02	Gr102_D07	0.53
Gh042_A02	Gr103_D07	0.56
Gh042_A02	Gr104_D07	0.53
Gh042_A02	Gr106_D07	0.55
Gh042_A02	Gr107_D07	0.44
Gh042_A02	Gr155_D07	0.41
Gh042_A02	Gr161_D07	0.37
Gh042_A02	Gr247_D11	0.32
Gh042_A02	Gr250_D11	0.34
Gh042_A02	Gr253_D11	0.32
Gh042_A02	Gr254_D11	0.31
Gh042_A02	Gr255_D11	0.33
Gh042_A02	Gr293_scaffold377	0.64
Gh042_A02	Gr295_scaffold377	0.58
Gh042_A02	Gr296_scaffold377	0.55
Gh042_A02	Gr298_scaffold377	0.55
Gh042_A02	Gr301_scaffold377	0.52
Gh042_A02	Gr302_scaffold377	0.56
Gh042_A02	Gr303_scaffold377	0.57
Gh042_A02	Gr305_scaffold377	0.55
Gh042_A02	Gr306_scaffold377	0.6
Gh042_A02	Gr344_scaffold467	0.54
Gh042_A02	Gr345_scaffold467	0.56
Gh043_A02	Gr025_D01	0.31
Gh043_A02	Gr038_D02	0.54
Gh043_A02	Gr049_D02	0.95
Gh043_A02	Gr074_D06	0.36
Gh043_A02	Gr079_D07	0.33
Gh043_A02	Gr080_D07	0.35
Gh043_A02	Gr081_D07	0.35
Gh043_A02	Gr082_D07	0.36
Gh043_A02	Gr084_D07	0.43
Gh043_A02	Gr095_D07	0.3
Gh043_A02	Gr096_D07	0.34
Gh043_A02	Gr209_D09	0.38
Gh043_A02	Gr211_D09	0.45
Gh043_A02	Gr213_D09	0.37
Gh043_A02	Gr214_D09	0.32
Gh043_A02	Gr230_D11	0.42
Gh043_A02	Gr238_D11	0.32
Gh043_A02	Gr288_scaffold333	0.36
Gh043_A02	Gr309_scaffold406	0.38
Gh043_A02	Gr310_scaffold406	0.34
Gh043_A02	Gr311_scaffold406	0.41
Gh043_A02	Gr312_scaffold406	0.34
Gh043_A02	Gr313_scaffold406	0.35
Gh043_A02	Gr314_scaffold406	0.37
Gh043_A02	Gr315_scaffold406	0.35
Gh043_A02	Gr316_scaffold406	0.35
Gh043_A02	Gr317_scaffold406	0.32
Gh043_A02	Gr329_scaffold461	0.33
Gh043_A02	Gr330_scaffold461	0.34
Gh043_A02	Gr331_scaffold461	0.34
Gh043_A02	Gr332_scaffold461	0.37
Gh043_A02	Gr333_scaffold461	0.37
Gh043_A02	Gr334_scaffold461	0.36
Gh043_A02	Gr335_scaffold461	0.42
Gh043_A02	Gr336_scaffold461	0.34
Gh043_A02	Gr337_scaffold461	0.33
Gh043_A02	Gr338_scaffold461	0.37
Gh043_A02	Gr339_scaffold461	0.36
Gh043_A02	Gr340_scaffold461	0.35
Gh043_A02	Gr341_scaffold461	0.31
Gh043_A02	Gr342_scaffold461	0.34
Gh043_A02	Gr343_scaffold461	0.36
Gh043_A02	Gr347_scaffold474	0.57
Gh043_A02	Gr353_scaffold520	0.35
Gh043_A02	Gr354_scaffold520	0.35
Gh043_A02	Gr363_scaffold555	0.38
Gh043_A02	Gr364_scaffold564	0.34
Gh044_A02	Gr048_D02	0.99
Gh044_A02	Gr105_D07	0.3
Gh044_A02	Gr197_D08	0.44
Gh045_A02	Gr033_D02	0.98
Gh045_A02	Gr153_D07	0.34
Gh045_A02	Gr203_D09	0.79
Gh045_A02	Gr308_scaffold403	0.82
Gh046_A02	Gr059_D03	0.37
Gh046_A02	Gr068_D05	0.99
Gh046_A02	Gr069_D05	0.6
Gh046_A02	Gr154_D07	0.48
Gh046_A02	Gr163_D08	0.35
Gh046_A02	Gr164_D08	0.35
Gh046_A02	Gr171_D08	0.33
Gh046_A02	Gr175_D08	0.3
Gh046_A02	Gr176_D08	0.34
Gh046_A02	Gr190_D08	0.31
Gh046_A02	Gr220_D09	0.31
Gh046_A02	Gr222_D10	0.76
Gh046_A02	Gr223_D10	0.38
Gh046_A02	Gr224_D10	0.4
Gh046_A02	Gr273_D13	0.3
Gh046_A02	Gr275_scaffold149	0.3
Gh046_A02	Gr280_scaffold242	0.34
Gh046_A02	Gr284_scaffold298	0.3
Gh046_A02	Gr286_scaffold298	0.3
Gh046_A02	Gr324_scaffold439	0.31
Gh046_A02	Gr326_scaffold439	0.39
Gh047_A02	Gr068_D05	0.81
Gh047_A02	Gr069_D05	0.96
Gh047_A02	Gr154_D07	0.47
Gh047_A02	Gr171_D08	0.31
Gh047_A02	Gr176_D08	0.3
Gh047_A02	Gr190_D08	0.32
Gh047_A02	Gr222_D10	0.74
Gh047_A02	Gr223_D10	0.37
Gh047_A02	Gr224_D10	0.39
Gh047_A02	Gr280_scaffold242	0.31
Gh048_A03	Gr039_D02	0.38
Gh048_A03	Gr063_D04	0.34
Gh048_A03	Gr064_D04	0.34
Gh048_A03	Gr065_D04	0.37
Gh048_A03	Gr071_D05	0.39
Gh048_A03	Gr108_D07	0.73
Gh048_A03	Gr109_D07	0.75
Gh048_A03	Gr156_D07	0.31
Gh048_A03	Gr159_D07	0.71
Gh048_A03	Gr162_D08	0.31
Gh048_A03	Gr163_D08	0.3
Gh048_A03	Gr164_D08	0.3
Gh048_A03	Gr165_D08	0.31
Gh048_A03	Gr168_D08	0.3
Gh048_A03	Gr169_D08	0.3
Gh048_A03	Gr171_D08	0.32
Gh048_A03	Gr175_D08	0.32
Gh048_A03	Gr176_D08	0.32
Gh048_A03	Gr180_D08	0.67
Gh048_A03	Gr181_D08	0.74
Gh048_A03	Gr182_D08	0.72
Gh048_A03	Gr183_D08	0.67
Gh048_A03	Gr184_D08	0.67
Gh048_A03	Gr185_D08	0.7
Gh048_A03	Gr196_D08	0.33
Gh048_A03	Gr204_D09	0.36
Gh048_A03	Gr205_D09	0.37
Gh048_A03	Gr206_D09	0.36
Gh048_A03	Gr207_D09	0.33
Gh048_A03	Gr208_D09	0.36
Gh048_A03	Gr215_D09	0.93
Gh048_A03	Gr217_D09	0.93
Gh048_A03	Gr218_D09	0.94
Gh048_A03	Gr219_D09	0.95
Gh048_A03	Gr220_D09	0.94
Gh048_A03	Gr221_D09	0.92
Gh048_A03	Gr226_D10	0.34
Gh048_A03	Gr234_D11	0.33
Gh048_A03	Gr235_D11	0.32
Gh048_A03	Gr236_D11	0.31
Gh048_A03	Gr289_scaffold339	0.77
Gh048_A03	Gr292_scaffold365	0.4
Gh049_A03	Gr058_D03	0.3
Gh049_A03	Gr059_D03	0.41
Gh049_A03	Gr160_D07	0.66
Gh049_A03	Gr162_D08	0.66
Gh049_A03	Gr163_D08	0.92
Gh049_A03	Gr164_D08	0.92
Gh049_A03	Gr165_D08	0.6
Gh049_A03	Gr166_D08	0.51
Gh049_A03	Gr168_D08	0.56
Gh049_A03	Gr169_D08	0.51
Gh049_A03	Gr170_D08	0.44
Gh049_A03	Gr171_D08	0.61
Gh049_A03	Gr172_D08	0.71
Gh049_A03	Gr173_D08	0.62
Gh049_A03	Gr174_D08	0.8
Gh049_A03	Gr175_D08	0.83
Gh049_A03	Gr176_D08	0.54
Gh049_A03	Gr177_D08	0.52
Gh049_A03	Gr178_D08	0.53
Gh049_A03	Gr179_D08	0.48
Gh049_A03	Gr184_D08	0.33
Gh049_A03	Gr220_D09	0.32
Gh049_A03	Gr279_scaffold228	0.31
Gh049_A03	Gr287_scaffold301	0.31
Gh050_A03	Gr057_D03	0.35
Gh050_A03	Gr058_D03	0.38
Gh050_A03	Gr068_D05	0.37
Gh050_A03	Gr154_D07	0.32
Gh050_A03	Gr160_D07	0.67
Gh050_A03	Gr165_D08	0.84
Gh050_A03	Gr168_D08	0.75
Gh050_A03	Gr169_D08	0.68
Gh050_A03	Gr171_D08	0.7
Gh050_A03	Gr172_D08	0.62
Gh050_A03	Gr173_D08	0.68
Gh050_A03	Gr175_D08	0.67
Gh050_A03	Gr176_D08	0.86
Gh050_A03	Gr177_D08	0.81
Gh050_A03	Gr178_D08	0.81
Gh050_A03	Gr218_D09	0.31
Gh050_A03	Gr220_D09	0.32
Gh050_A03	Gr221_D09	0.3
Gh050_A03	Gr222_D10	0.35
Gh050_A03	Gr223_D10	0.32
Gh050_A03	Gr224_D10	0.33
Gh050_A03	Gr267_D13	0.38
Gh050_A03	Gr268_D13	0.38
Gh050_A03	Gr269_D13	0.39
Gh050_A03	Gr270_D13	0.39
Gh050_A03	Gr273_D13	0.37
Gh050_A03	Gr275_scaffold149	0.4
Gh050_A03	Gr280_scaffold242	0.3
Gh050_A03	Gr284_scaffold298	0.37
Gh050_A03	Gr285_scaffold298	0.34
Gh050_A03	Gr286_scaffold298	0.35
Gh050_A03	Gr287_scaffold301	0.41
Gh050_A03	Gr289_scaffold339	0.3
Gh050_A03	Gr323_scaffold439	0.34
Gh050_A03	Gr324_scaffold439	0.33
Gh050_A03	Gr325_scaffold439	0.32
Gh050_A03	Gr326_scaffold439	0.36
Gh051_A03	Gr058_D03	0.32
Gh051_A03	Gr059_D03	0.4
Gh051_A03	Gr068_D05	0.33
Gh051_A03	Gr160_D07	0.88
Gh051_A03	Gr162_D08	0.89
Gh051_A03	Gr163_D08	0.92
Gh051_A03	Gr164_D08	0.91
Gh051_A03	Gr165_D08	0.82
Gh051_A03	Gr166_D08	0.87
Gh051_A03	Gr168_D08	0.75
Gh051_A03	Gr169_D08	0.72
Gh051_A03	Gr170_D08	0.76
Gh051_A03	Gr171_D08	0.79
Gh051_A03	Gr172_D08	0.72
Gh051_A03	Gr173_D08	0.78
Gh051_A03	Gr174_D08	0.8
Gh051_A03	Gr175_D08	0.83
Gh051_A03	Gr176_D08	0.78
Gh051_A03	Gr177_D08	0.77
Gh051_A03	Gr178_D08	0.81
Gh051_A03	Gr179_D08	0.8
Gh051_A03	Gr220_D09	0.32
Gh051_A03	Gr275_scaffold149	0.31
Gh051_A03	Gr279_scaffold228	0.3
Gh051_A03	Gr284_scaffold298	0.32
Gh051_A03	Gr285_scaffold298	0.3
Gh051_A03	Gr287_scaffold301	0.39
Gh051_A03	Gr323_scaffold439	0.3
Gh051_A03	Gr324_scaffold439	0.32
Gh051_A03	Gr326_scaffold439	0.37
Gh052_A03	Gr068_D05	0.31
Gh052_A03	Gr160_D07	0.88
Gh052_A03	Gr162_D08	0.86
Gh052_A03	Gr165_D08	0.81
Gh052_A03	Gr166_D08	0.88
Gh052_A03	Gr168_D08	0.74
Gh052_A03	Gr169_D08	0.69
Gh052_A03	Gr170_D08	0.75
Gh052_A03	Gr171_D08	0.75
Gh052_A03	Gr172_D08	0.71
Gh052_A03	Gr173_D08	0.77
Gh052_A03	Gr175_D08	0.79
Gh052_A03	Gr176_D08	0.8
Gh052_A03	Gr177_D08	0.78
Gh052_A03	Gr178_D08	0.83
Gh052_A03	Gr179_D08	0.81
Gh052_A03	Gr287_scaffold301	0.36
Gh052_A03	Gr326_scaffold439	0.4
Gh053_A03	Gr001_D01	0.3
Gh053_A03	Gr002_D01	0.3
Gh053_A03	Gr003_D01	0.31
Gh053_A03	Gr004_D01	0.32
Gh053_A03	Gr055_D03	0.31
Gh053_A03	Gr056_D03	0.32
Gh053_A03	Gr057_D03	0.4
Gh053_A03	Gr058_D03	0.44
Gh053_A03	Gr059_D03	0.45
Gh053_A03	Gr063_D04	0.3
Gh053_A03	Gr064_D04	0.3
Gh053_A03	Gr066_D04	0.33
Gh053_A03	Gr068_D05	0.35
Gh053_A03	Gr071_D05	0.31
Gh053_A03	Gr108_D07	0.31
Gh053_A03	Gr109_D07	0.31
Gh053_A03	Gr154_D07	0.36
Gh053_A03	Gr159_D07	0.31
Gh053_A03	Gr160_D07	0.86
Gh053_A03	Gr162_D08	0.96
Gh053_A03	Gr163_D08	0.91
Gh053_A03	Gr164_D08	0.91
Gh053_A03	Gr165_D08	0.8
Gh053_A03	Gr168_D08	0.75
Gh053_A03	Gr169_D08	0.7
Gh053_A03	Gr171_D08	0.84
Gh053_A03	Gr172_D08	0.72
Gh053_A03	Gr173_D08	0.83
Gh053_A03	Gr174_D08	0.8
Gh053_A03	Gr175_D08	0.86
Gh053_A03	Gr176_D08	0.75
Gh053_A03	Gr177_D08	0.73
Gh053_A03	Gr181_D08	0.32
Gh053_A03	Gr182_D08	0.31
Gh053_A03	Gr185_D08	0.31
Gh053_A03	Gr202_D09	0.32
Gh053_A03	Gr204_D09	0.33
Gh053_A03	Gr205_D09	0.33
Gh053_A03	Gr206_D09	0.32
Gh053_A03	Gr207_D09	0.33
Gh053_A03	Gr215_D09	0.32
Gh053_A03	Gr217_D09	0.32
Gh053_A03	Gr218_D09	0.32
Gh053_A03	Gr219_D09	0.32
Gh053_A03	Gr220_D09	0.32
Gh053_A03	Gr221_D09	0.32
Gh053_A03	Gr222_D10	0.33
Gh053_A03	Gr223_D10	0.36
Gh053_A03	Gr224_D10	0.33
Gh053_A03	Gr231_D11	0.31
Gh053_A03	Gr267_D13	0.35
Gh053_A03	Gr268_D13	0.36
Gh053_A03	Gr269_D13	0.36
Gh053_A03	Gr270_D13	0.35
Gh053_A03	Gr273_D13	0.36
Gh053_A03	Gr275_scaffold149	0.38
Gh053_A03	Gr279_scaffold228	0.31
Gh053_A03	Gr280_scaffold242	0.32
Gh053_A03	Gr284_scaffold298	0.4
Gh053_A03	Gr285_scaffold298	0.37
Gh053_A03	Gr286_scaffold298	0.39
Gh053_A03	Gr287_scaffold301	0.46
Gh053_A03	Gr289_scaffold339	0.34
Gh053_A03	Gr323_scaffold439	0.39
Gh053_A03	Gr324_scaffold439	0.38
Gh053_A03	Gr325_scaffold439	0.37
Gh053_A03	Gr326_scaffold439	0.39
Gh053_A03	Gr327_scaffold439	0.38
Gh053_A03	Gr352_scaffold495	0.31
Gh054_A03	Gr057_D03	0.51
Gh054_A03	Gr058_D03	0.93
Gh054_A03	Gr059_D03	0.8
Gh054_A03	Gr171_D08	0.35
Gh054_A03	Gr175_D08	0.31
Gh054_A03	Gr176_D08	0.35
Gh054_A03	Gr267_D13	0.38
Gh054_A03	Gr268_D13	0.39
Gh054_A03	Gr269_D13	0.39
Gh054_A03	Gr270_D13	0.38
Gh054_A03	Gr271_D13	0.34
Gh054_A03	Gr273_D13	0.41
Gh054_A03	Gr275_scaffold149	0.37
Gh054_A03	Gr284_scaffold298	0.51
Gh054_A03	Gr285_scaffold298	0.49
Gh054_A03	Gr286_scaffold298	0.5
Gh054_A03	Gr287_scaffold301	0.3
Gh054_A03	Gr321_scaffold439	0.47
Gh054_A03	Gr322_scaffold439	0.47
Gh054_A03	Gr323_scaffold439	0.5
Gh054_A03	Gr324_scaffold439	0.51
Gh054_A03	Gr325_scaffold439	0.5
Gh054_A03	Gr326_scaffold439	0.52
Gh054_A03	Gr327_scaffold439	0.49
Gh057_A03	Gr048_D02	0.99
Gh057_A03	Gr105_D07	0.3
Gh057_A03	Gr197_D08	0.44
Gh058_A03	Gr025_D01	0.31
Gh058_A03	Gr038_D02	0.54
Gh058_A03	Gr049_D02	0.89
Gh058_A03	Gr074_D06	0.37
Gh058_A03	Gr079_D07	0.32
Gh058_A03	Gr080_D07	0.34
Gh058_A03	Gr081_D07	0.35
Gh058_A03	Gr082_D07	0.36
Gh058_A03	Gr084_D07	0.41
Gh058_A03	Gr096_D07	0.34
Gh058_A03	Gr209_D09	0.39
Gh058_A03	Gr211_D09	0.45
Gh058_A03	Gr213_D09	0.37
Gh058_A03	Gr214_D09	0.33
Gh058_A03	Gr230_D11	0.4
Gh058_A03	Gr238_D11	0.31
Gh058_A03	Gr288_scaffold333	0.36
Gh058_A03	Gr309_scaffold406	0.38
Gh058_A03	Gr310_scaffold406	0.34
Gh058_A03	Gr311_scaffold406	0.41
Gh058_A03	Gr312_scaffold406	0.34
Gh058_A03	Gr313_scaffold406	0.35
Gh058_A03	Gr314_scaffold406	0.37
Gh058_A03	Gr315_scaffold406	0.36
Gh058_A03	Gr316_scaffold406	0.35
Gh058_A03	Gr317_scaffold406	0.32
Gh058_A03	Gr329_scaffold461	0.33
Gh058_A03	Gr330_scaffold461	0.34
Gh058_A03	Gr331_scaffold461	0.35
Gh058_A03	Gr332_scaffold461	0.37
Gh058_A03	Gr333_scaffold461	0.37
Gh058_A03	Gr334_scaffold461	0.36
Gh058_A03	Gr335_scaffold461	0.41
Gh058_A03	Gr336_scaffold461	0.34
Gh058_A03	Gr337_scaffold461	0.33
Gh058_A03	Gr338_scaffold461	0.37
Gh058_A03	Gr339_scaffold461	0.36
Gh058_A03	Gr340_scaffold461	0.35
Gh058_A03	Gr341_scaffold461	0.32
Gh058_A03	Gr342_scaffold461	0.34
Gh058_A03	Gr343_scaffold461	0.36
Gh058_A03	Gr347_scaffold474	0.56
Gh058_A03	Gr353_scaffold520	0.34
Gh058_A03	Gr354_scaffold520	0.35
Gh058_A03	Gr363_scaffold555	0.37
Gh058_A03	Gr364_scaffold564	0.34
Gh059_A03	Gr073_D06	0.48
Gh059_A03	Gr157_D07	0.37
Gh059_A03	Gr158_D07	0.33
Gh059_A03	Gr202_D09	0.37
Gh059_A03	Gr231_D11	0.34
Gh059_A03	Gr232_D11	0.39
Gh059_A03	Gr283_scaffold278	0.9
Gh059_A03	Gr307_scaffold377	0.4
Gh059_A03	Gr352_scaffold495	0.33
Gh060_A04	Gr057_D03	0.43
Gh060_A04	Gr058_D03	0.41
Gh060_A04	Gr059_D03	0.47
Gh060_A04	Gr068_D05	0.32
Gh060_A04	Gr163_D08	0.39
Gh060_A04	Gr164_D08	0.39
Gh060_A04	Gr171_D08	0.35
Gh060_A04	Gr175_D08	0.31
Gh060_A04	Gr176_D08	0.34
Gh060_A04	Gr205_D09	0.3
Gh060_A04	Gr220_D09	0.34
Gh060_A04	Gr267_D13	0.81
Gh060_A04	Gr268_D13	0.83
Gh060_A04	Gr269_D13	0.83
Gh060_A04	Gr270_D13	0.85
Gh060_A04	Gr271_D13	0.74
Gh060_A04	Gr273_D13	0.83
Gh060_A04	Gr275_scaffold149	0.71
Gh060_A04	Gr284_scaffold298	0.43
Gh060_A04	Gr285_scaffold298	0.43
Gh060_A04	Gr286_scaffold298	0.44
Gh060_A04	Gr321_scaffold439	0.43
Gh060_A04	Gr322_scaffold439	0.43
Gh060_A04	Gr323_scaffold439	0.44
Gh060_A04	Gr324_scaffold439	0.43
Gh060_A04	Gr325_scaffold439	0.44
Gh060_A04	Gr326_scaffold439	0.45
Gh060_A04	Gr327_scaffold439	0.42
Gh061_A04	Gr034_D02	0.35
Gh061_A04	Gr036_D02	0.34
Gh061_A04	Gr037_D02	0.41
Gh061_A04	Gr146_D07	0.33
Gh061_A04	Gr147_D07	0.36
Gh061_A04	Gr212_D09	0.77
Gh061_A04	Gr244_D11	0.33
Gh061_A04	Gr281_scaffold254	0.38
Gh061_A04	Gr290_scaffold355	0.4
Gh061_A04	Gr291_scaffold355	0.34
Gh061_A04	Gr318_scaffold406	0.69
Gh061_A04	Gr328_scaffold459	0.71
Gh061_A04	Gr356_scaffold535	0.64
Gh061_A04	Gr357_scaffold535	0.71
Gh061_A04	Gr358_scaffold537	0.71
Gh061_A04	Gr359_scaffold537	0.79
Gh062_A04	Gr025_D01	0.32
Gh062_A04	Gr027_D02	0.33
Gh062_A04	Gr034_D02	0.39
Gh062_A04	Gr035_D02	0.39
Gh062_A04	Gr036_D02	0.39
Gh062_A04	Gr037_D02	0.38
Gh062_A04	Gr074_D06	0.31
Gh062_A04	Gr079_D07	0.32
Gh062_A04	Gr083_D07	0.31
Gh062_A04	Gr110_D07	0.36
Gh062_A04	Gr112_D07	0.37
Gh062_A04	Gr113_D07	0.34
Gh062_A04	Gr114_D07	0.35
Gh062_A04	Gr144_D07	0.37
Gh062_A04	Gr145_D07	0.38
Gh062_A04	Gr146_D07	0.37
Gh062_A04	Gr147_D07	0.37
Gh062_A04	Gr152_D07	0.37
Gh062_A04	Gr209_D09	0.31
Gh062_A04	Gr225_D10	0.34
Gh062_A04	Gr241_D11	0.35
Gh062_A04	Gr245_D11	0.34
Gh062_A04	Gr246_D11	0.35
Gh062_A04	Gr262_D11	0.33
Gh062_A04	Gr263_D11	0.33
Gh062_A04	Gr281_scaffold254	0.44
Gh062_A04	Gr282_scaffold254	0.44
Gh062_A04	Gr290_scaffold355	0.46
Gh062_A04	Gr291_scaffold355	0.46
Gh062_A04	Gr312_scaffold406	0.31
Gh062_A04	Gr314_scaffold406	0.31
Gh062_A04	Gr316_scaffold406	0.3
Gh062_A04	Gr318_scaffold406	0.71
Gh062_A04	Gr328_scaffold459	0.78
Gh062_A04	Gr337_scaffold461	0.31
Gh062_A04	Gr338_scaffold461	0.31
Gh062_A04	Gr339_scaffold461	0.3
Gh062_A04	Gr342_scaffold461	0.31
Gh062_A04	Gr355_scaffold527	0.47
Gh062_A04	Gr356_scaffold535	0.77
Gh062_A04	Gr357_scaffold535	0.76
Gh062_A04	Gr358_scaffold537	0.79
Gh062_A04	Gr359_scaffold537	0.79
Gh063_A04	Gr034_D02	0.34
Gh063_A04	Gr036_D02	0.32
Gh063_A04	Gr037_D02	0.41
Gh063_A04	Gr146_D07	0.33
Gh063_A04	Gr147_D07	0.33
Gh063_A04	Gr212_D09	0.74
Gh063_A04	Gr225_D10	0.31
Gh063_A04	Gr244_D11	0.33
Gh063_A04	Gr281_scaffold254	0.37
Gh063_A04	Gr282_scaffold254	0.31
Gh063_A04	Gr290_scaffold355	0.4
Gh063_A04	Gr291_scaffold355	0.33
Gh063_A04	Gr318_scaffold406	0.65
Gh063_A04	Gr328_scaffold459	0.73
Gh063_A04	Gr355_scaffold527	0.33
Gh063_A04	Gr356_scaffold535	0.68
Gh063_A04	Gr357_scaffold535	0.75
Gh063_A04	Gr358_scaffold537	0.74
Gh063_A04	Gr359_scaffold537	0.76
Gh064_A04	Gr075_D06	0.93
Gh065_A04	Gr110_D07	0.32
Gh065_A04	Gr111_D07	0.38
Gh065_A04	Gr114_D07	0.31
Gh065_A04	Gr144_D07	0.31
Gh065_A04	Gr145_D07	0.31
Gh065_A04	Gr146_D07	0.3
Gh065_A04	Gr147_D07	0.36
Gh065_A04	Gr150_D07	0.39
Gh065_A04	Gr266_D13	0.97
Gh066_A04	Gr027_D02	0.31
Gh066_A04	Gr034_D02	0.4
Gh066_A04	Gr035_D02	0.42
Gh066_A04	Gr036_D02	0.38
Gh066_A04	Gr110_D07	0.49
Gh066_A04	Gr112_D07	0.49
Gh066_A04	Gr114_D07	0.48
Gh066_A04	Gr144_D07	0.53
Gh066_A04	Gr145_D07	0.53
Gh066_A04	Gr146_D07	0.52
Gh066_A04	Gr152_D07	0.77
Gh066_A04	Gr225_D10	0.38
Gh066_A04	Gr241_D11	0.53
Gh066_A04	Gr244_D11	0.52
Gh066_A04	Gr245_D11	0.52
Gh066_A04	Gr246_D11	0.5
Gh066_A04	Gr262_D11	0.53
Gh066_A04	Gr263_D11	0.55
Gh066_A04	Gr266_D13	0.3
Gh066_A04	Gr281_scaffold254	0.41
Gh066_A04	Gr282_scaffold254	0.4
Gh066_A04	Gr290_scaffold355	0.41
Gh066_A04	Gr291_scaffold355	0.41
Gh066_A04	Gr318_scaffold406	0.38
Gh066_A04	Gr328_scaffold459	0.41
Gh066_A04	Gr355_scaffold527	0.4
Gh066_A04	Gr356_scaffold535	0.4
Gh066_A04	Gr357_scaffold535	0.41
Gh066_A04	Gr358_scaffold537	0.39
Gh066_A04	Gr359_scaffold537	0.4
Gh067_A04	Gr034_D02	0.32
Gh067_A04	Gr037_D02	0.35
Gh067_A04	Gr110_D07	0.42
Gh067_A04	Gr111_D07	0.44
Gh067_A04	Gr112_D07	0.42
Gh067_A04	Gr113_D07	0.42
Gh067_A04	Gr114_D07	0.43
Gh067_A04	Gr144_D07	0.38
Gh067_A04	Gr145_D07	0.38
Gh067_A04	Gr146_D07	0.39
Gh067_A04	Gr147_D07	0.44
Gh067_A04	Gr149_D07	0.35
Gh067_A04	Gr152_D07	0.97
Gh067_A04	Gr212_D09	0.31
Gh067_A04	Gr225_D10	0.31
Gh067_A04	Gr241_D11	0.47
Gh067_A04	Gr242_D11	0.4
Gh067_A04	Gr243_D11	0.44
Gh067_A04	Gr244_D11	0.46
Gh067_A04	Gr245_D11	0.41
Gh067_A04	Gr246_D11	0.45
Gh067_A04	Gr262_D11	0.47
Gh067_A04	Gr263_D11	0.47
Gh067_A04	Gr266_D13	0.32
Gh067_A04	Gr277_scaffold228	0.42
Gh067_A04	Gr278_scaffold228	0.48
Gh067_A04	Gr281_scaffold254	0.32
Gh067_A04	Gr290_scaffold355	0.33
Gh067_A04	Gr291_scaffold355	0.31
Gh067_A04	Gr318_scaffold406	0.32
Gh067_A04	Gr355_scaffold527	0.3
Gh068_A04	Gr110_D07	0.41
Gh068_A04	Gr112_D07	0.38
Gh068_A04	Gr114_D07	0.41
Gh068_A04	Gr144_D07	0.38
Gh068_A04	Gr145_D07	0.38
Gh068_A04	Gr146_D07	0.36
Gh068_A04	Gr152_D07	0.66
Gh068_A04	Gr241_D11	0.45
Gh068_A04	Gr244_D11	0.45
Gh068_A04	Gr245_D11	0.45
Gh068_A04	Gr246_D11	0.42
Gh068_A04	Gr262_D11	0.44
Gh068_A04	Gr263_D11	0.47
Gh068_A04	Gr290_scaffold355	0.3
Gh068_A04	Gr355_scaffold527	0.3
Gh069_A04	Gr039_D02	0.38
Gh069_A04	Gr059_D03	0.32
Gh069_A04	Gr062_D04	0.69
Gh069_A04	Gr063_D04	0.47
Gh069_A04	Gr064_D04	0.47
Gh069_A04	Gr065_D04	0.45
Gh069_A04	Gr068_D05	0.32
Gh069_A04	Gr071_D05	0.4
Gh069_A04	Gr108_D07	0.34
Gh069_A04	Gr109_D07	0.35
Gh069_A04	Gr156_D07	0.96
Gh069_A04	Gr159_D07	0.35
Gh069_A04	Gr163_D08	0.31
Gh069_A04	Gr164_D08	0.32
Gh069_A04	Gr171_D08	0.3
Gh069_A04	Gr176_D08	0.31
Gh069_A04	Gr180_D08	0.37
Gh069_A04	Gr181_D08	0.34
Gh069_A04	Gr185_D08	0.35
Gh069_A04	Gr196_D08	0.54
Gh069_A04	Gr204_D09	0.36
Gh069_A04	Gr205_D09	0.35
Gh069_A04	Gr206_D09	0.35
Gh069_A04	Gr207_D09	0.34
Gh069_A04	Gr208_D09	0.32
Gh069_A04	Gr215_D09	0.35
Gh069_A04	Gr216_D09	0.36
Gh069_A04	Gr217_D09	0.35
Gh069_A04	Gr218_D09	0.38
Gh069_A04	Gr219_D09	0.35
Gh069_A04	Gr220_D09	0.38
Gh069_A04	Gr221_D09	0.39
Gh069_A04	Gr226_D10	0.42
Gh069_A04	Gr234_D11	0.41
Gh069_A04	Gr235_D11	0.45
Gh069_A04	Gr236_D11	0.34
Gh069_A04	Gr237_D11	0.39
Gh069_A04	Gr289_scaffold339	0.37
Gh069_A04	Gr292_scaffold365	0.4
Gh069_A04	Gr326_scaffold439	0.32
Gh070_A05	Gr001_D01	0.62
Gh070_A05	Gr002_D01	0.61
Gh070_A05	Gr003_D01	0.6
Gh070_A05	Gr004_D01	0.61
Gh070_A05	Gr055_D03	0.65
Gh070_A05	Gr056_D03	0.68
Gh070_A05	Gr059_D03	0.33
Gh070_A05	Gr066_D04	0.45
Gh070_A05	Gr163_D08	0.33
Gh070_A05	Gr164_D08	0.33
Gh070_A05	Gr171_D08	0.31
Gh070_A05	Gr175_D08	0.3
Gh070_A05	Gr176_D08	0.3
Gh070_A05	Gr233_D11	0.42
Gh070_A05	Gr279_scaffold228	0.77
Gh070_A05	Gr326_scaffold439	0.32
Gh071_A05	Gr001_D01	0.62
Gh071_A05	Gr002_D01	0.62
Gh071_A05	Gr003_D01	0.61
Gh071_A05	Gr004_D01	0.62
Gh071_A05	Gr055_D03	0.76
Gh071_A05	Gr056_D03	0.71
Gh071_A05	Gr058_D03	0.3
Gh071_A05	Gr059_D03	0.34
Gh071_A05	Gr066_D04	0.44
Gh071_A05	Gr163_D08	0.34
Gh071_A05	Gr164_D08	0.34
Gh071_A05	Gr171_D08	0.32
Gh071_A05	Gr175_D08	0.3
Gh071_A05	Gr176_D08	0.31
Gh071_A05	Gr177_D08	0.3
Gh071_A05	Gr233_D11	0.41
Gh071_A05	Gr279_scaffold228	0.71
Gh071_A05	Gr326_scaffold439	0.34
Gh072_A05	Gr001_D01	0.6
Gh072_A05	Gr002_D01	0.6
Gh072_A05	Gr003_D01	0.58
Gh072_A05	Gr004_D01	0.62
Gh072_A05	Gr055_D03	0.82
Gh072_A05	Gr056_D03	0.77
Gh072_A05	Gr058_D03	0.31
Gh072_A05	Gr059_D03	0.35
Gh072_A05	Gr066_D04	0.44
Gh072_A05	Gr163_D08	0.35
Gh072_A05	Gr164_D08	0.34
Gh072_A05	Gr171_D08	0.33
Gh072_A05	Gr175_D08	0.31
Gh072_A05	Gr176_D08	0.31
Gh072_A05	Gr177_D08	0.3
Gh072_A05	Gr233_D11	0.41
Gh072_A05	Gr279_scaffold228	0.66
Gh072_A05	Gr326_scaffold439	0.32
Gh073_A05	Gr001_D01	0.6
Gh073_A05	Gr002_D01	0.6
Gh073_A05	Gr003_D01	0.57
Gh073_A05	Gr004_D01	0.6
Gh073_A05	Gr055_D03	0.71
Gh073_A05	Gr056_D03	0.72
Gh073_A05	Gr057_D03	0.3
Gh073_A05	Gr058_D03	0.32
Gh073_A05	Gr059_D03	0.35
Gh073_A05	Gr066_D04	0.45
Gh073_A05	Gr071_D05	0.3
Gh073_A05	Gr162_D08	0.31
Gh073_A05	Gr163_D08	0.32
Gh073_A05	Gr164_D08	0.31
Gh073_A05	Gr165_D08	0.31
Gh073_A05	Gr168_D08	0.31
Gh073_A05	Gr171_D08	0.31
Gh073_A05	Gr172_D08	0.31
Gh073_A05	Gr173_D08	0.31
Gh073_A05	Gr175_D08	0.31
Gh073_A05	Gr177_D08	0.3
Gh073_A05	Gr178_D08	0.31
Gh073_A05	Gr202_D09	0.31
Gh073_A05	Gr207_D09	0.3
Gh073_A05	Gr208_D09	0.32
Gh073_A05	Gr233_D11	0.44
Gh073_A05	Gr237_D11	0.31
Gh073_A05	Gr279_scaffold228	0.61
Gh073_A05	Gr287_scaffold301	0.31
Gh074_A05	Gr001_D01	0.6
Gh074_A05	Gr002_D01	0.59
Gh074_A05	Gr003_D01	0.57
Gh074_A05	Gr004_D01	0.61
Gh074_A05	Gr055_D03	0.82
Gh074_A05	Gr056_D03	0.76
Gh074_A05	Gr058_D03	0.31
Gh074_A05	Gr059_D03	0.34
Gh074_A05	Gr066_D04	0.44
Gh074_A05	Gr163_D08	0.35
Gh074_A05	Gr164_D08	0.34
Gh074_A05	Gr171_D08	0.32
Gh074_A05	Gr175_D08	0.32
Gh074_A05	Gr176_D08	0.31
Gh074_A05	Gr177_D08	0.3
Gh074_A05	Gr233_D11	0.42
Gh074_A05	Gr279_scaffold228	0.66
Gh074_A05	Gr326_scaffold439	0.31
Gh075_A05	Gr057_D03	0.68
Gh075_A05	Gr058_D03	0.53
Gh075_A05	Gr267_D13	0.45
Gh075_A05	Gr268_D13	0.46
Gh075_A05	Gr269_D13	0.48
Gh075_A05	Gr270_D13	0.47
Gh075_A05	Gr271_D13	0.43
Gh075_A05	Gr273_D13	0.48
Gh075_A05	Gr275_scaffold149	0.43
Gh075_A05	Gr284_scaffold298	0.83
Gh075_A05	Gr285_scaffold298	0.83
Gh075_A05	Gr286_scaffold298	0.8
Gh075_A05	Gr321_scaffold439	0.8
Gh075_A05	Gr322_scaffold439	0.8
Gh075_A05	Gr323_scaffold439	0.83
Gh075_A05	Gr324_scaffold439	0.83
Gh075_A05	Gr325_scaffold439	0.81
Gh075_A05	Gr327_scaffold439	0.85
Gh076_A05	Gr057_D03	0.7
Gh076_A05	Gr058_D03	0.54
Gh076_A05	Gr059_D03	0.55
Gh076_A05	Gr062_D04	0.3
Gh076_A05	Gr063_D04	0.33
Gh076_A05	Gr064_D04	0.33
Gh076_A05	Gr065_D04	0.31
Gh076_A05	Gr068_D05	0.37
Gh076_A05	Gr071_D05	0.32
Gh076_A05	Gr108_D07	0.31
Gh076_A05	Gr109_D07	0.32
Gh076_A05	Gr154_D07	0.39
Gh076_A05	Gr156_D07	0.31
Gh076_A05	Gr159_D07	0.33
Gh076_A05	Gr160_D07	0.38
Gh076_A05	Gr162_D08	0.37
Gh076_A05	Gr163_D08	0.38
Gh076_A05	Gr164_D08	0.39
Gh076_A05	Gr165_D08	0.39
Gh076_A05	Gr168_D08	0.39
Gh076_A05	Gr169_D08	0.37
Gh076_A05	Gr171_D08	0.38
Gh076_A05	Gr172_D08	0.39
Gh076_A05	Gr173_D08	0.39
Gh076_A05	Gr175_D08	0.4
Gh076_A05	Gr176_D08	0.4
Gh076_A05	Gr177_D08	0.38
Gh076_A05	Gr178_D08	0.38
Gh076_A05	Gr179_D08	0.36
Gh076_A05	Gr180_D08	0.31
Gh076_A05	Gr181_D08	0.32
Gh076_A05	Gr185_D08	0.32
Gh076_A05	Gr190_D08	0.35
Gh076_A05	Gr202_D09	0.34
Gh076_A05	Gr204_D09	0.33
Gh076_A05	Gr205_D09	0.33
Gh076_A05	Gr206_D09	0.31
Gh076_A05	Gr207_D09	0.32
Gh076_A05	Gr208_D09	0.31
Gh076_A05	Gr215_D09	0.32
Gh076_A05	Gr217_D09	0.32
Gh076_A05	Gr218_D09	0.32
Gh076_A05	Gr219_D09	0.32
Gh076_A05	Gr220_D09	0.32
Gh076_A05	Gr221_D09	0.33
Gh076_A05	Gr222_D10	0.36
Gh076_A05	Gr223_D10	0.36
Gh076_A05	Gr224_D10	0.37
Gh076_A05	Gr231_D11	0.31
Gh076_A05	Gr232_D11	0.35
Gh076_A05	Gr234_D11	0.31
Gh076_A05	Gr235_D11	0.31
Gh076_A05	Gr267_D13	0.45
Gh076_A05	Gr268_D13	0.44
Gh076_A05	Gr269_D13	0.44
Gh076_A05	Gr270_D13	0.44
Gh076_A05	Gr271_D13	0.32
Gh076_A05	Gr273_D13	0.44
Gh076_A05	Gr275_scaffold149	0.44
Gh076_A05	Gr280_scaffold242	0.32
Gh076_A05	Gr284_scaffold298	0.85
Gh076_A05	Gr285_scaffold298	0.86
Gh076_A05	Gr286_scaffold298	0.86
Gh076_A05	Gr287_scaffold301	0.41
Gh076_A05	Gr289_scaffold339	0.31
Gh076_A05	Gr292_scaffold365	0.32
Gh076_A05	Gr323_scaffold439	0.87
Gh076_A05	Gr324_scaffold439	0.87
Gh076_A05	Gr325_scaffold439	0.86
Gh076_A05	Gr326_scaffold439	0.86
Gh076_A05	Gr327_scaffold439	0.87
Gh076_A05	Gr352_scaffold495	0.31
Gh077_A05	Gr057_D03	0.69
Gh077_A05	Gr058_D03	0.53
Gh077_A05	Gr059_D03	0.56
Gh077_A05	Gr068_D05	0.33
Gh077_A05	Gr154_D07	0.31
Gh077_A05	Gr163_D08	0.39
Gh077_A05	Gr164_D08	0.4
Gh077_A05	Gr171_D08	0.37
Gh077_A05	Gr175_D08	0.34
Gh077_A05	Gr176_D08	0.36
Gh077_A05	Gr177_D08	0.3
Gh077_A05	Gr220_D09	0.32
Gh077_A05	Gr222_D10	0.31
Gh077_A05	Gr224_D10	0.3
Gh077_A05	Gr267_D13	0.43
Gh077_A05	Gr268_D13	0.44
Gh077_A05	Gr269_D13	0.44
Gh077_A05	Gr270_D13	0.42
Gh077_A05	Gr271_D13	0.37
Gh077_A05	Gr273_D13	0.45
Gh077_A05	Gr275_scaffold149	0.4
Gh077_A05	Gr284_scaffold298	0.85
Gh077_A05	Gr285_scaffold298	0.84
Gh077_A05	Gr286_scaffold298	0.84
Gh077_A05	Gr287_scaffold301	0.32
Gh077_A05	Gr321_scaffold439	0.82
Gh077_A05	Gr322_scaffold439	0.82
Gh077_A05	Gr323_scaffold439	0.85
Gh077_A05	Gr324_scaffold439	0.84
Gh077_A05	Gr325_scaffold439	0.84
Gh077_A05	Gr326_scaffold439	0.86
Gh077_A05	Gr327_scaffold439	0.85
Gh078_A05	Gr057_D03	0.7
Gh078_A05	Gr058_D03	0.53
Gh078_A05	Gr059_D03	0.56
Gh078_A05	Gr068_D05	0.34
Gh078_A05	Gr154_D07	0.31
Gh078_A05	Gr163_D08	0.39
Gh078_A05	Gr164_D08	0.39
Gh078_A05	Gr165_D08	0.31
Gh078_A05	Gr168_D08	0.31
Gh078_A05	Gr169_D08	0.3
Gh078_A05	Gr171_D08	0.36
Gh078_A05	Gr172_D08	0.3
Gh078_A05	Gr173_D08	0.31
Gh078_A05	Gr175_D08	0.34
Gh078_A05	Gr176_D08	0.37
Gh078_A05	Gr177_D08	0.31
Gh078_A05	Gr220_D09	0.31
Gh078_A05	Gr222_D10	0.31
Gh078_A05	Gr267_D13	0.43
Gh078_A05	Gr268_D13	0.43
Gh078_A05	Gr269_D13	0.44
Gh078_A05	Gr270_D13	0.43
Gh078_A05	Gr271_D13	0.37
Gh078_A05	Gr273_D13	0.45
Gh078_A05	Gr275_scaffold149	0.41
Gh078_A05	Gr284_scaffold298	0.86
Gh078_A05	Gr285_scaffold298	0.85
Gh078_A05	Gr286_scaffold298	0.85
Gh078_A05	Gr287_scaffold301	0.33
Gh078_A05	Gr321_scaffold439	0.83
Gh078_A05	Gr322_scaffold439	0.83
Gh078_A05	Gr323_scaffold439	0.87
Gh078_A05	Gr324_scaffold439	0.88
Gh078_A05	Gr325_scaffold439	0.85
Gh078_A05	Gr326_scaffold439	0.91
Gh078_A05	Gr327_scaffold439	0.88
Gh079_A05	Gr001_D01	0.31
Gh079_A05	Gr002_D01	0.31
Gh079_A05	Gr003_D01	0.31
Gh079_A05	Gr004_D01	0.31
Gh079_A05	Gr057_D03	0.72
Gh079_A05	Gr058_D03	0.56
Gh079_A05	Gr059_D03	0.56
Gh079_A05	Gr063_D04	0.33
Gh079_A05	Gr064_D04	0.33
Gh079_A05	Gr065_D04	0.32
Gh079_A05	Gr066_D04	0.31
Gh079_A05	Gr068_D05	0.38
Gh079_A05	Gr071_D05	0.33
Gh079_A05	Gr108_D07	0.32
Gh079_A05	Gr109_D07	0.33
Gh079_A05	Gr154_D07	0.39
Gh079_A05	Gr156_D07	0.31
Gh079_A05	Gr159_D07	0.34
Gh079_A05	Gr160_D07	0.39
Gh079_A05	Gr162_D08	0.38
Gh079_A05	Gr163_D08	0.38
Gh079_A05	Gr164_D08	0.39
Gh079_A05	Gr165_D08	0.4
Gh079_A05	Gr168_D08	0.41
Gh079_A05	Gr169_D08	0.4
Gh079_A05	Gr171_D08	0.39
Gh079_A05	Gr172_D08	0.4
Gh079_A05	Gr173_D08	0.4
Gh079_A05	Gr175_D08	0.41
Gh079_A05	Gr176_D08	0.41
Gh079_A05	Gr177_D08	0.39
Gh079_A05	Gr178_D08	0.39
Gh079_A05	Gr179_D08	0.38
Gh079_A05	Gr180_D08	0.31
Gh079_A05	Gr181_D08	0.32
Gh079_A05	Gr185_D08	0.32
Gh079_A05	Gr190_D08	0.36
Gh079_A05	Gr202_D09	0.36
Gh079_A05	Gr204_D09	0.34
Gh079_A05	Gr205_D09	0.34
Gh079_A05	Gr206_D09	0.32
Gh079_A05	Gr207_D09	0.33
Gh079_A05	Gr208_D09	0.32
Gh079_A05	Gr215_D09	0.31
Gh079_A05	Gr217_D09	0.32
Gh079_A05	Gr218_D09	0.32
Gh079_A05	Gr219_D09	0.32
Gh079_A05	Gr220_D09	0.3
Gh079_A05	Gr221_D09	0.32
Gh079_A05	Gr222_D10	0.37
Gh079_A05	Gr223_D10	0.37
Gh079_A05	Gr224_D10	0.38
Gh079_A05	Gr231_D11	0.32
Gh079_A05	Gr232_D11	0.34
Gh079_A05	Gr234_D11	0.31
Gh079_A05	Gr235_D11	0.31
Gh079_A05	Gr267_D13	0.47
Gh079_A05	Gr268_D13	0.46
Gh079_A05	Gr269_D13	0.45
Gh079_A05	Gr270_D13	0.45
Gh079_A05	Gr271_D13	0.33
Gh079_A05	Gr273_D13	0.44
Gh079_A05	Gr275_scaffold149	0.46
Gh079_A05	Gr280_scaffold242	0.33
Gh079_A05	Gr284_scaffold298	0.87
Gh079_A05	Gr285_scaffold298	0.87
Gh079_A05	Gr286_scaffold298	0.88
Gh079_A05	Gr287_scaffold301	0.43
Gh079_A05	Gr289_scaffold339	0.32
Gh079_A05	Gr292_scaffold365	0.33
Gh079_A05	Gr323_scaffold439	0.89
Gh079_A05	Gr324_scaffold439	0.9
Gh079_A05	Gr325_scaffold439	0.86
Gh079_A05	Gr326_scaffold439	0.88
Gh079_A05	Gr327_scaffold439	0.89
Gh079_A05	Gr352_scaffold495	0.33
Gh080_A05	Gr057_D03	0.64
Gh080_A05	Gr058_D03	0.56
Gh080_A05	Gr059_D03	0.53
Gh080_A05	Gr066_D04	0.31
Gh080_A05	Gr068_D05	0.32
Gh080_A05	Gr154_D07	0.33
Gh080_A05	Gr160_D07	0.36
Gh080_A05	Gr162_D08	0.34
Gh080_A05	Gr163_D08	0.36
Gh080_A05	Gr164_D08	0.37
Gh080_A05	Gr165_D08	0.39
Gh080_A05	Gr168_D08	0.39
Gh080_A05	Gr169_D08	0.39
Gh080_A05	Gr171_D08	0.37
Gh080_A05	Gr172_D08	0.36
Gh080_A05	Gr173_D08	0.39
Gh080_A05	Gr175_D08	0.38
Gh080_A05	Gr176_D08	0.4
Gh080_A05	Gr177_D08	0.37
Gh080_A05	Gr202_D09	0.31
Gh080_A05	Gr222_D10	0.3
Gh080_A05	Gr224_D10	0.33
Gh080_A05	Gr231_D11	0.31
Gh080_A05	Gr267_D13	0.4
Gh080_A05	Gr268_D13	0.39
Gh080_A05	Gr269_D13	0.39
Gh080_A05	Gr270_D13	0.39
Gh080_A05	Gr273_D13	0.38
Gh080_A05	Gr275_scaffold149	0.4
Gh080_A05	Gr284_scaffold298	0.82
Gh080_A05	Gr285_scaffold298	0.82
Gh080_A05	Gr286_scaffold298	0.82
Gh080_A05	Gr287_scaffold301	0.39
Gh080_A05	Gr323_scaffold439	0.82
Gh080_A05	Gr324_scaffold439	0.81
Gh080_A05	Gr325_scaffold439	0.82
Gh080_A05	Gr326_scaffold439	0.82
Gh080_A05	Gr352_scaffold495	0.31
Gh081_A05	Gr057_D03	0.71
Gh081_A05	Gr058_D03	0.53
Gh081_A05	Gr059_D03	0.58
Gh081_A05	Gr068_D05	0.33
Gh081_A05	Gr154_D07	0.32
Gh081_A05	Gr163_D08	0.39
Gh081_A05	Gr164_D08	0.4
Gh081_A05	Gr165_D08	0.31
Gh081_A05	Gr168_D08	0.31
Gh081_A05	Gr171_D08	0.36
Gh081_A05	Gr173_D08	0.31
Gh081_A05	Gr175_D08	0.34
Gh081_A05	Gr176_D08	0.36
Gh081_A05	Gr177_D08	0.3
Gh081_A05	Gr220_D09	0.32
Gh081_A05	Gr222_D10	0.3
Gh081_A05	Gr224_D10	0.3
Gh081_A05	Gr267_D13	0.43
Gh081_A05	Gr268_D13	0.43
Gh081_A05	Gr269_D13	0.44
Gh081_A05	Gr270_D13	0.43
Gh081_A05	Gr271_D13	0.37
Gh081_A05	Gr273_D13	0.44
Gh081_A05	Gr275_scaffold149	0.41
Gh081_A05	Gr284_scaffold298	0.85
Gh081_A05	Gr285_scaffold298	0.85
Gh081_A05	Gr286_scaffold298	0.85
Gh081_A05	Gr287_scaffold301	0.33
Gh081_A05	Gr321_scaffold439	0.85
Gh081_A05	Gr322_scaffold439	0.85
Gh081_A05	Gr323_scaffold439	0.87
Gh081_A05	Gr324_scaffold439	0.88
Gh081_A05	Gr325_scaffold439	0.84
Gh081_A05	Gr326_scaffold439	0.88
Gh081_A05	Gr327_scaffold439	0.87
Gh082_A05	Gr057_D03	0.68
Gh082_A05	Gr058_D03	0.53
Gh082_A05	Gr059_D03	0.54
Gh082_A05	Gr068_D05	0.34
Gh082_A05	Gr154_D07	0.32
Gh082_A05	Gr160_D07	0.31
Gh082_A05	Gr163_D08	0.38
Gh082_A05	Gr164_D08	0.39
Gh082_A05	Gr165_D08	0.32
Gh082_A05	Gr168_D08	0.32
Gh082_A05	Gr169_D08	0.3
Gh082_A05	Gr171_D08	0.38
Gh082_A05	Gr173_D08	0.32
Gh082_A05	Gr175_D08	0.33
Gh082_A05	Gr176_D08	0.38
Gh082_A05	Gr177_D08	0.32
Gh082_A05	Gr178_D08	0.31
Gh082_A05	Gr220_D09	0.3
Gh082_A05	Gr222_D10	0.3
Gh082_A05	Gr224_D10	0.32
Gh082_A05	Gr267_D13	0.44
Gh082_A05	Gr268_D13	0.44
Gh082_A05	Gr269_D13	0.45
Gh082_A05	Gr270_D13	0.43
Gh082_A05	Gr271_D13	0.38
Gh082_A05	Gr273_D13	0.44
Gh082_A05	Gr275_scaffold149	0.42
Gh082_A05	Gr284_scaffold298	0.86
Gh082_A05	Gr285_scaffold298	0.85
Gh082_A05	Gr286_scaffold298	0.84
Gh082_A05	Gr287_scaffold301	0.32
Gh082_A05	Gr321_scaffold439	0.81
Gh082_A05	Gr322_scaffold439	0.81
Gh082_A05	Gr323_scaffold439	0.83
Gh082_A05	Gr324_scaffold439	0.84
Gh082_A05	Gr325_scaffold439	0.85
Gh082_A05	Gr326_scaffold439	0.84
Gh082_A05	Gr327_scaffold439	0.83
Gh083_A05	Gr057_D03	0.68
Gh083_A05	Gr058_D03	0.51
Gh083_A05	Gr171_D08	0.34
Gh083_A05	Gr176_D08	0.32
Gh083_A05	Gr267_D13	0.43
Gh083_A05	Gr268_D13	0.42
Gh083_A05	Gr269_D13	0.44
Gh083_A05	Gr270_D13	0.42
Gh083_A05	Gr271_D13	0.39
Gh083_A05	Gr273_D13	0.46
Gh083_A05	Gr275_scaffold149	0.39
Gh083_A05	Gr284_scaffold298	0.84
Gh083_A05	Gr285_scaffold298	0.84
Gh083_A05	Gr286_scaffold298	0.83
Gh083_A05	Gr321_scaffold439	0.81
Gh083_A05	Gr322_scaffold439	0.81
Gh083_A05	Gr323_scaffold439	0.83
Gh083_A05	Gr324_scaffold439	0.85
Gh083_A05	Gr325_scaffold439	0.82
Gh083_A05	Gr327_scaffold439	0.84
Gh084_A05	Gr057_D03	0.96
Gh084_A05	Gr058_D03	0.52
Gh084_A05	Gr059_D03	0.54
Gh084_A05	Gr068_D05	0.33
Gh084_A05	Gr163_D08	0.41
Gh084_A05	Gr164_D08	0.41
Gh084_A05	Gr165_D08	0.31
Gh084_A05	Gr168_D08	0.31
Gh084_A05	Gr171_D08	0.37
Gh084_A05	Gr172_D08	0.3
Gh084_A05	Gr173_D08	0.31
Gh084_A05	Gr175_D08	0.34
Gh084_A05	Gr176_D08	0.37
Gh084_A05	Gr177_D08	0.31
Gh084_A05	Gr220_D09	0.31
Gh084_A05	Gr222_D10	0.3
Gh084_A05	Gr267_D13	0.43
Gh084_A05	Gr268_D13	0.43
Gh084_A05	Gr269_D13	0.43
Gh084_A05	Gr270_D13	0.42
Gh084_A05	Gr271_D13	0.36
Gh084_A05	Gr273_D13	0.43
Gh084_A05	Gr275_scaffold149	0.41
Gh084_A05	Gr279_scaffold228	0.32
Gh084_A05	Gr284_scaffold298	0.71
Gh084_A05	Gr285_scaffold298	0.69
Gh084_A05	Gr286_scaffold298	0.69
Gh084_A05	Gr287_scaffold301	0.31
Gh084_A05	Gr321_scaffold439	0.71
Gh084_A05	Gr322_scaffold439	0.71
Gh084_A05	Gr323_scaffold439	0.7
Gh084_A05	Gr324_scaffold439	0.71
Gh084_A05	Gr325_scaffold439	0.69
Gh084_A05	Gr326_scaffold439	0.71
Gh084_A05	Gr327_scaffold439	0.69
Gh085_A05	Gr039_D02	0.4
Gh085_A05	Gr058_D03	0.31
Gh085_A05	Gr059_D03	0.34
Gh085_A05	Gr062_D04	0.32
Gh085_A05	Gr063_D04	0.38
Gh085_A05	Gr064_D04	0.38
Gh085_A05	Gr065_D04	0.39
Gh085_A05	Gr068_D05	0.31
Gh085_A05	Gr071_D05	0.42
Gh085_A05	Gr108_D07	0.75
Gh085_A05	Gr109_D07	0.75
Gh085_A05	Gr154_D07	0.32
Gh085_A05	Gr156_D07	0.35
Gh085_A05	Gr159_D07	0.71
Gh085_A05	Gr162_D08	0.3
Gh085_A05	Gr163_D08	0.32
Gh085_A05	Gr164_D08	0.32
Gh085_A05	Gr165_D08	0.32
Gh085_A05	Gr168_D08	0.31
Gh085_A05	Gr169_D08	0.31
Gh085_A05	Gr171_D08	0.32
Gh085_A05	Gr173_D08	0.3
Gh085_A05	Gr175_D08	0.32
Gh085_A05	Gr176_D08	0.33
Gh085_A05	Gr177_D08	0.31
Gh085_A05	Gr180_D08	0.68
Gh085_A05	Gr181_D08	0.74
Gh085_A05	Gr182_D08	0.72
Gh085_A05	Gr183_D08	0.66
Gh085_A05	Gr184_D08	0.49
Gh085_A05	Gr185_D08	0.72
Gh085_A05	Gr196_D08	0.34
[truncated: 14,694 more rows]

## Sheet: more than 40%
Gene in G.hirsutum	Gene in G.raimondii	similarity >40%
Gh001_A01	Gr032_D02	0.81
Gh001_A01	Gr028_D02	0.67
Gh001_A01	Gr264_D11	0.6
Gh001_A01	Gr031_D02	0.59
Gh001_A01	Gr240_D11	0.57
Gh001_A01	Gr256_D11	0.55
Gh001_A01	Gr257_D11	0.55
Gh001_A01	Gr258_D11	0.53
Gh001_A01	Gr259_D11	0.55
Gh001_A01	Gr260_D11	0.54
Gh001_A01	Gr261_D11	0.51
Gh001_A01	Gr030_D02	0.48
Gh003_A01	Gr158_D07	0.93
Gh003_A01	Gr307_scaffold377	0.94
Gh003_A01	Gr157_D07	0.41
Gh003_A01	Gr283_scaffold278	0.41
Gh005_A01	Gr079_D07	0.69
Gh005_A01	Gr082_D07	0.62
Gh005_A01	Gr083_D07	0.67
Gh005_A01	Gr211_D09	0.51
Gh005_A01	Gr038_D02	0.5
Gh005_A01	Gr080_D07	0.57
Gh005_A01	Gr081_D07	0.57
Gh006_A01	Gr083_D07	0.81
Gh006_A01	Gr080_D07	0.7
Gh006_A01	Gr082_D07	0.7
Gh006_A01	Gr079_D07	0.69
Gh007_A01	Gr079_D07	0.7
Gh007_A01	Gr083_D07	0.65
Gh007_A01	Gr080_D07	0.56
Gh007_A01	Gr081_D07	0.56
Gh007_A01	Gr082_D07	0.57
Gh008_A01	Gr079_D07	0.74
Gh008_A01	Gr083_D07	0.78
Gh008_A01	Gr084_D07	0.72
Gh008_A01	Gr050_D03	0.69
Gh008_A01	Gr061_D04	0.67
Gh008_A01	Gr080_D07	0.68
Gh008_A01	Gr081_D07	0.68
Gh008_A01	Gr082_D07	0.68
Gh008_A01	Gr230_D11	0.69
Gh008_A01	Gr038_D02	0.4
Gh008_A01	Gr211_D09	0.41
Gh008_A01	Gr288_scaffold333	0.4
Gh008_A01	Gr314_scaffold406	0.44
Gh008_A01	Gr329_scaffold461	0.43
Gh008_A01	Gr331_scaffold461	0.41
Gh008_A01	Gr334_scaffold461	0.45
Gh008_A01	Gr347_scaffold474	0.41
Gh009_A01	Gr144_D07	0.83
Gh009_A01	Gr145_D07	0.89
Gh009_A01	Gr147_D07	0.84
Gh009_A01	Gr146_D07	0.84
Gh009_A01	Gr149_D07	0.86
Gh009_A01	Gr244_D11	0.55
Gh009_A01	Gr110_D07	0.41
Gh009_A01	Gr112_D07	0.43
Gh009_A01	Gr113_D07	0.4
Gh009_A01	Gr114_D07	0.42
Gh009_A01	Gr241_D11	0.43
Gh009_A01	Gr246_D11	0.45
Gh009_A01	Gr263_D11	0.4
Gh010_A01	Gr150_D07	0.95
Gh011_A01	Gr151_D07	0.96
Gh013_A01	Gr113_D07	0.81
Gh013_A01	Gr110_D07	0.71
Gh013_A01	Gr111_D07	0.71
Gh013_A01	Gr112_D07	0.75
Gh013_A01	Gr114_D07	0.72
Gh013_A01	Gr147_D07	0.53
Gh013_A01	Gr144_D07	0.41
Gh013_A01	Gr145_D07	0.42
Gh013_A01	Gr146_D07	0.48
Gh013_A01	Gr241_D11	0.48
Gh013_A01	Gr243_D11	0.44
Gh013_A01	Gr244_D11	0.5
Gh013_A01	Gr245_D11	0.4
Gh013_A01	Gr246_D11	0.47
Gh013_A01	Gr262_D11	0.45
Gh013_A01	Gr263_D11	0.44
Gh014_A01	Gr152_D07	0.94
Gh014_A01	Gr147_D07	0.44
Gh014_A01	Gr241_D11	0.45
Gh014_A01	Gr243_D11	0.43
Gh014_A01	Gr244_D11	0.46
Gh014_A01	Gr246_D11	0.43
Gh014_A01	Gr262_D11	0.4
Gh014_A01	Gr277_scaffold228	0.41
Gh014_A01	Gr278_scaffold228	0.46
Gh015_A01	Gr152_D07	0.73
Gh015_A01	Gr110_D07	0.48
Gh015_A01	Gr112_D07	0.47
Gh015_A01	Gr113_D07	0.47
Gh015_A01	Gr114_D07	0.49
Gh015_A01	Gr144_D07	0.41
Gh015_A01	Gr145_D07	0.4
Gh015_A01	Gr241_D11	0.45
Gh015_A01	Gr245_D11	0.45
Gh015_A01	Gr246_D11	0.45
Gh015_A01	Gr262_D11	0.48
Gh015_A01	Gr263_D11	0.48
Gh016_A01	Gr059_D03	0.44
Gh016_A01	Gr267_D13	0.46
Gh016_A01	Gr268_D13	0.47
Gh016_A01	Gr269_D13	0.48
Gh016_A01	Gr270_D13	0.47
Gh016_A01	Gr271_D13	0.42
Gh016_A01	Gr273_D13	0.48
Gh016_A01	Gr275_scaffold149	0.48
Gh016_A01	Gr326_scaffold439	0.41
Gh017_A01	Gr153_D07	0.97
Gh018_A01	Gr074_D06	0.95
Gh018_A01	Gr209_D09	0.71
Gh018_A01	Gr211_D09	0.77
Gh018_A01	Gr213_D09	0.74
Gh018_A01	Gr214_D09	0.71
Gh018_A01	Gr288_scaffold333	0.73
Gh018_A01	Gr309_scaffold406	0.73
Gh018_A01	Gr310_scaffold406	0.73
Gh018_A01	Gr311_scaffold406	0.74
Gh018_A01	Gr312_scaffold406	0.72
Gh018_A01	Gr313_scaffold406	0.71
Gh018_A01	Gr314_scaffold406	0.75
Gh018_A01	Gr315_scaffold406	0.72
Gh018_A01	Gr316_scaffold406	0.74
Gh018_A01	Gr317_scaffold406	0.74
Gh018_A01	Gr330_scaffold461	0.72
Gh018_A01	Gr331_scaffold461	0.73
Gh018_A01	Gr332_scaffold461	0.71
Gh018_A01	Gr333_scaffold461	0.73
Gh018_A01	Gr334_scaffold461	0.73
Gh018_A01	Gr335_scaffold461	0.77
Gh018_A01	Gr336_scaffold461	0.7
Gh018_A01	Gr337_scaffold461	0.71
Gh018_A01	Gr338_scaffold461	0.74
Gh018_A01	Gr339_scaffold461	0.73
Gh018_A01	Gr340_scaffold461	0.73
Gh018_A01	Gr342_scaffold461	0.72
Gh018_A01	Gr343_scaffold461	0.75
Gh018_A01	Gr353_scaffold520	0.73
Gh018_A01	Gr354_scaffold520	0.74
Gh018_A01	Gr363_scaffold555	0.7
Gh018_A01	Gr364_scaffold564	0.72
Gh018_A01	Gr329_scaffold461	0.64
Gh018_A01	Gr341_scaffold461	0.68
Gh018_A01	Gr210_D09	0.54
Gh018_A01	Gr025_D01	0.42
Gh018_A01	Gr038_D02	0.44
Gh018_A01	Gr049_D02	0.44
Gh018_A01	Gr080_D07	0.41
Gh018_A01	Gr081_D07	0.4
Gh018_A01	Gr082_D07	0.41
Gh018_A01	Gr084_D07	0.41
Gh018_A01	Gr095_D07	0.45
Gh018_A01	Gr096_D07	0.47
Gh018_A01	Gr230_D11	0.41
Gh018_A01	Gr238_D11	0.47
Gh018_A01	Gr347_scaffold474	0.44
Gh019_A01	Gr238_D11	0.78
Gh019_A01	Gr095_D07	0.7
Gh019_A01	Gr074_D06	0.45
Gh019_A01	Gr209_D09	0.43
Gh019_A01	Gr211_D09	0.46
Gh019_A01	Gr213_D09	0.48
Gh019_A01	Gr288_scaffold333	0.45
Gh019_A01	Gr309_scaffold406	0.44
Gh019_A01	Gr311_scaffold406	0.44
Gh019_A01	Gr312_scaffold406	0.45
Gh019_A01	Gr313_scaffold406	0.42
Gh019_A01	Gr315_scaffold406	0.44
Gh019_A01	Gr316_scaffold406	0.45
Gh019_A01	Gr330_scaffold461	0.43
Gh019_A01	Gr331_scaffold461	0.49
Gh019_A01	Gr332_scaffold461	0.41
Gh019_A01	Gr335_scaffold461	0.45
Gh019_A01	Gr337_scaffold461	0.44
Gh019_A01	Gr338_scaffold461	0.45
Gh019_A01	Gr339_scaffold461	0.44
Gh019_A01	Gr340_scaffold461	0.44
Gh019_A01	Gr342_scaffold461	0.43
Gh019_A01	Gr343_scaffold461	0.44
Gh020_A01	Gr096_D07	0.79
Gh020_A01	Gr095_D07	0.66
Gh020_A01	Gr238_D11	0.68
Gh020_A01	Gr316_scaffold406	0.46
Gh020_A01	Gr343_scaffold461	0.42
Gh020_A01	Gr363_scaffold555	0.45
Gh021_A01	Gr095_D07	0.91
Gh021_A01	Gr238_D11	0.68
Gh021_A01	Gr074_D06	0.41
Gh021_A01	Gr209_D09	0.41
Gh021_A01	Gr211_D09	0.43
Gh021_A01	Gr213_D09	0.43
Gh021_A01	Gr311_scaffold406	0.41
Gh021_A01	Gr312_scaffold406	0.42
Gh021_A01	Gr314_scaffold406	0.48
Gh021_A01	Gr315_scaffold406	0.41
Gh021_A01	Gr316_scaffold406	0.42
Gh021_A01	Gr330_scaffold461	0.41
Gh021_A01	Gr331_scaffold461	0.43
Gh021_A01	Gr335_scaffold461	0.41
Gh021_A01	Gr337_scaffold461	0.41
Gh021_A01	Gr338_scaffold461	0.42
Gh021_A01	Gr339_scaffold461	0.42
Gh021_A01	Gr340_scaffold461	0.41
Gh021_A01	Gr342_scaffold461	0.41
Gh021_A01	Gr343_scaffold461	0.41
Gh022_A01	Gr095_D07	0.89
Gh022_A01	Gr096_D07	0.62
Gh022_A01	Gr238_D11	0.61
Gh024_A01	Gr095_D07	0.8
Gh024_A01	Gr096_D07	0.65
Gh024_A01	Gr238_D11	0.64
Gh024_A01	Gr211_D09	0.43
Gh024_A01	Gr311_scaffold406	0.4
Gh024_A01	Gr335_scaffold461	0.41
Gh025_A01	Gr095_D07	0.82
Gh025_A01	Gr096_D07	0.62
Gh025_A01	Gr238_D11	0.64
Gh025_A01	Gr038_D02	0.46
Gh025_A01	Gr074_D06	0.43
Gh025_A01	Gr079_D07	0.44
Gh025_A01	Gr080_D07	0.43
Gh025_A01	Gr081_D07	0.42
Gh025_A01	Gr082_D07	0.43
Gh025_A01	Gr209_D09	0.5
Gh025_A01	Gr211_D09	0.47
Gh025_A01	Gr213_D09	0.43
Gh025_A01	Gr288_scaffold333	0.43
Gh025_A01	Gr310_scaffold406	0.42
Gh025_A01	Gr313_scaffold406	0.42
Gh025_A01	Gr314_scaffold406	0.45
Gh025_A01	Gr315_scaffold406	0.45
Gh025_A01	Gr329_scaffold461	0.41
Gh025_A01	Gr330_scaffold461	0.43
Gh025_A01	Gr331_scaffold461	0.41
Gh025_A01	Gr334_scaffold461	0.44
Gh025_A01	Gr336_scaffold461	0.42
Gh025_A01	Gr338_scaffold461	0.45
Gh025_A01	Gr339_scaffold461	0.43
Gh025_A01	Gr340_scaffold461	0.42
Gh025_A01	Gr343_scaffold461	0.43
Gh025_A01	Gr347_scaffold474	0.48
Gh025_A01	Gr354_scaffold520	0.42
Gh025_A01	Gr364_scaffold564	0.42
Gh026_A01	Gr079_D07	0.74
Gh026_A01	Gr084_D07	0.72
Gh026_A01	Gr080_D07	0.63
Gh026_A01	Gr081_D07	0.63
Gh026_A01	Gr082_D07	0.64
Gh026_A01	Gr083_D07	0.68
Gh026_A01	Gr230_D11	0.62
Gh026_A01	Gr038_D02	0.41
Gh026_A01	Gr211_D09	0.45
Gh027_A01	Gr080_D07	0.5
Gh027_A01	Gr081_D07	0.52
Gh027_A01	Gr082_D07	0.5
Gh027_A01	Gr084_D07	0.5
Gh027_A01	Gr050_D03	0.45
Gh027_A01	Gr061_D04	0.44
Gh027_A01	Gr079_D07	0.46
Gh027_A01	Gr083_D07	0.49
Gh027_A01	Gr096_D07	0.43
Gh027_A01	Gr230_D11	0.49
Gh027_A01	Gr314_scaffold406	0.4
Gh028_A01	Gr006_D01	0.96
Gh029_A01	Gr005_D01	0.95
Gh030_A01	Gr002_D01	0.83
Gh030_A01	Gr004_D01	0.97
Gh030_A01	Gr001_D01	0.89
Gh030_A01	Gr003_D01	0.87
Gh030_A01	Gr055_D03	0.55
Gh030_A01	Gr056_D03	0.56
Gh030_A01	Gr279_scaffold228	0.57
Gh031_A01	Gr002_D01	0.86
Gh031_A01	Gr001_D01	0.89
Gh031_A01	Gr003_D01	0.93
Gh031_A01	Gr004_D01	0.94
Gh031_A01	Gr055_D03	0.56
Gh031_A01	Gr056_D03	0.57
Gh031_A01	Gr279_scaffold228	0.57
Gh031_A01	Gr066_D04	0.42
Gh033_A01	Gr002_D01	0.98
Gh033_A01	Gr004_D01	0.97
Gh033_A01	Gr001_D01	0.95
Gh033_A01	Gr003_D01	0.93
Gh033_A01	Gr055_D03	0.64
Gh033_A01	Gr056_D03	0.65
Gh033_A01	Gr066_D04	0.49
Gh033_A01	Gr233_D11	0.45
Gh034_A01	Gr002_D01	0.96
Gh034_A01	Gr001_D01	0.91
Gh034_A01	Gr003_D01	0.91
Gh034_A01	Gr004_D01	0.93
Gh034_A01	Gr055_D03	0.59
Gh034_A01	Gr056_D03	0.6
Gh034_A01	Gr279_scaffold228	0.57
Gh034_A01	Gr066_D04	0.44
Gh034_A01	Gr233_D11	0.43
Gh035_A01	Gr002_D01	0.86
Gh035_A01	Gr004_D01	0.88
Gh035_A01	Gr003_D01	0.81
Gh035_A01	Gr001_D01	0.97
Gh035_A01	Gr055_D03	0.57
Gh035_A01	Gr056_D03	0.56
Gh035_A01	Gr279_scaffold228	0.56
Gh035_A01	Gr066_D04	0.43
Gh035_A01	Gr233_D11	0.4
Gh037_A02	Gr045_D02	0.77
Gh037_A02	Gr046_D02	0.8
Gh037_A02	Gr105_D07	0.62
Gh037_A02	Gr293_scaffold377	0.64
Gh037_A02	Gr106_D07	0.52
Gh037_A02	Gr098_D07	0.51
Gh037_A02	Gr102_D07	0.51
Gh037_A02	Gr103_D07	0.53
Gh037_A02	Gr101_D07	0.51
Gh037_A02	Gr100_D07	0.51
Gh037_A02	Gr306_scaffold377	0.55
Gh037_A02	Gr295_scaffold377	0.56
Gh037_A02	Gr296_scaffold377	0.56
Gh037_A02	Gr303_scaffold377	0.55
Gh037_A02	Gr298_scaffold377	0.53
Gh037_A02	Gr097_D07	0.49
Gh037_A02	Gr099_D07	0.49
Gh037_A02	Gr104_D07	0.47
Gh037_A02	Gr107_D07	0.45
Gh037_A02	Gr294_scaffold377	0.42
Gh037_A02	Gr301_scaffold377	0.46
Gh037_A02	Gr302_scaffold377	0.44
Gh037_A02	Gr305_scaffold377	0.49
Gh037_A02	Gr344_scaffold467	0.47
Gh037_A02	Gr345_scaffold467	0.43
Gh038_A02	Gr045_D02	0.74
Gh038_A02	Gr097_D07	0.61
Gh038_A02	Gr098_D07	0.64
Gh038_A02	Gr099_D07	0.63
Gh038_A02	Gr100_D07	0.64
Gh038_A02	Gr101_D07	0.63
Gh038_A02	Gr102_D07	0.63
Gh038_A02	Gr103_D07	0.62
Gh038_A02	Gr106_D07	0.64
Gh038_A02	Gr107_D07	0.6
Gh038_A02	Gr105_D07	0.6
Gh038_A02	Gr294_scaffold377	0.58
Gh038_A02	Gr299_scaffold377	0.57
Gh038_A02	Gr304_scaffold377	0.6
Gh038_A02	Gr301_scaffold377	0.59
Gh038_A02	Gr306_scaffold377	0.54
Gh038_A02	Gr344_scaffold467	0.6
Gh038_A02	Gr305_scaffold377	0.58
Gh038_A02	Gr155_D07	0.44
Gh039_A02	Gr045_D02	0.74
Gh039_A02	Gr046_D02	0.7
Gh039_A02	Gr346_scaffold467	0.55
Gh039_A02	Gr106_D07	0.57
Gh039_A02	Gr098_D07	0.56
Gh039_A02	Gr099_D07	0.54
Gh039_A02	Gr104_D07	0.52
Gh039_A02	Gr102_D07	0.56
Gh039_A02	Gr103_D07	0.55
Gh039_A02	Gr101_D07	0.56
Gh039_A02	Gr100_D07	0.57
Gh039_A02	Gr105_D07	0.58
Gh039_A02	Gr097_D07	0.54
Gh039_A02	Gr107_D07	0.51
Gh039_A02	Gr294_scaffold377	0.55
Gh039_A02	Gr299_scaffold377	0.54
Gh039_A02	Gr304_scaffold377	0.5
Gh039_A02	Gr306_scaffold377	0.55
Gh039_A02	Gr344_scaffold467	0.51
Gh039_A02	Gr305_scaffold377	0.51
Gh039_A02	Gr303_scaffold377	0.51
Gh039_A02	Gr293_scaffold377	0.49
Gh039_A02	Gr295_scaffold377	0.5
Gh039_A02	Gr298_scaffold377	0.49
Gh039_A02	Gr301_scaffold377	0.49
Gh040_A02	Gr045_D02	0.93
Gh040_A02	Gr046_D02	0.85
Gh040_A02	Gr293_scaffold377	0.66
Gh040_A02	Gr306_scaffold377	0.61
Gh040_A02	Gr106_D07	0.53
Gh040_A02	Gr098_D07	0.53
Gh040_A02	Gr099_D07	0.51
Gh040_A02	Gr104_D07	0.52
Gh040_A02	Gr102_D07	0.51
Gh040_A02	Gr103_D07	0.55
Gh040_A02	Gr101_D07	0.52
Gh040_A02	Gr100_D07	0.52
Gh040_A02	Gr107_D07	0.52
Gh040_A02	Gr344_scaffold467	0.5
Gh040_A02	Gr305_scaffold377	0.54
Gh040_A02	Gr295_scaffold377	0.56
Gh040_A02	Gr296_scaffold377	0.55
Gh040_A02	Gr303_scaffold377	0.57
Gh040_A02	Gr298_scaffold377	0.55
Gh040_A02	Gr302_scaffold377	0.56
Gh040_A02	Gr345_scaffold467	0.55
Gh040_A02	Gr097_D07	0.49
Gh040_A02	Gr155_D07	0.42
Gh040_A02	Gr301_scaffold377	0.48
Gh041_A02	Gr045_D02	0.75
Gh041_A02	Gr097_D07	0.61
Gh041_A02	Gr098_D07	0.64
Gh041_A02	Gr099_D07	0.63
Gh041_A02	Gr100_D07	0.64
Gh041_A02	Gr101_D07	0.63
Gh041_A02	Gr102_D07	0.63
Gh041_A02	Gr103_D07	0.63
Gh041_A02	Gr105_D07	0.6
Gh041_A02	Gr106_D07	0.63
Gh041_A02	Gr107_D07	0.61
Gh041_A02	Gr294_scaffold377	0.57
Gh041_A02	Gr299_scaffold377	0.56
Gh041_A02	Gr304_scaffold377	0.59
Gh041_A02	Gr301_scaffold377	0.59
Gh041_A02	Gr306_scaffold377	0.55
Gh041_A02	Gr344_scaffold467	0.6
Gh041_A02	Gr305_scaffold377	0.58
Gh041_A02	Gr155_D07	0.44
Gh042_A02	Gr045_D02	0.9
Gh042_A02	Gr046_D02	0.85
Gh042_A02	Gr293_scaffold377	0.64
Gh042_A02	Gr306_scaffold377	0.6
Gh042_A02	Gr106_D07	0.55
Gh042_A02	Gr098_D07	0.54
Gh042_A02	Gr099_D07	0.52
Gh042_A02	Gr104_D07	0.53
Gh042_A02	Gr102_D07	0.53
Gh042_A02	Gr103_D07	0.56
Gh042_A02	Gr101_D07	0.54
Gh042_A02	Gr100_D07	0.53
Gh042_A02	Gr097_D07	0.52
Gh042_A02	Gr301_scaffold377	0.52
Gh042_A02	Gr344_scaffold467	0.54
Gh042_A02	Gr305_scaffold377	0.55
Gh042_A02	Gr295_scaffold377	0.58
Gh042_A02	Gr296_scaffold377	0.55
Gh042_A02	Gr303_scaffold377	0.57
Gh042_A02	Gr298_scaffold377	0.55
Gh042_A02	Gr302_scaffold377	0.56
Gh042_A02	Gr345_scaffold467	0.56
Gh042_A02	Gr107_D07	0.44
Gh042_A02	Gr155_D07	0.41
Gh043_A02	Gr049_D02	0.95
Gh043_A02	Gr347_scaffold474	0.57
Gh043_A02	Gr038_D02	0.54
Gh043_A02	Gr084_D07	0.43
Gh043_A02	Gr211_D09	0.45
Gh043_A02	Gr230_D11	0.42
Gh043_A02	Gr311_scaffold406	0.41
Gh043_A02	Gr335_scaffold461	0.42
Gh044_A02	Gr048_D02	0.99
Gh044_A02	Gr197_D08	0.44
Gh045_A02	Gr033_D02	0.98
Gh045_A02	Gr308_scaffold403	0.82
Gh045_A02	Gr203_D09	0.79
Gh046_A02	Gr068_D05	0.99
Gh046_A02	Gr222_D10	0.76
Gh046_A02	Gr069_D05	0.6
Gh046_A02	Gr154_D07	0.48
Gh047_A02	Gr068_D05	0.81
Gh047_A02	Gr069_D05	0.96
Gh047_A02	Gr222_D10	0.74
Gh047_A02	Gr154_D07	0.47
Gh048_A03	Gr220_D09	0.94
Gh048_A03	Gr215_D09	0.93
Gh048_A03	Gr217_D09	0.93
Gh048_A03	Gr218_D09	0.94
Gh048_A03	Gr219_D09	0.95
Gh048_A03	Gr221_D09	0.92
Gh048_A03	Gr108_D07	0.73
Gh048_A03	Gr109_D07	0.75
Gh048_A03	Gr159_D07	0.71
Gh048_A03	Gr181_D08	0.74
Gh048_A03	Gr182_D08	0.72
Gh048_A03	Gr185_D08	0.7
Gh048_A03	Gr289_scaffold339	0.77
Gh048_A03	Gr180_D08	0.67
Gh048_A03	Gr183_D08	0.67
Gh048_A03	Gr184_D08	0.67
Gh049_A03	Gr163_D08	0.92
Gh049_A03	Gr164_D08	0.92
Gh049_A03	Gr175_D08	0.83
Gh049_A03	Gr172_D08	0.71
Gh049_A03	Gr174_D08	0.8
Gh049_A03	Gr160_D07	0.66
Gh049_A03	Gr162_D08	0.66
Gh049_A03	Gr165_D08	0.6
Gh049_A03	Gr171_D08	0.61
Gh049_A03	Gr173_D08	0.62
Gh049_A03	Gr176_D08	0.54
Gh049_A03	Gr177_D08	0.52
Gh049_A03	Gr166_D08	0.51
Gh049_A03	Gr168_D08	0.56
Gh049_A03	Gr169_D08	0.51
Gh049_A03	Gr178_D08	0.53
Gh049_A03	Gr059_D03	0.41
Gh049_A03	Gr170_D08	0.44
Gh049_A03	Gr179_D08	0.48
Gh050_A03	Gr165_D08	0.84
Gh050_A03	Gr176_D08	0.86
Gh050_A03	Gr177_D08	0.81
Gh050_A03	Gr178_D08	0.81
Gh050_A03	Gr168_D08	0.75
Gh050_A03	Gr171_D08	0.7
Gh050_A03	Gr160_D07	0.67
Gh050_A03	Gr169_D08	0.68
Gh050_A03	Gr172_D08	0.62
Gh050_A03	Gr173_D08	0.68
Gh050_A03	Gr175_D08	0.67
Gh050_A03	Gr287_scaffold301	0.41
Gh051_A03	Gr165_D08	0.82
Gh051_A03	Gr162_D08	0.89
Gh051_A03	Gr163_D08	0.92
Gh051_A03	Gr164_D08	0.91
Gh051_A03	Gr175_D08	0.83
Gh051_A03	Gr160_D07	0.88
Gh051_A03	Gr166_D08	0.87
Gh051_A03	Gr178_D08	0.81
Gh051_A03	Gr168_D08	0.75
Gh051_A03	Gr169_D08	0.72
Gh051_A03	Gr170_D08	0.76
Gh051_A03	Gr171_D08	0.79
Gh051_A03	Gr172_D08	0.72
Gh051_A03	Gr173_D08	0.78
Gh051_A03	Gr174_D08	0.8
Gh051_A03	Gr176_D08	0.78
Gh051_A03	Gr177_D08	0.77
Gh051_A03	Gr179_D08	0.8
Gh052_A03	Gr165_D08	0.81
Gh052_A03	Gr162_D08	0.86
Gh052_A03	Gr160_D07	0.88
Gh052_A03	Gr166_D08	0.88
Gh052_A03	Gr178_D08	0.83
Gh052_A03	Gr179_D08	0.81
Gh052_A03	Gr168_D08	0.74
Gh052_A03	Gr170_D08	0.75
Gh052_A03	Gr171_D08	0.75
Gh052_A03	Gr172_D08	0.71
Gh052_A03	Gr173_D08	0.77
Gh052_A03	Gr175_D08	0.79
Gh052_A03	Gr176_D08	0.8
Gh052_A03	Gr177_D08	0.78
Gh052_A03	Gr169_D08	0.69
Gh053_A03	Gr165_D08	0.8
Gh053_A03	Gr162_D08	0.96
Gh053_A03	Gr163_D08	0.91
Gh053_A03	Gr164_D08	0.91
Gh053_A03	Gr160_D07	0.86
Gh053_A03	Gr171_D08	0.84
Gh053_A03	Gr173_D08	0.83
Gh053_A03	Gr175_D08	0.86
Gh053_A03	Gr168_D08	0.75
Gh053_A03	Gr169_D08	0.7
Gh053_A03	Gr172_D08	0.72
Gh053_A03	Gr174_D08	0.8
Gh053_A03	Gr176_D08	0.75
Gh053_A03	Gr177_D08	0.73
Gh053_A03	Gr057_D03	0.4
Gh053_A03	Gr058_D03	0.44
Gh053_A03	Gr059_D03	0.45
Gh053_A03	Gr287_scaffold301	0.46
Gh054_A03	Gr058_D03	0.93
Gh054_A03	Gr059_D03	0.8
Gh054_A03	Gr057_D03	0.51
Gh054_A03	Gr284_scaffold298	0.51
Gh054_A03	Gr324_scaffold439	0.51
Gh054_A03	Gr325_scaffold439	0.5
Gh054_A03	Gr326_scaffold439	0.52
Gh054_A03	Gr273_D13	0.41
Gh054_A03	Gr285_scaffold298	0.49
Gh054_A03	Gr286_scaffold298	0.5
Gh054_A03	Gr321_scaffold439	0.47
Gh054_A03	Gr322_scaffold439	0.47
Gh054_A03	Gr323_scaffold439	0.5
Gh054_A03	Gr327_scaffold439	0.49
Gh057_A03	Gr048_D02	0.99
Gh057_A03	Gr197_D08	0.44
Gh058_A03	Gr049_D02	0.89
Gh058_A03	Gr347_scaffold474	0.56
Gh058_A03	Gr038_D02	0.54
Gh058_A03	Gr084_D07	0.41
Gh058_A03	Gr211_D09	0.45
Gh058_A03	Gr311_scaffold406	0.41
Gh058_A03	Gr335_scaffold461	0.41
Gh059_A03	Gr283_scaffold278	0.9
Gh059_A03	Gr073_D06	0.48
Gh060_A04	Gr267_D13	0.81
Gh060_A04	Gr268_D13	0.83
Gh060_A04	Gr269_D13	0.83
Gh060_A04	Gr270_D13	0.85
Gh060_A04	Gr273_D13	0.83
Gh060_A04	Gr271_D13	0.74
Gh060_A04	Gr275_scaffold149	0.71
Gh060_A04	Gr057_D03	0.43
Gh060_A04	Gr058_D03	0.41
Gh060_A04	Gr059_D03	0.47
Gh060_A04	Gr284_scaffold298	0.43
Gh060_A04	Gr285_scaffold298	0.43
Gh060_A04	Gr286_scaffold298	0.44
Gh060_A04	Gr321_scaffold439	0.43
Gh060_A04	Gr322_scaffold439	0.43
Gh060_A04	Gr323_scaffold439	0.44
Gh060_A04	Gr324_scaffold439	0.43
Gh060_A04	Gr325_scaffold439	0.44
Gh060_A04	Gr326_scaffold439	0.45
Gh060_A04	Gr327_scaffold439	0.42
Gh061_A04	Gr212_D09	0.77
Gh061_A04	Gr328_scaffold459	0.71
Gh061_A04	Gr357_scaffold535	0.71
Gh061_A04	Gr358_scaffold537	0.71
Gh061_A04	Gr359_scaffold537	0.79
Gh061_A04	Gr318_scaffold406	0.69
Gh061_A04	Gr356_scaffold535	0.64
Gh061_A04	Gr037_D02	0.41
Gh061_A04	Gr290_scaffold355	0.4
Gh062_A04	Gr318_scaffold406	0.71
Gh062_A04	Gr328_scaffold459	0.78
Gh062_A04	Gr356_scaffold535	0.77
Gh062_A04	Gr357_scaffold535	0.76
Gh062_A04	Gr358_scaffold537	0.79
Gh062_A04	Gr359_scaffold537	0.79
Gh062_A04	Gr281_scaffold254	0.44
Gh062_A04	Gr282_scaffold254	0.44
Gh062_A04	Gr290_scaffold355	0.46
Gh062_A04	Gr291_scaffold355	0.46
Gh062_A04	Gr355_scaffold527	0.47
Gh063_A04	Gr212_D09	0.74
Gh063_A04	Gr328_scaffold459	0.73
Gh063_A04	Gr357_scaffold535	0.75
Gh063_A04	Gr358_scaffold537	0.74
Gh063_A04	Gr359_scaffold537	0.76
Gh063_A04	Gr318_scaffold406	0.65
Gh063_A04	Gr356_scaffold535	0.68
Gh063_A04	Gr037_D02	0.41
Gh064_A04	Gr075_D06	0.93
Gh065_A04	Gr266_D13	0.97
Gh066_A04	Gr152_D07	0.77
Gh066_A04	Gr262_D11	0.53
Gh066_A04	Gr263_D11	0.55
Gh066_A04	Gr241_D11	0.53
Gh066_A04	Gr246_D11	0.5
Gh066_A04	Gr245_D11	0.52
Gh066_A04	Gr244_D11	0.52
Gh066_A04	Gr144_D07	0.53
Gh066_A04	Gr145_D07	0.53
Gh066_A04	Gr146_D07	0.52
Gh066_A04	Gr034_D02	0.4
Gh066_A04	Gr035_D02	0.42
Gh066_A04	Gr110_D07	0.49
Gh066_A04	Gr112_D07	0.49
Gh066_A04	Gr114_D07	0.48
Gh066_A04	Gr281_scaffold254	0.41
Gh066_A04	Gr282_scaffold254	0.4
Gh066_A04	Gr290_scaffold355	0.41
Gh066_A04	Gr291_scaffold355	0.41
Gh066_A04	Gr328_scaffold459	0.41
Gh066_A04	Gr355_scaffold527	0.4
Gh066_A04	Gr356_scaffold535	0.4
Gh066_A04	Gr357_scaffold535	0.41
Gh066_A04	Gr359_scaffold537	0.4
Gh067_A04	Gr152_D07	0.97
Gh067_A04	Gr110_D07	0.42
Gh067_A04	Gr111_D07	0.44
Gh067_A04	Gr112_D07	0.42
Gh067_A04	Gr113_D07	0.42
Gh067_A04	Gr114_D07	0.43
Gh067_A04	Gr147_D07	0.44
Gh067_A04	Gr241_D11	0.47
Gh067_A04	Gr243_D11	0.44
Gh067_A04	Gr244_D11	0.46
Gh067_A04	Gr245_D11	0.41
Gh067_A04	Gr246_D11	0.45
Gh067_A04	Gr262_D11	0.47
Gh067_A04	Gr263_D11	0.47
Gh067_A04	Gr277_scaffold228	0.42
Gh067_A04	Gr278_scaffold228	0.48
Gh068_A04	Gr152_D07	0.66
Gh068_A04	Gr110_D07	0.41
Gh068_A04	Gr114_D07	0.41
Gh068_A04	Gr241_D11	0.45
Gh068_A04	Gr244_D11	0.45
Gh068_A04	Gr245_D11	0.45
Gh068_A04	Gr246_D11	0.42
Gh068_A04	Gr262_D11	0.44
Gh068_A04	Gr263_D11	0.47
Gh069_A04	Gr156_D07	0.96
Gh069_A04	Gr062_D04	0.69
Gh069_A04	Gr196_D08	0.54
Gh069_A04	Gr063_D04	0.47
Gh069_A04	Gr064_D04	0.47
Gh069_A04	Gr065_D04	0.45
Gh069_A04	Gr226_D10	0.42
Gh069_A04	Gr234_D11	0.41
Gh069_A04	Gr235_D11	0.45
Gh069_A04	Gr292_scaffold365	0.4
Gh070_A05	Gr279_scaffold228	0.77
Gh070_A05	Gr001_D01	0.62
Gh070_A05	Gr002_D01	0.61
Gh070_A05	Gr004_D01	0.61
Gh070_A05	Gr055_D03	0.65
Gh070_A05	Gr056_D03	0.68
Gh070_A05	Gr003_D01	0.6
Gh070_A05	Gr066_D04	0.45
Gh070_A05	Gr233_D11	0.42
Gh071_A05	Gr055_D03	0.76
Gh071_A05	Gr056_D03	0.71
Gh071_A05	Gr279_scaffold228	0.71
Gh071_A05	Gr001_D01	0.62
Gh071_A05	Gr002_D01	0.62
Gh071_A05	Gr003_D01	0.61
Gh071_A05	Gr004_D01	0.62
Gh071_A05	Gr066_D04	0.44
Gh071_A05	Gr233_D11	0.41
Gh072_A05	Gr055_D03	0.82
Gh072_A05	Gr056_D03	0.77
Gh072_A05	Gr001_D01	0.6
Gh072_A05	Gr004_D01	0.62
Gh072_A05	Gr279_scaffold228	0.66
Gh072_A05	Gr002_D01	0.6
Gh072_A05	Gr003_D01	0.58
Gh072_A05	Gr066_D04	0.44
Gh072_A05	Gr233_D11	0.41
Gh073_A05	Gr055_D03	0.71
Gh073_A05	Gr056_D03	0.72
Gh073_A05	Gr279_scaffold228	0.61
Gh073_A05	Gr002_D01	0.6
Gh073_A05	Gr004_D01	0.6
Gh073_A05	Gr003_D01	0.57
Gh073_A05	Gr001_D01	0.6
Gh073_A05	Gr066_D04	0.45
Gh073_A05	Gr233_D11	0.44
Gh074_A05	Gr055_D03	0.82
Gh074_A05	Gr056_D03	0.76
Gh074_A05	Gr004_D01	0.61
Gh074_A05	Gr279_scaffold228	0.66
Gh074_A05	Gr002_D01	0.59
Gh074_A05	Gr003_D01	0.57
Gh074_A05	Gr001_D01	0.6
Gh074_A05	Gr066_D04	0.44
Gh074_A05	Gr233_D11	0.42
Gh075_A05	Gr284_scaffold298	0.83
Gh075_A05	Gr285_scaffold298	0.83
Gh075_A05	Gr286_scaffold298	0.8
Gh075_A05	Gr321_scaffold439	0.8
Gh075_A05	Gr322_scaffold439	0.8
Gh075_A05	Gr323_scaffold439	0.83
Gh075_A05	Gr324_scaffold439	0.83
Gh075_A05	Gr325_scaffold439	0.81
Gh075_A05	Gr327_scaffold439	0.85
Gh075_A05	Gr057_D03	0.68
Gh075_A05	Gr058_D03	0.53
Gh075_A05	Gr267_D13	0.45
Gh075_A05	Gr268_D13	0.46
Gh075_A05	Gr269_D13	0.48
Gh075_A05	Gr270_D13	0.47
Gh075_A05	Gr271_D13	0.43
Gh075_A05	Gr273_D13	0.48
Gh075_A05	Gr275_scaffold149	0.43
Gh076_A05	Gr323_scaffold439	0.87
Gh076_A05	Gr327_scaffold439	0.87
Gh076_A05	Gr326_scaffold439	0.86
Gh076_A05	Gr324_scaffold439	0.87
Gh076_A05	Gr284_scaffold298	0.85
Gh076_A05	Gr285_scaffold298	0.86
Gh076_A05	Gr286_scaffold298	0.86
Gh076_A05	Gr325_scaffold439	0.86
Gh076_A05	Gr057_D03	0.7
Gh076_A05	Gr058_D03	0.54
Gh076_A05	Gr059_D03	0.55
Gh076_A05	Gr267_D13	0.45
Gh076_A05	Gr268_D13	0.44
Gh076_A05	Gr269_D13	0.44
Gh076_A05	Gr270_D13	0.44
Gh076_A05	Gr273_D13	0.44
Gh076_A05	Gr275_scaffold149	0.44
Gh076_A05	Gr287_scaffold301	0.41
Gh077_A05	Gr284_scaffold298	0.85
Gh077_A05	Gr285_scaffold298	0.84
Gh077_A05	Gr286_scaffold298	0.84
Gh077_A05	Gr321_scaffold439	0.82
Gh077_A05	Gr322_scaffold439	0.82
Gh077_A05	Gr323_scaffold439	0.85
Gh077_A05	Gr324_scaffold439	0.84
Gh077_A05	Gr325_scaffold439	0.84
Gh077_A05	Gr326_scaffold439	0.86
Gh077_A05	Gr327_scaffold439	0.85
Gh077_A05	Gr057_D03	0.69
Gh077_A05	Gr058_D03	0.53
Gh077_A05	Gr059_D03	0.56
Gh077_A05	Gr164_D08	0.4
Gh077_A05	Gr267_D13	0.43
Gh077_A05	Gr268_D13	0.44
Gh077_A05	Gr269_D13	0.44
Gh077_A05	Gr270_D13	0.42
Gh077_A05	Gr273_D13	0.45
Gh077_A05	Gr275_scaffold149	0.4
Gh078_A05	Gr284_scaffold298	0.86
Gh078_A05	Gr285_scaffold298	0.85
Gh078_A05	Gr286_scaffold298	0.85
Gh078_A05	Gr321_scaffold439	0.83
Gh078_A05	Gr322_scaffold439	0.83
Gh078_A05	Gr323_scaffold439	0.87
Gh078_A05	Gr324_scaffold439	0.88
Gh078_A05	Gr325_scaffold439	0.85
Gh078_A05	Gr326_scaffold439	0.91
Gh078_A05	Gr327_scaffold439	0.88
Gh078_A05	Gr057_D03	0.7
Gh078_A05	Gr058_D03	0.53
Gh078_A05	Gr059_D03	0.56
Gh078_A05	Gr267_D13	0.43
Gh078_A05	Gr268_D13	0.43
Gh078_A05	Gr269_D13	0.44
Gh078_A05	Gr270_D13	0.43
Gh078_A05	Gr273_D13	0.45
Gh078_A05	Gr275_scaffold149	0.41
Gh079_A05	Gr323_scaffold439	0.89
Gh079_A05	Gr327_scaffold439	0.89
Gh079_A05	Gr284_scaffold298	0.87
Gh079_A05	Gr285_scaffold298	0.87
Gh079_A05	Gr286_scaffold298	0.88
Gh079_A05	Gr324_scaffold439	0.9
Gh079_A05	Gr325_scaffold439	0.86
Gh079_A05	Gr326_scaffold439	0.88
Gh079_A05	Gr057_D03	0.72
Gh079_A05	Gr058_D03	0.56
Gh079_A05	Gr059_D03	0.56
Gh079_A05	Gr165_D08	0.4
Gh079_A05	Gr168_D08	0.41
Gh079_A05	Gr175_D08	0.41
Gh079_A05	Gr176_D08	0.41
Gh079_A05	Gr267_D13	0.47
Gh079_A05	Gr268_D13	0.46
Gh079_A05	Gr269_D13	0.45
Gh079_A05	Gr270_D13	0.45
Gh079_A05	Gr273_D13	0.44
Gh079_A05	Gr275_scaffold149	0.46
Gh079_A05	Gr287_scaffold301	0.43
Gh080_A05	Gr323_scaffold439	0.82
Gh080_A05	Gr326_scaffold439	0.82
Gh080_A05	Gr324_scaffold439	0.81
Gh080_A05	Gr284_scaffold298	0.82
Gh080_A05	Gr285_scaffold298	0.82
Gh080_A05	Gr286_scaffold298	0.82
Gh080_A05	Gr325_scaffold439	0.82
Gh080_A05	Gr057_D03	0.64
Gh080_A05	Gr058_D03	0.56
Gh080_A05	Gr059_D03	0.53
Gh080_A05	Gr275_scaffold149	0.4
Gh081_A05	Gr321_scaffold439	0.85
Gh081_A05	Gr322_scaffold439	0.85
Gh081_A05	Gr323_scaffold439	0.87
Gh081_A05	Gr327_scaffold439	0.87
Gh081_A05	Gr284_scaffold298	0.85
Gh081_A05	Gr285_scaffold298	0.85
Gh081_A05	Gr286_scaffold298	0.85
Gh081_A05	Gr324_scaffold439	0.88
Gh081_A05	Gr325_scaffold439	0.84
Gh081_A05	Gr326_scaffold439	0.88
Gh081_A05	Gr057_D03	0.71
Gh081_A05	Gr058_D03	0.53
Gh081_A05	Gr059_D03	0.58
Gh081_A05	Gr267_D13	0.43
Gh081_A05	Gr268_D13	0.43
Gh081_A05	Gr269_D13	0.44
Gh081_A05	Gr270_D13	0.43
Gh081_A05	Gr273_D13	0.44
Gh081_A05	Gr275_scaffold149	0.41
Gh082_A05	Gr321_scaffold439	0.81
Gh082_A05	Gr322_scaffold439	0.81
Gh082_A05	Gr323_scaffold439	0.83
Gh082_A05	Gr327_scaffold439	0.83
Gh082_A05	Gr284_scaffold298	0.86
Gh082_A05	Gr285_scaffold298	0.85
Gh082_A05	Gr286_scaffold298	0.84
Gh082_A05	Gr324_scaffold439	0.84
Gh082_A05	Gr325_scaffold439	0.85
Gh082_A05	Gr326_scaffold439	0.84
Gh082_A05	Gr057_D03	0.68
Gh082_A05	Gr058_D03	0.53
Gh082_A05	Gr059_D03	0.54
Gh082_A05	Gr267_D13	0.44
Gh082_A05	Gr268_D13	0.44
Gh082_A05	Gr269_D13	0.45
Gh082_A05	Gr270_D13	0.43
Gh082_A05	Gr273_D13	0.44
Gh082_A05	Gr275_scaffold149	0.42
Gh083_A05	Gr284_scaffold298	0.84
Gh083_A05	Gr285_scaffold298	0.84
Gh083_A05	Gr286_scaffold298	0.83
Gh083_A05	Gr321_scaffold439	0.81
Gh083_A05	Gr322_scaffold439	0.81
Gh083_A05	Gr323_scaffold439	0.83
Gh083_A05	Gr324_scaffold439	0.85
Gh083_A05	Gr325_scaffold439	0.82
Gh083_A05	Gr327_scaffold439	0.84
Gh083_A05	Gr057_D03	0.68
Gh083_A05	Gr058_D03	0.51
Gh083_A05	Gr267_D13	0.43
Gh083_A05	Gr268_D13	0.42
Gh083_A05	Gr269_D13	0.44
Gh083_A05	Gr270_D13	0.42
Gh083_A05	Gr273_D13	0.46
Gh084_A05	Gr057_D03	0.96
Gh084_A05	Gr284_scaffold298	0.71
Gh084_A05	Gr321_scaffold439	0.71
Gh084_A05	Gr322_scaffold439	0.71
Gh084_A05	Gr324_scaffold439	0.71
Gh084_A05	Gr326_scaffold439	0.71
Gh084_A05	Gr285_scaffold298	0.69
Gh084_A05	Gr286_scaffold298	0.69
Gh084_A05	Gr323_scaffold439	0.7
Gh084_A05	Gr325_scaffold439	0.69
Gh084_A05	Gr327_scaffold439	0.69
Gh084_A05	Gr058_D03	0.52
Gh084_A05	Gr059_D03	0.54
Gh084_A05	Gr163_D08	0.41
Gh084_A05	Gr164_D08	0.41
Gh084_A05	Gr267_D13	0.43
Gh084_A05	Gr268_D13	0.43
Gh084_A05	Gr269_D13	0.43
Gh084_A05	Gr270_D13	0.42
Gh084_A05	Gr273_D13	0.43
Gh084_A05	Gr275_scaffold149	0.41
Gh085_A05	Gr220_D09	0.93
Gh085_A05	Gr215_D09	0.97
Gh085_A05	Gr217_D09	0.98
Gh085_A05	Gr218_D09	0.93
Gh085_A05	Gr219_D09	0.95
Gh085_A05	Gr221_D09	0.94
Gh085_A05	Gr108_D07	0.75
Gh085_A05	Gr109_D07	0.75
Gh085_A05	Gr159_D07	0.71
Gh085_A05	Gr181_D08	0.74
Gh085_A05	Gr182_D08	0.72
Gh085_A05	Gr185_D08	0.72
Gh085_A05	Gr289_scaffold339	0.76
Gh085_A05	Gr180_D08	0.68
Gh085_A05	Gr183_D08	0.66
Gh085_A05	Gr071_D05	0.42
Gh085_A05	Gr184_D08	0.49
Gh085_A05	Gr292_scaffold365	0.44
Gh086_A06	Gr055_D03	0.7
Gh086_A06	Gr056_D03	0.71
Gh086_A06	Gr001_D01	0.67
Gh086_A06	Gr002_D01	0.67
Gh086_A06	Gr003_D01	0.67
Gh086_A06	Gr004_D01	0.66
Gh086_A06	Gr066_D04	0.48
Gh086_A06	Gr233_D11	0.48
Gh087_A06	Gr072_D06	0.83
Gh087_A06	Gr293_scaffold377	0.45
Gh087_A06	Gr294_scaffold377	0.41
Gh087_A06	Gr297_scaffold377	0.48
Gh087_A06	Gr299_scaffold377	0.43
Gh087_A06	Gr306_scaffold377	0.43
Gh087_A06	Gr346_scaffold467	0.45
Gh088_A06	Gr075_D06	0.58
Gh089_A06	Gr238_D11	0.67
Gh089_A06	Gr095_D07	0.6
Gh089_A06	Gr343_scaffold461	0.4
Gh090_A06	Gr095_D07	0.88
Gh090_A06	Gr238_D11	0.66
Gh090_A06	Gr211_D09	0.41
Gh090_A06	Gr331_scaffold461	0.41
Gh090_A06	Gr335_scaffold461	0.42
Gh090_A06	Gr338_scaffold461	0.4
Gh091_A06	Gr095_D07	0.93
Gh091_A06	Gr238_D11	0.71
Gh091_A06	Gr096_D07	0.68
Gh091_A06	Gr338_scaffold461	0.51
Gh091_A06	Gr025_D01	0.41
Gh091_A06	Gr074_D06	0.46
Gh091_A06	Gr209_D09	0.48
Gh091_A06	Gr210_D09	0.45
Gh091_A06	Gr213_D09	0.49
Gh091_A06	Gr214_D09	0.47
Gh091_A06	Gr288_scaffold333	0.47
Gh091_A06	Gr310_scaffold406	0.49
Gh091_A06	Gr312_scaffold406	0.49
Gh091_A06	Gr313_scaffold406	0.48
Gh091_A06	Gr314_scaffold406	0.5
Gh091_A06	Gr316_scaffold406	0.48
Gh091_A06	Gr329_scaffold461	0.5
Gh091_A06	Gr331_scaffold461	0.48
Gh091_A06	Gr333_scaffold461	0.47
Gh091_A06	Gr334_scaffold461	0.48
Gh091_A06	Gr336_scaffold461	0.47
Gh091_A06	Gr337_scaffold461	0.48
Gh091_A06	Gr339_scaffold461	0.46
Gh091_A06	Gr341_scaffold461	0.47
Gh091_A06	Gr342_scaffold461	0.47
Gh091_A06	Gr343_scaffold461	0.48
Gh091_A06	Gr353_scaffold520	0.47
Gh091_A06	Gr354_scaffold520	0.49
Gh091_A06	Gr363_scaffold555	0.49
Gh091_A06	Gr364_scaffold564	0.48
Gh092_A06	Gr095_D07	0.83
Gh092_A06	Gr096_D07	0.63
Gh092_A06	Gr238_D11	0.64
Gh092_A06	Gr211_D09	0.43
Gh092_A06	Gr311_scaffold406	0.41
Gh092_A06	Gr335_scaffold461	0.42
Gh093_A06	Gr029_D02	0.7
Gh093_A06	Gr032_D02	0.7
Gh093_A06	Gr028_D02	0.62
Gh093_A06	Gr031_D02	0.56
Gh093_A06	Gr240_D11	0.54
Gh093_A06	Gr256_D11	0.53
Gh093_A06	Gr257_D11	0.53
Gh093_A06	Gr259_D11	0.52
Gh093_A06	Gr260_D11	0.53
Gh093_A06	Gr264_D11	0.56
Gh093_A06	Gr030_D02	0.5
Gh093_A06	Gr258_D11	0.5
Gh093_A06	Gr261_D11	0.5
Gh094_A07	Gr161_D07	0.95
Gh094_A07	Gr060_D03	0.44
Gh094_A07	Gr293_scaffold377	0.41
Gh095_A08	Gr197_D08	0.98
Gh095_A08	Gr048_D02	0.43
Gh096_A08	Gr197_D08	0.96
Gh096_A08	Gr048_D02	0.44
Gh097_A09	Gr204_D09	0.97
Gh097_A09	Gr205_D09	0.64
Gh097_A09	Gr206_D09	0.66
Gh097_A09	Gr207_D09	0.63
Gh097_A09	Gr208_D09	0.63
Gh097_A09	Gr235_D11	0.41
Gh098_A09	Gr205_D09	0.9
Gh098_A09	Gr206_D09	0.8
Gh098_A09	Gr204_D09	0.66
Gh098_A09	Gr207_D09	0.65
Gh098_A09	Gr063_D04	0.44
Gh098_A09	Gr064_D04	0.44
Gh098_A09	Gr196_D08	0.42
Gh098_A09	Gr292_scaffold365	0.44
Gh099_A09	Gr205_D09	0.83
Gh099_A09	Gr206_D09	0.75
Gh099_A09	Gr207_D09	0.72
Gh099_A09	Gr208_D09	0.74
Gh099_A09	Gr204_D09	0.63
Gh099_A09	Gr063_D04	0.43
Gh099_A09	Gr064_D04	0.43
Gh099_A09	Gr071_D05	0.41
Gh099_A09	Gr196_D08	0.4
Gh099_A09	Gr216_D09	0.41
Gh099_A09	Gr237_D11	0.4
Gh100_A09	Gr205_D09	0.89
Gh100_A09	Gr206_D09	0.79
Gh100_A09	Gr207_D09	0.71
Gh100_A09	Gr208_D09	0.79
Gh100_A09	Gr204_D09	0.66
Gh100_A09	Gr063_D04	0.43
Gh100_A09	Gr064_D04	0.43
Gh100_A09	Gr071_D05	0.42
Gh100_A09	Gr108_D07	0.4
Gh100_A09	Gr196_D08	0.41
Gh100_A09	Gr216_D09	0.41
Gh100_A09	Gr226_D10	0.41
Gh100_A09	Gr292_scaffold365	0.41
Gh101_A09	Gr205_D09	0.86
Gh101_A09	Gr206_D09	0.73
Gh101_A09	Gr208_D09	0.74
Gh101_A09	Gr204_D09	0.62
Gh101_A09	Gr207_D09	0.69
Gh101_A09	Gr220_D09	0.4
Gh102_A09	Gr205_D09	0.91
Gh102_A09	Gr206_D09	0.8
Gh102_A09	Gr207_D09	0.7
Gh102_A09	Gr208_D09	0.79
Gh102_A09	Gr204_D09	0.66
Gh102_A09	Gr062_D04	0.4
Gh102_A09	Gr063_D04	0.43
Gh102_A09	Gr064_D04	0.43
Gh102_A09	Gr071_D05	0.43
Gh102_A09	Gr156_D07	0.41
Gh102_A09	Gr196_D08	0.41
Gh102_A09	Gr216_D09	0.41
Gh102_A09	Gr234_D11	0.41
Gh102_A09	Gr292_scaffold365	0.41
Gh104_A09	Gr205_D09	0.87
Gh104_A09	Gr206_D09	0.85
Gh104_A09	Gr208_D09	0.84
Gh104_A09	Gr207_D09	0.75
Gh104_A09	Gr204_D09	0.66
Gh104_A09	Gr063_D04	0.43
Gh104_A09	Gr064_D04	0.43
Gh104_A09	Gr071_D05	0.42
Gh104_A09	Gr156_D07	0.4
Gh104_A09	Gr196_D08	0.41
Gh104_A09	Gr216_D09	0.41
Gh104_A09	Gr292_scaffold365	0.41
Gh105_A09	Gr205_D09	0.93
Gh105_A09	Gr206_D09	0.83
Gh105_A09	Gr208_D09	0.86
Gh105_A09	Gr204_D09	0.67
Gh105_A09	Gr207_D09	0.67
Gh105_A09	Gr063_D04	0.41
Gh105_A09	Gr064_D04	0.41
Gh105_A09	Gr065_D04	0.4
Gh105_A09	Gr292_scaffold365	0.42
Gh106_A09	Gr205_D09	0.91
Gh106_A09	Gr206_D09	0.83
Gh106_A09	Gr208_D09	0.84
Gh106_A09	Gr204_D09	0.68
Gh106_A09	Gr207_D09	0.7
Gh106_A09	Gr062_D04	0.41
Gh106_A09	Gr063_D04	0.43
Gh106_A09	Gr064_D04	0.44
Gh106_A09	Gr071_D05	0.41
Gh106_A09	Gr108_D07	0.41
Gh106_A09	Gr156_D07	0.41
Gh106_A09	Gr196_D08	0.41
Gh106_A09	Gr216_D09	0.44
Gh106_A09	Gr292_scaffold365	0.43
Gh107_A09	Gr205_D09	0.94
Gh107_A09	Gr206_D09	0.91
Gh107_A09	Gr208_D09	0.92
Gh107_A09	Gr207_D09	0.71
Gh107_A09	Gr204_D09	0.7
Gh107_A09	Gr292_scaffold365	0.4
Gh108_A09	Gr207_D09	0.93
Gh108_A09	Gr205_D09	0.72
Gh108_A09	Gr206_D09	0.74
Gh108_A09	Gr208_D09	0.77
Gh108_A09	Gr204_D09	0.62
Gh108_A09	Gr062_D04	0.42
Gh108_A09	Gr063_D04	0.47
Gh108_A09	Gr064_D04	0.47
Gh108_A09	Gr065_D04	0.42
Gh108_A09	Gr071_D05	0.43
Gh108_A09	Gr108_D07	0.41
Gh108_A09	Gr109_D07	0.41
Gh108_A09	Gr156_D07	0.42
Gh108_A09	Gr159_D07	0.42
Gh108_A09	Gr180_D08	0.41
Gh108_A09	Gr185_D08	0.4
Gh108_A09	Gr196_D08	0.42
Gh108_A09	Gr216_D09	0.45
Gh108_A09	Gr217_D09	0.41
Gh108_A09	Gr218_D09	0.42
Gh108_A09	Gr219_D09	0.41
Gh108_A09	Gr221_D09	0.42
Gh108_A09	Gr226_D10	0.44
Gh108_A09	Gr234_D11	0.41
Gh108_A09	Gr235_D11	0.41
Gh108_A09	Gr237_D11	0.43
Gh108_A09	Gr289_scaffold339	0.41
Gh108_A09	Gr292_scaffold365	0.45
Gh109_A09	Gr205_D09	0.92
Gh109_A09	Gr206_D09	0.86
Gh109_A09	Gr208_D09	0.88
Gh109_A09	Gr207_D09	0.71
Gh109_A09	Gr204_D09	0.69
Gh109_A09	Gr062_D04	0.42
Gh109_A09	Gr063_D04	0.45
Gh109_A09	Gr064_D04	0.45
Gh109_A09	Gr065_D04	0.42
Gh109_A09	Gr071_D05	0.44
Gh109_A09	Gr108_D07	0.42
Gh109_A09	Gr109_D07	0.41
Gh109_A09	Gr156_D07	0.43
Gh109_A09	Gr159_D07	0.41
Gh109_A09	Gr180_D08	0.4
Gh109_A09	Gr181_D08	0.41
Gh109_A09	Gr185_D08	0.41
Gh109_A09	Gr196_D08	0.44
Gh109_A09	Gr215_D09	0.42
Gh109_A09	Gr216_D09	0.49
Gh109_A09	Gr217_D09	0.41
Gh109_A09	Gr218_D09	0.43
Gh109_A09	Gr219_D09	0.41
Gh109_A09	Gr221_D09	0.42
Gh109_A09	Gr226_D10	0.44
Gh109_A09	Gr234_D11	0.42
Gh109_A09	Gr235_D11	0.42
Gh109_A09	Gr289_scaffold339	0.43
Gh109_A09	Gr292_scaffold365	0.45
Gh110_A09	Gr207_D09	0.78
Gh110_A09	Gr205_D09	0.63
Gh110_A09	Gr206_D09	0.64
Gh110_A09	Gr208_D09	0.64
Gh110_A09	Gr204_D09	0.56
Gh110_A09	Gr063_D04	0.43
Gh110_A09	Gr064_D04	0.44
Gh110_A09	Gr216_D09	0.42
Gh110_A09	Gr292_scaffold365	0.4
Gh111_A09	Gr280_scaffold242	0.88
Gh111_A09	Gr223_D10	0.46
Gh111_A09	Gr224_D10	0.47
Gh112_A09	Gr223_D10	0.72
Gh112_A09	Gr224_D10	0.56
Gh112_A09	Gr280_scaffold242	0.46
Gh115_A09	Gr199_D09	0.94
Gh115_A09	Gr200_D09	0.72
Gh115_A09	Gr198_D09	0.53
Gh116_A09	Gr200_D09	0.89
Gh116_A09	Gr199_D09	0.66
Gh116_A09	Gr198_D09	0.47
Gh117_A09	Gr277_scaffold228	0.96
Gh117_A09	Gr278_scaffold228	0.94
Gh117_A09	Gr152_D07	0.41
Gh117_A09	Gr244_D11	0.44
Gh119_A09	Gr193_D08	0.89
Gh119_A09	Gr195_D08	0.81
Gh119_A09	Gr191_D08	0.78
Gh119_A09	Gr192_D08	0.78
Gh119_A09	Gr010_D01	0.5
Gh119_A09	Gr007_D01	0.49
Gh119_A09	Gr008_D01	0.5
Gh119_A09	Gr011_D01	0.45
Gh119_A09	Gr012_D01	0.44
Gh119_A09	Gr013_D01	0.46
Gh119_A09	Gr014_D01	0.42
Gh119_A09	Gr015_D01	0.46
Gh119_A09	Gr017_D01	0.43
Gh119_A09	Gr020_D01	0.49
Gh119_A09	Gr022_D01	0.45
Gh120_A09	Gr193_D08	0.85
Gh120_A09	Gr195_D08	0.83
Gh120_A09	Gr191_D08	0.71
Gh120_A09	Gr192_D08	0.78
Gh120_A09	Gr194_D08	0.78
Gh120_A09	Gr007_D01	0.52
Gh120_A09	Gr010_D01	0.54
Gh120_A09	Gr013_D01	0.51
Gh120_A09	Gr014_D01	0.5
Gh120_A09	Gr015_D01	0.51
Gh120_A09	Gr017_D01	0.53
Gh120_A09	Gr008_D01	0.5
Gh120_A09	Gr011_D01	0.49
Gh120_A09	Gr012_D01	0.5
Gh120_A09	Gr020_D01	0.47
Gh120_A09	Gr022_D01	0.5
Gh120_A09	Gr023_D01	0.48
Gh120_A09	Gr201_D09	0.41
Gh121_A09	Gr193_D08	0.85
Gh121_A09	Gr192_D08	0.74
Gh121_A09	Gr194_D08	0.75
Gh121_A09	Gr195_D08	0.79
Gh121_A09	Gr191_D08	0.68
Gh121_A09	Gr007_D01	0.5
Gh121_A09	Gr010_D01	0.52
Gh121_A09	Gr008_D01	0.49
Gh121_A09	Gr011_D01	0.44
Gh121_A09	Gr012_D01	0.43
Gh121_A09	Gr013_D01	0.44
Gh121_A09	Gr014_D01	0.42
Gh121_A09	Gr015_D01	0.45
Gh121_A09	Gr017_D01	0.44
Gh121_A09	Gr020_D01	0.49
Gh121_A09	Gr022_D01	0.45
Gh121_A09	Gr023_D01	0.44
Gh122_A09	Gr194_D08	0.81
Gh122_A09	Gr192_D08	0.73
Gh122_A09	Gr193_D08	0.78
Gh122_A09	Gr195_D08	0.73
Gh122_A09	Gr191_D08	0.68
Gh122_A09	Gr007_D01	0.5
Gh122_A09	Gr010_D01	0.52
Gh122_A09	Gr008_D01	0.49
Gh122_A09	Gr009_D01	0.42
Gh122_A09	Gr011_D01	0.45
Gh122_A09	Gr012_D01	0.44
Gh122_A09	Gr013_D01	0.45
Gh122_A09	Gr014_D01	0.43
Gh122_A09	Gr015_D01	0.45
Gh122_A09	Gr017_D01	0.45
Gh122_A09	Gr020_D01	0.49
Gh122_A09	Gr022_D01	0.45
Gh122_A09	Gr023_D01	0.46
Gh123_A09	Gr193_D08	0.81
Gh123_A09	Gr195_D08	0.81
Gh123_A09	Gr192_D08	0.75
Gh123_A09	Gr194_D08	0.77
Gh123_A09	Gr191_D08	0.6
Gh123_A09	Gr008_D01	0.43
Gh123_A09	Gr009_D01	0.43
Gh123_A09	Gr011_D01	0.45
Gh123_A09	Gr012_D01	0.44
Gh123_A09	Gr013_D01	0.47
Gh123_A09	Gr014_D01	0.45
Gh123_A09	Gr015_D01	0.45
Gh123_A09	Gr017_D01	0.49
Gh123_A09	Gr022_D01	0.44
Gh123_A09	Gr023_D01	0.41
Gh125_A09	Gr193_D08	0.73
Gh125_A09	Gr195_D08	0.7
Gh125_A09	Gr192_D08	0.69
Gh125_A09	Gr191_D08	0.59
Gh125_A09	Gr007_D01	0.47
Gh125_A09	Gr008_D01	0.47
Gh125_A09	Gr010_D01	0.49
Gh125_A09	Gr011_D01	0.42
Gh125_A09	Gr012_D01	0.42
Gh125_A09	Gr013_D01	0.42
Gh125_A09	Gr014_D01	0.41
Gh125_A09	Gr015_D01	0.43
Gh125_A09	Gr017_D01	0.42
Gh125_A09	Gr020_D01	0.48
Gh125_A09	Gr022_D01	0.44
Gh125_A09	Gr023_D01	0.45
Gh126_A09	Gr193_D08	0.83
Gh126_A09	Gr194_D08	0.81
Gh126_A09	Gr192_D08	0.76
Gh126_A09	Gr195_D08	0.8
Gh126_A09	Gr191_D08	0.68
Gh126_A09	Gr010_D01	0.51
Gh126_A09	Gr007_D01	0.49
Gh126_A09	Gr008_D01	0.48
Gh126_A09	Gr009_D01	0.41
Gh126_A09	Gr011_D01	0.45
Gh126_A09	Gr012_D01	0.45
Gh126_A09	Gr013_D01	0.46
Gh126_A09	Gr014_D01	0.43
Gh126_A09	Gr015_D01	0.45
Gh126_A09	Gr017_D01	0.45
Gh126_A09	Gr020_D01	0.5
Gh126_A09	Gr022_D01	0.46
Gh126_A09	Gr023_D01	0.48
Gh127_A09	Gr012_D01	0.8
Gh127_A09	Gr022_D01	0.89
Gh127_A09	Gr023_D01	0.97
Gh127_A09	Gr007_D01	0.74
Gh127_A09	Gr008_D01	0.71
Gh127_A09	Gr010_D01	0.77
Gh127_A09	Gr011_D01	0.79
Gh127_A09	Gr013_D01	0.79
Gh127_A09	Gr014_D01	0.76
Gh127_A09	Gr015_D01	0.79
Gh127_A09	Gr020_D01	0.76
Gh127_A09	Gr017_D01	0.69
Gh127_A09	Gr193_D08	0.52
Gh127_A09	Gr191_D08	0.53
Gh127_A09	Gr192_D08	0.48
Gh127_A09	Gr201_D09	0.45
Gh128_A09	Gr011_D01	0.81
Gh128_A09	Gr012_D01	0.83
Gh128_A09	Gr014_D01	0.82
Gh128_A09	Gr022_D01	0.97
Gh128_A09	Gr013_D01	0.79
Gh128_A09	Gr015_D01	0.79
Gh128_A09	Gr021_D01	0.75
Gh128_A09	Gr009_D01	0.69
Gh128_A09	Gr193_D08	0.44
Gh129_A10	Gr222_D10	0.7
Gh129_A10	Gr069_D05	0.69
Gh129_A10	Gr154_D07	0.49
Gh129_A10	Gr224_D10	0.42
Gh131_A10	Gr225_D10	0.96
Gh131_A10	Gr034_D02	0.69
Gh131_A10	Gr037_D02	0.64
Gh131_A10	Gr035_D02	0.52
Gh131_A10	Gr036_D02	0.58
Gh131_A10	Gr027_D02	0.44
Gh131_A10	Gr281_scaffold254	0.4
Gh131_A10	Gr290_scaffold355	0.43
Gh132_A11	Gr071_D05	0.72
Gh132_A11	Gr235_D11	0.71
Gh132_A11	Gr234_D11	0.57
Gh132_A11	Gr108_D07	0.41
Gh132_A11	Gr109_D07	0.41
Gh132_A11	Gr159_D07	0.41
Gh132_A11	Gr180_D08	0.47
Gh132_A11	Gr181_D08	0.41
Gh132_A11	Gr185_D08	0.41
Gh132_A11	Gr216_D09	0.41
Gh132_A11	Gr218_D09	0.47
Gh132_A11	Gr220_D09	0.42
Gh132_A11	Gr221_D09	0.47
Gh132_A11	Gr236_D11	0.5
Gh132_A11	Gr237_D11	0.49
Gh132_A11	Gr289_scaffold339	0.41
Gh132_A11	Gr292_scaffold365	0.42
Gh133_A11	Gr163_D08	0.51
Gh133_A11	Gr164_D08	0.51
Gh133_A11	Gr059_D03	0.42
Gh133_A11	Gr171_D08	0.48
Gh133_A11	Gr175_D08	0.47
Gh133_A11	Gr176_D08	0.48
Gh133_A11	Gr177_D08	0.43
Gh133_A11	Gr287_scaffold301	0.42
Gh133_A11	Gr326_scaffold439	0.41
Gh134_A11	Gr231_D11	0.97
Gh134_A11	Gr352_scaffold495	0.95
Gh134_A11	Gr232_D11	0.51
Gh134_A11	Gr202_D09	0.52
Gh134_A11	Gr073_D06	0.4
Gh137_A11	Gr232_D11	0.92
Gh137_A11	Gr202_D09	0.54
Gh137_A11	Gr231_D11	0.49
Gh137_A11	Gr352_scaffold495	0.48
Gh138_A12	Gr220_D09	0.84
Gh138_A12	Gr217_D09	0.82
Gh138_A12	Gr221_D09	0.84
Gh138_A12	Gr215_D09	0.81
Gh138_A12	Gr219_D09	0.81
Gh138_A12	Gr216_D09	0.8
Gh138_A12	Gr218_D09	0.71
Gh138_A12	Gr108_D07	0.63
Gh138_A12	Gr109_D07	0.65
Gh138_A12	Gr159_D07	0.65
Gh138_A12	Gr180_D08	0.68
Gh138_A12	Gr181_D08	0.65
Gh138_A12	Gr185_D08	0.65
Gh138_A12	Gr289_scaffold339	0.65
Gh138_A12	Gr182_D08	0.58
Gh138_A12	Gr039_D02	0.42
Gh138_A12	Gr071_D05	0.43
Gh138_A12	Gr234_D11	0.43
Gh138_A12	Gr235_D11	0.5
Gh138_A12	Gr237_D11	0.41
Gh138_A12	Gr292_scaffold365	0.42
Gh139_A12	Gr220_D09	0.86
Gh139_A12	Gr217_D09	0.82
Gh139_A12	Gr221_D09	0.84
Gh139_A12	Gr215_D09	0.81
Gh139_A12	Gr219_D09	0.81
Gh139_A12	Gr216_D09	0.81
Gh139_A12	Gr218_D09	0.75
Gh139_A12	Gr108_D07	0.64
Gh139_A12	Gr109_D07	0.66
Gh139_A12	Gr159_D07	0.66
Gh139_A12	Gr180_D08	0.67
Gh139_A12	Gr181_D08	0.66
Gh139_A12	Gr183_D08	0.66
Gh139_A12	Gr185_D08	0.65
Gh139_A12	Gr289_scaffold339	0.67
Gh139_A12	Gr182_D08	0.6
Gh139_A12	Gr039_D02	0.41
Gh139_A12	Gr071_D05	0.41
Gh139_A12	Gr184_D08	0.41
Gh139_A12	Gr234_D11	0.41
Gh139_A12	Gr235_D11	0.46
Gh139_A12	Gr292_scaffold365	0.41
Gh140_A12	Gr347_scaffold474	0.94
Gh140_A12	Gr038_D02	0.54
Gh140_A12	Gr049_D02	0.54
Gh140_A12	Gr084_D07	0.41
Gh140_A12	Gr211_D09	0.45
Gh140_A12	Gr335_scaffold461	0.42
Gh141_A12	Gr311_scaffold406	0.88
Gh141_A12	Gr338_scaffold461	0.86
Gh141_A12	Gr209_D09	0.85
Gh141_A12	Gr330_scaffold461	0.86
Gh141_A12	Gr335_scaffold461	0.83
Gh141_A12	Gr340_scaffold461	0.8
Gh141_A12	Gr211_D09	0.76
Gh141_A12	Gr213_D09	0.73
Gh141_A12	Gr288_scaffold333	0.75
Gh141_A12	Gr309_scaffold406	0.79
Gh141_A12	Gr312_scaffold406	0.77
Gh141_A12	Gr313_scaffold406	0.76
Gh141_A12	Gr314_scaffold406	0.73
Gh141_A12	Gr315_scaffold406	0.74
Gh141_A12	Gr316_scaffold406	0.79
Gh141_A12	Gr331_scaffold461	0.77
Gh141_A12	Gr332_scaffold461	0.78
Gh141_A12	Gr337_scaffold461	0.75
Gh141_A12	Gr339_scaffold461	0.79
Gh141_A12	Gr342_scaffold461	0.75
Gh141_A12	Gr343_scaffold461	0.8
Gh141_A12	Gr074_D06	0.7
Gh141_A12	Gr080_D07	0.4
Gh141_A12	Gr081_D07	0.4
Gh141_A12	Gr082_D07	0.41
Gh141_A12	Gr083_D07	0.4
Gh141_A12	Gr084_D07	0.42
Gh141_A12	Gr095_D07	0.43
Gh141_A12	Gr238_D11	0.45
Gh141_A12	Gr347_scaffold474	0.4
Gh142_A12	Gr209_D09	0.74
Gh142_A12	Gr214_D09	0.74
Gh142_A12	Gr310_scaffold406	0.74
Gh142_A12	Gr313_scaffold406	0.75
Gh142_A12	Gr314_scaffold406	0.72
Gh142_A12	Gr315_scaffold406	0.78
Gh142_A12	Gr317_scaffold406	0.72
Gh142_A12	Gr330_scaffold461	0.72
Gh142_A12	Gr331_scaffold461	0.73
Gh142_A12	Gr333_scaffold461	0.77
Gh142_A12	Gr334_scaffold461	0.72
Gh142_A12	Gr336_scaffold461	0.73
Gh142_A12	Gr338_scaffold461	0.74
Gh142_A12	Gr339_scaffold461	0.74
Gh142_A12	Gr340_scaffold461	0.72
Gh142_A12	Gr341_scaffold461	0.72
Gh142_A12	Gr342_scaffold461	0.71
Gh142_A12	Gr343_scaffold461	0.75
Gh142_A12	Gr353_scaffold520	0.74
Gh142_A12	Gr354_scaffold520	0.75
Gh142_A12	Gr364_scaffold564	0.74
Gh142_A12	Gr074_D06	0.65
Gh142_A12	Gr210_D09	0.68
Gh142_A12	Gr213_D09	0.62
Gh142_A12	Gr288_scaffold333	0.64
Gh142_A12	Gr312_scaffold406	0.65
Gh142_A12	Gr316_scaffold406	0.65
Gh142_A12	Gr337_scaffold461	0.61
Gh142_A12	Gr363_scaffold555	0.68
Gh142_A12	Gr329_scaffold461	0.58
Gh143_A12	Gr313_scaffold406	0.87
Gh143_A12	Gr339_scaffold461	0.87
Gh143_A12	Gr331_scaffold461	0.84
Gh143_A12	Gr211_D09	0.83
Gh143_A12	Gr312_scaffold406	0.88
Gh143_A12	Gr340_scaffold461	0.86
Gh143_A12	Gr315_scaffold406	0.9
Gh143_A12	Gr342_scaffold461	0.9
Gh143_A12	Gr309_scaffold406	0.82
Gh143_A12	Gr316_scaffold406	0.83
Gh143_A12	Gr335_scaffold461	0.85
Gh143_A12	Gr337_scaffold461	0.87
Gh143_A12	Gr343_scaffold461	0.85
Gh143_A12	Gr074_D06	0.75
Gh143_A12	Gr209_D09	0.78
Gh143_A12	Gr213_D09	0.8
Gh143_A12	Gr288_scaffold333	0.76
Gh143_A12	Gr311_scaffold406	0.78
Gh143_A12	Gr330_scaffold461	0.79
Gh143_A12	Gr338_scaffold461	0.79
Gh143_A12	Gr025_D01	0.4
Gh143_A12	Gr038_D02	0.43
Gh143_A12	Gr049_D02	0.42
Gh143_A12	Gr079_D07	0.4
Gh143_A12	Gr080_D07	0.44
Gh143_A12	Gr081_D07	0.44
Gh143_A12	Gr082_D07	0.45
Gh143_A12	Gr083_D07	0.45
Gh143_A12	Gr084_D07	0.46
Gh143_A12	Gr095_D07	0.44
Gh143_A12	Gr238_D11	0.48
Gh143_A12	Gr347_scaffold474	0.45
Gh144_A12	Gr211_D09	0.83
Gh144_A12	Gr209_D09	0.73
Gh144_A12	Gr214_D09	0.72
Gh144_A12	Gr310_scaffold406	0.74
Gh144_A12	Gr312_scaffold406	0.74
Gh144_A12	Gr313_scaffold406	0.77
Gh144_A12	Gr314_scaffold406	0.76
Gh144_A12	Gr315_scaffold406	0.77
Gh144_A12	Gr316_scaffold406	0.75
Gh144_A12	Gr330_scaffold461	0.71
Gh144_A12	Gr331_scaffold461	0.73
Gh144_A12	Gr333_scaffold461	0.73
Gh144_A12	Gr334_scaffold461	0.75
Gh144_A12	Gr336_scaffold461	0.76
Gh144_A12	Gr337_scaffold461	0.75
Gh144_A12	Gr338_scaffold461	0.75
Gh144_A12	Gr339_scaffold461	0.78
Gh144_A12	Gr340_scaffold461	0.74
Gh144_A12	Gr341_scaffold461	0.71
Gh144_A12	Gr342_scaffold461	0.74
Gh144_A12	Gr343_scaffold461	0.77
Gh144_A12	Gr353_scaffold520	0.74
Gh144_A12	Gr354_scaffold520	0.75
Gh144_A12	Gr363_scaffold555	0.77
Gh144_A12	Gr364_scaffold564	0.73
Gh144_A12	Gr074_D06	0.63
Gh144_A12	Gr210_D09	0.61
Gh144_A12	Gr213_D09	0.63
Gh144_A12	Gr288_scaffold333	0.67
Gh144_A12	Gr317_scaffold406	0.7
Gh144_A12	Gr329_scaffold461	0.66
Gh144_A12	Gr038_D02	0.47
Gh144_A12	Gr347_scaffold474	0.42
Gh145_A12	Gr209_D09	0.8
Gh145_A12	Gr211_D09	0.89
Gh145_A12	Gr214_D09	0.81
Gh145_A12	Gr310_scaffold406	0.84
Gh145_A12	Gr314_scaffold406	0.84
Gh145_A12	Gr315_scaffold406	0.84
Gh145_A12	Gr316_scaffold406	0.81
Gh145_A12	Gr317_scaffold406	0.82
Gh145_A12	Gr330_scaffold461	0.81
Gh145_A12	Gr331_scaffold461	0.84
Gh145_A12	Gr333_scaffold461	0.84
Gh145_A12	Gr334_scaffold461	0.83
Gh145_A12	Gr336_scaffold461	0.82
Gh145_A12	Gr337_scaffold461	0.81
Gh145_A12	Gr338_scaffold461	0.82
Gh145_A12	Gr339_scaffold461	0.83
Gh145_A12	Gr340_scaffold461	0.81
Gh145_A12	Gr342_scaffold461	0.8
Gh145_A12	Gr343_scaffold461	0.82
Gh145_A12	Gr353_scaffold520	0.82
Gh145_A12	Gr354_scaffold520	0.84
Gh145_A12	Gr363_scaffold555	0.81
Gh145_A12	Gr364_scaffold564	0.83
Gh145_A12	Gr210_D09	0.71
Gh145_A12	Gr312_scaffold406	0.8
Gh145_A12	Gr313_scaffold406	0.8
Gh145_A12	Gr341_scaffold461	0.76
Gh145_A12	Gr074_D06	0.66
Gh145_A12	Gr213_D09	0.66
Gh145_A12	Gr288_scaffold333	0.7
Gh145_A12	Gr329_scaffold461	0.63
Gh145_A12	Gr038_D02	0.5
Gh145_A12	Gr347_scaffold474	0.44
Gh146_A12	Gr313_scaffold406	0.86
Gh146_A12	Gr329_scaffold461	0.86
Gh146_A12	Gr363_scaffold555	0.86
Gh146_A12	Gr310_scaffold406	0.83
Gh146_A12	Gr354_scaffold520	0.86
Gh146_A12	Gr353_scaffold520	0.85
Gh146_A12	Gr364_scaffold564	0.84
Gh146_A12	Gr336_scaffold461	0.88
Gh146_A12	Gr334_scaffold461	0.82
Gh146_A12	Gr314_scaffold406	0.87
Gh146_A12	Gr339_scaffold461	0.87
Gh146_A12	Gr331_scaffold461	0.83
Gh146_A12	Gr211_D09	0.83
Gh146_A12	Gr311_scaffold406	0.81
Gh146_A12	Gr338_scaffold461	0.83
Gh146_A12	Gr209_D09	0.81
Gh146_A12	Gr312_scaffold406	0.85
Gh146_A12	Gr330_scaffold461	0.81
Gh146_A12	Gr340_scaffold461	0.84
Gh146_A12	Gr315_scaffold406	0.88
Gh146_A12	Gr342_scaffold461	0.87
Gh146_A12	Gr316_scaffold406	0.82
Gh146_A12	Gr335_scaffold461	0.83
Gh146_A12	Gr337_scaffold461	0.84
Gh146_A12	Gr343_scaffold461	0.84
Gh146_A12	Gr074_D06	0.76
Gh146_A12	Gr213_D09	0.77
Gh146_A12	Gr288_scaffold333	0.78
Gh146_A12	Gr309_scaffold406	0.79
Gh146_A12	Gr332_scaffold461	0.79
Gh146_A12	Gr096_D07	0.52
Gh146_A12	Gr210_D09	0.5
Gh146_A12	Gr025_D01	0.42
Gh146_A12	Gr038_D02	0.42
Gh146_A12	Gr049_D02	0.45
Gh146_A12	Gr079_D07	0.42
Gh146_A12	Gr080_D07	0.44
Gh146_A12	Gr081_D07	0.44
Gh146_A12	Gr082_D07	0.45
Gh146_A12	Gr083_D07	0.44
Gh146_A12	Gr084_D07	0.42
Gh146_A12	Gr095_D07	0.46
Gh146_A12	Gr238_D11	0.47
Gh146_A12	Gr347_scaffold474	0.45
Gh147_A12	Gr313_scaffold406	0.81
Gh147_A12	Gr209_D09	0.81
Gh147_A12	Gr211_D09	0.87
Gh147_A12	Gr214_D09	0.8
Gh147_A12	Gr309_scaffold406	0.86
Gh147_A12	Gr310_scaffold406	0.84
Gh147_A12	Gr311_scaffold406	0.84
Gh147_A12	Gr312_scaffold406	0.81
Gh147_A12	Gr314_scaffold406	0.84
Gh147_A12	Gr315_scaffold406	0.83
Gh147_A12	Gr316_scaffold406	0.81
Gh147_A12	Gr317_scaffold406	0.8
Gh147_A12	Gr330_scaffold461	0.83
Gh147_A12	Gr331_scaffold461	0.82
Gh147_A12	Gr332_scaffold461	0.82
Gh147_A12	Gr333_scaffold461	0.82
Gh147_A12	Gr334_scaffold461	0.82
Gh147_A12	Gr335_scaffold461	0.9
Gh147_A12	Gr336_scaffold461	0.81
Gh147_A12	Gr337_scaffold461	0.82
Gh147_A12	Gr338_scaffold461	0.84
Gh147_A12	Gr339_scaffold461	0.84
Gh147_A12	Gr340_scaffold461	0.82
Gh147_A12	Gr342_scaffold461	0.8
Gh147_A12	Gr343_scaffold461	0.82
Gh147_A12	Gr353_scaffold520	0.83
Gh147_A12	Gr354_scaffold520	0.84
Gh147_A12	Gr363_scaffold555	0.81
Gh147_A12	Gr364_scaffold564	0.81
Gh147_A12	Gr288_scaffold333	0.72
Gh147_A12	Gr341_scaffold461	0.76
Gh147_A12	Gr074_D06	0.67
Gh147_A12	Gr210_D09	0.69
Gh147_A12	Gr213_D09	0.68
Gh147_A12	Gr329_scaffold461	0.63
Gh147_A12	Gr038_D02	0.42
Gh147_A12	Gr084_D07	0.4
Gh147_A12	Gr347_scaffold474	0.42
Gh149_A12	Gr213_D09	0.8
Gh149_A12	Gr313_scaffold406	0.9
Gh149_A12	Gr339_scaffold461	0.94
Gh149_A12	Gr331_scaffold461	0.88
Gh149_A12	Gr211_D09	0.87
Gh149_A12	Gr311_scaffold406	0.85
Gh149_A12	Gr338_scaffold461	0.86
Gh149_A12	Gr209_D09	0.83
Gh149_A12	Gr312_scaffold406	0.91
Gh149_A12	Gr330_scaffold461	0.87
Gh149_A12	Gr340_scaffold461	0.86
Gh149_A12	Gr315_scaffold406	0.84
Gh149_A12	Gr342_scaffold461	0.85
Gh149_A12	Gr337_scaffold461	0.89
Gh149_A12	Gr335_scaffold461	0.91
Gh149_A12	Gr332_scaffold461	0.84
Gh149_A12	Gr309_scaffold406	0.89
Gh149_A12	Gr316_scaffold406	0.89
Gh149_A12	Gr343_scaffold461	0.9
Gh149_A12	Gr074_D06	0.76
Gh149_A12	Gr288_scaffold333	0.78
Gh149_A12	Gr038_D02	0.41
Gh149_A12	Gr049_D02	0.41
Gh149_A12	Gr080_D07	0.41
Gh149_A12	Gr081_D07	0.44
Gh149_A12	Gr082_D07	0.42
Gh149_A12	Gr084_D07	0.44
Gh149_A12	Gr095_D07	0.4
Gh149_A12	Gr238_D11	0.42
Gh149_A12	Gr347_scaffold474	0.42
Gh150_A12	Gr290_scaffold355	0.91
Gh150_A12	Gr291_scaffold355	0.91
Gh150_A12	Gr355_scaffold527	0.89
Gh150_A12	Gr281_scaffold254	0.76
Gh150_A12	Gr282_scaffold254	0.76
Gh150_A12	Gr037_D02	0.41
Gh150_A12	Gr212_D09	0.41
Gh150_A12	Gr225_D10	0.41
Gh150_A12	Gr318_scaffold406	0.41
Gh150_A12	Gr356_scaffold535	0.42
Gh150_A12	Gr357_scaffold535	0.46
Gh150_A12	Gr358_scaffold537	0.4
Gh151_A12	Gr291_scaffold355	0.84
Gh151_A12	Gr355_scaffold527	0.83
Gh151_A12	Gr282_scaffold254	0.65
Gh152_A12	Gr290_scaffold355	0.87
Gh152_A12	Gr291_scaffold355	0.88
Gh152_A12	Gr355_scaffold527	0.84
Gh152_A12	Gr281_scaffold254	0.7
Gh152_A12	Gr282_scaffold254	0.66
Gh152_A12	Gr037_D02	0.43
Gh153_A12	Gr290_scaffold355	0.9
Gh153_A12	Gr291_scaffold355	0.89
Gh153_A12	Gr355_scaffold527	0.83
Gh153_A12	Gr281_scaffold254	0.73
Gh153_A12	Gr282_scaffold254	0.66
Gh153_A12	Gr037_D02	0.4
Gh153_A12	Gr212_D09	0.4
Gh154_A12	Gr290_scaffold355	0.96
Gh154_A12	Gr291_scaffold355	0.93
Gh154_A12	Gr355_scaffold527	0.82
Gh154_A12	Gr281_scaffold254	0.74
Gh154_A12	Gr282_scaffold254	0.64
Gh154_A12	Gr034_D02	0.43
Gh155_A12	Gr290_scaffold355	0.86
Gh155_A12	Gr291_scaffold355	0.86
Gh155_A12	Gr355_scaffold527	0.84
Gh155_A12	Gr281_scaffold254	0.72
Gh155_A12	Gr282_scaffold254	0.73
Gh155_A12	Gr225_D10	0.4
Gh156_A12	Gr211_D09	0.82
Gh156_A12	Gr311_scaffold406	0.81
Gh156_A12	Gr288_scaffold333	0.96
Gh156_A12	Gr209_D09	0.73
Gh156_A12	Gr309_scaffold406	0.76
Gh156_A12	Gr310_scaffold406	0.72
Gh156_A12	Gr312_scaffold406	0.72
Gh156_A12	Gr313_scaffold406	0.71
Gh156_A12	Gr314_scaffold406	0.74
Gh156_A12	Gr315_scaffold406	0.71
Gh156_A12	Gr316_scaffold406	0.73
Gh156_A12	Gr317_scaffold406	0.7
Gh156_A12	Gr330_scaffold461	0.72
Gh156_A12	Gr331_scaffold461	0.72
Gh156_A12	Gr332_scaffold461	0.72
Gh156_A12	Gr334_scaffold461	0.72
Gh156_A12	Gr335_scaffold461	0.78
Gh156_A12	Gr337_scaffold461	0.71
Gh156_A12	Gr338_scaffold461	0.74
Gh156_A12	Gr339_scaffold461	0.73
Gh156_A12	Gr340_scaffold461	0.72
Gh156_A12	Gr342_scaffold461	0.71
Gh156_A12	Gr343_scaffold461	0.72
Gh156_A12	Gr353_scaffold520	0.71
Gh156_A12	Gr354_scaffold520	0.72
Gh156_A12	Gr363_scaffold555	0.73
Gh156_A12	Gr364_scaffold564	0.71
Gh156_A12	Gr074_D06	0.69
Gh156_A12	Gr213_D09	0.7
Gh156_A12	Gr214_D09	0.69
Gh156_A12	Gr333_scaffold461	0.7
Gh156_A12	Gr336_scaffold461	0.7
Gh156_A12	Gr341_scaffold461	0.63
Gh156_A12	Gr329_scaffold461	0.58
Gh156_A12	Gr210_D09	0.59
Gh156_A12	Gr038_D02	0.43
Gh156_A12	Gr084_D07	0.44
Gh156_A12	Gr230_D11	0.42
Gh156_A12	Gr347_scaffold474	0.42
Gh157_A12	Gr289_scaffold339	0.95
Gh157_A12	Gr108_D07	0.73
Gh157_A12	Gr109_D07	0.74
Gh157_A12	Gr159_D07	0.74
Gh157_A12	Gr180_D08	0.74
Gh157_A12	Gr181_D08	0.75
Gh157_A12	Gr185_D08	0.74
Gh157_A12	Gr220_D09	0.79
Gh157_A12	Gr221_D09	0.74
Gh157_A12	Gr182_D08	0.69
Gh157_A12	Gr183_D08	0.7
Gh157_A12	Gr215_D09	0.69
Gh157_A12	Gr216_D09	0.67
Gh157_A12	Gr217_D09	0.69
Gh157_A12	Gr218_D09	0.68
Gh157_A12	Gr219_D09	0.7
Gh157_A12	Gr039_D02	0.41
Gh157_A12	Gr071_D05	0.41
Gh157_A12	Gr184_D08	0.49
Gh157_A12	Gr234_D11	0.4
Gh157_A12	Gr235_D11	0.47
Gh157_A12	Gr292_scaffold365	0.41
Gh160_A12	Gr033_D02	0.82
Gh160_A12	Gr203_D09	0.84
Gh160_A12	Gr308_scaffold403	0.98
Gh161_A13	Gr267_D13	0.71
Gh161_A13	Gr269_D13	0.72
Gh161_A13	Gr270_D13	0.71
Gh161_A13	Gr273_D13	0.72
Gh161_A13	Gr268_D13	0.7
Gh161_A13	Gr271_D13	0.65
Gh161_A13	Gr275_scaffold149	0.7
Gh161_A13	Gr057_D03	0.45
Gh161_A13	Gr058_D03	0.43
Gh161_A13	Gr284_scaffold298	0.43
Gh161_A13	Gr285_scaffold298	0.42
Gh161_A13	Gr286_scaffold298	0.44
Gh161_A13	Gr321_scaffold439	0.44
Gh161_A13	Gr322_scaffold439	0.44
Gh161_A13	Gr323_scaffold439	0.43
Gh161_A13	Gr324_scaffold439	0.41
Gh161_A13	Gr325_scaffold439	0.43
Gh161_A13	Gr326_scaffold439	0.47
Gh161_A13	Gr327_scaffold439	0.42
Gh162_A13	Gr267_D13	0.73
Gh162_A13	Gr269_D13	0.73
Gh162_A13	Gr270_D13	0.73
Gh162_A13	Gr273_D13	0.74
Gh162_A13	Gr275_scaffold149	0.77
Gh162_A13	Gr268_D13	0.69
Gh162_A13	Gr271_D13	0.62
Gh162_A13	Gr057_D03	0.43
Gh162_A13	Gr058_D03	0.4
Gh162_A13	Gr059_D03	0.44
Gh162_A13	Gr284_scaffold298	0.41
Gh162_A13	Gr286_scaffold298	0.42
Gh162_A13	Gr321_scaffold439	0.42
Gh162_A13	Gr322_scaffold439	0.42
Gh162_A13	Gr323_scaffold439	0.42
Gh162_A13	Gr325_scaffold439	0.41
Gh162_A13	Gr326_scaffold439	0.45
Gh162_A13	Gr327_scaffold439	0.4
Gh163_A13	Gr274_scaffold132	0.86
Gh165_A13	Gr196_D08	0.97
Gh165_A13	Gr156_D07	0.53
Gh165_A13	Gr062_D04	0.54
Gh165_A13	Gr063_D04	0.46
Gh165_A13	Gr064_D04	0.45
Gh165_A13	Gr065_D04	0.43
Gh165_A13	Gr226_D10	0.41
Gh165_A13	Gr235_D11	0.44
Gh167_D01	Gr212_D09	0.75
Gh167_D01	Gr328_scaffold459	0.77
Gh167_D01	Gr358_scaffold537	0.77
Gh167_D01	Gr359_scaffold537	0.77
Gh167_D01	Gr356_scaffold535	0.68
Gh168_D01	Gr024_D01	0.99
Gh169_D02	Gr033_D02	0.99
Gh169_D02	Gr308_scaffold403	0.82
Gh169_D02	Gr203_D09	0.79
Gh170_D03	Gr058_D03	0.84
Gh170_D03	Gr059_D03	0.95
Gh170_D03	Gr057_D03	0.53
Gh170_D03	Gr284_scaffold298	0.54
Gh170_D03	Gr285_scaffold298	0.53
Gh170_D03	Gr286_scaffold298	0.56
Gh170_D03	Gr323_scaffold439	0.55
Gh170_D03	Gr324_scaffold439	0.55
Gh170_D03	Gr325_scaffold439	0.55
Gh170_D03	Gr326_scaffold439	0.54
Gh170_D03	Gr327_scaffold439	0.58
Gh170_D03	Gr163_D08	0.42
Gh170_D03	Gr164_D08	0.42
Gh170_D03	Gr165_D08	0.44
Gh170_D03	Gr168_D08	0.42
Gh170_D03	Gr169_D08	0.42
Gh170_D03	Gr171_D08	0.4
Gh170_D03	Gr172_D08	0.4
Gh170_D03	Gr173_D08	0.43
Gh170_D03	Gr175_D08	0.44
Gh170_D03	Gr176_D08	0.43
Gh170_D03	Gr177_D08	0.41
Gh170_D03	Gr267_D13	0.48
Gh170_D03	Gr268_D13	0.46
Gh170_D03	Gr269_D13	0.46
Gh170_D03	Gr270_D13	0.46
Gh170_D03	Gr273_D13	0.47
Gh170_D03	Gr275_scaffold149	0.46
Gh170_D03	Gr287_scaffold301	0.49
Gh171_D03	Gr058_D03	0.76
Gh171_D03	Gr059_D03	0.77
Gh171_D03	Gr284_scaffold298	0.51
Gh171_D03	Gr286_scaffold298	0.52
Gh171_D03	Gr323_scaffold439	0.5
Gh171_D03	Gr324_scaffold439	0.51
Gh171_D03	Gr325_scaffold439	0.5
Gh171_D03	Gr057_D03	0.48
Gh171_D03	Gr165_D08	0.4
Gh171_D03	Gr168_D08	0.4
Gh171_D03	Gr176_D08	0.42
Gh171_D03	Gr177_D08	0.4
Gh171_D03	Gr267_D13	0.49
Gh171_D03	Gr269_D13	0.45
Gh171_D03	Gr270_D13	0.46
Gh171_D03	Gr273_D13	0.47
Gh171_D03	Gr275_scaffold149	0.45
Gh171_D03	Gr285_scaffold298	0.48
Gh171_D03	Gr287_scaffold301	0.46
Gh171_D03	Gr326_scaffold439	0.49
Gh172_D03	Gr058_D03	0.97
Gh172_D03	Gr059_D03	0.83
Gh172_D03	Gr284_scaffold298	0.51
Gh172_D03	Gr285_scaffold298	0.51
Gh172_D03	Gr326_scaffold439	0.53
Gh172_D03	Gr327_scaffold439	0.51
Gh172_D03	Gr057_D03	0.48
Gh172_D03	Gr163_D08	0.42
Gh172_D03	Gr164_D08	0.42
Gh172_D03	Gr273_D13	0.4
Gh172_D03	Gr286_scaffold298	0.49
Gh172_D03	Gr321_scaffold439	0.44
Gh172_D03	Gr322_scaffold439	0.44
Gh172_D03	Gr323_scaffold439	0.49
Gh172_D03	Gr324_scaffold439	0.49
Gh172_D03	Gr325_scaffold439	0.49
Gh173_D04	Gr066_D04	0.99
Gh173_D04	Gr001_D01	0.43
Gh173_D04	Gr002_D01	0.43
Gh173_D04	Gr003_D01	0.43
Gh173_D04	Gr004_D01	0.44
Gh173_D04	Gr055_D03	0.42
Gh173_D04	Gr056_D03	0.43
Gh173_D04	Gr233_D11	0.49
Gh173_D04	Gr279_scaffold228	0.43
Gh174_D04	Gr156_D07	0.97
Gh174_D04	Gr062_D04	0.68
Gh174_D04	Gr196_D08	0.53
Gh174_D04	Gr063_D04	0.47
Gh174_D04	Gr064_D04	0.46
Gh174_D04	Gr065_D04	0.44
Gh174_D04	Gr226_D10	0.41
Gh174_D04	Gr234_D11	0.41
Gh174_D04	Gr235_D11	0.44
Gh174_D04	Gr292_scaffold365	0.4
Gh176_D05	Gr025_D01	0.97
Gh176_D05	Gr074_D06	0.42
Gh176_D05	Gr081_D07	0.41
Gh176_D05	Gr082_D07	0.41
Gh176_D05	Gr096_D07	0.43
Gh176_D05	Gr211_D09	0.44
Gh176_D05	Gr213_D09	0.42
Gh176_D05	Gr288_scaffold333	0.42
Gh176_D05	Gr312_scaffold406	0.41
Gh176_D05	Gr314_scaffold406	0.49
Gh176_D05	Gr315_scaffold406	0.41
Gh176_D05	Gr316_scaffold406	0.42
Gh176_D05	Gr329_scaffold461	0.46
Gh176_D05	Gr331_scaffold461	0.44
Gh176_D05	Gr334_scaffold461	0.5
Gh176_D05	Gr335_scaffold461	0.4
Gh176_D05	Gr337_scaffold461	0.42
Gh176_D05	Gr338_scaffold461	0.42
Gh176_D05	Gr339_scaffold461	0.44
Gh176_D05	Gr340_scaffold461	0.4
Gh176_D05	Gr342_scaffold461	0.42
Gh176_D05	Gr343_scaffold461	0.42
Gh176_D05	Gr347_scaffold474	0.41
Gh177_D05	Gr060_D03	0.99
Gh177_D05	Gr161_D07	0.44
Gh177_D05	Gr293_scaffold377	0.42
Gh178_D05	Gr070_D05	0.93
Gh178_D05	Gr350_scaffold478	0.94
Gh178_D05	Gr351_scaffold478	0.43
Gh179_D05	Gr070_D05	0.95
Gh179_D05	Gr350_scaffold478	0.94
Gh180_D05	Gr070_D05	0.98
Gh180_D05	Gr350_scaffold478	0.94
Gh180_D05	Gr351_scaffold478	0.43
Gh181_D05	Gr287_scaffold301	0.95
Gh181_D05	Gr059_D03	0.46
Gh181_D05	Gr163_D08	0.47
Gh181_D05	Gr164_D08	0.47
Gh181_D05	Gr171_D08	0.46
Gh181_D05	Gr172_D08	0.41
Gh181_D05	Gr173_D08	0.41
Gh181_D05	Gr175_D08	0.46
Gh181_D05	Gr176_D08	0.48
[truncated: 5,828 more rows]

## Sheet: more than 50%
Gene in G.hirsutum	Gene in G.raimondii	similarity >50%
Gh001_A01	Gr029_D02	0.86
Gh001_A01	Gr032_D02	0.81
Gh001_A01	Gr028_D02	0.67
Gh001_A01	Gr264_D11	0.6
Gh001_A01	Gr031_D02	0.59
Gh001_A01	Gr240_D11	0.57
Gh001_A01	Gr256_D11	0.55
Gh001_A01	Gr257_D11	0.55
Gh001_A01	Gr258_D11	0.53
Gh001_A01	Gr259_D11	0.55
Gh001_A01	Gr260_D11	0.54
Gh001_A01	Gr261_D11	0.51
Gh003_A01	Gr158_D07	0.93
Gh003_A01	Gr307_scaffold377	0.94
Gh005_A01	Gr079_D07	0.69
Gh005_A01	Gr082_D07	0.62
Gh005_A01	Gr083_D07	0.67
Gh005_A01	Gr211_D09	0.51
Gh005_A01	Gr038_D02	0.5
Gh005_A01	Gr080_D07	0.57
Gh005_A01	Gr081_D07	0.57
Gh006_A01	Gr083_D07	0.81
Gh006_A01	Gr080_D07	0.7
Gh006_A01	Gr082_D07	0.7
Gh006_A01	Gr079_D07	0.69
Gh007_A01	Gr079_D07	0.7
Gh007_A01	Gr083_D07	0.65
Gh007_A01	Gr080_D07	0.56
Gh007_A01	Gr081_D07	0.56
Gh007_A01	Gr082_D07	0.57
Gh008_A01	Gr079_D07	0.74
Gh008_A01	Gr083_D07	0.78
Gh008_A01	Gr084_D07	0.72
Gh008_A01	Gr050_D03	0.69
Gh008_A01	Gr061_D04	0.67
Gh008_A01	Gr080_D07	0.68
Gh008_A01	Gr081_D07	0.68
Gh008_A01	Gr082_D07	0.68
Gh008_A01	Gr230_D11	0.69
Gh009_A01	Gr144_D07	0.83
Gh009_A01	Gr145_D07	0.89
Gh009_A01	Gr147_D07	0.84
Gh009_A01	Gr146_D07	0.84
Gh009_A01	Gr149_D07	0.86
Gh009_A01	Gr244_D11	0.55
Gh010_A01	Gr150_D07	0.95
Gh011_A01	Gr151_D07	0.96
Gh013_A01	Gr113_D07	0.81
Gh013_A01	Gr110_D07	0.71
Gh013_A01	Gr111_D07	0.71
Gh013_A01	Gr112_D07	0.75
Gh013_A01	Gr114_D07	0.72
Gh013_A01	Gr147_D07	0.53
Gh014_A01	Gr152_D07	0.94
Gh015_A01	Gr152_D07	0.73
Gh017_A01	Gr153_D07	0.97
Gh018_A01	Gr074_D06	0.95
Gh018_A01	Gr209_D09	0.71
Gh018_A01	Gr211_D09	0.77
Gh018_A01	Gr213_D09	0.74
Gh018_A01	Gr214_D09	0.71
Gh018_A01	Gr288_scaffold333	0.73
Gh018_A01	Gr309_scaffold406	0.73
Gh018_A01	Gr310_scaffold406	0.73
Gh018_A01	Gr311_scaffold406	0.74
Gh018_A01	Gr312_scaffold406	0.72
Gh018_A01	Gr313_scaffold406	0.71
Gh018_A01	Gr314_scaffold406	0.75
Gh018_A01	Gr315_scaffold406	0.72
Gh018_A01	Gr316_scaffold406	0.74
Gh018_A01	Gr317_scaffold406	0.74
Gh018_A01	Gr330_scaffold461	0.72
Gh018_A01	Gr331_scaffold461	0.73
Gh018_A01	Gr332_scaffold461	0.71
Gh018_A01	Gr333_scaffold461	0.73
Gh018_A01	Gr334_scaffold461	0.73
Gh018_A01	Gr335_scaffold461	0.77
Gh018_A01	Gr336_scaffold461	0.7
Gh018_A01	Gr337_scaffold461	0.71
Gh018_A01	Gr338_scaffold461	0.74
Gh018_A01	Gr339_scaffold461	0.73
Gh018_A01	Gr340_scaffold461	0.73
Gh018_A01	Gr342_scaffold461	0.72
Gh018_A01	Gr343_scaffold461	0.75
Gh018_A01	Gr353_scaffold520	0.73
Gh018_A01	Gr354_scaffold520	0.74
Gh018_A01	Gr363_scaffold555	0.7
Gh018_A01	Gr364_scaffold564	0.72
Gh018_A01	Gr329_scaffold461	0.64
Gh018_A01	Gr341_scaffold461	0.68
Gh018_A01	Gr210_D09	0.54
Gh019_A01	Gr238_D11	0.78
Gh019_A01	Gr095_D07	0.7
Gh020_A01	Gr096_D07	0.79
Gh020_A01	Gr095_D07	0.66
Gh020_A01	Gr238_D11	0.68
Gh021_A01	Gr095_D07	0.91
Gh021_A01	Gr238_D11	0.68
Gh022_A01	Gr095_D07	0.89
Gh022_A01	Gr096_D07	0.62
Gh022_A01	Gr238_D11	0.61
Gh024_A01	Gr095_D07	0.8
Gh024_A01	Gr096_D07	0.65
Gh024_A01	Gr238_D11	0.64
Gh025_A01	Gr095_D07	0.82
Gh025_A01	Gr096_D07	0.62
Gh025_A01	Gr238_D11	0.64
Gh026_A01	Gr079_D07	0.74
Gh026_A01	Gr084_D07	0.72
Gh026_A01	Gr080_D07	0.63
Gh026_A01	Gr081_D07	0.63
Gh026_A01	Gr082_D07	0.64
Gh026_A01	Gr083_D07	0.68
Gh026_A01	Gr230_D11	0.62
Gh027_A01	Gr080_D07	0.5
Gh027_A01	Gr081_D07	0.52
Gh027_A01	Gr082_D07	0.5
Gh027_A01	Gr084_D07	0.5
Gh028_A01	Gr006_D01	0.96
Gh029_A01	Gr005_D01	0.95
Gh030_A01	Gr002_D01	0.83
Gh030_A01	Gr004_D01	0.97
Gh030_A01	Gr001_D01	0.89
Gh030_A01	Gr003_D01	0.87
Gh030_A01	Gr055_D03	0.55
Gh030_A01	Gr056_D03	0.56
Gh030_A01	Gr279_scaffold228	0.57
Gh031_A01	Gr002_D01	0.86
Gh031_A01	Gr001_D01	0.89
Gh031_A01	Gr003_D01	0.93
Gh031_A01	Gr004_D01	0.94
Gh031_A01	Gr055_D03	0.56
Gh031_A01	Gr056_D03	0.57
Gh031_A01	Gr279_scaffold228	0.57
Gh033_A01	Gr002_D01	0.98
Gh033_A01	Gr004_D01	0.97
Gh033_A01	Gr001_D01	0.95
Gh033_A01	Gr003_D01	0.93
Gh033_A01	Gr055_D03	0.64
Gh033_A01	Gr056_D03	0.65
Gh034_A01	Gr002_D01	0.96
Gh034_A01	Gr001_D01	0.91
Gh034_A01	Gr003_D01	0.91
Gh034_A01	Gr004_D01	0.93
Gh034_A01	Gr055_D03	0.59
Gh034_A01	Gr056_D03	0.6
Gh034_A01	Gr279_scaffold228	0.57
Gh035_A01	Gr002_D01	0.86
Gh035_A01	Gr004_D01	0.88
Gh035_A01	Gr003_D01	0.81
Gh035_A01	Gr001_D01	0.97
Gh035_A01	Gr055_D03	0.57
Gh035_A01	Gr056_D03	0.56
Gh035_A01	Gr279_scaffold228	0.56
Gh037_A02	Gr045_D02	0.77
Gh037_A02	Gr046_D02	0.8
Gh037_A02	Gr105_D07	0.62
Gh037_A02	Gr293_scaffold377	0.64
Gh037_A02	Gr106_D07	0.52
Gh037_A02	Gr098_D07	0.51
Gh037_A02	Gr102_D07	0.51
Gh037_A02	Gr103_D07	0.53
Gh037_A02	Gr101_D07	0.51
Gh037_A02	Gr100_D07	0.51
Gh037_A02	Gr306_scaffold377	0.55
Gh037_A02	Gr295_scaffold377	0.56
Gh037_A02	Gr296_scaffold377	0.56
Gh037_A02	Gr303_scaffold377	0.55
Gh037_A02	Gr298_scaffold377	0.53
Gh038_A02	Gr045_D02	0.74
Gh038_A02	Gr097_D07	0.61
Gh038_A02	Gr098_D07	0.64
Gh038_A02	Gr099_D07	0.63
Gh038_A02	Gr100_D07	0.64
Gh038_A02	Gr101_D07	0.63
Gh038_A02	Gr102_D07	0.63
Gh038_A02	Gr103_D07	0.62
Gh038_A02	Gr106_D07	0.64
Gh038_A02	Gr107_D07	0.6
Gh038_A02	Gr105_D07	0.6
Gh038_A02	Gr294_scaffold377	0.58
Gh038_A02	Gr299_scaffold377	0.57
Gh038_A02	Gr304_scaffold377	0.6
Gh038_A02	Gr301_scaffold377	0.59
Gh038_A02	Gr306_scaffold377	0.54
Gh038_A02	Gr344_scaffold467	0.6
Gh038_A02	Gr305_scaffold377	0.58
Gh039_A02	Gr045_D02	0.74
Gh039_A02	Gr046_D02	0.7
Gh039_A02	Gr346_scaffold467	0.55
Gh039_A02	Gr106_D07	0.57
Gh039_A02	Gr098_D07	0.56
Gh039_A02	Gr099_D07	0.54
Gh039_A02	Gr104_D07	0.52
Gh039_A02	Gr102_D07	0.56
Gh039_A02	Gr103_D07	0.55
Gh039_A02	Gr101_D07	0.56
Gh039_A02	Gr100_D07	0.57
Gh039_A02	Gr105_D07	0.58
Gh039_A02	Gr097_D07	0.54
Gh039_A02	Gr107_D07	0.51
Gh039_A02	Gr294_scaffold377	0.55
Gh039_A02	Gr299_scaffold377	0.54
Gh039_A02	Gr304_scaffold377	0.5
Gh039_A02	Gr306_scaffold377	0.55
Gh039_A02	Gr344_scaffold467	0.51
Gh039_A02	Gr305_scaffold377	0.51
Gh039_A02	Gr303_scaffold377	0.51
Gh040_A02	Gr045_D02	0.93
Gh040_A02	Gr046_D02	0.85
Gh040_A02	Gr293_scaffold377	0.66
Gh040_A02	Gr306_scaffold377	0.61
Gh040_A02	Gr106_D07	0.53
Gh040_A02	Gr098_D07	0.53
Gh040_A02	Gr099_D07	0.51
Gh040_A02	Gr104_D07	0.52
Gh040_A02	Gr102_D07	0.51
Gh040_A02	Gr103_D07	0.55
Gh040_A02	Gr101_D07	0.52
Gh040_A02	Gr100_D07	0.52
Gh040_A02	Gr107_D07	0.52
Gh040_A02	Gr344_scaffold467	0.5
Gh040_A02	Gr305_scaffold377	0.54
Gh040_A02	Gr295_scaffold377	0.56
Gh040_A02	Gr296_scaffold377	0.55
Gh040_A02	Gr303_scaffold377	0.57
Gh040_A02	Gr298_scaffold377	0.55
Gh040_A02	Gr302_scaffold377	0.56
Gh040_A02	Gr345_scaffold467	0.55
Gh041_A02	Gr045_D02	0.75
Gh041_A02	Gr097_D07	0.61
Gh041_A02	Gr098_D07	0.64
Gh041_A02	Gr099_D07	0.63
Gh041_A02	Gr100_D07	0.64
Gh041_A02	Gr101_D07	0.63
Gh041_A02	Gr102_D07	0.63
Gh041_A02	Gr103_D07	0.63
Gh041_A02	Gr105_D07	0.6
Gh041_A02	Gr106_D07	0.63
Gh041_A02	Gr107_D07	0.61
Gh041_A02	Gr294_scaffold377	0.57
Gh041_A02	Gr299_scaffold377	0.56
Gh041_A02	Gr304_scaffold377	0.59
Gh041_A02	Gr301_scaffold377	0.59
Gh041_A02	Gr306_scaffold377	0.55
Gh041_A02	Gr344_scaffold467	0.6
Gh041_A02	Gr305_scaffold377	0.58
Gh042_A02	Gr045_D02	0.9
Gh042_A02	Gr046_D02	0.85
Gh042_A02	Gr293_scaffold377	0.64
Gh042_A02	Gr306_scaffold377	0.6
Gh042_A02	Gr106_D07	0.55
Gh042_A02	Gr098_D07	0.54
Gh042_A02	Gr099_D07	0.52
Gh042_A02	Gr104_D07	0.53
Gh042_A02	Gr102_D07	0.53
Gh042_A02	Gr103_D07	0.56
Gh042_A02	Gr101_D07	0.54
Gh042_A02	Gr100_D07	0.53
Gh042_A02	Gr097_D07	0.52
Gh042_A02	Gr301_scaffold377	0.52
Gh042_A02	Gr344_scaffold467	0.54
Gh042_A02	Gr305_scaffold377	0.55
Gh042_A02	Gr295_scaffold377	0.58
Gh042_A02	Gr296_scaffold377	0.55
Gh042_A02	Gr303_scaffold377	0.57
Gh042_A02	Gr298_scaffold377	0.55
Gh042_A02	Gr302_scaffold377	0.56
Gh042_A02	Gr345_scaffold467	0.56
Gh043_A02	Gr049_D02	0.95
Gh043_A02	Gr347_scaffold474	0.57
Gh043_A02	Gr038_D02	0.54
Gh044_A02	Gr048_D02	0.99
Gh045_A02	Gr033_D02	0.98
Gh045_A02	Gr308_scaffold403	0.82
Gh045_A02	Gr203_D09	0.79
Gh046_A02	Gr068_D05	0.99
Gh046_A02	Gr222_D10	0.76
Gh046_A02	Gr069_D05	0.6
Gh047_A02	Gr068_D05	0.81
Gh047_A02	Gr069_D05	0.96
Gh047_A02	Gr222_D10	0.74
Gh048_A03	Gr220_D09	0.94
Gh048_A03	Gr215_D09	0.93
Gh048_A03	Gr217_D09	0.93
Gh048_A03	Gr218_D09	0.94
Gh048_A03	Gr219_D09	0.95
Gh048_A03	Gr221_D09	0.92
Gh048_A03	Gr108_D07	0.73
Gh048_A03	Gr109_D07	0.75
Gh048_A03	Gr159_D07	0.71
Gh048_A03	Gr181_D08	0.74
Gh048_A03	Gr182_D08	0.72
Gh048_A03	Gr185_D08	0.7
Gh048_A03	Gr289_scaffold339	0.77
Gh048_A03	Gr180_D08	0.67
Gh048_A03	Gr183_D08	0.67
Gh048_A03	Gr184_D08	0.67
Gh049_A03	Gr163_D08	0.92
Gh049_A03	Gr164_D08	0.92
Gh049_A03	Gr175_D08	0.83
Gh049_A03	Gr172_D08	0.71
Gh049_A03	Gr174_D08	0.8
Gh049_A03	Gr160_D07	0.66
Gh049_A03	Gr162_D08	0.66
Gh049_A03	Gr165_D08	0.6
Gh049_A03	Gr171_D08	0.61
Gh049_A03	Gr173_D08	0.62
Gh049_A03	Gr176_D08	0.54
Gh049_A03	Gr177_D08	0.52
Gh049_A03	Gr166_D08	0.51
Gh049_A03	Gr168_D08	0.56
Gh049_A03	Gr169_D08	0.51
Gh049_A03	Gr178_D08	0.53
Gh050_A03	Gr165_D08	0.84
Gh050_A03	Gr176_D08	0.86
Gh050_A03	Gr177_D08	0.81
Gh050_A03	Gr178_D08	0.81
Gh050_A03	Gr168_D08	0.75
Gh050_A03	Gr171_D08	0.7
Gh050_A03	Gr160_D07	0.67
Gh050_A03	Gr169_D08	0.68
Gh050_A03	Gr172_D08	0.62
Gh050_A03	Gr173_D08	0.68
Gh050_A03	Gr175_D08	0.67
Gh051_A03	Gr165_D08	0.82
Gh051_A03	Gr162_D08	0.89
Gh051_A03	Gr163_D08	0.92
Gh051_A03	Gr164_D08	0.91
Gh051_A03	Gr175_D08	0.83
Gh051_A03	Gr160_D07	0.88
Gh051_A03	Gr166_D08	0.87
Gh051_A03	Gr178_D08	0.81
Gh051_A03	Gr168_D08	0.75
Gh051_A03	Gr169_D08	0.72
Gh051_A03	Gr170_D08	0.76
Gh051_A03	Gr171_D08	0.79
Gh051_A03	Gr172_D08	0.72
Gh051_A03	Gr173_D08	0.78
Gh051_A03	Gr174_D08	0.8
Gh051_A03	Gr176_D08	0.78
Gh051_A03	Gr177_D08	0.77
Gh051_A03	Gr179_D08	0.8
Gh052_A03	Gr165_D08	0.81
Gh052_A03	Gr162_D08	0.86
Gh052_A03	Gr160_D07	0.88
Gh052_A03	Gr166_D08	0.88
Gh052_A03	Gr178_D08	0.83
Gh052_A03	Gr179_D08	0.81
Gh052_A03	Gr168_D08	0.74
Gh052_A03	Gr170_D08	0.75
Gh052_A03	Gr171_D08	0.75
Gh052_A03	Gr172_D08	0.71
Gh052_A03	Gr173_D08	0.77
Gh052_A03	Gr175_D08	0.79
Gh052_A03	Gr176_D08	0.8
Gh052_A03	Gr177_D08	0.78
Gh052_A03	Gr169_D08	0.69
Gh053_A03	Gr165_D08	0.8
Gh053_A03	Gr162_D08	0.96
Gh053_A03	Gr163_D08	0.91
Gh053_A03	Gr164_D08	0.91
Gh053_A03	Gr160_D07	0.86
Gh053_A03	Gr171_D08	0.84
Gh053_A03	Gr173_D08	0.83
Gh053_A03	Gr175_D08	0.86
Gh053_A03	Gr168_D08	0.75
Gh053_A03	Gr169_D08	0.7
Gh053_A03	Gr172_D08	0.72
Gh053_A03	Gr174_D08	0.8
Gh053_A03	Gr176_D08	0.75
Gh053_A03	Gr177_D08	0.73
Gh054_A03	Gr058_D03	0.93
Gh054_A03	Gr059_D03	0.8
Gh054_A03	Gr057_D03	0.51
Gh054_A03	Gr284_scaffold298	0.51
Gh054_A03	Gr324_scaffold439	0.51
Gh054_A03	Gr325_scaffold439	0.5
Gh054_A03	Gr326_scaffold439	0.52
Gh057_A03	Gr048_D02	0.99
Gh058_A03	Gr049_D02	0.89
Gh058_A03	Gr347_scaffold474	0.56
Gh058_A03	Gr038_D02	0.54
Gh059_A03	Gr283_scaffold278	0.9
Gh060_A04	Gr267_D13	0.81
Gh060_A04	Gr268_D13	0.83
Gh060_A04	Gr269_D13	0.83
Gh060_A04	Gr270_D13	0.85
Gh060_A04	Gr273_D13	0.83
Gh060_A04	Gr271_D13	0.74
Gh060_A04	Gr275_scaffold149	0.71
Gh061_A04	Gr212_D09	0.77
Gh061_A04	Gr328_scaffold459	0.71
Gh061_A04	Gr357_scaffold535	0.71
Gh061_A04	Gr358_scaffold537	0.71
Gh061_A04	Gr359_scaffold537	0.79
Gh061_A04	Gr318_scaffold406	0.69
Gh061_A04	Gr356_scaffold535	0.64
Gh062_A04	Gr318_scaffold406	0.71
Gh062_A04	Gr328_scaffold459	0.78
Gh062_A04	Gr356_scaffold535	0.77
Gh062_A04	Gr357_scaffold535	0.76
Gh062_A04	Gr358_scaffold537	0.79
Gh062_A04	Gr359_scaffold537	0.79
Gh063_A04	Gr212_D09	0.74
Gh063_A04	Gr328_scaffold459	0.73
Gh063_A04	Gr357_scaffold535	0.75
Gh063_A04	Gr358_scaffold537	0.74
Gh063_A04	Gr359_scaffold537	0.76
Gh063_A04	Gr318_scaffold406	0.65
Gh063_A04	Gr356_scaffold535	0.68
Gh064_A04	Gr075_D06	0.93
Gh065_A04	Gr266_D13	0.97
Gh066_A04	Gr152_D07	0.77
Gh066_A04	Gr262_D11	0.53
Gh066_A04	Gr263_D11	0.55
Gh066_A04	Gr241_D11	0.53
Gh066_A04	Gr246_D11	0.5
Gh066_A04	Gr245_D11	0.52
Gh066_A04	Gr244_D11	0.52
Gh066_A04	Gr144_D07	0.53
Gh066_A04	Gr145_D07	0.53
Gh066_A04	Gr146_D07	0.52
Gh067_A04	Gr152_D07	0.97
Gh068_A04	Gr152_D07	0.66
Gh069_A04	Gr156_D07	0.96
Gh069_A04	Gr062_D04	0.69
Gh069_A04	Gr196_D08	0.54
Gh070_A05	Gr279_scaffold228	0.77
Gh070_A05	Gr001_D01	0.62
Gh070_A05	Gr002_D01	0.61
Gh070_A05	Gr004_D01	0.61
Gh070_A05	Gr055_D03	0.65
Gh070_A05	Gr056_D03	0.68
Gh070_A05	Gr003_D01	0.6
Gh071_A05	Gr055_D03	0.76
Gh071_A05	Gr056_D03	0.71
Gh071_A05	Gr279_scaffold228	0.71
Gh071_A05	Gr001_D01	0.62
Gh071_A05	Gr002_D01	0.62
Gh071_A05	Gr003_D01	0.61
Gh071_A05	Gr004_D01	0.62
Gh072_A05	Gr055_D03	0.82
Gh072_A05	Gr056_D03	0.77
Gh072_A05	Gr001_D01	0.6
Gh072_A05	Gr004_D01	0.62
Gh072_A05	Gr279_scaffold228	0.66
Gh072_A05	Gr002_D01	0.6
Gh072_A05	Gr003_D01	0.58
Gh073_A05	Gr055_D03	0.71
Gh073_A05	Gr056_D03	0.72
Gh073_A05	Gr279_scaffold228	0.61
Gh073_A05	Gr002_D01	0.6
Gh073_A05	Gr004_D01	0.6
Gh073_A05	Gr003_D01	0.57
Gh073_A05	Gr001_D01	0.6
Gh074_A05	Gr055_D03	0.82
Gh074_A05	Gr056_D03	0.76
Gh074_A05	Gr004_D01	0.61
Gh074_A05	Gr279_scaffold228	0.66
Gh074_A05	Gr002_D01	0.59
Gh074_A05	Gr003_D01	0.57
Gh074_A05	Gr001_D01	0.6
Gh075_A05	Gr284_scaffold298	0.83
Gh075_A05	Gr285_scaffold298	0.83
Gh075_A05	Gr286_scaffold298	0.8
Gh075_A05	Gr321_scaffold439	0.8
Gh075_A05	Gr322_scaffold439	0.8
Gh075_A05	Gr323_scaffold439	0.83
Gh075_A05	Gr324_scaffold439	0.83
Gh075_A05	Gr325_scaffold439	0.81
Gh075_A05	Gr327_scaffold439	0.85
Gh075_A05	Gr057_D03	0.68
Gh075_A05	Gr058_D03	0.53
Gh076_A05	Gr323_scaffold439	0.87
Gh076_A05	Gr327_scaffold439	0.87
Gh076_A05	Gr326_scaffold439	0.86
Gh076_A05	Gr324_scaffold439	0.87
Gh076_A05	Gr284_scaffold298	0.85
Gh076_A05	Gr285_scaffold298	0.86
Gh076_A05	Gr286_scaffold298	0.86
Gh076_A05	Gr325_scaffold439	0.86
Gh076_A05	Gr057_D03	0.7
Gh076_A05	Gr058_D03	0.54
Gh076_A05	Gr059_D03	0.55
Gh077_A05	Gr284_scaffold298	0.85
Gh077_A05	Gr285_scaffold298	0.84
Gh077_A05	Gr286_scaffold298	0.84
Gh077_A05	Gr321_scaffold439	0.82
Gh077_A05	Gr322_scaffold439	0.82
Gh077_A05	Gr323_scaffold439	0.85
Gh077_A05	Gr324_scaffold439	0.84
Gh077_A05	Gr325_scaffold439	0.84
Gh077_A05	Gr326_scaffold439	0.86
Gh077_A05	Gr327_scaffold439	0.85
Gh077_A05	Gr057_D03	0.69
Gh077_A05	Gr058_D03	0.53
Gh077_A05	Gr059_D03	0.56
Gh078_A05	Gr284_scaffold298	0.86
Gh078_A05	Gr285_scaffold298	0.85
Gh078_A05	Gr286_scaffold298	0.85
Gh078_A05	Gr321_scaffold439	0.83
Gh078_A05	Gr322_scaffold439	0.83
Gh078_A05	Gr323_scaffold439	0.87
Gh078_A05	Gr324_scaffold439	0.88
Gh078_A05	Gr325_scaffold439	0.85
Gh078_A05	Gr326_scaffold439	0.91
Gh078_A05	Gr327_scaffold439	0.88
Gh078_A05	Gr057_D03	0.7
Gh078_A05	Gr058_D03	0.53
Gh078_A05	Gr059_D03	0.56
Gh079_A05	Gr323_scaffold439	0.89
Gh079_A05	Gr327_scaffold439	0.89
Gh079_A05	Gr284_scaffold298	0.87
Gh079_A05	Gr285_scaffold298	0.87
Gh079_A05	Gr286_scaffold298	0.88
Gh079_A05	Gr324_scaffold439	0.9
Gh079_A05	Gr325_scaffold439	0.86
Gh079_A05	Gr326_scaffold439	0.88
Gh079_A05	Gr057_D03	0.72
Gh079_A05	Gr058_D03	0.56
Gh079_A05	Gr059_D03	0.56
Gh080_A05	Gr323_scaffold439	0.82
Gh080_A05	Gr326_scaffold439	0.82
Gh080_A05	Gr324_scaffold439	0.81
Gh080_A05	Gr284_scaffold298	0.82
Gh080_A05	Gr285_scaffold298	0.82
Gh080_A05	Gr286_scaffold298	0.82
Gh080_A05	Gr325_scaffold439	0.82
Gh080_A05	Gr057_D03	0.64
Gh080_A05	Gr058_D03	0.56
Gh080_A05	Gr059_D03	0.53
Gh081_A05	Gr321_scaffold439	0.85
Gh081_A05	Gr322_scaffold439	0.85
Gh081_A05	Gr323_scaffold439	0.87
Gh081_A05	Gr327_scaffold439	0.87
Gh081_A05	Gr284_scaffold298	0.85
Gh081_A05	Gr285_scaffold298	0.85
Gh081_A05	Gr286_scaffold298	0.85
Gh081_A05	Gr324_scaffold439	0.88
Gh081_A05	Gr325_scaffold439	0.84
Gh081_A05	Gr326_scaffold439	0.88
Gh081_A05	Gr057_D03	0.71
Gh081_A05	Gr058_D03	0.53
Gh081_A05	Gr059_D03	0.58
Gh082_A05	Gr321_scaffold439	0.81
Gh082_A05	Gr322_scaffold439	0.81
Gh082_A05	Gr323_scaffold439	0.83
Gh082_A05	Gr327_scaffold439	0.83
Gh082_A05	Gr284_scaffold298	0.86
Gh082_A05	Gr285_scaffold298	0.85
Gh082_A05	Gr286_scaffold298	0.84
Gh082_A05	Gr324_scaffold439	0.84
Gh082_A05	Gr325_scaffold439	0.85
Gh082_A05	Gr326_scaffold439	0.84
Gh082_A05	Gr057_D03	0.68
Gh082_A05	Gr058_D03	0.53
Gh082_A05	Gr059_D03	0.54
Gh083_A05	Gr284_scaffold298	0.84
Gh083_A05	Gr285_scaffold298	0.84
Gh083_A05	Gr286_scaffold298	0.83
Gh083_A05	Gr321_scaffold439	0.81
Gh083_A05	Gr322_scaffold439	0.81
Gh083_A05	Gr323_scaffold439	0.83
Gh083_A05	Gr324_scaffold439	0.85
Gh083_A05	Gr325_scaffold439	0.82
Gh083_A05	Gr327_scaffold439	0.84
Gh083_A05	Gr057_D03	0.68
Gh083_A05	Gr058_D03	0.51
Gh084_A05	Gr057_D03	0.96
Gh084_A05	Gr284_scaffold298	0.71
Gh084_A05	Gr321_scaffold439	0.71
Gh084_A05	Gr322_scaffold439	0.71
Gh084_A05	Gr324_scaffold439	0.71
Gh084_A05	Gr326_scaffold439	0.71
Gh084_A05	Gr285_scaffold298	0.69
Gh084_A05	Gr286_scaffold298	0.69
Gh084_A05	Gr323_scaffold439	0.7
Gh084_A05	Gr325_scaffold439	0.69
Gh084_A05	Gr327_scaffold439	0.69
Gh084_A05	Gr058_D03	0.52
Gh084_A05	Gr059_D03	0.54
Gh085_A05	Gr220_D09	0.93
Gh085_A05	Gr215_D09	0.97
Gh085_A05	Gr217_D09	0.98
Gh085_A05	Gr218_D09	0.93
Gh085_A05	Gr219_D09	0.95
Gh085_A05	Gr221_D09	0.94
Gh085_A05	Gr108_D07	0.75
Gh085_A05	Gr109_D07	0.75
Gh085_A05	Gr159_D07	0.71
Gh085_A05	Gr181_D08	0.74
Gh085_A05	Gr182_D08	0.72
Gh085_A05	Gr185_D08	0.72
Gh085_A05	Gr289_scaffold339	0.76
Gh085_A05	Gr180_D08	0.68
Gh085_A05	Gr183_D08	0.66
Gh086_A06	Gr055_D03	0.7
Gh086_A06	Gr056_D03	0.71
Gh086_A06	Gr001_D01	0.67
Gh086_A06	Gr002_D01	0.67
Gh086_A06	Gr003_D01	0.67
Gh086_A06	Gr004_D01	0.66
Gh087_A06	Gr072_D06	0.83
Gh088_A06	Gr075_D06	0.58
Gh089_A06	Gr238_D11	0.67
Gh089_A06	Gr095_D07	0.6
Gh090_A06	Gr095_D07	0.88
Gh090_A06	Gr238_D11	0.66
Gh091_A06	Gr095_D07	0.93
Gh091_A06	Gr238_D11	0.71
Gh091_A06	Gr096_D07	0.68
Gh091_A06	Gr338_scaffold461	0.51
Gh092_A06	Gr095_D07	0.83
Gh092_A06	Gr096_D07	0.63
Gh092_A06	Gr238_D11	0.64
Gh093_A06	Gr029_D02	0.7
Gh093_A06	Gr032_D02	0.7
Gh093_A06	Gr028_D02	0.62
Gh093_A06	Gr031_D02	0.56
Gh093_A06	Gr240_D11	0.54
Gh093_A06	Gr256_D11	0.53
Gh093_A06	Gr257_D11	0.53
Gh093_A06	Gr259_D11	0.52
Gh093_A06	Gr260_D11	0.53
Gh093_A06	Gr264_D11	0.56
Gh094_A07	Gr161_D07	0.95
Gh095_A08	Gr197_D08	0.98
Gh096_A08	Gr197_D08	0.96
Gh097_A09	Gr204_D09	0.97
Gh097_A09	Gr205_D09	0.64
Gh097_A09	Gr206_D09	0.66
Gh097_A09	Gr207_D09	0.63
Gh097_A09	Gr208_D09	0.63
Gh098_A09	Gr205_D09	0.9
Gh098_A09	Gr206_D09	0.8
Gh098_A09	Gr204_D09	0.66
Gh098_A09	Gr207_D09	0.65
Gh099_A09	Gr205_D09	0.83
Gh099_A09	Gr206_D09	0.75
Gh099_A09	Gr207_D09	0.72
Gh099_A09	Gr208_D09	0.74
Gh099_A09	Gr204_D09	0.63
Gh100_A09	Gr205_D09	0.89
Gh100_A09	Gr206_D09	0.79
Gh100_A09	Gr207_D09	0.71
Gh100_A09	Gr208_D09	0.79
Gh100_A09	Gr204_D09	0.66
Gh101_A09	Gr205_D09	0.86
Gh101_A09	Gr206_D09	0.73
Gh101_A09	Gr208_D09	0.74
Gh101_A09	Gr204_D09	0.62
Gh101_A09	Gr207_D09	0.69
Gh102_A09	Gr205_D09	0.91
Gh102_A09	Gr206_D09	0.8
Gh102_A09	Gr207_D09	0.7
Gh102_A09	Gr208_D09	0.79
Gh102_A09	Gr204_D09	0.66
Gh104_A09	Gr205_D09	0.87
Gh104_A09	Gr206_D09	0.85
Gh104_A09	Gr208_D09	0.84
Gh104_A09	Gr207_D09	0.75
Gh104_A09	Gr204_D09	0.66
Gh105_A09	Gr205_D09	0.93
Gh105_A09	Gr206_D09	0.83
Gh105_A09	Gr208_D09	0.86
Gh105_A09	Gr204_D09	0.67
Gh105_A09	Gr207_D09	0.67
Gh106_A09	Gr205_D09	0.91
Gh106_A09	Gr206_D09	0.83
Gh106_A09	Gr208_D09	0.84
Gh106_A09	Gr204_D09	0.68
Gh106_A09	Gr207_D09	0.7
Gh107_A09	Gr205_D09	0.94
Gh107_A09	Gr206_D09	0.91
Gh107_A09	Gr208_D09	0.92
Gh107_A09	Gr207_D09	0.71
Gh107_A09	Gr204_D09	0.7
Gh108_A09	Gr207_D09	0.93
Gh108_A09	Gr205_D09	0.72
Gh108_A09	Gr206_D09	0.74
Gh108_A09	Gr208_D09	0.77
Gh108_A09	Gr204_D09	0.62
Gh109_A09	Gr205_D09	0.92
Gh109_A09	Gr206_D09	0.86
Gh109_A09	Gr208_D09	0.88
Gh109_A09	Gr207_D09	0.71
Gh109_A09	Gr204_D09	0.69
Gh110_A09	Gr207_D09	0.78
Gh110_A09	Gr205_D09	0.63
Gh110_A09	Gr206_D09	0.64
Gh110_A09	Gr208_D09	0.64
Gh110_A09	Gr204_D09	0.56
Gh111_A09	Gr280_scaffold242	0.88
Gh112_A09	Gr223_D10	0.72
Gh112_A09	Gr224_D10	0.56
Gh115_A09	Gr199_D09	0.94
Gh115_A09	Gr200_D09	0.72
Gh115_A09	Gr198_D09	0.53
Gh116_A09	Gr200_D09	0.89
Gh116_A09	Gr199_D09	0.66
Gh117_A09	Gr277_scaffold228	0.96
Gh117_A09	Gr278_scaffold228	0.94
Gh119_A09	Gr193_D08	0.89
Gh119_A09	Gr195_D08	0.81
Gh119_A09	Gr191_D08	0.78
Gh119_A09	Gr192_D08	0.78
Gh119_A09	Gr010_D01	0.5
Gh120_A09	Gr193_D08	0.85
Gh120_A09	Gr195_D08	0.83
Gh120_A09	Gr191_D08	0.71
Gh120_A09	Gr192_D08	0.78
Gh120_A09	Gr194_D08	0.78
Gh120_A09	Gr007_D01	0.52
Gh120_A09	Gr010_D01	0.54
Gh120_A09	Gr013_D01	0.51
Gh120_A09	Gr014_D01	0.5
Gh120_A09	Gr015_D01	0.51
Gh120_A09	Gr017_D01	0.53
Gh121_A09	Gr193_D08	0.85
Gh121_A09	Gr192_D08	0.74
Gh121_A09	Gr194_D08	0.75
Gh121_A09	Gr195_D08	0.79
Gh121_A09	Gr191_D08	0.68
Gh121_A09	Gr007_D01	0.5
Gh121_A09	Gr010_D01	0.52
Gh122_A09	Gr194_D08	0.81
Gh122_A09	Gr192_D08	0.73
Gh122_A09	Gr193_D08	0.78
Gh122_A09	Gr195_D08	0.73
Gh122_A09	Gr191_D08	0.68
Gh122_A09	Gr007_D01	0.5
Gh122_A09	Gr010_D01	0.52
Gh123_A09	Gr193_D08	0.81
Gh123_A09	Gr195_D08	0.81
Gh123_A09	Gr192_D08	0.75
Gh123_A09	Gr194_D08	0.77
Gh123_A09	Gr191_D08	0.6
Gh125_A09	Gr193_D08	0.73
Gh125_A09	Gr195_D08	0.7
Gh125_A09	Gr192_D08	0.69
Gh125_A09	Gr191_D08	0.59
Gh126_A09	Gr193_D08	0.83
Gh126_A09	Gr194_D08	0.81
Gh126_A09	Gr192_D08	0.76
Gh126_A09	Gr195_D08	0.8
Gh126_A09	Gr191_D08	0.68
Gh126_A09	Gr010_D01	0.51
Gh127_A09	Gr012_D01	0.8
Gh127_A09	Gr022_D01	0.89
Gh127_A09	Gr023_D01	0.97
Gh127_A09	Gr007_D01	0.74
Gh127_A09	Gr008_D01	0.71
Gh127_A09	Gr010_D01	0.77
Gh127_A09	Gr011_D01	0.79
Gh127_A09	Gr013_D01	0.79
Gh127_A09	Gr014_D01	0.76
Gh127_A09	Gr015_D01	0.79
Gh127_A09	Gr020_D01	0.76
Gh127_A09	Gr017_D01	0.69
Gh127_A09	Gr193_D08	0.52
Gh127_A09	Gr191_D08	0.53
Gh128_A09	Gr011_D01	0.81
Gh128_A09	Gr012_D01	0.83
Gh128_A09	Gr014_D01	0.82
Gh128_A09	Gr022_D01	0.97
Gh128_A09	Gr013_D01	0.79
Gh128_A09	Gr015_D01	0.79
Gh128_A09	Gr021_D01	0.75
Gh128_A09	Gr009_D01	0.69
Gh129_A10	Gr222_D10	0.7
Gh129_A10	Gr069_D05	0.69
Gh131_A10	Gr225_D10	0.96
Gh131_A10	Gr034_D02	0.69
Gh131_A10	Gr037_D02	0.64
Gh131_A10	Gr035_D02	0.52
Gh131_A10	Gr036_D02	0.58
Gh132_A11	Gr071_D05	0.72
Gh132_A11	Gr235_D11	0.71
Gh132_A11	Gr234_D11	0.57
Gh133_A11	Gr163_D08	0.51
Gh133_A11	Gr164_D08	0.51
Gh134_A11	Gr231_D11	0.97
Gh134_A11	Gr352_scaffold495	0.95
Gh134_A11	Gr232_D11	0.51
Gh134_A11	Gr202_D09	0.52
Gh137_A11	Gr232_D11	0.92
Gh137_A11	Gr202_D09	0.54
Gh138_A12	Gr220_D09	0.84
Gh138_A12	Gr217_D09	0.82
Gh138_A12	Gr221_D09	0.84
Gh138_A12	Gr215_D09	0.81
Gh138_A12	Gr219_D09	0.81
Gh138_A12	Gr216_D09	0.8
Gh138_A12	Gr218_D09	0.71
Gh138_A12	Gr108_D07	0.63
Gh138_A12	Gr109_D07	0.65
Gh138_A12	Gr159_D07	0.65
Gh138_A12	Gr180_D08	0.68
Gh138_A12	Gr181_D08	0.65
Gh138_A12	Gr185_D08	0.65
Gh138_A12	Gr289_scaffold339	0.65
Gh138_A12	Gr182_D08	0.58
Gh139_A12	Gr220_D09	0.86
Gh139_A12	Gr217_D09	0.82
Gh139_A12	Gr221_D09	0.84
Gh139_A12	Gr215_D09	0.81
Gh139_A12	Gr219_D09	0.81
Gh139_A12	Gr216_D09	0.81
Gh139_A12	Gr218_D09	0.75
Gh139_A12	Gr108_D07	0.64
Gh139_A12	Gr109_D07	0.66
Gh139_A12	Gr159_D07	0.66
Gh139_A12	Gr180_D08	0.67
Gh139_A12	Gr181_D08	0.66
Gh139_A12	Gr183_D08	0.66
Gh139_A12	Gr185_D08	0.65
Gh139_A12	Gr289_scaffold339	0.67
Gh139_A12	Gr182_D08	0.6
Gh140_A12	Gr347_scaffold474	0.94
Gh140_A12	Gr038_D02	0.54
Gh140_A12	Gr049_D02	0.54
Gh141_A12	Gr311_scaffold406	0.88
Gh141_A12	Gr338_scaffold461	0.86
Gh141_A12	Gr209_D09	0.85
Gh141_A12	Gr330_scaffold461	0.86
Gh141_A12	Gr335_scaffold461	0.83
Gh141_A12	Gr340_scaffold461	0.8
Gh141_A12	Gr211_D09	0.76
Gh141_A12	Gr213_D09	0.73
Gh141_A12	Gr288_scaffold333	0.75
Gh141_A12	Gr309_scaffold406	0.79
Gh141_A12	Gr312_scaffold406	0.77
Gh141_A12	Gr313_scaffold406	0.76
Gh141_A12	Gr314_scaffold406	0.73
Gh141_A12	Gr315_scaffold406	0.74
Gh141_A12	Gr316_scaffold406	0.79
Gh141_A12	Gr331_scaffold461	0.77
Gh141_A12	Gr332_scaffold461	0.78
Gh141_A12	Gr337_scaffold461	0.75
Gh141_A12	Gr339_scaffold461	0.79
Gh141_A12	Gr342_scaffold461	0.75
Gh141_A12	Gr343_scaffold461	0.8
Gh141_A12	Gr074_D06	0.7
Gh142_A12	Gr209_D09	0.74
Gh142_A12	Gr214_D09	0.74
Gh142_A12	Gr310_scaffold406	0.74
Gh142_A12	Gr313_scaffold406	0.75
Gh142_A12	Gr314_scaffold406	0.72
Gh142_A12	Gr315_scaffold406	0.78
Gh142_A12	Gr317_scaffold406	0.72
Gh142_A12	Gr330_scaffold461	0.72
Gh142_A12	Gr331_scaffold461	0.73
Gh142_A12	Gr333_scaffold461	0.77
Gh142_A12	Gr334_scaffold461	0.72
Gh142_A12	Gr336_scaffold461	0.73
Gh142_A12	Gr338_scaffold461	0.74
Gh142_A12	Gr339_scaffold461	0.74
Gh142_A12	Gr340_scaffold461	0.72
Gh142_A12	Gr341_scaffold461	0.72
Gh142_A12	Gr342_scaffold461	0.71
Gh142_A12	Gr343_scaffold461	0.75
Gh142_A12	Gr353_scaffold520	0.74
Gh142_A12	Gr354_scaffold520	0.75
Gh142_A12	Gr364_scaffold564	0.74
Gh142_A12	Gr074_D06	0.65
Gh142_A12	Gr210_D09	0.68
Gh142_A12	Gr213_D09	0.62
Gh142_A12	Gr288_scaffold333	0.64
Gh142_A12	Gr312_scaffold406	0.65
Gh142_A12	Gr316_scaffold406	0.65
Gh142_A12	Gr337_scaffold461	0.61
Gh142_A12	Gr363_scaffold555	0.68
Gh142_A12	Gr329_scaffold461	0.58
Gh143_A12	Gr313_scaffold406	0.87
Gh143_A12	Gr339_scaffold461	0.87
Gh143_A12	Gr331_scaffold461	0.84
Gh143_A12	Gr211_D09	0.83
Gh143_A12	Gr312_scaffold406	0.88
Gh143_A12	Gr340_scaffold461	0.86
Gh143_A12	Gr315_scaffold406	0.9
Gh143_A12	Gr342_scaffold461	0.9
Gh143_A12	Gr309_scaffold406	0.82
Gh143_A12	Gr316_scaffold406	0.83
Gh143_A12	Gr335_scaffold461	0.85
Gh143_A12	Gr337_scaffold461	0.87
Gh143_A12	Gr343_scaffold461	0.85
Gh143_A12	Gr074_D06	0.75
Gh143_A12	Gr209_D09	0.78
Gh143_A12	Gr213_D09	0.8
Gh143_A12	Gr288_scaffold333	0.76
Gh143_A12	Gr311_scaffold406	0.78
Gh143_A12	Gr330_scaffold461	0.79
Gh143_A12	Gr338_scaffold461	0.79
Gh144_A12	Gr211_D09	0.83
Gh144_A12	Gr209_D09	0.73
Gh144_A12	Gr214_D09	0.72
Gh144_A12	Gr310_scaffold406	0.74
Gh144_A12	Gr312_scaffold406	0.74
Gh144_A12	Gr313_scaffold406	0.77
Gh144_A12	Gr314_scaffold406	0.76
Gh144_A12	Gr315_scaffold406	0.77
Gh144_A12	Gr316_scaffold406	0.75
Gh144_A12	Gr330_scaffold461	0.71
Gh144_A12	Gr331_scaffold461	0.73
Gh144_A12	Gr333_scaffold461	0.73
Gh144_A12	Gr334_scaffold461	0.75
Gh144_A12	Gr336_scaffold461	0.76
Gh144_A12	Gr337_scaffold461	0.75
Gh144_A12	Gr338_scaffold461	0.75
Gh144_A12	Gr339_scaffold461	0.78
Gh144_A12	Gr340_scaffold461	0.74
Gh144_A12	Gr341_scaffold461	0.71
Gh144_A12	Gr342_scaffold461	0.74
Gh144_A12	Gr343_scaffold461	0.77
Gh144_A12	Gr353_scaffold520	0.74
Gh144_A12	Gr354_scaffold520	0.75
Gh144_A12	Gr363_scaffold555	0.77
Gh144_A12	Gr364_scaffold564	0.73
Gh144_A12	Gr074_D06	0.63
Gh144_A12	Gr210_D09	0.61
Gh144_A12	Gr213_D09	0.63
Gh144_A12	Gr288_scaffold333	0.67
Gh144_A12	Gr317_scaffold406	0.7
Gh144_A12	Gr329_scaffold461	0.66
Gh145_A12	Gr209_D09	0.8
Gh145_A12	Gr211_D09	0.89
Gh145_A12	Gr214_D09	0.81
Gh145_A12	Gr310_scaffold406	0.84
Gh145_A12	Gr314_scaffold406	0.84
Gh145_A12	Gr315_scaffold406	0.84
Gh145_A12	Gr316_scaffold406	0.81
Gh145_A12	Gr317_scaffold406	0.82
Gh145_A12	Gr330_scaffold461	0.81
Gh145_A12	Gr331_scaffold461	0.84
Gh145_A12	Gr333_scaffold461	0.84
Gh145_A12	Gr334_scaffold461	0.83
Gh145_A12	Gr336_scaffold461	0.82
Gh145_A12	Gr337_scaffold461	0.81
Gh145_A12	Gr338_scaffold461	0.82
Gh145_A12	Gr339_scaffold461	0.83
Gh145_A12	Gr340_scaffold461	0.81
Gh145_A12	Gr342_scaffold461	0.8
Gh145_A12	Gr343_scaffold461	0.82
Gh145_A12	Gr353_scaffold520	0.82
Gh145_A12	Gr354_scaffold520	0.84
Gh145_A12	Gr363_scaffold555	0.81
Gh145_A12	Gr364_scaffold564	0.83
Gh145_A12	Gr210_D09	0.71
Gh145_A12	Gr312_scaffold406	0.8
Gh145_A12	Gr313_scaffold406	0.8
Gh145_A12	Gr341_scaffold461	0.76
Gh145_A12	Gr074_D06	0.66
Gh145_A12	Gr213_D09	0.66
Gh145_A12	Gr288_scaffold333	0.7
Gh145_A12	Gr329_scaffold461	0.63
Gh145_A12	Gr038_D02	0.5
Gh146_A12	Gr313_scaffold406	0.86
Gh146_A12	Gr329_scaffold461	0.86
Gh146_A12	Gr363_scaffold555	0.86
Gh146_A12	Gr310_scaffold406	0.83
Gh146_A12	Gr354_scaffold520	0.86
Gh146_A12	Gr353_scaffold520	0.85
Gh146_A12	Gr364_scaffold564	0.84
Gh146_A12	Gr336_scaffold461	0.88
Gh146_A12	Gr334_scaffold461	0.82
Gh146_A12	Gr314_scaffold406	0.87
Gh146_A12	Gr339_scaffold461	0.87
Gh146_A12	Gr331_scaffold461	0.83
Gh146_A12	Gr211_D09	0.83
Gh146_A12	Gr311_scaffold406	0.81
Gh146_A12	Gr338_scaffold461	0.83
Gh146_A12	Gr209_D09	0.81
Gh146_A12	Gr312_scaffold406	0.85
Gh146_A12	Gr330_scaffold461	0.81
Gh146_A12	Gr340_scaffold461	0.84
Gh146_A12	Gr315_scaffold406	0.88
Gh146_A12	Gr342_scaffold461	0.87
Gh146_A12	Gr316_scaffold406	0.82
Gh146_A12	Gr335_scaffold461	0.83
Gh146_A12	Gr337_scaffold461	0.84
Gh146_A12	Gr343_scaffold461	0.84
Gh146_A12	Gr074_D06	0.76
Gh146_A12	Gr213_D09	0.77
Gh146_A12	Gr288_scaffold333	0.78
Gh146_A12	Gr309_scaffold406	0.79
Gh146_A12	Gr332_scaffold461	0.79
Gh146_A12	Gr096_D07	0.52
Gh146_A12	Gr210_D09	0.5
Gh147_A12	Gr313_scaffold406	0.81
Gh147_A12	Gr209_D09	0.81
Gh147_A12	Gr211_D09	0.87
Gh147_A12	Gr214_D09	0.8
Gh147_A12	Gr309_scaffold406	0.86
Gh147_A12	Gr310_scaffold406	0.84
Gh147_A12	Gr311_scaffold406	0.84
Gh147_A12	Gr312_scaffold406	0.81
Gh147_A12	Gr314_scaffold406	0.84
Gh147_A12	Gr315_scaffold406	0.83
Gh147_A12	Gr316_scaffold406	0.81
Gh147_A12	Gr317_scaffold406	0.8
Gh147_A12	Gr330_scaffold461	0.83
Gh147_A12	Gr331_scaffold461	0.82
Gh147_A12	Gr332_scaffold461	0.82
Gh147_A12	Gr333_scaffold461	0.82
Gh147_A12	Gr334_scaffold461	0.82
Gh147_A12	Gr335_scaffold461	0.9
Gh147_A12	Gr336_scaffold461	0.81
Gh147_A12	Gr337_scaffold461	0.82
Gh147_A12	Gr338_scaffold461	0.84
Gh147_A12	Gr339_scaffold461	0.84
Gh147_A12	Gr340_scaffold461	0.82
Gh147_A12	Gr342_scaffold461	0.8
Gh147_A12	Gr343_scaffold461	0.82
Gh147_A12	Gr353_scaffold520	0.83
Gh147_A12	Gr354_scaffold520	0.84
Gh147_A12	Gr363_scaffold555	0.81
Gh147_A12	Gr364_scaffold564	0.81
Gh147_A12	Gr288_scaffold333	0.72
Gh147_A12	Gr341_scaffold461	0.76
Gh147_A12	Gr074_D06	0.67
Gh147_A12	Gr210_D09	0.69
Gh147_A12	Gr213_D09	0.68
Gh147_A12	Gr329_scaffold461	0.63
Gh149_A12	Gr213_D09	0.8
Gh149_A12	Gr313_scaffold406	0.9
Gh149_A12	Gr339_scaffold461	0.94
Gh149_A12	Gr331_scaffold461	0.88
Gh149_A12	Gr211_D09	0.87
Gh149_A12	Gr311_scaffold406	0.85
Gh149_A12	Gr338_scaffold461	0.86
Gh149_A12	Gr209_D09	0.83
Gh149_A12	Gr312_scaffold406	0.91
Gh149_A12	Gr330_scaffold461	0.87
Gh149_A12	Gr340_scaffold461	0.86
Gh149_A12	Gr315_scaffold406	0.84
Gh149_A12	Gr342_scaffold461	0.85
Gh149_A12	Gr337_scaffold461	0.89
Gh149_A12	Gr335_scaffold461	0.91
Gh149_A12	Gr332_scaffold461	0.84
Gh149_A12	Gr309_scaffold406	0.89
Gh149_A12	Gr316_scaffold406	0.89
Gh149_A12	Gr343_scaffold461	0.9
Gh149_A12	Gr074_D06	0.76
Gh149_A12	Gr288_scaffold333	0.78
Gh150_A12	Gr290_scaffold355	0.91
Gh150_A12	Gr291_scaffold355	0.91
Gh150_A12	Gr355_scaffold527	0.89
Gh150_A12	Gr281_scaffold254	0.76
Gh150_A12	Gr282_scaffold254	0.76
Gh151_A12	Gr291_scaffold355	0.84
Gh151_A12	Gr355_scaffold527	0.83
Gh151_A12	Gr282_scaffold254	0.65
Gh152_A12	Gr290_scaffold355	0.87
Gh152_A12	Gr291_scaffold355	0.88
Gh152_A12	Gr355_scaffold527	0.84
Gh152_A12	Gr281_scaffold254	0.7
Gh152_A12	Gr282_scaffold254	0.66
Gh153_A12	Gr290_scaffold355	0.9
Gh153_A12	Gr291_scaffold355	0.89
Gh153_A12	Gr355_scaffold527	0.83
Gh153_A12	Gr281_scaffold254	0.73
Gh153_A12	Gr282_scaffold254	0.66
Gh154_A12	Gr290_scaffold355	0.96
Gh154_A12	Gr291_scaffold355	0.93
Gh154_A12	Gr355_scaffold527	0.82
Gh154_A12	Gr281_scaffold254	0.74
Gh154_A12	Gr282_scaffold254	0.64
Gh155_A12	Gr290_scaffold355	0.86
Gh155_A12	Gr291_scaffold355	0.86
Gh155_A12	Gr355_scaffold527	0.84
Gh155_A12	Gr281_scaffold254	0.72
Gh155_A12	Gr282_scaffold254	0.73
Gh156_A12	Gr211_D09	0.82
Gh156_A12	Gr311_scaffold406	0.81
Gh156_A12	Gr288_scaffold333	0.96
Gh156_A12	Gr209_D09	0.73
Gh156_A12	Gr309_scaffold406	0.76
Gh156_A12	Gr310_scaffold406	0.72
Gh156_A12	Gr312_scaffold406	0.72
Gh156_A12	Gr313_scaffold406	0.71
Gh156_A12	Gr314_scaffold406	0.74
Gh156_A12	Gr315_scaffold406	0.71
Gh156_A12	Gr316_scaffold406	0.73
Gh156_A12	Gr317_scaffold406	0.7
Gh156_A12	Gr330_scaffold461	0.72
Gh156_A12	Gr331_scaffold461	0.72
Gh156_A12	Gr332_scaffold461	0.72
Gh156_A12	Gr334_scaffold461	0.72
Gh156_A12	Gr335_scaffold461	0.78
Gh156_A12	Gr337_scaffold461	0.71
Gh156_A12	Gr338_scaffold461	0.74
Gh156_A12	Gr339_scaffold461	0.73
Gh156_A12	Gr340_scaffold461	0.72
Gh156_A12	Gr342_scaffold461	0.71
Gh156_A12	Gr343_scaffold461	0.72
Gh156_A12	Gr353_scaffold520	0.71
Gh156_A12	Gr354_scaffold520	0.72
Gh156_A12	Gr363_scaffold555	0.73
Gh156_A12	Gr364_scaffold564	0.71
Gh156_A12	Gr074_D06	0.69
Gh156_A12	Gr213_D09	0.7
Gh156_A12	Gr214_D09	0.69
Gh156_A12	Gr333_scaffold461	0.7
Gh156_A12	Gr336_scaffold461	0.7
Gh156_A12	Gr341_scaffold461	0.63
Gh156_A12	Gr329_scaffold461	0.58
Gh156_A12	Gr210_D09	0.59
Gh157_A12	Gr289_scaffold339	0.95
Gh157_A12	Gr108_D07	0.73
Gh157_A12	Gr109_D07	0.74
Gh157_A12	Gr159_D07	0.74
Gh157_A12	Gr180_D08	0.74
Gh157_A12	Gr181_D08	0.75
Gh157_A12	Gr185_D08	0.74
Gh157_A12	Gr220_D09	0.79
Gh157_A12	Gr221_D09	0.74
Gh157_A12	Gr182_D08	0.69
Gh157_A12	Gr183_D08	0.7
Gh157_A12	Gr215_D09	0.69
Gh157_A12	Gr216_D09	0.67
Gh157_A12	Gr217_D09	0.69
Gh157_A12	Gr218_D09	0.68
Gh157_A12	Gr219_D09	0.7
Gh160_A12	Gr033_D02	0.82
Gh160_A12	Gr203_D09	0.84
Gh160_A12	Gr308_scaffold403	0.98
Gh161_A13	Gr267_D13	0.71
Gh161_A13	Gr269_D13	0.72
Gh161_A13	Gr270_D13	0.71
Gh161_A13	Gr273_D13	0.72
Gh161_A13	Gr268_D13	0.7
Gh161_A13	Gr271_D13	0.65
Gh161_A13	Gr275_scaffold149	0.7
Gh162_A13	Gr267_D13	0.73
Gh162_A13	Gr269_D13	0.73
Gh162_A13	Gr270_D13	0.73
Gh162_A13	Gr273_D13	0.74
Gh162_A13	Gr275_scaffold149	0.77
Gh162_A13	Gr268_D13	0.69
Gh162_A13	Gr271_D13	0.62
Gh163_A13	Gr274_scaffold132	0.86
Gh165_A13	Gr196_D08	0.97
Gh165_A13	Gr156_D07	0.53
Gh165_A13	Gr062_D04	0.54
Gh167_D01	Gr212_D09	0.75
Gh167_D01	Gr328_scaffold459	0.77
Gh167_D01	Gr358_scaffold537	0.77
Gh167_D01	Gr359_scaffold537	0.77
Gh167_D01	Gr356_scaffold535	0.68
Gh168_D01	Gr024_D01	0.99
Gh169_D02	Gr033_D02	0.99
Gh169_D02	Gr308_scaffold403	0.82
Gh169_D02	Gr203_D09	0.79
Gh170_D03	Gr058_D03	0.84
Gh170_D03	Gr059_D03	0.95
Gh170_D03	Gr057_D03	0.53
Gh170_D03	Gr284_scaffold298	0.54
Gh170_D03	Gr285_scaffold298	0.53
Gh170_D03	Gr286_scaffold298	0.56
Gh170_D03	Gr323_scaffold439	0.55
Gh170_D03	Gr324_scaffold439	0.55
Gh170_D03	Gr325_scaffold439	0.55
Gh170_D03	Gr326_scaffold439	0.54
Gh170_D03	Gr327_scaffold439	0.58
Gh171_D03	Gr058_D03	0.76
Gh171_D03	Gr059_D03	0.77
Gh171_D03	Gr284_scaffold298	0.51
Gh171_D03	Gr286_scaffold298	0.52
Gh171_D03	Gr323_scaffold439	0.5
Gh171_D03	Gr324_scaffold439	0.51
Gh171_D03	Gr325_scaffold439	0.5
Gh172_D03	Gr058_D03	0.97
Gh172_D03	Gr059_D03	0.83
Gh172_D03	Gr284_scaffold298	0.51
Gh172_D03	Gr285_scaffold298	0.51
Gh172_D03	Gr326_scaffold439	0.53
Gh172_D03	Gr327_scaffold439	0.51
Gh173_D04	Gr066_D04	0.99
Gh174_D04	Gr156_D07	0.97
Gh174_D04	Gr062_D04	0.68
Gh174_D04	Gr196_D08	0.53
Gh176_D05	Gr025_D01	0.97
Gh177_D05	Gr060_D03	0.99
Gh178_D05	Gr070_D05	0.93
Gh178_D05	Gr350_scaffold478	0.94
Gh179_D05	Gr070_D05	0.95
Gh179_D05	Gr350_scaffold478	0.94
Gh180_D05	Gr070_D05	0.98
Gh180_D05	Gr350_scaffold478	0.94
Gh181_D05	Gr287_scaffold301	0.95
Gh183_D06	Gr155_D07	0.97
Gh183_D06	Gr297_scaffold377	0.53
Gh184_D06	Gr073_D06	0.99
Gh185_D07	Gr161_D07	0.96
Gh186_D07	Gr155_D07	0.99
Gh186_D07	Gr297_scaffold377	0.54
Gh187_D07	Gr068_D05	0.84
Gh187_D07	Gr222_D10	0.76
Gh187_D07	Gr069_D05	0.69
Gh188_D07	Gr068_D05	0.92
Gh188_D07	Gr222_D10	0.8
Gh188_D07	Gr154_D07	0.57
Gh189_D07	Gr068_D05	0.96
Gh189_D07	Gr069_D05	0.76
Gh189_D07	Gr222_D10	0.73
Gh190_D07	Gr154_D07	0.93
Gh190_D07	Gr068_D05	0.52
Gh190_D07	Gr222_D10	0.51
Gh191_D07	Gr154_D07	0.95
Gh191_D07	Gr068_D05	0.52
Gh191_D07	Gr222_D10	0.51
Gh192_D07	Gr154_D07	0.99
Gh192_D07	Gr068_D05	0.51
Gh192_D07	Gr222_D10	0.51
Gh193_D07	Gr153_D07	0.99
Gh195_D08	Gr196_D08	0.99
Gh195_D08	Gr156_D07	0.53
Gh195_D08	Gr062_D04	0.54
Gh196_D08	Gr197_D08	0.99
Gh197_D08	Gr190_D08	0.98
Gh199_D08	Gr188_D08	0.98
Gh200_D08	Gr187_D08	0.89
Gh201_D08	Gr188_D08	0.98
Gh203_D08	Gr189_D08	0.94
Gh205_D09	Gr357_scaffold535	0.82
Gh205_D09	Gr212_D09	0.76
Gh205_D09	Gr328_scaffold459	0.74
Gh205_D09	Gr358_scaffold537	0.77
Gh205_D09	Gr359_scaffold537	0.79
Gh205_D09	Gr318_scaffold406	0.68
Gh205_D09	Gr356_scaffold535	0.67
Gh206_D09	Gr359_scaffold537	0.82
Gh206_D09	Gr318_scaffold406	0.69
Gh206_D09	Gr328_scaffold459	0.66
Gh206_D09	Gr356_scaffold535	0.61
Gh206_D09	Gr357_scaffold535	0.69
Gh206_D09	Gr358_scaffold537	0.67
Gh207_D09	Gr226_D10	0.99
Gh208_D09	Gr227_D10	1
Gh209_D09	Gr320_scaffold432	0.84
Gh209_D09	Gr319_scaffold432	0.82
Gh210_D09	Gr320_scaffold432	0.86
Gh210_D09	Gr319_scaffold432	0.99
Gh211_D09	Gr213_D09	0.98
Gh211_D09	Gr316_scaffold406	0.81
Gh211_D09	Gr337_scaffold461	0.81
Gh211_D09	Gr339_scaffold461	0.8
Gh211_D09	Gr074_D06	0.79
Gh211_D09	Gr209_D09	0.77
Gh211_D09	Gr288_scaffold333	0.78
Gh211_D09	Gr309_scaffold406	0.76
Gh211_D09	Gr311_scaffold406	0.77
Gh211_D09	Gr312_scaffold406	0.79
Gh211_D09	Gr313_scaffold406	0.79
Gh211_D09	Gr315_scaffold406	0.76
Gh211_D09	Gr330_scaffold461	0.76
Gh211_D09	Gr332_scaffold461	0.74
Gh211_D09	Gr335_scaffold461	0.79
Gh211_D09	Gr338_scaffold461	0.77
Gh211_D09	Gr340_scaffold461	0.78
Gh211_D09	Gr342_scaffold461	0.77
Gh211_D09	Gr343_scaffold461	0.79
Gh212_D09	Gr211_D09	0.84
Gh212_D09	Gr209_D09	0.76
Gh212_D09	Gr214_D09	0.71
Gh212_D09	Gr310_scaffold406	0.72
Gh212_D09	Gr314_scaffold406	0.73
Gh212_D09	Gr315_scaffold406	0.73
Gh212_D09	Gr317_scaffold406	0.72
Gh212_D09	Gr331_scaffold461	0.76
Gh212_D09	Gr333_scaffold461	0.79
Gh212_D09	Gr334_scaffold461	0.74
Gh212_D09	Gr337_scaffold461	0.72
Gh212_D09	Gr338_scaffold461	0.74
Gh212_D09	Gr339_scaffold461	0.74
Gh212_D09	Gr340_scaffold461	0.71
Gh212_D09	Gr342_scaffold461	0.71
Gh212_D09	Gr343_scaffold461	0.71
Gh212_D09	Gr354_scaffold520	0.71
Gh212_D09	Gr364_scaffold564	0.72
Gh212_D09	Gr074_D06	0.6
Gh212_D09	Gr288_scaffold333	0.64
Gh212_D09	Gr312_scaffold406	0.69
Gh212_D09	Gr313_scaffold406	0.68
Gh212_D09	Gr316_scaffold406	0.7
Gh212_D09	Gr330_scaffold461	0.7
Gh212_D09	Gr336_scaffold461	0.68
Gh212_D09	Gr341_scaffold461	0.69
Gh212_D09	Gr353_scaffold520	0.7
Gh212_D09	Gr363_scaffold555	0.65
Gh212_D09	Gr213_D09	0.59
Gh212_D09	Gr329_scaffold461	0.52
Gh212_D09	Gr210_D09	0.57
Gh213_D09	Gr290_scaffold355	0.93
Gh213_D09	Gr291_scaffold355	0.94
Gh213_D09	Gr355_scaffold527	0.91
Gh213_D09	Gr281_scaffold254	0.73
Gh213_D09	Gr282_scaffold254	0.73
Gh214_D09	Gr310_scaffold406	0.84
Gh214_D09	Gr354_scaffold520	0.82
Gh214_D09	Gr353_scaffold520	0.81
Gh214_D09	Gr336_scaffold461	0.81
Gh214_D09	Gr333_scaffold461	0.81
Gh214_D09	Gr334_scaffold461	0.81
Gh214_D09	Gr314_scaffold406	0.87
Gh214_D09	Gr339_scaffold461	0.84
Gh214_D09	Gr331_scaffold461	0.83
Gh214_D09	Gr211_D09	0.9
Gh214_D09	Gr209_D09	0.8
Gh214_D09	Gr309_scaffold406	0.86
Gh214_D09	Gr311_scaffold406	0.83
Gh214_D09	Gr312_scaffold406	0.81
Gh214_D09	Gr315_scaffold406	0.81
Gh214_D09	Gr316_scaffold406	0.81
Gh214_D09	Gr330_scaffold461	0.81
Gh214_D09	Gr332_scaffold461	0.83
Gh214_D09	Gr335_scaffold461	0.89
Gh214_D09	Gr337_scaffold461	0.83
Gh214_D09	Gr338_scaffold461	0.84
Gh214_D09	Gr340_scaffold461	0.8
Gh214_D09	Gr342_scaffold461	0.81
Gh214_D09	Gr343_scaffold461	0.81
Gh214_D09	Gr214_D09	0.8
Gh214_D09	Gr313_scaffold406	0.8
Gh214_D09	Gr317_scaffold406	0.76
Gh214_D09	Gr341_scaffold461	0.77
Gh214_D09	Gr363_scaffold555	0.79
Gh214_D09	Gr364_scaffold564	0.8
Gh214_D09	Gr074_D06	0.66
Gh214_D09	Gr210_D09	0.67
Gh214_D09	Gr213_D09	0.67
Gh214_D09	Gr288_scaffold333	0.7
Gh214_D09	Gr329_scaffold461	0.59
Gh215_D09	Gr313_scaffold406	0.82
Gh215_D09	Gr363_scaffold555	0.83
Gh215_D09	Gr214_D09	0.82
Gh215_D09	Gr310_scaffold406	0.84
Gh215_D09	Gr354_scaffold520	0.84
Gh215_D09	Gr353_scaffold520	0.82
Gh215_D09	Gr364_scaffold564	0.81
Gh215_D09	Gr336_scaffold461	0.83
Gh215_D09	Gr333_scaffold461	0.81
Gh215_D09	Gr334_scaffold461	0.84
Gh215_D09	Gr314_scaffold406	0.84
Gh215_D09	Gr209_D09	0.82
Gh215_D09	Gr211_D09	0.88
Gh215_D09	Gr311_scaffold406	0.82
Gh215_D09	Gr312_scaffold406	0.82
Gh215_D09	Gr315_scaffold406	0.88
Gh215_D09	Gr316_scaffold406	0.81
Gh215_D09	Gr330_scaffold461	0.81
Gh215_D09	Gr331_scaffold461	0.83
Gh215_D09	Gr337_scaffold461	0.83
Gh215_D09	Gr338_scaffold461	0.84
Gh215_D09	Gr339_scaffold461	0.84
Gh215_D09	Gr340_scaffold461	0.81
Gh215_D09	Gr342_scaffold461	0.83
Gh215_D09	Gr343_scaffold461	0.82
Gh215_D09	Gr210_D09	0.72
Gh215_D09	Gr317_scaffold406	0.79
Gh215_D09	Gr341_scaffold461	0.79
Gh215_D09	Gr074_D06	0.66
Gh215_D09	Gr213_D09	0.65
Gh215_D09	Gr288_scaffold333	0.7
Gh215_D09	Gr329_scaffold461	0.64
Gh216_D09	Gr313_scaffold406	0.81
Gh216_D09	Gr339_scaffold461	0.84
Gh216_D09	Gr209_D09	0.93
Gh216_D09	Gr309_scaffold406	0.81
Gh216_D09	Gr311_scaffold406	0.93
Gh216_D09	Gr312_scaffold406	0.84
Gh216_D09	Gr330_scaffold461	0.93
Gh216_D09	Gr335_scaffold461	0.84
Gh216_D09	Gr338_scaffold461	0.89
Gh216_D09	Gr340_scaffold461	0.88
Gh216_D09	Gr343_scaffold461	0.81
Gh216_D09	Gr074_D06	0.73
Gh216_D09	Gr211_D09	0.8
Gh216_D09	Gr213_D09	0.75
Gh216_D09	Gr288_scaffold333	0.78
Gh216_D09	Gr314_scaffold406	0.79
Gh216_D09	Gr315_scaffold406	0.78
Gh216_D09	Gr316_scaffold406	0.8
Gh216_D09	Gr329_scaffold461	0.75
Gh216_D09	Gr331_scaffold461	0.79
Gh216_D09	Gr332_scaffold461	0.77
Gh216_D09	Gr334_scaffold461	0.77
Gh216_D09	Gr337_scaffold461	0.78
Gh216_D09	Gr342_scaffold461	0.79
Gh216_D09	Gr096_D07	0.51
Gh217_D09	Gr214_D09	0.83
Gh217_D09	Gr310_scaffold406	0.81
Gh217_D09	Gr354_scaffold520	0.81
Gh217_D09	Gr317_scaffold406	0.84
Gh217_D09	Gr334_scaffold461	0.8
Gh217_D09	Gr314_scaffold406	0.83
Gh217_D09	Gr339_scaffold461	0.82
Gh217_D09	Gr331_scaffold461	0.84
Gh217_D09	Gr211_D09	0.88
Gh217_D09	Gr311_scaffold406	0.82
Gh217_D09	Gr338_scaffold461	0.81
Gh217_D09	Gr337_scaffold461	0.8
Gh217_D09	Gr335_scaffold461	0.91
Gh217_D09	Gr332_scaffold461	0.83
Gh217_D09	Gr309_scaffold406	0.89
Gh217_D09	Gr343_scaffold461	0.86
Gh217_D09	Gr316_scaffold406	0.88
Gh217_D09	Gr074_D06	0.72
Gh217_D09	Gr209_D09	0.77
Gh217_D09	Gr213_D09	0.74
Gh217_D09	Gr288_scaffold333	0.73
Gh217_D09	Gr312_scaffold406	0.8
Gh217_D09	Gr313_scaffold406	0.79
Gh217_D09	Gr315_scaffold406	0.8
Gh217_D09	Gr330_scaffold461	0.79
Gh217_D09	Gr333_scaffold461	0.8
Gh217_D09	Gr336_scaffold461	0.79
Gh217_D09	Gr340_scaffold461	0.78
Gh217_D09	Gr341_scaffold461	0.76
Gh217_D09	Gr342_scaffold461	0.8
Gh217_D09	Gr353_scaffold520	0.79
Gh217_D09	Gr363_scaffold555	0.77
Gh217_D09	Gr364_scaffold564	0.79
Gh217_D09	Gr329_scaffold461	0.65
Gh217_D09	Gr210_D09	0.6
Gh218_D09	Gr313_scaffold406	0.83
Gh218_D09	Gr210_D09	0.82
Gh218_D09	Gr363_scaffold555	0.85
Gh218_D09	Gr341_scaffold461	0.84
Gh218_D09	Gr209_D09	0.8
Gh218_D09	Gr214_D09	0.84
Gh218_D09	Gr310_scaffold406	0.9
Gh218_D09	Gr312_scaffold406	0.86
Gh218_D09	Gr314_scaffold406	0.9
Gh218_D09	Gr315_scaffold406	0.84
Gh218_D09	Gr316_scaffold406	0.83
Gh218_D09	Gr317_scaffold406	0.82
Gh218_D09	Gr330_scaffold461	0.82
Gh218_D09	Gr331_scaffold461	0.87
Gh218_D09	Gr333_scaffold461	0.87
Gh218_D09	Gr334_scaffold461	0.83
Gh218_D09	Gr336_scaffold461	0.88
Gh218_D09	Gr337_scaffold461	0.87
Gh218_D09	Gr338_scaffold461	0.88
Gh218_D09	Gr339_scaffold461	0.87
Gh218_D09	Gr340_scaffold461	0.82
Gh218_D09	Gr342_scaffold461	0.89
Gh218_D09	Gr343_scaffold461	0.88
Gh218_D09	Gr353_scaffold520	0.87
Gh218_D09	Gr354_scaffold520	0.91
Gh218_D09	Gr364_scaffold564	0.85
Gh218_D09	Gr074_D06	0.72
Gh218_D09	Gr213_D09	0.77
Gh218_D09	Gr288_scaffold333	0.75
Gh218_D09	Gr329_scaffold461	0.78
Gh218_D09	Gr238_D11	0.51
Gh219_D09	Gr313_scaffold406	0.85
Gh219_D09	Gr363_scaffold555	0.83
Gh219_D09	Gr214_D09	0.81
Gh219_D09	Gr310_scaffold406	0.81
Gh219_D09	Gr354_scaffold520	0.81
Gh219_D09	Gr336_scaffold461	0.8
Gh219_D09	Gr314_scaffold406	0.82
Gh219_D09	Gr339_scaffold461	0.82
Gh219_D09	Gr331_scaffold461	0.81
Gh219_D09	Gr311_scaffold406	0.92
Gh219_D09	Gr338_scaffold461	0.86
Gh219_D09	Gr209_D09	0.89
Gh219_D09	Gr312_scaffold406	0.84
Gh219_D09	Gr315_scaffold406	0.82
Gh219_D09	Gr330_scaffold461	0.87
Gh219_D09	Gr335_scaffold461	0.8
Gh219_D09	Gr337_scaffold461	0.81
Gh219_D09	Gr340_scaffold461	0.85
Gh219_D09	Gr210_D09	0.76
Gh219_D09	Gr211_D09	0.79
Gh219_D09	Gr288_scaffold333	0.73
Gh219_D09	Gr309_scaffold406	0.78
Gh219_D09	Gr316_scaffold406	0.79
Gh219_D09	Gr317_scaffold406	0.78
Gh219_D09	Gr333_scaffold461	0.8
Gh219_D09	Gr334_scaffold461	0.78
Gh219_D09	Gr341_scaffold461	0.78
Gh219_D09	Gr342_scaffold461	0.79
Gh219_D09	Gr343_scaffold461	0.8
Gh219_D09	Gr353_scaffold520	0.8
Gh219_D09	Gr364_scaffold564	0.78
Gh219_D09	Gr074_D06	0.66
Gh219_D09	Gr213_D09	0.67
Gh219_D09	Gr329_scaffold461	0.65
Gh220_D09	Gr313_scaffold406	0.81
Gh220_D09	Gr363_scaffold555	0.83
Gh220_D09	Gr214_D09	0.83
Gh220_D09	Gr310_scaffold406	0.86
Gh220_D09	Gr354_scaffold520	0.86
Gh220_D09	Gr353_scaffold520	0.84
Gh220_D09	Gr317_scaffold406	0.81
Gh220_D09	Gr364_scaffold564	0.84
Gh220_D09	Gr336_scaffold461	0.84
Gh220_D09	Gr333_scaffold461	0.83
Gh220_D09	Gr334_scaffold461	0.85
Gh220_D09	Gr314_scaffold406	0.85
Gh220_D09	Gr339_scaffold461	0.85
Gh220_D09	Gr209_D09	0.82
Gh220_D09	Gr211_D09	0.92
Gh220_D09	Gr311_scaffold406	0.8
Gh220_D09	Gr312_scaffold406	0.81
Gh220_D09	Gr315_scaffold406	0.84
Gh220_D09	Gr316_scaffold406	0.82
Gh220_D09	Gr330_scaffold461	0.83
Gh220_D09	Gr331_scaffold461	0.84
Gh220_D09	Gr337_scaffold461	0.83
Gh220_D09	Gr338_scaffold461	0.86
Gh220_D09	Gr340_scaffold461	0.82
Gh220_D09	Gr342_scaffold461	0.83
Gh220_D09	Gr343_scaffold461	0.84
Gh220_D09	Gr210_D09	0.72
Gh220_D09	Gr288_scaffold333	0.71
Gh220_D09	Gr341_scaffold461	0.78
Gh220_D09	Gr074_D06	0.66
Gh220_D09	Gr213_D09	0.67
Gh220_D09	Gr329_scaffold461	0.64
Gh221_D09	Gr313_scaffold406	0.83
Gh221_D09	Gr334_scaffold461	0.86
Gh221_D09	Gr314_scaffold406	0.82
Gh221_D09	Gr339_scaffold461	0.83
Gh221_D09	Gr331_scaffold461	0.85
Gh221_D09	Gr211_D09	0.84
Gh221_D09	Gr312_scaffold406	0.84
Gh221_D09	Gr340_scaffold461	0.81
Gh221_D09	Gr309_scaffold406	0.81
Gh221_D09	Gr315_scaffold406	0.9
Gh221_D09	Gr316_scaffold406	0.82
Gh221_D09	Gr335_scaffold461	0.82
Gh221_D09	Gr337_scaffold461	0.84
Gh221_D09	Gr342_scaffold461	0.88
Gh221_D09	Gr343_scaffold461	0.83
Gh221_D09	Gr074_D06	0.72
Gh221_D09	Gr209_D09	0.77
Gh221_D09	Gr213_D09	0.74
Gh221_D09	Gr288_scaffold333	0.74
Gh221_D09	Gr311_scaffold406	0.78
Gh221_D09	Gr330_scaffold461	0.78
Gh221_D09	Gr332_scaffold461	0.78
Gh221_D09	Gr338_scaffold461	0.78
Gh222_D09	Gr213_D09	0.82
Gh222_D09	Gr313_scaffold406	0.83
Gh222_D09	Gr314_scaffold406	0.89
Gh222_D09	Gr339_scaffold461	0.9
Gh222_D09	Gr331_scaffold461	0.9
Gh222_D09	Gr211_D09	0.9
Gh222_D09	Gr311_scaffold406	0.84
Gh222_D09	Gr338_scaffold461	0.85
Gh222_D09	Gr209_D09	0.83
Gh222_D09	Gr312_scaffold406	0.85
Gh222_D09	Gr330_scaffold461	0.81
Gh222_D09	Gr340_scaffold461	0.84
Gh222_D09	Gr315_scaffold406	0.85
Gh222_D09	Gr342_scaffold461	0.83
Gh222_D09	Gr337_scaffold461	0.87
Gh222_D09	Gr335_scaffold461	0.93
Gh222_D09	Gr309_scaffold406	0.87
Gh222_D09	Gr343_scaffold461	0.93
Gh222_D09	Gr316_scaffold406	0.92
Gh222_D09	Gr074_D06	0.78
Gh222_D09	Gr288_scaffold333	0.79
Gh222_D09	Gr332_scaffold461	0.8
Gh223_D09	Gr211_D09	0.86
Gh223_D09	Gr311_scaffold406	0.85
Gh223_D09	Gr335_scaffold461	0.91
Gh223_D09	Gr332_scaffold461	0.84
Gh223_D09	Gr309_scaffold406	0.88
Gh223_D09	Gr343_scaffold461	0.85
Gh223_D09	Gr316_scaffold406	0.96
Gh223_D09	Gr209_D09	0.74
Gh223_D09	Gr214_D09	0.75
Gh223_D09	Gr310_scaffold406	0.73
Gh223_D09	Gr312_scaffold406	0.7
Gh223_D09	Gr313_scaffold406	0.75
Gh223_D09	Gr314_scaffold406	0.76
Gh223_D09	Gr315_scaffold406	0.77
Gh223_D09	Gr317_scaffold406	0.76
Gh223_D09	Gr330_scaffold461	0.75
Gh223_D09	Gr331_scaffold461	0.76
Gh223_D09	Gr333_scaffold461	0.71
Gh223_D09	Gr334_scaffold461	0.75
Gh223_D09	Gr336_scaffold461	0.72
Gh223_D09	Gr337_scaffold461	0.7
Gh223_D09	Gr338_scaffold461	0.78
Gh223_D09	Gr339_scaffold461	0.78
Gh223_D09	Gr340_scaffold461	0.74
Gh223_D09	Gr342_scaffold461	0.76
Gh223_D09	Gr353_scaffold520	0.72
Gh223_D09	Gr354_scaffold520	0.74
Gh223_D09	Gr364_scaffold564	0.74
Gh223_D09	Gr074_D06	0.67
Gh223_D09	Gr213_D09	0.66
Gh223_D09	Gr288_scaffold333	0.68
Gh223_D09	Gr329_scaffold461	0.6
Gh223_D09	Gr341_scaffold461	0.68
Gh223_D09	Gr363_scaffold555	0.7
Gh223_D09	Gr210_D09	0.58
Gh224_D09	Gr313_scaffold406	0.81
Gh224_D09	Gr339_scaffold461	0.85
Gh224_D09	Gr209_D09	0.89
Gh224_D09	Gr309_scaffold406	0.83
Gh224_D09	Gr311_scaffold406	0.94
Gh224_D09	Gr312_scaffold406	0.82
Gh224_D09	Gr316_scaffold406	0.84
Gh224_D09	Gr330_scaffold461	0.93
Gh224_D09	Gr332_scaffold461	0.81
Gh224_D09	Gr335_scaffold461	0.87
Gh224_D09	Gr337_scaffold461	0.81
Gh224_D09	Gr338_scaffold461	0.9
Gh224_D09	Gr340_scaffold461	0.86
Gh224_D09	Gr343_scaffold461	0.84
Gh224_D09	Gr074_D06	0.73
Gh224_D09	Gr211_D09	0.79
Gh224_D09	Gr213_D09	0.76
Gh224_D09	Gr288_scaffold333	0.78
Gh224_D09	Gr314_scaffold406	0.78
Gh224_D09	Gr315_scaffold406	0.79
Gh224_D09	Gr331_scaffold461	0.8
Gh224_D09	Gr334_scaffold461	0.74
Gh224_D09	Gr342_scaffold461	0.8
Gh224_D09	Gr096_D07	0.51
Gh225_D09	Gr313_scaffold406	0.81
Gh225_D09	Gr214_D09	0.88
Gh225_D09	Gr310_scaffold406	0.83
Gh225_D09	Gr354_scaffold520	0.84
Gh225_D09	Gr353_scaffold520	0.82
Gh225_D09	Gr317_scaffold406	0.91
Gh225_D09	Gr364_scaffold564	0.83
Gh225_D09	Gr336_scaffold461	0.81
Gh225_D09	Gr333_scaffold461	0.81
Gh225_D09	Gr334_scaffold461	0.85
Gh225_D09	Gr314_scaffold406	0.86
Gh225_D09	Gr339_scaffold461	0.85
Gh225_D09	Gr331_scaffold461	0.85
Gh225_D09	Gr211_D09	0.87
Gh225_D09	Gr311_scaffold406	0.85
Gh225_D09	Gr338_scaffold461	0.86
Gh225_D09	Gr209_D09	0.83
Gh225_D09	Gr312_scaffold406	0.81
Gh225_D09	Gr330_scaffold461	0.84
Gh225_D09	Gr340_scaffold461	0.83
Gh225_D09	Gr315_scaffold406	0.82
Gh225_D09	Gr342_scaffold461	0.84
Gh225_D09	Gr337_scaffold461	0.82
Gh225_D09	Gr335_scaffold461	0.91
Gh225_D09	Gr332_scaffold461	0.85
Gh225_D09	Gr309_scaffold406	0.88
Gh225_D09	Gr343_scaffold461	0.87
Gh225_D09	Gr316_scaffold406	0.91
Gh225_D09	Gr074_D06	0.73
Gh225_D09	Gr213_D09	0.75
Gh225_D09	Gr288_scaffold333	0.76
Gh225_D09	Gr329_scaffold461	0.78
Gh225_D09	Gr341_scaffold461	0.73
Gh225_D09	Gr363_scaffold555	0.78
Gh225_D09	Gr210_D09	0.61
Gh226_D09	Gr096_D07	0.52
Gh228_D09	Gr313_scaffold406	0.84
Gh228_D09	Gr363_scaffold555	0.82
Gh228_D09	Gr214_D09	0.83
Gh228_D09	Gr310_scaffold406	0.84
Gh228_D09	Gr354_scaffold520	0.85
Gh228_D09	Gr353_scaffold520	0.84
Gh228_D09	Gr317_scaffold406	0.82
Gh228_D09	Gr364_scaffold564	0.84
Gh228_D09	Gr336_scaffold461	0.85
Gh228_D09	Gr333_scaffold461	0.85
Gh228_D09	Gr334_scaffold461	0.85
Gh228_D09	Gr314_scaffold406	0.86
Gh228_D09	Gr339_scaffold461	0.88
Gh228_D09	Gr331_scaffold461	0.84
Gh228_D09	Gr211_D09	0.89
Gh228_D09	Gr209_D09	0.83
Gh228_D09	Gr309_scaffold406	0.88
Gh228_D09	Gr311_scaffold406	0.86
Gh228_D09	Gr312_scaffold406	0.85
Gh228_D09	Gr315_scaffold406	0.83
Gh228_D09	Gr316_scaffold406	0.83
Gh228_D09	Gr330_scaffold461	0.83
Gh228_D09	Gr332_scaffold461	0.84
Gh228_D09	Gr335_scaffold461	0.91
Gh228_D09	Gr337_scaffold461	0.85
Gh228_D09	Gr338_scaffold461	0.86
Gh228_D09	Gr340_scaffold461	0.84
Gh228_D09	Gr342_scaffold461	0.84
Gh228_D09	Gr343_scaffold461	0.84
Gh228_D09	Gr210_D09	0.71
Gh228_D09	Gr288_scaffold333	0.71
Gh228_D09	Gr341_scaffold461	0.79
Gh228_D09	Gr074_D06	0.68
Gh228_D09	Gr213_D09	0.69
Gh228_D09	Gr329_scaffold461	0.67
Gh229_D09	Gr313_scaffold406	0.83
Gh229_D09	Gr329_scaffold461	0.81
Gh229_D09	Gr363_scaffold555	0.83
Gh229_D09	Gr341_scaffold461	0.81
Gh229_D09	Gr214_D09	0.83
Gh229_D09	Gr310_scaffold406	0.88
Gh229_D09	Gr354_scaffold520	0.89
Gh229_D09	Gr353_scaffold520	0.87
Gh229_D09	Gr317_scaffold406	0.84
Gh229_D09	Gr364_scaffold564	0.85
Gh229_D09	Gr336_scaffold461	0.85
Gh229_D09	Gr333_scaffold461	0.86
Gh229_D09	Gr334_scaffold461	0.85
Gh229_D09	Gr314_scaffold406	0.89
Gh229_D09	Gr339_scaffold461	0.89
Gh229_D09	Gr331_scaffold461	0.88
Gh229_D09	Gr211_D09	0.92
Gh229_D09	Gr209_D09	0.82
Gh229_D09	Gr309_scaffold406	0.9
Gh229_D09	Gr311_scaffold406	0.83
Gh229_D09	Gr312_scaffold406	0.84
Gh229_D09	Gr315_scaffold406	0.84
Gh229_D09	Gr316_scaffold406	0.87
Gh229_D09	Gr330_scaffold461	0.83
Gh229_D09	Gr332_scaffold461	0.84
Gh229_D09	Gr335_scaffold461	0.93
Gh229_D09	Gr337_scaffold461	0.85
Gh229_D09	Gr338_scaffold461	0.86
Gh229_D09	Gr340_scaffold461	0.84
Gh229_D09	Gr342_scaffold461	0.83
Gh229_D09	Gr343_scaffold461	0.91
Gh229_D09	Gr074_D06	0.73
Gh229_D09	Gr213_D09	0.78
Gh229_D09	Gr288_scaffold333	0.76
Gh229_D09	Gr210_D09	0.6
Gh230_D09	Gr313_scaffold406	0.84
Gh230_D09	Gr363_scaffold555	0.83
Gh230_D09	Gr310_scaffold406	0.81
Gh230_D09	Gr354_scaffold520	0.81
Gh230_D09	Gr336_scaffold461	0.85
Gh230_D09	Gr314_scaffold406	0.82
Gh230_D09	Gr339_scaffold461	0.84
Gh230_D09	Gr331_scaffold461	0.8
Gh230_D09	Gr211_D09	0.81
Gh230_D09	Gr311_scaffold406	0.83
Gh230_D09	Gr338_scaffold461	0.82
Gh230_D09	Gr209_D09	0.83
Gh230_D09	Gr312_scaffold406	0.98
Gh230_D09	Gr309_scaffold406	0.84
Gh230_D09	Gr315_scaffold406	0.83
Gh230_D09	Gr316_scaffold406	0.8
Gh230_D09	Gr330_scaffold461	0.83
Gh230_D09	Gr332_scaffold461	0.81
Gh230_D09	Gr335_scaffold461	0.88
Gh230_D09	Gr337_scaffold461	0.85
Gh230_D09	Gr340_scaffold461	0.85
Gh230_D09	Gr342_scaffold461	0.82
Gh230_D09	Gr210_D09	0.72
Gh230_D09	Gr214_D09	0.78
Gh230_D09	Gr288_scaffold333	0.72
Gh230_D09	Gr317_scaffold406	0.76
Gh230_D09	Gr333_scaffold461	0.77
Gh230_D09	Gr334_scaffold461	0.78
Gh230_D09	Gr341_scaffold461	0.77
Gh230_D09	Gr343_scaffold461	0.8
Gh230_D09	Gr353_scaffold520	0.8
Gh230_D09	Gr364_scaffold564	0.79
Gh230_D09	Gr074_D06	0.66
Gh230_D09	Gr213_D09	0.67
Gh230_D09	Gr329_scaffold461	0.65
Gh231_D09	Gr313_scaffold406	0.96
Gh231_D09	Gr209_D09	0.8
Gh231_D09	Gr211_D09	0.81
Gh231_D09	Gr309_scaffold406	0.83
Gh231_D09	Gr311_scaffold406	0.8
Gh231_D09	Gr312_scaffold406	0.87
Gh231_D09	Gr314_scaffold406	0.81
Gh231_D09	Gr315_scaffold406	0.82
Gh231_D09	Gr329_scaffold461	0.81
Gh231_D09	Gr330_scaffold461	0.81
Gh231_D09	Gr335_scaffold461	0.86
Gh231_D09	Gr337_scaffold461	0.82
Gh231_D09	Gr339_scaffold461	0.81
Gh231_D09	Gr340_scaffold461	0.83
Gh231_D09	Gr342_scaffold461	0.81
Gh231_D09	Gr343_scaffold461	0.8
Gh231_D09	Gr363_scaffold555	0.89
Gh231_D09	Gr074_D06	0.72
Gh231_D09	Gr213_D09	0.76
Gh231_D09	Gr288_scaffold333	0.77
Gh231_D09	Gr310_scaffold406	0.76
Gh231_D09	Gr316_scaffold406	0.76
Gh231_D09	Gr331_scaffold461	0.79
Gh231_D09	Gr334_scaffold461	0.76
Gh231_D09	Gr336_scaffold461	0.78
Gh231_D09	Gr338_scaffold461	0.76
Gh231_D09	Gr353_scaffold520	0.74
Gh231_D09	Gr354_scaffold520	0.77
Gh231_D09	Gr364_scaffold564	0.74
Gh231_D09	Gr210_D09	0.52
Gh232_D09	Gr313_scaffold406	0.85
Gh232_D09	Gr363_scaffold555	0.81
Gh232_D09	Gr214_D09	0.81
Gh232_D09	Gr310_scaffold406	0.81
Gh232_D09	Gr354_scaffold520	0.83
Gh232_D09	Gr353_scaffold520	0.81
Gh232_D09	Gr364_scaffold564	0.81
Gh232_D09	Gr336_scaffold461	0.82
Gh232_D09	Gr334_scaffold461	0.82
Gh232_D09	Gr314_scaffold406	0.85
Gh232_D09	Gr339_scaffold461	0.85
Gh232_D09	Gr331_scaffold461	0.82
Gh232_D09	Gr211_D09	0.82
Gh232_D09	Gr311_scaffold406	0.85
Gh232_D09	Gr338_scaffold461	0.83
Gh232_D09	Gr209_D09	0.84
Gh232_D09	Gr309_scaffold406	0.84
Gh232_D09	Gr312_scaffold406	0.82
Gh232_D09	Gr315_scaffold406	0.83
Gh232_D09	Gr330_scaffold461	0.85
Gh232_D09	Gr332_scaffold461	0.81
Gh232_D09	Gr335_scaffold461	0.88
Gh232_D09	Gr337_scaffold461	0.81
Gh232_D09	Gr340_scaffold461	0.86
Gh232_D09	Gr342_scaffold461	0.8
Gh232_D09	Gr343_scaffold461	0.81
Gh232_D09	Gr210_D09	0.72
Gh232_D09	Gr288_scaffold333	0.7
Gh232_D09	Gr316_scaffold406	0.79
Gh232_D09	Gr317_scaffold406	0.79
Gh232_D09	Gr333_scaffold461	0.8
Gh232_D09	Gr341_scaffold461	0.77
Gh232_D09	Gr074_D06	0.67
Gh232_D09	Gr213_D09	0.65
Gh232_D09	Gr329_scaffold461	0.63
Gh233_D09	Gr313_scaffold406	0.82
Gh233_D09	Gr363_scaffold555	0.83
Gh233_D09	Gr214_D09	0.82
Gh233_D09	Gr310_scaffold406	0.84
Gh233_D09	Gr354_scaffold520	0.84
Gh233_D09	Gr353_scaffold520	0.82
Gh233_D09	Gr364_scaffold564	0.84
Gh233_D09	Gr336_scaffold461	0.85
Gh233_D09	Gr209_D09	0.81
Gh233_D09	Gr211_D09	0.89
Gh233_D09	Gr312_scaffold406	0.83
Gh233_D09	Gr314_scaffold406	0.83
Gh233_D09	Gr315_scaffold406	0.88
Gh233_D09	Gr316_scaffold406	0.85
Gh233_D09	Gr330_scaffold461	0.81
Gh233_D09	Gr331_scaffold461	0.83
Gh233_D09	Gr333_scaffold461	0.82
Gh233_D09	Gr334_scaffold461	0.83
Gh233_D09	Gr337_scaffold461	0.85
Gh233_D09	Gr338_scaffold461	0.83
Gh233_D09	Gr339_scaffold461	0.83
Gh233_D09	Gr340_scaffold461	0.83
Gh233_D09	Gr342_scaffold461	0.84
Gh233_D09	Gr343_scaffold461	0.82
Gh233_D09	Gr210_D09	0.75
Gh233_D09	Gr288_scaffold333	0.71
Gh233_D09	Gr317_scaffold406	0.8
Gh233_D09	Gr341_scaffold461	0.79
Gh233_D09	Gr074_D06	0.65
Gh233_D09	Gr213_D09	0.64
Gh233_D09	Gr329_scaffold461	0.64
Gh235_D09	Gr313_scaffold406	0.83
Gh235_D09	Gr363_scaffold555	0.85
Gh235_D09	Gr214_D09	0.81
Gh235_D09	Gr310_scaffold406	0.83
Gh235_D09	Gr354_scaffold520	0.83
Gh235_D09	Gr353_scaffold520	0.81
Gh235_D09	Gr317_scaffold406	0.8
Gh235_D09	Gr364_scaffold564	0.8
Gh235_D09	Gr336_scaffold461	0.81
Gh235_D09	Gr333_scaffold461	0.81
Gh235_D09	Gr334_scaffold461	0.81
Gh235_D09	Gr314_scaffold406	0.84
Gh235_D09	Gr339_scaffold461	0.83
Gh235_D09	Gr331_scaffold461	0.81
Gh235_D09	Gr211_D09	0.8
Gh235_D09	Gr311_scaffold406	0.94
Gh235_D09	Gr338_scaffold461	0.88
Gh235_D09	Gr209_D09	0.9
Gh235_D09	Gr309_scaffold406	0.82
Gh235_D09	Gr312_scaffold406	0.84
Gh235_D09	Gr315_scaffold406	0.83
Gh235_D09	Gr316_scaffold406	0.81
Gh235_D09	Gr330_scaffold461	0.89
Gh235_D09	Gr335_scaffold461	0.85
Gh235_D09	Gr337_scaffold461	0.82
Gh235_D09	Gr340_scaffold461	0.87
Gh235_D09	Gr342_scaffold461	0.81
Gh235_D09	Gr210_D09	0.75
Gh235_D09	Gr288_scaffold333	0.73
Gh235_D09	Gr332_scaffold461	0.79
Gh235_D09	Gr341_scaffold461	0.76
Gh235_D09	Gr343_scaffold461	0.8
Gh235_D09	Gr074_D06	0.66
Gh235_D09	Gr213_D09	0.67
Gh235_D09	Gr329_scaffold461	0.61
Gh236_D09	Gr313_scaffold406	0.82
Gh236_D09	Gr209_D09	0.83
Gh236_D09	Gr211_D09	0.89
Gh236_D09	Gr214_D09	0.82
Gh236_D09	Gr309_scaffold406	0.88
Gh236_D09	Gr310_scaffold406	0.84
Gh236_D09	Gr311_scaffold406	0.85
Gh236_D09	Gr312_scaffold406	0.84
Gh236_D09	Gr314_scaffold406	0.86
Gh236_D09	Gr315_scaffold406	0.84
Gh236_D09	Gr316_scaffold406	0.83
Gh236_D09	Gr330_scaffold461	0.83
Gh236_D09	Gr331_scaffold461	0.84
Gh236_D09	Gr332_scaffold461	0.83
Gh236_D09	Gr333_scaffold461	0.82
Gh236_D09	Gr334_scaffold461	0.84
Gh236_D09	Gr335_scaffold461	0.91
Gh236_D09	Gr336_scaffold461	0.81
Gh236_D09	Gr337_scaffold461	0.84
Gh236_D09	Gr338_scaffold461	0.85
Gh236_D09	Gr339_scaffold461	0.86
Gh236_D09	Gr340_scaffold461	0.83
Gh236_D09	Gr342_scaffold461	0.82
Gh236_D09	Gr343_scaffold461	0.83
Gh236_D09	Gr353_scaffold520	0.83
Gh236_D09	Gr354_scaffold520	0.84
Gh236_D09	Gr363_scaffold555	0.8
Gh236_D09	Gr364_scaffold564	0.82
Gh236_D09	Gr210_D09	0.71
Gh236_D09	Gr288_scaffold333	0.71
Gh236_D09	Gr317_scaffold406	0.79
Gh236_D09	Gr341_scaffold461	0.77
Gh236_D09	Gr074_D06	0.68
Gh236_D09	Gr213_D09	0.68
Gh236_D09	Gr329_scaffold461	0.63
Gh237_D09	Gr313_scaffold406	0.94
Gh237_D09	Gr363_scaffold555	0.87
Gh237_D09	Gr310_scaffold406	0.82
Gh237_D09	Gr354_scaffold520	0.82
Gh237_D09	Gr353_scaffold520	0.81
Gh237_D09	Gr336_scaffold461	0.84
Gh237_D09	Gr209_D09	0.84
Gh237_D09	Gr312_scaffold406	0.85
Gh237_D09	Gr314_scaffold406	0.83
Gh237_D09	Gr315_scaffold406	0.83
Gh237_D09	Gr330_scaffold461	0.84
Gh237_D09	Gr337_scaffold461	0.83
Gh237_D09	Gr338_scaffold461	0.82
Gh237_D09	Gr339_scaffold461	0.83
Gh237_D09	Gr340_scaffold461	0.85
Gh237_D09	Gr342_scaffold461	0.83
Gh237_D09	Gr210_D09	0.74
Gh237_D09	Gr211_D09	0.8
Gh237_D09	Gr214_D09	0.79
Gh237_D09	Gr288_scaffold333	0.7
Gh237_D09	Gr316_scaffold406	0.79
Gh237_D09	Gr317_scaffold406	0.78
Gh237_D09	Gr331_scaffold461	0.79
Gh237_D09	Gr333_scaffold461	0.78
Gh237_D09	Gr334_scaffold461	0.79
Gh237_D09	Gr341_scaffold461	0.77
Gh237_D09	Gr343_scaffold461	0.79
Gh237_D09	Gr364_scaffold564	0.8
Gh237_D09	Gr074_D06	0.64
Gh237_D09	Gr213_D09	0.64
Gh237_D09	Gr329_scaffold461	0.66
Gh238_D09	Gr211_D09	0.87
Gh238_D09	Gr214_D09	0.81
Gh238_D09	Gr309_scaffold406	0.85
Gh238_D09	Gr310_scaffold406	0.85
Gh238_D09	Gr311_scaffold406	0.85
Gh238_D09	Gr312_scaffold406	0.82
Gh238_D09	Gr314_scaffold406	0.84
Gh238_D09	Gr315_scaffold406	0.81
Gh238_D09	Gr316_scaffold406	0.81
Gh238_D09	Gr317_scaffold406	0.82
Gh238_D09	Gr330_scaffold461	0.83
Gh238_D09	Gr331_scaffold461	0.84
Gh238_D09	Gr332_scaffold461	0.83
Gh238_D09	Gr333_scaffold461	0.83
Gh238_D09	Gr334_scaffold461	0.84
Gh238_D09	Gr335_scaffold461	0.89
Gh238_D09	Gr336_scaffold461	0.8
Gh238_D09	Gr337_scaffold461	0.82
Gh238_D09	Gr338_scaffold461	0.83
Gh238_D09	Gr339_scaffold461	0.85
Gh238_D09	Gr340_scaffold461	0.81
Gh238_D09	Gr342_scaffold461	0.82
Gh238_D09	Gr343_scaffold461	0.81
Gh238_D09	Gr353_scaffold520	0.81
Gh238_D09	Gr354_scaffold520	0.83
Gh238_D09	Gr364_scaffold564	0.83
Gh238_D09	Gr209_D09	0.8
Gh238_D09	Gr288_scaffold333	0.71
Gh238_D09	Gr313_scaffold406	0.8
Gh238_D09	Gr341_scaffold461	0.76
Gh238_D09	Gr363_scaffold555	0.77
Gh238_D09	Gr074_D06	0.68
Gh238_D09	Gr210_D09	0.66
Gh238_D09	Gr213_D09	0.67
[truncated: 2,995 more rows]

## Sheet: more than 60%
Gene in G.hirsutum	Gene in G.raimondii	similarity >60%
Gh001_A01	Gr028_D02	0.67
Gh001_A01	Gr029_D02	0.86
Gh001_A01	Gr032_D02	0.81
Gh001_A01	Gr264_D11	0.6
Gh003_A01	Gr158_D07	0.93
Gh003_A01	Gr307_scaffold377	0.94
Gh005_A01	Gr079_D07	0.69
Gh005_A01	Gr082_D07	0.62
Gh005_A01	Gr083_D07	0.67
Gh006_A01	Gr079_D07	0.69
Gh006_A01	Gr080_D07	0.7
Gh006_A01	Gr082_D07	0.7
Gh006_A01	Gr083_D07	0.81
Gh007_A01	Gr079_D07	0.7
Gh007_A01	Gr083_D07	0.65
Gh008_A01	Gr050_D03	0.69
Gh008_A01	Gr061_D04	0.67
Gh008_A01	Gr079_D07	0.74
Gh008_A01	Gr080_D07	0.68
Gh008_A01	Gr081_D07	0.68
Gh008_A01	Gr082_D07	0.68
Gh008_A01	Gr083_D07	0.78
Gh008_A01	Gr084_D07	0.72
Gh008_A01	Gr230_D11	0.69
Gh009_A01	Gr144_D07	0.83
Gh009_A01	Gr145_D07	0.89
Gh009_A01	Gr146_D07	0.84
Gh009_A01	Gr147_D07	0.84
Gh009_A01	Gr149_D07	0.86
Gh010_A01	Gr150_D07	0.95
Gh011_A01	Gr151_D07	0.96
Gh013_A01	Gr110_D07	0.71
Gh013_A01	Gr111_D07	0.71
Gh013_A01	Gr112_D07	0.75
Gh013_A01	Gr113_D07	0.81
Gh013_A01	Gr114_D07	0.72
Gh014_A01	Gr152_D07	0.94
Gh015_A01	Gr152_D07	0.73
Gh017_A01	Gr153_D07	0.97
Gh018_A01	Gr074_D06	0.95
Gh018_A01	Gr209_D09	0.71
Gh018_A01	Gr211_D09	0.77
Gh018_A01	Gr213_D09	0.74
Gh018_A01	Gr214_D09	0.71
Gh018_A01	Gr288_scaffold333	0.73
Gh018_A01	Gr309_scaffold406	0.73
Gh018_A01	Gr310_scaffold406	0.73
Gh018_A01	Gr311_scaffold406	0.74
Gh018_A01	Gr312_scaffold406	0.72
Gh018_A01	Gr313_scaffold406	0.71
Gh018_A01	Gr314_scaffold406	0.75
Gh018_A01	Gr315_scaffold406	0.72
Gh018_A01	Gr316_scaffold406	0.74
Gh018_A01	Gr317_scaffold406	0.74
Gh018_A01	Gr329_scaffold461	0.64
Gh018_A01	Gr330_scaffold461	0.72
Gh018_A01	Gr331_scaffold461	0.73
Gh018_A01	Gr332_scaffold461	0.71
Gh018_A01	Gr333_scaffold461	0.73
Gh018_A01	Gr334_scaffold461	0.73
Gh018_A01	Gr335_scaffold461	0.77
Gh018_A01	Gr336_scaffold461	0.7
Gh018_A01	Gr337_scaffold461	0.71
Gh018_A01	Gr338_scaffold461	0.74
Gh018_A01	Gr339_scaffold461	0.73
Gh018_A01	Gr340_scaffold461	0.73
Gh018_A01	Gr341_scaffold461	0.68
Gh018_A01	Gr342_scaffold461	0.72
Gh018_A01	Gr343_scaffold461	0.75
Gh018_A01	Gr353_scaffold520	0.73
Gh018_A01	Gr354_scaffold520	0.74
Gh018_A01	Gr363_scaffold555	0.7
Gh018_A01	Gr364_scaffold564	0.72
Gh019_A01	Gr095_D07	0.7
Gh019_A01	Gr238_D11	0.78
Gh020_A01	Gr095_D07	0.66
Gh020_A01	Gr096_D07	0.79
Gh020_A01	Gr238_D11	0.68
Gh021_A01	Gr095_D07	0.91
Gh021_A01	Gr238_D11	0.68
Gh022_A01	Gr095_D07	0.89
Gh022_A01	Gr096_D07	0.62
Gh022_A01	Gr238_D11	0.61
Gh024_A01	Gr095_D07	0.8
Gh024_A01	Gr096_D07	0.65
Gh024_A01	Gr238_D11	0.64
Gh025_A01	Gr095_D07	0.82
Gh025_A01	Gr096_D07	0.62
Gh025_A01	Gr238_D11	0.64
Gh026_A01	Gr079_D07	0.74
Gh026_A01	Gr080_D07	0.63
Gh026_A01	Gr081_D07	0.63
Gh026_A01	Gr082_D07	0.64
Gh026_A01	Gr083_D07	0.68
Gh026_A01	Gr084_D07	0.72
Gh026_A01	Gr230_D11	0.62
Gh028_A01	Gr006_D01	0.96
Gh029_A01	Gr005_D01	0.95
Gh030_A01	Gr001_D01	0.89
Gh030_A01	Gr002_D01	0.83
Gh030_A01	Gr003_D01	0.87
Gh030_A01	Gr004_D01	0.97
Gh031_A01	Gr001_D01	0.89
Gh031_A01	Gr002_D01	0.86
Gh031_A01	Gr003_D01	0.93
Gh031_A01	Gr004_D01	0.94
Gh033_A01	Gr001_D01	0.95
Gh033_A01	Gr002_D01	0.98
Gh033_A01	Gr003_D01	0.93
Gh033_A01	Gr004_D01	0.97
Gh033_A01	Gr055_D03	0.64
Gh033_A01	Gr056_D03	0.65
Gh034_A01	Gr001_D01	0.91
Gh034_A01	Gr002_D01	0.96
Gh034_A01	Gr003_D01	0.91
Gh034_A01	Gr004_D01	0.93
Gh035_A01	Gr001_D01	0.97
Gh035_A01	Gr002_D01	0.86
Gh035_A01	Gr003_D01	0.81
Gh035_A01	Gr004_D01	0.88
Gh037_A02	Gr045_D02	0.77
Gh037_A02	Gr046_D02	0.8
Gh037_A02	Gr105_D07	0.62
Gh037_A02	Gr293_scaffold377	0.64
Gh038_A02	Gr045_D02	0.74
Gh038_A02	Gr097_D07	0.61
Gh038_A02	Gr098_D07	0.64
Gh038_A02	Gr099_D07	0.63
Gh038_A02	Gr100_D07	0.64
Gh038_A02	Gr101_D07	0.63
Gh038_A02	Gr102_D07	0.63
Gh038_A02	Gr103_D07	0.62
Gh038_A02	Gr106_D07	0.64
Gh038_A02	Gr107_D07	0.6
Gh039_A02	Gr045_D02	0.74
Gh039_A02	Gr046_D02	0.7
Gh040_A02	Gr045_D02	0.93
Gh040_A02	Gr046_D02	0.85
Gh040_A02	Gr293_scaffold377	0.66
Gh040_A02	Gr306_scaffold377	0.61
Gh041_A02	Gr045_D02	0.75
Gh041_A02	Gr097_D07	0.61
Gh041_A02	Gr098_D07	0.64
Gh041_A02	Gr099_D07	0.63
Gh041_A02	Gr100_D07	0.64
Gh041_A02	Gr101_D07	0.63
Gh041_A02	Gr102_D07	0.63
Gh041_A02	Gr103_D07	0.63
Gh041_A02	Gr105_D07	0.6
Gh041_A02	Gr106_D07	0.63
Gh041_A02	Gr107_D07	0.61
Gh042_A02	Gr045_D02	0.9
Gh042_A02	Gr046_D02	0.85
Gh042_A02	Gr293_scaffold377	0.64
Gh042_A02	Gr306_scaffold377	0.6
Gh043_A02	Gr049_D02	0.95
Gh044_A02	Gr048_D02	0.99
Gh045_A02	Gr033_D02	0.98
Gh045_A02	Gr203_D09	0.79
Gh045_A02	Gr308_scaffold403	0.82
Gh046_A02	Gr068_D05	0.99
Gh046_A02	Gr069_D05	0.6
Gh046_A02	Gr222_D10	0.76
Gh047_A02	Gr068_D05	0.81
Gh047_A02	Gr069_D05	0.96
Gh047_A02	Gr222_D10	0.74
Gh048_A03	Gr108_D07	0.73
Gh048_A03	Gr109_D07	0.75
Gh048_A03	Gr159_D07	0.71
Gh048_A03	Gr180_D08	0.67
Gh048_A03	Gr181_D08	0.74
Gh048_A03	Gr182_D08	0.72
Gh048_A03	Gr183_D08	0.67
Gh048_A03	Gr184_D08	0.67
Gh048_A03	Gr185_D08	0.7
Gh048_A03	Gr215_D09	0.93
Gh048_A03	Gr217_D09	0.93
Gh048_A03	Gr218_D09	0.94
Gh048_A03	Gr219_D09	0.95
Gh048_A03	Gr220_D09	0.94
Gh048_A03	Gr221_D09	0.92
Gh048_A03	Gr289_scaffold339	0.77
Gh049_A03	Gr160_D07	0.66
Gh049_A03	Gr162_D08	0.66
Gh049_A03	Gr163_D08	0.92
Gh049_A03	Gr164_D08	0.92
Gh049_A03	Gr165_D08	0.6
Gh049_A03	Gr171_D08	0.61
Gh049_A03	Gr172_D08	0.71
Gh049_A03	Gr173_D08	0.62
Gh049_A03	Gr174_D08	0.8
Gh049_A03	Gr175_D08	0.83
Gh050_A03	Gr160_D07	0.67
Gh050_A03	Gr165_D08	0.84
Gh050_A03	Gr168_D08	0.75
Gh050_A03	Gr169_D08	0.68
Gh050_A03	Gr171_D08	0.7
Gh050_A03	Gr172_D08	0.62
Gh050_A03	Gr173_D08	0.68
Gh050_A03	Gr175_D08	0.67
Gh050_A03	Gr176_D08	0.86
Gh050_A03	Gr177_D08	0.81
Gh050_A03	Gr178_D08	0.81
Gh051_A03	Gr160_D07	0.88
Gh051_A03	Gr162_D08	0.89
Gh051_A03	Gr163_D08	0.92
Gh051_A03	Gr164_D08	0.91
Gh051_A03	Gr165_D08	0.82
Gh051_A03	Gr166_D08	0.87
Gh051_A03	Gr168_D08	0.75
Gh051_A03	Gr169_D08	0.72
Gh051_A03	Gr170_D08	0.76
Gh051_A03	Gr171_D08	0.79
Gh051_A03	Gr172_D08	0.72
Gh051_A03	Gr173_D08	0.78
Gh051_A03	Gr174_D08	0.8
Gh051_A03	Gr175_D08	0.83
Gh051_A03	Gr176_D08	0.78
Gh051_A03	Gr177_D08	0.77
Gh051_A03	Gr178_D08	0.81
Gh051_A03	Gr179_D08	0.8
Gh052_A03	Gr160_D07	0.88
Gh052_A03	Gr162_D08	0.86
Gh052_A03	Gr165_D08	0.81
Gh052_A03	Gr166_D08	0.88
Gh052_A03	Gr168_D08	0.74
Gh052_A03	Gr169_D08	0.69
Gh052_A03	Gr170_D08	0.75
Gh052_A03	Gr171_D08	0.75
Gh052_A03	Gr172_D08	0.71
Gh052_A03	Gr173_D08	0.77
Gh052_A03	Gr175_D08	0.79
Gh052_A03	Gr176_D08	0.8
Gh052_A03	Gr177_D08	0.78
Gh052_A03	Gr178_D08	0.83
Gh052_A03	Gr179_D08	0.81
Gh053_A03	Gr160_D07	0.86
Gh053_A03	Gr162_D08	0.96
Gh053_A03	Gr163_D08	0.91
Gh053_A03	Gr164_D08	0.91
Gh053_A03	Gr165_D08	0.8
Gh053_A03	Gr168_D08	0.75
Gh053_A03	Gr169_D08	0.7
Gh053_A03	Gr171_D08	0.84
Gh053_A03	Gr172_D08	0.72
Gh053_A03	Gr173_D08	0.83
Gh053_A03	Gr174_D08	0.8
Gh053_A03	Gr175_D08	0.86
Gh053_A03	Gr176_D08	0.75
Gh053_A03	Gr177_D08	0.73
Gh054_A03	Gr058_D03	0.93
Gh054_A03	Gr059_D03	0.8
Gh057_A03	Gr048_D02	0.99
Gh058_A03	Gr049_D02	0.89
Gh059_A03	Gr283_scaffold278	0.9
Gh060_A04	Gr267_D13	0.81
Gh060_A04	Gr268_D13	0.83
Gh060_A04	Gr269_D13	0.83
Gh060_A04	Gr270_D13	0.85
Gh060_A04	Gr271_D13	0.74
Gh060_A04	Gr273_D13	0.83
Gh060_A04	Gr275_scaffold149	0.71
Gh061_A04	Gr212_D09	0.77
Gh061_A04	Gr318_scaffold406	0.69
Gh061_A04	Gr328_scaffold459	0.71
Gh061_A04	Gr356_scaffold535	0.64
Gh061_A04	Gr357_scaffold535	0.71
Gh061_A04	Gr358_scaffold537	0.71
Gh061_A04	Gr359_scaffold537	0.79
Gh062_A04	Gr318_scaffold406	0.71
Gh062_A04	Gr328_scaffold459	0.78
Gh062_A04	Gr356_scaffold535	0.77
Gh062_A04	Gr357_scaffold535	0.76
Gh062_A04	Gr358_scaffold537	0.79
Gh062_A04	Gr359_scaffold537	0.79
Gh063_A04	Gr212_D09	0.74
Gh063_A04	Gr318_scaffold406	0.65
Gh063_A04	Gr328_scaffold459	0.73
Gh063_A04	Gr356_scaffold535	0.68
Gh063_A04	Gr357_scaffold535	0.75
Gh063_A04	Gr358_scaffold537	0.74
Gh063_A04	Gr359_scaffold537	0.76
Gh064_A04	Gr075_D06	0.93
Gh065_A04	Gr266_D13	0.97
Gh066_A04	Gr152_D07	0.77
Gh067_A04	Gr152_D07	0.97
Gh068_A04	Gr152_D07	0.66
Gh069_A04	Gr062_D04	0.69
Gh069_A04	Gr156_D07	0.96
Gh070_A05	Gr001_D01	0.62
Gh070_A05	Gr002_D01	0.61
Gh070_A05	Gr004_D01	0.61
Gh070_A05	Gr055_D03	0.65
Gh070_A05	Gr056_D03	0.68
Gh070_A05	Gr279_scaffold228	0.77
Gh071_A05	Gr001_D01	0.62
Gh071_A05	Gr002_D01	0.62
Gh071_A05	Gr003_D01	0.61
Gh071_A05	Gr004_D01	0.62
Gh071_A05	Gr055_D03	0.76
Gh071_A05	Gr056_D03	0.71
Gh071_A05	Gr279_scaffold228	0.71
Gh072_A05	Gr001_D01	0.6
Gh072_A05	Gr004_D01	0.62
Gh072_A05	Gr055_D03	0.82
Gh072_A05	Gr056_D03	0.77
Gh072_A05	Gr279_scaffold228	0.66
Gh073_A05	Gr055_D03	0.71
Gh073_A05	Gr056_D03	0.72
Gh073_A05	Gr279_scaffold228	0.61
Gh074_A05	Gr004_D01	0.61
Gh074_A05	Gr055_D03	0.82
Gh074_A05	Gr056_D03	0.76
Gh074_A05	Gr279_scaffold228	0.66
Gh075_A05	Gr057_D03	0.68
Gh075_A05	Gr284_scaffold298	0.83
Gh075_A05	Gr285_scaffold298	0.83
Gh075_A05	Gr286_scaffold298	0.8
Gh075_A05	Gr321_scaffold439	0.8
Gh075_A05	Gr322_scaffold439	0.8
Gh075_A05	Gr323_scaffold439	0.83
Gh075_A05	Gr324_scaffold439	0.83
Gh075_A05	Gr325_scaffold439	0.81
Gh075_A05	Gr327_scaffold439	0.85
Gh076_A05	Gr057_D03	0.7
Gh076_A05	Gr284_scaffold298	0.85
Gh076_A05	Gr285_scaffold298	0.86
Gh076_A05	Gr286_scaffold298	0.86
Gh076_A05	Gr323_scaffold439	0.87
Gh076_A05	Gr324_scaffold439	0.87
Gh076_A05	Gr325_scaffold439	0.86
Gh076_A05	Gr326_scaffold439	0.86
Gh076_A05	Gr327_scaffold439	0.87
Gh077_A05	Gr057_D03	0.69
Gh077_A05	Gr284_scaffold298	0.85
Gh077_A05	Gr285_scaffold298	0.84
Gh077_A05	Gr286_scaffold298	0.84
Gh077_A05	Gr321_scaffold439	0.82
Gh077_A05	Gr322_scaffold439	0.82
Gh077_A05	Gr323_scaffold439	0.85
Gh077_A05	Gr324_scaffold439	0.84
Gh077_A05	Gr325_scaffold439	0.84
Gh077_A05	Gr326_scaffold439	0.86
Gh077_A05	Gr327_scaffold439	0.85
Gh078_A05	Gr057_D03	0.7
Gh078_A05	Gr284_scaffold298	0.86
Gh078_A05	Gr285_scaffold298	0.85
Gh078_A05	Gr286_scaffold298	0.85
Gh078_A05	Gr321_scaffold439	0.83
Gh078_A05	Gr322_scaffold439	0.83
Gh078_A05	Gr323_scaffold439	0.87
Gh078_A05	Gr324_scaffold439	0.88
Gh078_A05	Gr325_scaffold439	0.85
Gh078_A05	Gr326_scaffold439	0.91
Gh078_A05	Gr327_scaffold439	0.88
Gh079_A05	Gr057_D03	0.72
Gh079_A05	Gr284_scaffold298	0.87
Gh079_A05	Gr285_scaffold298	0.87
Gh079_A05	Gr286_scaffold298	0.88
Gh079_A05	Gr323_scaffold439	0.89
Gh079_A05	Gr324_scaffold439	0.9
Gh079_A05	Gr325_scaffold439	0.86
Gh079_A05	Gr326_scaffold439	0.88
Gh079_A05	Gr327_scaffold439	0.89
Gh080_A05	Gr057_D03	0.64
Gh080_A05	Gr284_scaffold298	0.82
Gh080_A05	Gr285_scaffold298	0.82
Gh080_A05	Gr286_scaffold298	0.82
Gh080_A05	Gr323_scaffold439	0.82
Gh080_A05	Gr324_scaffold439	0.81
Gh080_A05	Gr325_scaffold439	0.82
Gh080_A05	Gr326_scaffold439	0.82
Gh081_A05	Gr057_D03	0.71
Gh081_A05	Gr284_scaffold298	0.85
Gh081_A05	Gr285_scaffold298	0.85
Gh081_A05	Gr286_scaffold298	0.85
Gh081_A05	Gr321_scaffold439	0.85
Gh081_A05	Gr322_scaffold439	0.85
Gh081_A05	Gr323_scaffold439	0.87
Gh081_A05	Gr324_scaffold439	0.88
Gh081_A05	Gr325_scaffold439	0.84
Gh081_A05	Gr326_scaffold439	0.88
Gh081_A05	Gr327_scaffold439	0.87
Gh082_A05	Gr057_D03	0.68
Gh082_A05	Gr284_scaffold298	0.86
Gh082_A05	Gr285_scaffold298	0.85
Gh082_A05	Gr286_scaffold298	0.84
Gh082_A05	Gr321_scaffold439	0.81
Gh082_A05	Gr322_scaffold439	0.81
Gh082_A05	Gr323_scaffold439	0.83
Gh082_A05	Gr324_scaffold439	0.84
Gh082_A05	Gr325_scaffold439	0.85
Gh082_A05	Gr326_scaffold439	0.84
Gh082_A05	Gr327_scaffold439	0.83
Gh083_A05	Gr057_D03	0.68
Gh083_A05	Gr284_scaffold298	0.84
Gh083_A05	Gr285_scaffold298	0.84
Gh083_A05	Gr286_scaffold298	0.83
Gh083_A05	Gr321_scaffold439	0.81
Gh083_A05	Gr322_scaffold439	0.81
Gh083_A05	Gr323_scaffold439	0.83
Gh083_A05	Gr324_scaffold439	0.85
Gh083_A05	Gr325_scaffold439	0.82
Gh083_A05	Gr327_scaffold439	0.84
Gh084_A05	Gr057_D03	0.96
Gh084_A05	Gr284_scaffold298	0.71
Gh084_A05	Gr285_scaffold298	0.69
Gh084_A05	Gr286_scaffold298	0.69
Gh084_A05	Gr321_scaffold439	0.71
Gh084_A05	Gr322_scaffold439	0.71
Gh084_A05	Gr323_scaffold439	0.7
Gh084_A05	Gr324_scaffold439	0.71
Gh084_A05	Gr325_scaffold439	0.69
Gh084_A05	Gr326_scaffold439	0.71
Gh084_A05	Gr327_scaffold439	0.69
Gh085_A05	Gr108_D07	0.75
Gh085_A05	Gr109_D07	0.75
Gh085_A05	Gr159_D07	0.71
Gh085_A05	Gr180_D08	0.68
Gh085_A05	Gr181_D08	0.74
Gh085_A05	Gr182_D08	0.72
Gh085_A05	Gr183_D08	0.66
Gh085_A05	Gr185_D08	0.72
Gh085_A05	Gr215_D09	0.97
Gh085_A05	Gr217_D09	0.98
Gh085_A05	Gr218_D09	0.93
Gh085_A05	Gr219_D09	0.95
Gh085_A05	Gr220_D09	0.93
Gh085_A05	Gr221_D09	0.94
Gh085_A05	Gr289_scaffold339	0.76
Gh086_A06	Gr001_D01	0.67
Gh086_A06	Gr002_D01	0.67
Gh086_A06	Gr003_D01	0.67
Gh086_A06	Gr004_D01	0.66
Gh086_A06	Gr055_D03	0.7
Gh086_A06	Gr056_D03	0.71
Gh087_A06	Gr072_D06	0.83
Gh089_A06	Gr238_D11	0.67
Gh090_A06	Gr095_D07	0.88
Gh090_A06	Gr238_D11	0.66
Gh091_A06	Gr095_D07	0.93
Gh091_A06	Gr096_D07	0.68
Gh091_A06	Gr238_D11	0.71
Gh092_A06	Gr095_D07	0.83
Gh092_A06	Gr096_D07	0.63
Gh092_A06	Gr238_D11	0.64
Gh093_A06	Gr028_D02	0.62
Gh093_A06	Gr029_D02	0.7
Gh093_A06	Gr032_D02	0.7
Gh094_A07	Gr161_D07	0.95
Gh095_A08	Gr197_D08	0.98
Gh096_A08	Gr197_D08	0.96
Gh097_A09	Gr204_D09	0.97
Gh097_A09	Gr205_D09	0.64
Gh097_A09	Gr206_D09	0.66
Gh097_A09	Gr207_D09	0.63
Gh097_A09	Gr208_D09	0.63
Gh098_A09	Gr204_D09	0.66
Gh098_A09	Gr205_D09	0.9
Gh098_A09	Gr206_D09	0.8
Gh098_A09	Gr207_D09	0.65
Gh099_A09	Gr204_D09	0.63
Gh099_A09	Gr205_D09	0.83
Gh099_A09	Gr206_D09	0.75
Gh099_A09	Gr207_D09	0.72
Gh099_A09	Gr208_D09	0.74
Gh100_A09	Gr204_D09	0.66
Gh100_A09	Gr205_D09	0.89
Gh100_A09	Gr206_D09	0.79
Gh100_A09	Gr207_D09	0.71
Gh100_A09	Gr208_D09	0.79
Gh101_A09	Gr204_D09	0.62
Gh101_A09	Gr205_D09	0.86
Gh101_A09	Gr206_D09	0.73
Gh101_A09	Gr207_D09	0.69
Gh101_A09	Gr208_D09	0.74
Gh102_A09	Gr204_D09	0.66
Gh102_A09	Gr205_D09	0.91
Gh102_A09	Gr206_D09	0.8
Gh102_A09	Gr207_D09	0.7
Gh102_A09	Gr208_D09	0.79
Gh104_A09	Gr204_D09	0.66
Gh104_A09	Gr205_D09	0.87
Gh104_A09	Gr206_D09	0.85
Gh104_A09	Gr207_D09	0.75
Gh104_A09	Gr208_D09	0.84
Gh105_A09	Gr204_D09	0.67
Gh105_A09	Gr205_D09	0.93
Gh105_A09	Gr206_D09	0.83
Gh105_A09	Gr207_D09	0.67
Gh105_A09	Gr208_D09	0.86
Gh106_A09	Gr204_D09	0.68
Gh106_A09	Gr205_D09	0.91
Gh106_A09	Gr206_D09	0.83
Gh106_A09	Gr207_D09	0.7
Gh106_A09	Gr208_D09	0.84
Gh107_A09	Gr204_D09	0.7
Gh107_A09	Gr205_D09	0.94
Gh107_A09	Gr206_D09	0.91
Gh107_A09	Gr207_D09	0.71
Gh107_A09	Gr208_D09	0.92
Gh108_A09	Gr204_D09	0.62
Gh108_A09	Gr205_D09	0.72
Gh108_A09	Gr206_D09	0.74
Gh108_A09	Gr207_D09	0.93
Gh108_A09	Gr208_D09	0.77
Gh109_A09	Gr204_D09	0.69
Gh109_A09	Gr205_D09	0.92
Gh109_A09	Gr206_D09	0.86
Gh109_A09	Gr207_D09	0.71
Gh109_A09	Gr208_D09	0.88
Gh110_A09	Gr205_D09	0.63
Gh110_A09	Gr206_D09	0.64
Gh110_A09	Gr207_D09	0.78
Gh110_A09	Gr208_D09	0.64
Gh111_A09	Gr280_scaffold242	0.88
Gh112_A09	Gr223_D10	0.72
Gh115_A09	Gr199_D09	0.94
Gh115_A09	Gr200_D09	0.72
Gh116_A09	Gr199_D09	0.66
Gh116_A09	Gr200_D09	0.89
Gh117_A09	Gr277_scaffold228	0.96
Gh117_A09	Gr278_scaffold228	0.94
Gh119_A09	Gr191_D08	0.78
Gh119_A09	Gr192_D08	0.78
Gh119_A09	Gr193_D08	0.89
Gh119_A09	Gr195_D08	0.81
Gh120_A09	Gr191_D08	0.71
Gh120_A09	Gr192_D08	0.78
Gh120_A09	Gr193_D08	0.85
Gh120_A09	Gr194_D08	0.78
Gh120_A09	Gr195_D08	0.83
Gh121_A09	Gr191_D08	0.68
Gh121_A09	Gr192_D08	0.74
Gh121_A09	Gr193_D08	0.85
Gh121_A09	Gr194_D08	0.75
Gh121_A09	Gr195_D08	0.79
Gh122_A09	Gr191_D08	0.68
Gh122_A09	Gr192_D08	0.73
Gh122_A09	Gr193_D08	0.78
Gh122_A09	Gr194_D08	0.81
Gh122_A09	Gr195_D08	0.73
Gh123_A09	Gr191_D08	0.6
Gh123_A09	Gr192_D08	0.75
Gh123_A09	Gr193_D08	0.81
Gh123_A09	Gr194_D08	0.77
Gh123_A09	Gr195_D08	0.81
Gh125_A09	Gr192_D08	0.69
Gh125_A09	Gr193_D08	0.73
Gh125_A09	Gr195_D08	0.7
Gh126_A09	Gr191_D08	0.68
Gh126_A09	Gr192_D08	0.76
Gh126_A09	Gr193_D08	0.83
Gh126_A09	Gr194_D08	0.81
Gh126_A09	Gr195_D08	0.8
Gh127_A09	Gr007_D01	0.74
Gh127_A09	Gr008_D01	0.71
Gh127_A09	Gr010_D01	0.77
Gh127_A09	Gr011_D01	0.79
Gh127_A09	Gr012_D01	0.8
Gh127_A09	Gr013_D01	0.79
Gh127_A09	Gr014_D01	0.76
Gh127_A09	Gr015_D01	0.79
Gh127_A09	Gr017_D01	0.69
Gh127_A09	Gr020_D01	0.76
Gh127_A09	Gr022_D01	0.89
Gh127_A09	Gr023_D01	0.97
Gh128_A09	Gr009_D01	0.69
Gh128_A09	Gr011_D01	0.81
Gh128_A09	Gr012_D01	0.83
Gh128_A09	Gr013_D01	0.79
Gh128_A09	Gr014_D01	0.82
Gh128_A09	Gr015_D01	0.79
Gh128_A09	Gr021_D01	0.75
Gh128_A09	Gr022_D01	0.97
Gh129_A10	Gr069_D05	0.69
Gh129_A10	Gr222_D10	0.7
Gh131_A10	Gr034_D02	0.69
Gh131_A10	Gr037_D02	0.64
Gh131_A10	Gr225_D10	0.96
Gh132_A11	Gr071_D05	0.72
Gh132_A11	Gr235_D11	0.71
Gh134_A11	Gr231_D11	0.97
Gh134_A11	Gr352_scaffold495	0.95
Gh137_A11	Gr232_D11	0.92
Gh138_A12	Gr108_D07	0.63
Gh138_A12	Gr109_D07	0.65
Gh138_A12	Gr159_D07	0.65
Gh138_A12	Gr180_D08	0.68
Gh138_A12	Gr181_D08	0.65
Gh138_A12	Gr185_D08	0.65
Gh138_A12	Gr215_D09	0.81
Gh138_A12	Gr216_D09	0.8
Gh138_A12	Gr217_D09	0.82
Gh138_A12	Gr218_D09	0.71
Gh138_A12	Gr219_D09	0.81
Gh138_A12	Gr220_D09	0.84
Gh138_A12	Gr221_D09	0.84
Gh138_A12	Gr289_scaffold339	0.65
Gh139_A12	Gr108_D07	0.64
Gh139_A12	Gr109_D07	0.66
Gh139_A12	Gr159_D07	0.66
Gh139_A12	Gr180_D08	0.67
Gh139_A12	Gr181_D08	0.66
Gh139_A12	Gr183_D08	0.66
Gh139_A12	Gr185_D08	0.65
Gh139_A12	Gr215_D09	0.81
Gh139_A12	Gr216_D09	0.81
Gh139_A12	Gr217_D09	0.82
Gh139_A12	Gr218_D09	0.75
Gh139_A12	Gr219_D09	0.81
Gh139_A12	Gr220_D09	0.86
Gh139_A12	Gr221_D09	0.84
Gh139_A12	Gr289_scaffold339	0.67
Gh140_A12	Gr347_scaffold474	0.94
Gh141_A12	Gr074_D06	0.7
Gh141_A12	Gr209_D09	0.85
Gh141_A12	Gr211_D09	0.76
Gh141_A12	Gr213_D09	0.73
Gh141_A12	Gr288_scaffold333	0.75
Gh141_A12	Gr309_scaffold406	0.79
Gh141_A12	Gr311_scaffold406	0.88
Gh141_A12	Gr312_scaffold406	0.77
Gh141_A12	Gr313_scaffold406	0.76
Gh141_A12	Gr314_scaffold406	0.73
Gh141_A12	Gr315_scaffold406	0.74
Gh141_A12	Gr316_scaffold406	0.79
Gh141_A12	Gr330_scaffold461	0.86
Gh141_A12	Gr331_scaffold461	0.77
Gh141_A12	Gr332_scaffold461	0.78
Gh141_A12	Gr335_scaffold461	0.83
Gh141_A12	Gr337_scaffold461	0.75
Gh141_A12	Gr338_scaffold461	0.86
Gh141_A12	Gr339_scaffold461	0.79
Gh141_A12	Gr340_scaffold461	0.8
Gh141_A12	Gr342_scaffold461	0.75
Gh141_A12	Gr343_scaffold461	0.8
Gh142_A12	Gr074_D06	0.65
Gh142_A12	Gr209_D09	0.74
Gh142_A12	Gr210_D09	0.68
Gh142_A12	Gr213_D09	0.62
Gh142_A12	Gr214_D09	0.74
Gh142_A12	Gr288_scaffold333	0.64
Gh142_A12	Gr310_scaffold406	0.74
Gh142_A12	Gr312_scaffold406	0.65
Gh142_A12	Gr313_scaffold406	0.75
Gh142_A12	Gr314_scaffold406	0.72
Gh142_A12	Gr315_scaffold406	0.78
Gh142_A12	Gr316_scaffold406	0.65
Gh142_A12	Gr317_scaffold406	0.72
Gh142_A12	Gr330_scaffold461	0.72
Gh142_A12	Gr331_scaffold461	0.73
Gh142_A12	Gr333_scaffold461	0.77
Gh142_A12	Gr334_scaffold461	0.72
Gh142_A12	Gr336_scaffold461	0.73
Gh142_A12	Gr337_scaffold461	0.61
Gh142_A12	Gr338_scaffold461	0.74
Gh142_A12	Gr339_scaffold461	0.74
Gh142_A12	Gr340_scaffold461	0.72
Gh142_A12	Gr341_scaffold461	0.72
Gh142_A12	Gr342_scaffold461	0.71
Gh142_A12	Gr343_scaffold461	0.75
Gh142_A12	Gr353_scaffold520	0.74
Gh142_A12	Gr354_scaffold520	0.75
Gh142_A12	Gr363_scaffold555	0.68
Gh142_A12	Gr364_scaffold564	0.74
Gh143_A12	Gr074_D06	0.75
Gh143_A12	Gr209_D09	0.78
Gh143_A12	Gr211_D09	0.83
Gh143_A12	Gr213_D09	0.8
Gh143_A12	Gr288_scaffold333	0.76
Gh143_A12	Gr309_scaffold406	0.82
Gh143_A12	Gr311_scaffold406	0.78
Gh143_A12	Gr312_scaffold406	0.88
Gh143_A12	Gr313_scaffold406	0.87
Gh143_A12	Gr315_scaffold406	0.9
Gh143_A12	Gr316_scaffold406	0.83
Gh143_A12	Gr330_scaffold461	0.79
Gh143_A12	Gr331_scaffold461	0.84
Gh143_A12	Gr335_scaffold461	0.85
Gh143_A12	Gr337_scaffold461	0.87
Gh143_A12	Gr338_scaffold461	0.79
Gh143_A12	Gr339_scaffold461	0.87
Gh143_A12	Gr340_scaffold461	0.86
Gh143_A12	Gr342_scaffold461	0.9
Gh143_A12	Gr343_scaffold461	0.85
Gh144_A12	Gr074_D06	0.63
Gh144_A12	Gr209_D09	0.73
Gh144_A12	Gr210_D09	0.61
Gh144_A12	Gr211_D09	0.83
Gh144_A12	Gr213_D09	0.63
Gh144_A12	Gr214_D09	0.72
Gh144_A12	Gr288_scaffold333	0.67
Gh144_A12	Gr310_scaffold406	0.74
Gh144_A12	Gr312_scaffold406	0.74
Gh144_A12	Gr313_scaffold406	0.77
Gh144_A12	Gr314_scaffold406	0.76
Gh144_A12	Gr315_scaffold406	0.77
Gh144_A12	Gr316_scaffold406	0.75
Gh144_A12	Gr317_scaffold406	0.7
Gh144_A12	Gr329_scaffold461	0.66
Gh144_A12	Gr330_scaffold461	0.71
Gh144_A12	Gr331_scaffold461	0.73
Gh144_A12	Gr333_scaffold461	0.73
Gh144_A12	Gr334_scaffold461	0.75
Gh144_A12	Gr336_scaffold461	0.76
Gh144_A12	Gr337_scaffold461	0.75
Gh144_A12	Gr338_scaffold461	0.75
Gh144_A12	Gr339_scaffold461	0.78
Gh144_A12	Gr340_scaffold461	0.74
Gh144_A12	Gr341_scaffold461	0.71
Gh144_A12	Gr342_scaffold461	0.74
Gh144_A12	Gr343_scaffold461	0.77
Gh144_A12	Gr353_scaffold520	0.74
Gh144_A12	Gr354_scaffold520	0.75
Gh144_A12	Gr363_scaffold555	0.77
Gh144_A12	Gr364_scaffold564	0.73
Gh145_A12	Gr074_D06	0.66
Gh145_A12	Gr209_D09	0.8
Gh145_A12	Gr210_D09	0.71
Gh145_A12	Gr211_D09	0.89
Gh145_A12	Gr213_D09	0.66
Gh145_A12	Gr214_D09	0.81
Gh145_A12	Gr288_scaffold333	0.7
Gh145_A12	Gr310_scaffold406	0.84
Gh145_A12	Gr312_scaffold406	0.8
Gh145_A12	Gr313_scaffold406	0.8
Gh145_A12	Gr314_scaffold406	0.84
Gh145_A12	Gr315_scaffold406	0.84
Gh145_A12	Gr316_scaffold406	0.81
Gh145_A12	Gr317_scaffold406	0.82
Gh145_A12	Gr329_scaffold461	0.63
Gh145_A12	Gr330_scaffold461	0.81
Gh145_A12	Gr331_scaffold461	0.84
Gh145_A12	Gr333_scaffold461	0.84
Gh145_A12	Gr334_scaffold461	0.83
Gh145_A12	Gr336_scaffold461	0.82
Gh145_A12	Gr337_scaffold461	0.81
Gh145_A12	Gr338_scaffold461	0.82
Gh145_A12	Gr339_scaffold461	0.83
Gh145_A12	Gr340_scaffold461	0.81
Gh145_A12	Gr341_scaffold461	0.76
Gh145_A12	Gr342_scaffold461	0.8
Gh145_A12	Gr343_scaffold461	0.82
Gh145_A12	Gr353_scaffold520	0.82
Gh145_A12	Gr354_scaffold520	0.84
Gh145_A12	Gr363_scaffold555	0.81
Gh145_A12	Gr364_scaffold564	0.83
Gh146_A12	Gr074_D06	0.76
Gh146_A12	Gr209_D09	0.81
Gh146_A12	Gr211_D09	0.83
Gh146_A12	Gr213_D09	0.77
Gh146_A12	Gr288_scaffold333	0.78
Gh146_A12	Gr309_scaffold406	0.79
Gh146_A12	Gr310_scaffold406	0.83
Gh146_A12	Gr311_scaffold406	0.81
Gh146_A12	Gr312_scaffold406	0.85
Gh146_A12	Gr313_scaffold406	0.86
Gh146_A12	Gr314_scaffold406	0.87
Gh146_A12	Gr315_scaffold406	0.88
Gh146_A12	Gr316_scaffold406	0.82
Gh146_A12	Gr329_scaffold461	0.86
Gh146_A12	Gr330_scaffold461	0.81
Gh146_A12	Gr331_scaffold461	0.83
Gh146_A12	Gr332_scaffold461	0.79
Gh146_A12	Gr334_scaffold461	0.82
Gh146_A12	Gr335_scaffold461	0.83
Gh146_A12	Gr336_scaffold461	0.88
Gh146_A12	Gr337_scaffold461	0.84
Gh146_A12	Gr338_scaffold461	0.83
Gh146_A12	Gr339_scaffold461	0.87
Gh146_A12	Gr340_scaffold461	0.84
Gh146_A12	Gr342_scaffold461	0.87
Gh146_A12	Gr343_scaffold461	0.84
Gh146_A12	Gr353_scaffold520	0.85
Gh146_A12	Gr354_scaffold520	0.86
Gh146_A12	Gr363_scaffold555	0.86
Gh146_A12	Gr364_scaffold564	0.84
Gh147_A12	Gr074_D06	0.67
Gh147_A12	Gr209_D09	0.81
Gh147_A12	Gr210_D09	0.69
Gh147_A12	Gr211_D09	0.87
Gh147_A12	Gr213_D09	0.68
Gh147_A12	Gr214_D09	0.8
Gh147_A12	Gr288_scaffold333	0.72
Gh147_A12	Gr309_scaffold406	0.86
Gh147_A12	Gr310_scaffold406	0.84
Gh147_A12	Gr311_scaffold406	0.84
Gh147_A12	Gr312_scaffold406	0.81
Gh147_A12	Gr313_scaffold406	0.81
Gh147_A12	Gr314_scaffold406	0.84
Gh147_A12	Gr315_scaffold406	0.83
Gh147_A12	Gr316_scaffold406	0.81
Gh147_A12	Gr317_scaffold406	0.8
Gh147_A12	Gr329_scaffold461	0.63
Gh147_A12	Gr330_scaffold461	0.83
Gh147_A12	Gr331_scaffold461	0.82
Gh147_A12	Gr332_scaffold461	0.82
Gh147_A12	Gr333_scaffold461	0.82
Gh147_A12	Gr334_scaffold461	0.82
Gh147_A12	Gr335_scaffold461	0.9
Gh147_A12	Gr336_scaffold461	0.81
Gh147_A12	Gr337_scaffold461	0.82
Gh147_A12	Gr338_scaffold461	0.84
Gh147_A12	Gr339_scaffold461	0.84
Gh147_A12	Gr340_scaffold461	0.82
Gh147_A12	Gr341_scaffold461	0.76
Gh147_A12	Gr342_scaffold461	0.8
Gh147_A12	Gr343_scaffold461	0.82
Gh147_A12	Gr353_scaffold520	0.83
Gh147_A12	Gr354_scaffold520	0.84
Gh147_A12	Gr363_scaffold555	0.81
Gh147_A12	Gr364_scaffold564	0.81
Gh149_A12	Gr074_D06	0.76
Gh149_A12	Gr209_D09	0.83
Gh149_A12	Gr211_D09	0.87
Gh149_A12	Gr213_D09	0.8
Gh149_A12	Gr288_scaffold333	0.78
Gh149_A12	Gr309_scaffold406	0.89
Gh149_A12	Gr311_scaffold406	0.85
Gh149_A12	Gr312_scaffold406	0.91
Gh149_A12	Gr313_scaffold406	0.9
Gh149_A12	Gr315_scaffold406	0.84
Gh149_A12	Gr316_scaffold406	0.89
Gh149_A12	Gr330_scaffold461	0.87
Gh149_A12	Gr331_scaffold461	0.88
Gh149_A12	Gr332_scaffold461	0.84
Gh149_A12	Gr335_scaffold461	0.91
Gh149_A12	Gr337_scaffold461	0.89
Gh149_A12	Gr338_scaffold461	0.86
Gh149_A12	Gr339_scaffold461	0.94
Gh149_A12	Gr340_scaffold461	0.86
Gh149_A12	Gr342_scaffold461	0.85
Gh149_A12	Gr343_scaffold461	0.9
Gh150_A12	Gr281_scaffold254	0.76
Gh150_A12	Gr282_scaffold254	0.76
Gh150_A12	Gr290_scaffold355	0.91
Gh150_A12	Gr291_scaffold355	0.91
Gh150_A12	Gr355_scaffold527	0.89
Gh151_A12	Gr282_scaffold254	0.65
Gh151_A12	Gr291_scaffold355	0.84
Gh151_A12	Gr355_scaffold527	0.83
Gh152_A12	Gr281_scaffold254	0.7
Gh152_A12	Gr282_scaffold254	0.66
Gh152_A12	Gr290_scaffold355	0.87
Gh152_A12	Gr291_scaffold355	0.88
Gh152_A12	Gr355_scaffold527	0.84
Gh153_A12	Gr281_scaffold254	0.73
Gh153_A12	Gr282_scaffold254	0.66
Gh153_A12	Gr290_scaffold355	0.9
Gh153_A12	Gr291_scaffold355	0.89
Gh153_A12	Gr355_scaffold527	0.83
Gh154_A12	Gr281_scaffold254	0.74
Gh154_A12	Gr282_scaffold254	0.64
Gh154_A12	Gr290_scaffold355	0.96
Gh154_A12	Gr291_scaffold355	0.93
Gh154_A12	Gr355_scaffold527	0.82
Gh155_A12	Gr281_scaffold254	0.72
Gh155_A12	Gr282_scaffold254	0.73
Gh155_A12	Gr290_scaffold355	0.86
Gh155_A12	Gr291_scaffold355	0.86
Gh155_A12	Gr355_scaffold527	0.84
Gh156_A12	Gr074_D06	0.69
Gh156_A12	Gr209_D09	0.73
Gh156_A12	Gr211_D09	0.82
Gh156_A12	Gr213_D09	0.7
Gh156_A12	Gr214_D09	0.69
Gh156_A12	Gr288_scaffold333	0.96
Gh156_A12	Gr309_scaffold406	0.76
Gh156_A12	Gr310_scaffold406	0.72
Gh156_A12	Gr311_scaffold406	0.81
Gh156_A12	Gr312_scaffold406	0.72
Gh156_A12	Gr313_scaffold406	0.71
Gh156_A12	Gr314_scaffold406	0.74
Gh156_A12	Gr315_scaffold406	0.71
Gh156_A12	Gr316_scaffold406	0.73
Gh156_A12	Gr317_scaffold406	0.7
Gh156_A12	Gr330_scaffold461	0.72
Gh156_A12	Gr331_scaffold461	0.72
Gh156_A12	Gr332_scaffold461	0.72
Gh156_A12	Gr333_scaffold461	0.7
Gh156_A12	Gr334_scaffold461	0.72
Gh156_A12	Gr335_scaffold461	0.78
Gh156_A12	Gr336_scaffold461	0.7
Gh156_A12	Gr337_scaffold461	0.71
Gh156_A12	Gr338_scaffold461	0.74
Gh156_A12	Gr339_scaffold461	0.73
Gh156_A12	Gr340_scaffold461	0.72
Gh156_A12	Gr341_scaffold461	0.63
Gh156_A12	Gr342_scaffold461	0.71
Gh156_A12	Gr343_scaffold461	0.72
Gh156_A12	Gr353_scaffold520	0.71
Gh156_A12	Gr354_scaffold520	0.72
Gh156_A12	Gr363_scaffold555	0.73
Gh156_A12	Gr364_scaffold564	0.71
Gh157_A12	Gr108_D07	0.73
Gh157_A12	Gr109_D07	0.74
Gh157_A12	Gr159_D07	0.74
Gh157_A12	Gr180_D08	0.74
Gh157_A12	Gr181_D08	0.75
Gh157_A12	Gr182_D08	0.69
Gh157_A12	Gr183_D08	0.7
Gh157_A12	Gr185_D08	0.74
Gh157_A12	Gr215_D09	0.69
Gh157_A12	Gr216_D09	0.67
Gh157_A12	Gr217_D09	0.69
Gh157_A12	Gr218_D09	0.68
Gh157_A12	Gr219_D09	0.7
Gh157_A12	Gr220_D09	0.79
Gh157_A12	Gr221_D09	0.74
Gh157_A12	Gr289_scaffold339	0.95
Gh160_A12	Gr033_D02	0.82
Gh160_A12	Gr203_D09	0.84
Gh160_A12	Gr308_scaffold403	0.98
Gh161_A13	Gr267_D13	0.71
Gh161_A13	Gr268_D13	0.7
Gh161_A13	Gr269_D13	0.72
Gh161_A13	Gr270_D13	0.71
Gh161_A13	Gr271_D13	0.65
Gh161_A13	Gr273_D13	0.72
Gh161_A13	Gr275_scaffold149	0.7
Gh162_A13	Gr267_D13	0.73
Gh162_A13	Gr268_D13	0.69
Gh162_A13	Gr269_D13	0.73
Gh162_A13	Gr270_D13	0.73
Gh162_A13	Gr271_D13	0.62
Gh162_A13	Gr273_D13	0.74
Gh162_A13	Gr275_scaffold149	0.77
Gh163_A13	Gr274_scaffold132	0.86
Gh165_A13	Gr196_D08	0.97
Gh167_D01	Gr212_D09	0.75
Gh167_D01	Gr328_scaffold459	0.77
Gh167_D01	Gr356_scaffold535	0.68
Gh167_D01	Gr358_scaffold537	0.77
Gh167_D01	Gr359_scaffold537	0.77
Gh168_D01	Gr024_D01	0.99
Gh169_D02	Gr033_D02	0.99
Gh169_D02	Gr203_D09	0.79
Gh169_D02	Gr308_scaffold403	0.82
Gh170_D03	Gr058_D03	0.84
Gh170_D03	Gr059_D03	0.95
Gh171_D03	Gr058_D03	0.76
Gh171_D03	Gr059_D03	0.77
Gh172_D03	Gr058_D03	0.97
Gh172_D03	Gr059_D03	0.83
Gh173_D04	Gr066_D04	0.99
Gh174_D04	Gr062_D04	0.68
Gh174_D04	Gr156_D07	0.97
Gh176_D05	Gr025_D01	0.97
Gh177_D05	Gr060_D03	0.99
Gh178_D05	Gr070_D05	0.93
Gh178_D05	Gr350_scaffold478	0.94
Gh179_D05	Gr070_D05	0.95
Gh179_D05	Gr350_scaffold478	0.94
Gh180_D05	Gr070_D05	0.98
Gh180_D05	Gr350_scaffold478	0.94
Gh181_D05	Gr287_scaffold301	0.95
Gh183_D06	Gr155_D07	0.97
Gh184_D06	Gr073_D06	0.99
Gh185_D07	Gr161_D07	0.96
Gh186_D07	Gr155_D07	0.99
Gh187_D07	Gr068_D05	0.84
Gh187_D07	Gr069_D05	0.69
Gh187_D07	Gr222_D10	0.76
Gh188_D07	Gr068_D05	0.92
Gh188_D07	Gr222_D10	0.8
Gh189_D07	Gr068_D05	0.96
Gh189_D07	Gr069_D05	0.76
Gh189_D07	Gr222_D10	0.73
Gh190_D07	Gr154_D07	0.93
Gh191_D07	Gr154_D07	0.95
Gh192_D07	Gr154_D07	0.99
Gh193_D07	Gr153_D07	0.99
Gh195_D08	Gr196_D08	0.99
Gh196_D08	Gr197_D08	0.99
Gh197_D08	Gr190_D08	0.98
Gh199_D08	Gr188_D08	0.98
Gh200_D08	Gr187_D08	0.89
Gh201_D08	Gr188_D08	0.98
Gh203_D08	Gr189_D08	0.94
Gh205_D09	Gr212_D09	0.76
Gh205_D09	Gr318_scaffold406	0.68
Gh205_D09	Gr328_scaffold459	0.74
Gh205_D09	Gr356_scaffold535	0.67
Gh205_D09	Gr357_scaffold535	0.82
Gh205_D09	Gr358_scaffold537	0.77
Gh205_D09	Gr359_scaffold537	0.79
Gh206_D09	Gr318_scaffold406	0.69
Gh206_D09	Gr328_scaffold459	0.66
Gh206_D09	Gr356_scaffold535	0.61
Gh206_D09	Gr357_scaffold535	0.69
Gh206_D09	Gr358_scaffold537	0.67
Gh206_D09	Gr359_scaffold537	0.82
Gh207_D09	Gr226_D10	0.99
Gh208_D09	Gr227_D10	1
Gh209_D09	Gr319_scaffold432	0.82
Gh209_D09	Gr320_scaffold432	0.84
Gh210_D09	Gr319_scaffold432	0.99
Gh210_D09	Gr320_scaffold432	0.86
Gh211_D09	Gr074_D06	0.79
Gh211_D09	Gr209_D09	0.77
Gh211_D09	Gr213_D09	0.98
Gh211_D09	Gr288_scaffold333	0.78
Gh211_D09	Gr309_scaffold406	0.76
Gh211_D09	Gr311_scaffold406	0.77
Gh211_D09	Gr312_scaffold406	0.79
Gh211_D09	Gr313_scaffold406	0.79
Gh211_D09	Gr315_scaffold406	0.76
Gh211_D09	Gr316_scaffold406	0.81
Gh211_D09	Gr330_scaffold461	0.76
Gh211_D09	Gr332_scaffold461	0.74
Gh211_D09	Gr335_scaffold461	0.79
Gh211_D09	Gr337_scaffold461	0.81
Gh211_D09	Gr338_scaffold461	0.77
Gh211_D09	Gr339_scaffold461	0.8
Gh211_D09	Gr340_scaffold461	0.78
Gh211_D09	Gr342_scaffold461	0.77
Gh211_D09	Gr343_scaffold461	0.79
Gh212_D09	Gr074_D06	0.6
Gh212_D09	Gr209_D09	0.76
Gh212_D09	Gr211_D09	0.84
Gh212_D09	Gr214_D09	0.71
Gh212_D09	Gr288_scaffold333	0.64
Gh212_D09	Gr310_scaffold406	0.72
Gh212_D09	Gr312_scaffold406	0.69
Gh212_D09	Gr313_scaffold406	0.68
Gh212_D09	Gr314_scaffold406	0.73
Gh212_D09	Gr315_scaffold406	0.73
Gh212_D09	Gr316_scaffold406	0.7
Gh212_D09	Gr317_scaffold406	0.72
Gh212_D09	Gr330_scaffold461	0.7
Gh212_D09	Gr331_scaffold461	0.76
Gh212_D09	Gr333_scaffold461	0.79
Gh212_D09	Gr334_scaffold461	0.74
Gh212_D09	Gr336_scaffold461	0.68
Gh212_D09	Gr337_scaffold461	0.72
Gh212_D09	Gr338_scaffold461	0.74
Gh212_D09	Gr339_scaffold461	0.74
Gh212_D09	Gr340_scaffold461	0.71
Gh212_D09	Gr341_scaffold461	0.69
Gh212_D09	Gr342_scaffold461	0.71
Gh212_D09	Gr343_scaffold461	0.71
Gh212_D09	Gr353_scaffold520	0.7
Gh212_D09	Gr354_scaffold520	0.71
Gh212_D09	Gr363_scaffold555	0.65
Gh212_D09	Gr364_scaffold564	0.72
Gh213_D09	Gr281_scaffold254	0.73
Gh213_D09	Gr282_scaffold254	0.73
Gh213_D09	Gr290_scaffold355	0.93
Gh213_D09	Gr291_scaffold355	0.94
Gh213_D09	Gr355_scaffold527	0.91
Gh214_D09	Gr074_D06	0.66
Gh214_D09	Gr209_D09	0.8
Gh214_D09	Gr210_D09	0.67
Gh214_D09	Gr211_D09	0.9
Gh214_D09	Gr213_D09	0.67
Gh214_D09	Gr214_D09	0.8
Gh214_D09	Gr288_scaffold333	0.7
Gh214_D09	Gr309_scaffold406	0.86
Gh214_D09	Gr310_scaffold406	0.84
Gh214_D09	Gr311_scaffold406	0.83
Gh214_D09	Gr312_scaffold406	0.81
Gh214_D09	Gr313_scaffold406	0.8
Gh214_D09	Gr314_scaffold406	0.87
Gh214_D09	Gr315_scaffold406	0.81
Gh214_D09	Gr316_scaffold406	0.81
Gh214_D09	Gr317_scaffold406	0.76
Gh214_D09	Gr330_scaffold461	0.81
Gh214_D09	Gr331_scaffold461	0.83
Gh214_D09	Gr332_scaffold461	0.83
Gh214_D09	Gr333_scaffold461	0.81
Gh214_D09	Gr334_scaffold461	0.81
Gh214_D09	Gr335_scaffold461	0.89
Gh214_D09	Gr336_scaffold461	0.81
Gh214_D09	Gr337_scaffold461	0.83
Gh214_D09	Gr338_scaffold461	0.84
Gh214_D09	Gr339_scaffold461	0.84
Gh214_D09	Gr340_scaffold461	0.8
Gh214_D09	Gr341_scaffold461	0.77
Gh214_D09	Gr342_scaffold461	0.81
Gh214_D09	Gr343_scaffold461	0.81
Gh214_D09	Gr353_scaffold520	0.81
Gh214_D09	Gr354_scaffold520	0.82
Gh214_D09	Gr363_scaffold555	0.79
Gh214_D09	Gr364_scaffold564	0.8
Gh215_D09	Gr074_D06	0.66
Gh215_D09	Gr209_D09	0.82
Gh215_D09	Gr210_D09	0.72
Gh215_D09	Gr211_D09	0.88
Gh215_D09	Gr213_D09	0.65
Gh215_D09	Gr214_D09	0.82
Gh215_D09	Gr288_scaffold333	0.7
Gh215_D09	Gr310_scaffold406	0.84
Gh215_D09	Gr311_scaffold406	0.82
Gh215_D09	Gr312_scaffold406	0.82
Gh215_D09	Gr313_scaffold406	0.82
Gh215_D09	Gr314_scaffold406	0.84
Gh215_D09	Gr315_scaffold406	0.88
Gh215_D09	Gr316_scaffold406	0.81
Gh215_D09	Gr317_scaffold406	0.79
Gh215_D09	Gr329_scaffold461	0.64
Gh215_D09	Gr330_scaffold461	0.81
Gh215_D09	Gr331_scaffold461	0.83
Gh215_D09	Gr333_scaffold461	0.81
Gh215_D09	Gr334_scaffold461	0.84
Gh215_D09	Gr336_scaffold461	0.83
Gh215_D09	Gr337_scaffold461	0.83
Gh215_D09	Gr338_scaffold461	0.84
Gh215_D09	Gr339_scaffold461	0.84
Gh215_D09	Gr340_scaffold461	0.81
Gh215_D09	Gr341_scaffold461	0.79
Gh215_D09	Gr342_scaffold461	0.83
Gh215_D09	Gr343_scaffold461	0.82
Gh215_D09	Gr353_scaffold520	0.82
Gh215_D09	Gr354_scaffold520	0.84
Gh215_D09	Gr363_scaffold555	0.83
Gh215_D09	Gr364_scaffold564	0.81
Gh216_D09	Gr074_D06	0.73
Gh216_D09	Gr209_D09	0.93
Gh216_D09	Gr211_D09	0.8
Gh216_D09	Gr213_D09	0.75
Gh216_D09	Gr288_scaffold333	0.78
Gh216_D09	Gr309_scaffold406	0.81
Gh216_D09	Gr311_scaffold406	0.93
Gh216_D09	Gr312_scaffold406	0.84
Gh216_D09	Gr313_scaffold406	0.81
Gh216_D09	Gr314_scaffold406	0.79
Gh216_D09	Gr315_scaffold406	0.78
Gh216_D09	Gr316_scaffold406	0.8
Gh216_D09	Gr329_scaffold461	0.75
Gh216_D09	Gr330_scaffold461	0.93
Gh216_D09	Gr331_scaffold461	0.79
Gh216_D09	Gr332_scaffold461	0.77
Gh216_D09	Gr334_scaffold461	0.77
Gh216_D09	Gr335_scaffold461	0.84
Gh216_D09	Gr337_scaffold461	0.78
Gh216_D09	Gr338_scaffold461	0.89
Gh216_D09	Gr339_scaffold461	0.84
Gh216_D09	Gr340_scaffold461	0.88
Gh216_D09	Gr342_scaffold461	0.79
Gh216_D09	Gr343_scaffold461	0.81
Gh217_D09	Gr074_D06	0.72
Gh217_D09	Gr209_D09	0.77
Gh217_D09	Gr211_D09	0.88
Gh217_D09	Gr213_D09	0.74
Gh217_D09	Gr214_D09	0.83
Gh217_D09	Gr288_scaffold333	0.73
Gh217_D09	Gr309_scaffold406	0.89
Gh217_D09	Gr310_scaffold406	0.81
Gh217_D09	Gr311_scaffold406	0.82
Gh217_D09	Gr312_scaffold406	0.8
Gh217_D09	Gr313_scaffold406	0.79
Gh217_D09	Gr314_scaffold406	0.83
Gh217_D09	Gr315_scaffold406	0.8
Gh217_D09	Gr316_scaffold406	0.88
Gh217_D09	Gr317_scaffold406	0.84
Gh217_D09	Gr329_scaffold461	0.65
Gh217_D09	Gr330_scaffold461	0.79
Gh217_D09	Gr331_scaffold461	0.84
Gh217_D09	Gr332_scaffold461	0.83
Gh217_D09	Gr333_scaffold461	0.8
Gh217_D09	Gr334_scaffold461	0.8
Gh217_D09	Gr335_scaffold461	0.91
Gh217_D09	Gr336_scaffold461	0.79
Gh217_D09	Gr337_scaffold461	0.8
Gh217_D09	Gr338_scaffold461	0.81
Gh217_D09	Gr339_scaffold461	0.82
Gh217_D09	Gr340_scaffold461	0.78
Gh217_D09	Gr341_scaffold461	0.76
Gh217_D09	Gr342_scaffold461	0.8
Gh217_D09	Gr343_scaffold461	0.86
Gh217_D09	Gr353_scaffold520	0.79
Gh217_D09	Gr354_scaffold520	0.81
Gh217_D09	Gr363_scaffold555	0.77
Gh217_D09	Gr364_scaffold564	0.79
Gh218_D09	Gr074_D06	0.72
Gh218_D09	Gr209_D09	0.8
Gh218_D09	Gr210_D09	0.82
Gh218_D09	Gr213_D09	0.77
Gh218_D09	Gr214_D09	0.84
Gh218_D09	Gr288_scaffold333	0.75
Gh218_D09	Gr310_scaffold406	0.9
Gh218_D09	Gr312_scaffold406	0.86
Gh218_D09	Gr313_scaffold406	0.83
Gh218_D09	Gr314_scaffold406	0.9
Gh218_D09	Gr315_scaffold406	0.84
Gh218_D09	Gr316_scaffold406	0.83
Gh218_D09	Gr317_scaffold406	0.82
Gh218_D09	Gr329_scaffold461	0.78
Gh218_D09	Gr330_scaffold461	0.82
Gh218_D09	Gr331_scaffold461	0.87
Gh218_D09	Gr333_scaffold461	0.87
Gh218_D09	Gr334_scaffold461	0.83
Gh218_D09	Gr336_scaffold461	0.88
Gh218_D09	Gr337_scaffold461	0.87
Gh218_D09	Gr338_scaffold461	0.88
Gh218_D09	Gr339_scaffold461	0.87
Gh218_D09	Gr340_scaffold461	0.82
Gh218_D09	Gr341_scaffold461	0.84
Gh218_D09	Gr342_scaffold461	0.89
Gh218_D09	Gr343_scaffold461	0.88
Gh218_D09	Gr353_scaffold520	0.87
Gh218_D09	Gr354_scaffold520	0.91
Gh218_D09	Gr363_scaffold555	0.85
Gh218_D09	Gr364_scaffold564	0.85
Gh219_D09	Gr074_D06	0.66
Gh219_D09	Gr209_D09	0.89
Gh219_D09	Gr210_D09	0.76
Gh219_D09	Gr211_D09	0.79
Gh219_D09	Gr213_D09	0.67
Gh219_D09	Gr214_D09	0.81
Gh219_D09	Gr288_scaffold333	0.73
Gh219_D09	Gr309_scaffold406	0.78
Gh219_D09	Gr310_scaffold406	0.81
Gh219_D09	Gr311_scaffold406	0.92
Gh219_D09	Gr312_scaffold406	0.84
Gh219_D09	Gr313_scaffold406	0.85
Gh219_D09	Gr314_scaffold406	0.82
Gh219_D09	Gr315_scaffold406	0.82
Gh219_D09	Gr316_scaffold406	0.79
Gh219_D09	Gr317_scaffold406	0.78
Gh219_D09	Gr329_scaffold461	0.65
Gh219_D09	Gr330_scaffold461	0.87
Gh219_D09	Gr331_scaffold461	0.81
Gh219_D09	Gr333_scaffold461	0.8
Gh219_D09	Gr334_scaffold461	0.78
Gh219_D09	Gr335_scaffold461	0.8
Gh219_D09	Gr336_scaffold461	0.8
Gh219_D09	Gr337_scaffold461	0.81
Gh219_D09	Gr338_scaffold461	0.86
Gh219_D09	Gr339_scaffold461	0.82
Gh219_D09	Gr340_scaffold461	0.85
Gh219_D09	Gr341_scaffold461	0.78
Gh219_D09	Gr342_scaffold461	0.79
Gh219_D09	Gr343_scaffold461	0.8
Gh219_D09	Gr353_scaffold520	0.8
Gh219_D09	Gr354_scaffold520	0.81
Gh219_D09	Gr363_scaffold555	0.83
Gh219_D09	Gr364_scaffold564	0.78
Gh220_D09	Gr074_D06	0.66
Gh220_D09	Gr209_D09	0.82
Gh220_D09	Gr210_D09	0.72
Gh220_D09	Gr211_D09	0.92
Gh220_D09	Gr213_D09	0.67
Gh220_D09	Gr214_D09	0.83
Gh220_D09	Gr288_scaffold333	0.71
Gh220_D09	Gr310_scaffold406	0.86
Gh220_D09	Gr311_scaffold406	0.8
Gh220_D09	Gr312_scaffold406	0.81
Gh220_D09	Gr313_scaffold406	0.81
Gh220_D09	Gr314_scaffold406	0.85
Gh220_D09	Gr315_scaffold406	0.84
Gh220_D09	Gr316_scaffold406	0.82
Gh220_D09	Gr317_scaffold406	0.81
Gh220_D09	Gr329_scaffold461	0.64
Gh220_D09	Gr330_scaffold461	0.83
Gh220_D09	Gr331_scaffold461	0.84
Gh220_D09	Gr333_scaffold461	0.83
Gh220_D09	Gr334_scaffold461	0.85
Gh220_D09	Gr336_scaffold461	0.84
Gh220_D09	Gr337_scaffold461	0.83
Gh220_D09	Gr338_scaffold461	0.86
Gh220_D09	Gr339_scaffold461	0.85
Gh220_D09	Gr340_scaffold461	0.82
Gh220_D09	Gr341_scaffold461	0.78
Gh220_D09	Gr342_scaffold461	0.83
Gh220_D09	Gr343_scaffold461	0.84
Gh220_D09	Gr353_scaffold520	0.84
Gh220_D09	Gr354_scaffold520	0.86
Gh220_D09	Gr363_scaffold555	0.83
Gh220_D09	Gr364_scaffold564	0.84
Gh221_D09	Gr074_D06	0.72
Gh221_D09	Gr209_D09	0.77
Gh221_D09	Gr211_D09	0.84
Gh221_D09	Gr213_D09	0.74
Gh221_D09	Gr288_scaffold333	0.74
Gh221_D09	Gr309_scaffold406	0.81
Gh221_D09	Gr311_scaffold406	0.78
Gh221_D09	Gr312_scaffold406	0.84
Gh221_D09	Gr313_scaffold406	0.83
Gh221_D09	Gr314_scaffold406	0.82
Gh221_D09	Gr315_scaffold406	0.9
Gh221_D09	Gr316_scaffold406	0.82
Gh221_D09	Gr330_scaffold461	0.78
Gh221_D09	Gr331_scaffold461	0.85
Gh221_D09	Gr332_scaffold461	0.78
Gh221_D09	Gr334_scaffold461	0.86
Gh221_D09	Gr335_scaffold461	0.82
Gh221_D09	Gr337_scaffold461	0.84
Gh221_D09	Gr338_scaffold461	0.78
Gh221_D09	Gr339_scaffold461	0.83
Gh221_D09	Gr340_scaffold461	0.81
Gh221_D09	Gr342_scaffold461	0.88
Gh221_D09	Gr343_scaffold461	0.83
Gh222_D09	Gr074_D06	0.78
Gh222_D09	Gr209_D09	0.83
Gh222_D09	Gr211_D09	0.9
Gh222_D09	Gr213_D09	0.82
Gh222_D09	Gr288_scaffold333	0.79
Gh222_D09	Gr309_scaffold406	0.87
Gh222_D09	Gr311_scaffold406	0.84
Gh222_D09	Gr312_scaffold406	0.85
Gh222_D09	Gr313_scaffold406	0.83
Gh222_D09	Gr314_scaffold406	0.89
Gh222_D09	Gr315_scaffold406	0.85
Gh222_D09	Gr316_scaffold406	0.92
Gh222_D09	Gr330_scaffold461	0.81
Gh222_D09	Gr331_scaffold461	0.9
Gh222_D09	Gr332_scaffold461	0.8
Gh222_D09	Gr335_scaffold461	0.93
Gh222_D09	Gr337_scaffold461	0.87
Gh222_D09	Gr338_scaffold461	0.85
Gh222_D09	Gr339_scaffold461	0.9
Gh222_D09	Gr340_scaffold461	0.84
Gh222_D09	Gr342_scaffold461	0.83
Gh222_D09	Gr343_scaffold461	0.93
Gh223_D09	Gr074_D06	0.67
Gh223_D09	Gr209_D09	0.74
Gh223_D09	Gr211_D09	0.86
Gh223_D09	Gr213_D09	0.66
Gh223_D09	Gr214_D09	0.75
Gh223_D09	Gr288_scaffold333	0.68
Gh223_D09	Gr309_scaffold406	0.88
Gh223_D09	Gr310_scaffold406	0.73
Gh223_D09	Gr311_scaffold406	0.85
Gh223_D09	Gr312_scaffold406	0.7
Gh223_D09	Gr313_scaffold406	0.75
Gh223_D09	Gr314_scaffold406	0.76
Gh223_D09	Gr315_scaffold406	0.77
Gh223_D09	Gr316_scaffold406	0.96
Gh223_D09	Gr317_scaffold406	0.76
Gh223_D09	Gr329_scaffold461	0.6
Gh223_D09	Gr330_scaffold461	0.75
Gh223_D09	Gr331_scaffold461	0.76
Gh223_D09	Gr332_scaffold461	0.84
Gh223_D09	Gr333_scaffold461	0.71
Gh223_D09	Gr334_scaffold461	0.75
Gh223_D09	Gr335_scaffold461	0.91
Gh223_D09	Gr336_scaffold461	0.72
Gh223_D09	Gr337_scaffold461	0.7
Gh223_D09	Gr338_scaffold461	0.78
Gh223_D09	Gr339_scaffold461	0.78
Gh223_D09	Gr340_scaffold461	0.74
Gh223_D09	Gr341_scaffold461	0.68
Gh223_D09	Gr342_scaffold461	0.76
Gh223_D09	Gr343_scaffold461	0.85
Gh223_D09	Gr353_scaffold520	0.72
Gh223_D09	Gr354_scaffold520	0.74
Gh223_D09	Gr363_scaffold555	0.7
Gh223_D09	Gr364_scaffold564	0.74
Gh224_D09	Gr074_D06	0.73
Gh224_D09	Gr209_D09	0.89
Gh224_D09	Gr211_D09	0.79
Gh224_D09	Gr213_D09	0.76
Gh224_D09	Gr288_scaffold333	0.78
Gh224_D09	Gr309_scaffold406	0.83
Gh224_D09	Gr311_scaffold406	0.94
Gh224_D09	Gr312_scaffold406	0.82
Gh224_D09	Gr313_scaffold406	0.81
Gh224_D09	Gr314_scaffold406	0.78
Gh224_D09	Gr315_scaffold406	0.79
Gh224_D09	Gr316_scaffold406	0.84
Gh224_D09	Gr330_scaffold461	0.93
Gh224_D09	Gr331_scaffold461	0.8
Gh224_D09	Gr332_scaffold461	0.81
Gh224_D09	Gr334_scaffold461	0.74
Gh224_D09	Gr335_scaffold461	0.87
Gh224_D09	Gr337_scaffold461	0.81
Gh224_D09	Gr338_scaffold461	0.9
Gh224_D09	Gr339_scaffold461	0.85
Gh224_D09	Gr340_scaffold461	0.86
Gh224_D09	Gr342_scaffold461	0.8
Gh224_D09	Gr343_scaffold461	0.84
Gh225_D09	Gr074_D06	0.73
Gh225_D09	Gr209_D09	0.83
Gh225_D09	Gr210_D09	0.61
Gh225_D09	Gr211_D09	0.87
Gh225_D09	Gr213_D09	0.75
Gh225_D09	Gr214_D09	0.88
Gh225_D09	Gr288_scaffold333	0.76
Gh225_D09	Gr309_scaffold406	0.88
Gh225_D09	Gr310_scaffold406	0.83
Gh225_D09	Gr311_scaffold406	0.85
Gh225_D09	Gr312_scaffold406	0.81
Gh225_D09	Gr313_scaffold406	0.81
Gh225_D09	Gr314_scaffold406	0.86
Gh225_D09	Gr315_scaffold406	0.82
Gh225_D09	Gr316_scaffold406	0.91
Gh225_D09	Gr317_scaffold406	0.91
Gh225_D09	Gr329_scaffold461	0.78
Gh225_D09	Gr330_scaffold461	0.84
Gh225_D09	Gr331_scaffold461	0.85
Gh225_D09	Gr332_scaffold461	0.85
Gh225_D09	Gr333_scaffold461	0.81
Gh225_D09	Gr334_scaffold461	0.85
Gh225_D09	Gr335_scaffold461	0.91
Gh225_D09	Gr336_scaffold461	0.81
Gh225_D09	Gr337_scaffold461	0.82
Gh225_D09	Gr338_scaffold461	0.86
Gh225_D09	Gr339_scaffold461	0.85
Gh225_D09	Gr340_scaffold461	0.83
Gh225_D09	Gr341_scaffold461	0.73
Gh225_D09	Gr342_scaffold461	0.84
Gh225_D09	Gr343_scaffold461	0.87
Gh225_D09	Gr353_scaffold520	0.82
Gh225_D09	Gr354_scaffold520	0.84
Gh225_D09	Gr363_scaffold555	0.78
Gh225_D09	Gr364_scaffold564	0.83
Gh228_D09	Gr074_D06	0.68
Gh228_D09	Gr209_D09	0.83
Gh228_D09	Gr210_D09	0.71
Gh228_D09	Gr211_D09	0.89
Gh228_D09	Gr213_D09	0.69
Gh228_D09	Gr214_D09	0.83
Gh228_D09	Gr288_scaffold333	0.71
Gh228_D09	Gr309_scaffold406	0.88
Gh228_D09	Gr310_scaffold406	0.84
Gh228_D09	Gr311_scaffold406	0.86
Gh228_D09	Gr312_scaffold406	0.85
Gh228_D09	Gr313_scaffold406	0.84
Gh228_D09	Gr314_scaffold406	0.86
Gh228_D09	Gr315_scaffold406	0.83
Gh228_D09	Gr316_scaffold406	0.83
Gh228_D09	Gr317_scaffold406	0.82
Gh228_D09	Gr329_scaffold461	0.67
Gh228_D09	Gr330_scaffold461	0.83
Gh228_D09	Gr331_scaffold461	0.84
Gh228_D09	Gr332_scaffold461	0.84
Gh228_D09	Gr333_scaffold461	0.85
Gh228_D09	Gr334_scaffold461	0.85
Gh228_D09	Gr335_scaffold461	0.91
Gh228_D09	Gr336_scaffold461	0.85
Gh228_D09	Gr337_scaffold461	0.85
Gh228_D09	Gr338_scaffold461	0.86
Gh228_D09	Gr339_scaffold461	0.88
Gh228_D09	Gr340_scaffold461	0.84
Gh228_D09	Gr341_scaffold461	0.79
Gh228_D09	Gr342_scaffold461	0.84
Gh228_D09	Gr343_scaffold461	0.84
Gh228_D09	Gr353_scaffold520	0.84
Gh228_D09	Gr354_scaffold520	0.85
Gh228_D09	Gr363_scaffold555	0.82
Gh228_D09	Gr364_scaffold564	0.84
Gh229_D09	Gr074_D06	0.73
Gh229_D09	Gr209_D09	0.82
Gh229_D09	Gr211_D09	0.92
Gh229_D09	Gr213_D09	0.78
Gh229_D09	Gr214_D09	0.83
Gh229_D09	Gr288_scaffold333	0.76
Gh229_D09	Gr309_scaffold406	0.9
Gh229_D09	Gr310_scaffold406	0.88
Gh229_D09	Gr311_scaffold406	0.83
Gh229_D09	Gr312_scaffold406	0.84
Gh229_D09	Gr313_scaffold406	0.83
Gh229_D09	Gr314_scaffold406	0.89
Gh229_D09	Gr315_scaffold406	0.84
Gh229_D09	Gr316_scaffold406	0.87
Gh229_D09	Gr317_scaffold406	0.84
Gh229_D09	Gr329_scaffold461	0.81
Gh229_D09	Gr330_scaffold461	0.83
Gh229_D09	Gr331_scaffold461	0.88
Gh229_D09	Gr332_scaffold461	0.84
Gh229_D09	Gr333_scaffold461	0.86
Gh229_D09	Gr334_scaffold461	0.85
Gh229_D09	Gr335_scaffold461	0.93
Gh229_D09	Gr336_scaffold461	0.85
Gh229_D09	Gr337_scaffold461	0.85
Gh229_D09	Gr338_scaffold461	0.86
Gh229_D09	Gr339_scaffold461	0.89
Gh229_D09	Gr340_scaffold461	0.84
Gh229_D09	Gr341_scaffold461	0.81
Gh229_D09	Gr342_scaffold461	0.83
Gh229_D09	Gr343_scaffold461	0.91
Gh229_D09	Gr353_scaffold520	0.87
Gh229_D09	Gr354_scaffold520	0.89
Gh229_D09	Gr363_scaffold555	0.83
Gh229_D09	Gr364_scaffold564	0.85
Gh230_D09	Gr074_D06	0.66
Gh230_D09	Gr209_D09	0.83
Gh230_D09	Gr210_D09	0.72
Gh230_D09	Gr211_D09	0.81
Gh230_D09	Gr213_D09	0.67
Gh230_D09	Gr214_D09	0.78
Gh230_D09	Gr288_scaffold333	0.72
Gh230_D09	Gr309_scaffold406	0.84
Gh230_D09	Gr310_scaffold406	0.81
Gh230_D09	Gr311_scaffold406	0.83
Gh230_D09	Gr312_scaffold406	0.98
Gh230_D09	Gr313_scaffold406	0.84
Gh230_D09	Gr314_scaffold406	0.82
Gh230_D09	Gr315_scaffold406	0.83
Gh230_D09	Gr316_scaffold406	0.8
Gh230_D09	Gr317_scaffold406	0.76
Gh230_D09	Gr329_scaffold461	0.65
Gh230_D09	Gr330_scaffold461	0.83
Gh230_D09	Gr331_scaffold461	0.8
Gh230_D09	Gr332_scaffold461	0.81
Gh230_D09	Gr333_scaffold461	0.77
Gh230_D09	Gr334_scaffold461	0.78
Gh230_D09	Gr335_scaffold461	0.88
Gh230_D09	Gr336_scaffold461	0.85
Gh230_D09	Gr337_scaffold461	0.85
Gh230_D09	Gr338_scaffold461	0.82
Gh230_D09	Gr339_scaffold461	0.84
Gh230_D09	Gr340_scaffold461	0.85
Gh230_D09	Gr341_scaffold461	0.77
Gh230_D09	Gr342_scaffold461	0.82
Gh230_D09	Gr343_scaffold461	0.8
Gh230_D09	Gr353_scaffold520	0.8
Gh230_D09	Gr354_scaffold520	0.81
Gh230_D09	Gr363_scaffold555	0.83
Gh230_D09	Gr364_scaffold564	0.79
Gh231_D09	Gr074_D06	0.72
Gh231_D09	Gr209_D09	0.8
Gh231_D09	Gr211_D09	0.81
Gh231_D09	Gr213_D09	0.76
Gh231_D09	Gr288_scaffold333	0.77
Gh231_D09	Gr309_scaffold406	0.83
Gh231_D09	Gr310_scaffold406	0.76
Gh231_D09	Gr311_scaffold406	0.8
Gh231_D09	Gr312_scaffold406	0.87
Gh231_D09	Gr313_scaffold406	0.96
Gh231_D09	Gr314_scaffold406	0.81
Gh231_D09	Gr315_scaffold406	0.82
Gh231_D09	Gr316_scaffold406	0.76
Gh231_D09	Gr329_scaffold461	0.81
Gh231_D09	Gr330_scaffold461	0.81
Gh231_D09	Gr331_scaffold461	0.79
Gh231_D09	Gr334_scaffold461	0.76
Gh231_D09	Gr335_scaffold461	0.86
Gh231_D09	Gr336_scaffold461	0.78
Gh231_D09	Gr337_scaffold461	0.82
Gh231_D09	Gr338_scaffold461	0.76
Gh231_D09	Gr339_scaffold461	0.81
Gh231_D09	Gr340_scaffold461	0.83
Gh231_D09	Gr342_scaffold461	0.81
Gh231_D09	Gr343_scaffold461	0.8
Gh231_D09	Gr353_scaffold520	0.74
Gh231_D09	Gr354_scaffold520	0.77
Gh231_D09	Gr363_scaffold555	0.89
Gh231_D09	Gr364_scaffold564	0.74
Gh232_D09	Gr074_D06	0.67
Gh232_D09	Gr209_D09	0.84
Gh232_D09	Gr210_D09	0.72
Gh232_D09	Gr211_D09	0.82
Gh232_D09	Gr213_D09	0.65
Gh232_D09	Gr214_D09	0.81
Gh232_D09	Gr288_scaffold333	0.7
Gh232_D09	Gr309_scaffold406	0.84
Gh232_D09	Gr310_scaffold406	0.81
Gh232_D09	Gr311_scaffold406	0.85
Gh232_D09	Gr312_scaffold406	0.82
Gh232_D09	Gr313_scaffold406	0.85
Gh232_D09	Gr314_scaffold406	0.85
Gh232_D09	Gr315_scaffold406	0.83
Gh232_D09	Gr316_scaffold406	0.79
Gh232_D09	Gr317_scaffold406	0.79
Gh232_D09	Gr329_scaffold461	0.63
Gh232_D09	Gr330_scaffold461	0.85
Gh232_D09	Gr331_scaffold461	0.82
Gh232_D09	Gr332_scaffold461	0.81
Gh232_D09	Gr333_scaffold461	0.8
Gh232_D09	Gr334_scaffold461	0.82
Gh232_D09	Gr335_scaffold461	0.88
Gh232_D09	Gr336_scaffold461	0.82
Gh232_D09	Gr337_scaffold461	0.81
Gh232_D09	Gr338_scaffold461	0.83
Gh232_D09	Gr339_scaffold461	0.85
Gh232_D09	Gr340_scaffold461	0.86
Gh232_D09	Gr341_scaffold461	0.77
Gh232_D09	Gr342_scaffold461	0.8
Gh232_D09	Gr343_scaffold461	0.81
Gh232_D09	Gr353_scaffold520	0.81
Gh232_D09	Gr354_scaffold520	0.83
Gh232_D09	Gr363_scaffold555	0.81
Gh232_D09	Gr364_scaffold564	0.81
Gh233_D09	Gr074_D06	0.65
Gh233_D09	Gr209_D09	0.81
Gh233_D09	Gr210_D09	0.75
Gh233_D09	Gr211_D09	0.89
Gh233_D09	Gr213_D09	0.64
Gh233_D09	Gr214_D09	0.82
Gh233_D09	Gr288_scaffold333	0.71
Gh233_D09	Gr310_scaffold406	0.84
Gh233_D09	Gr312_scaffold406	0.83
Gh233_D09	Gr313_scaffold406	0.82
Gh233_D09	Gr314_scaffold406	0.83
Gh233_D09	Gr315_scaffold406	0.88
Gh233_D09	Gr316_scaffold406	0.85
Gh233_D09	Gr317_scaffold406	0.8
Gh233_D09	Gr329_scaffold461	0.64
Gh233_D09	Gr330_scaffold461	0.81
Gh233_D09	Gr331_scaffold461	0.83
Gh233_D09	Gr333_scaffold461	0.82
Gh233_D09	Gr334_scaffold461	0.83
Gh233_D09	Gr336_scaffold461	0.85
Gh233_D09	Gr337_scaffold461	0.85
Gh233_D09	Gr338_scaffold461	0.83
Gh233_D09	Gr339_scaffold461	0.83
Gh233_D09	Gr340_scaffold461	0.83
Gh233_D09	Gr341_scaffold461	0.79
Gh233_D09	Gr342_scaffold461	0.84
Gh233_D09	Gr343_scaffold461	0.82
Gh233_D09	Gr353_scaffold520	0.82
Gh233_D09	Gr354_scaffold520	0.84
Gh233_D09	Gr363_scaffold555	0.83
Gh233_D09	Gr364_scaffold564	0.84
Gh235_D09	Gr074_D06	0.66
Gh235_D09	Gr209_D09	0.9
Gh235_D09	Gr210_D09	0.75
Gh235_D09	Gr211_D09	0.8
Gh235_D09	Gr213_D09	0.67
Gh235_D09	Gr214_D09	0.81
Gh235_D09	Gr288_scaffold333	0.73
Gh235_D09	Gr309_scaffold406	0.82
Gh235_D09	Gr310_scaffold406	0.83
Gh235_D09	Gr311_scaffold406	0.94
Gh235_D09	Gr312_scaffold406	0.84
Gh235_D09	Gr313_scaffold406	0.83
Gh235_D09	Gr314_scaffold406	0.84
Gh235_D09	Gr315_scaffold406	0.83
Gh235_D09	Gr316_scaffold406	0.81
Gh235_D09	Gr317_scaffold406	0.8
Gh235_D09	Gr329_scaffold461	0.61
Gh235_D09	Gr330_scaffold461	0.89
Gh235_D09	Gr331_scaffold461	0.81
Gh235_D09	Gr332_scaffold461	0.79
Gh235_D09	Gr333_scaffold461	0.81
Gh235_D09	Gr334_scaffold461	0.81
Gh235_D09	Gr335_scaffold461	0.85
Gh235_D09	Gr336_scaffold461	0.81
Gh235_D09	Gr337_scaffold461	0.82
Gh235_D09	Gr338_scaffold461	0.88
Gh235_D09	Gr339_scaffold461	0.83
Gh235_D09	Gr340_scaffold461	0.87
Gh235_D09	Gr341_scaffold461	0.76
Gh235_D09	Gr342_scaffold461	0.81
Gh235_D09	Gr343_scaffold461	0.8
Gh235_D09	Gr353_scaffold520	0.81
Gh235_D09	Gr354_scaffold520	0.83
Gh235_D09	Gr363_scaffold555	0.85
Gh235_D09	Gr364_scaffold564	0.8
Gh236_D09	Gr074_D06	0.68
Gh236_D09	Gr209_D09	0.83
Gh236_D09	Gr210_D09	0.71
Gh236_D09	Gr211_D09	0.89
Gh236_D09	Gr213_D09	0.68
Gh236_D09	Gr214_D09	0.82
Gh236_D09	Gr288_scaffold333	0.71
Gh236_D09	Gr309_scaffold406	0.88
Gh236_D09	Gr310_scaffold406	0.84
Gh236_D09	Gr311_scaffold406	0.85
Gh236_D09	Gr312_scaffold406	0.84
Gh236_D09	Gr313_scaffold406	0.82
Gh236_D09	Gr314_scaffold406	0.86
Gh236_D09	Gr315_scaffold406	0.84
Gh236_D09	Gr316_scaffold406	0.83
Gh236_D09	Gr317_scaffold406	0.79
Gh236_D09	Gr329_scaffold461	0.63
Gh236_D09	Gr330_scaffold461	0.83
Gh236_D09	Gr331_scaffold461	0.84
Gh236_D09	Gr332_scaffold461	0.83
Gh236_D09	Gr333_scaffold461	0.82
Gh236_D09	Gr334_scaffold461	0.84
Gh236_D09	Gr335_scaffold461	0.91
Gh236_D09	Gr336_scaffold461	0.81
Gh236_D09	Gr337_scaffold461	0.84
Gh236_D09	Gr338_scaffold461	0.85
Gh236_D09	Gr339_scaffold461	0.86
Gh236_D09	Gr340_scaffold461	0.83
Gh236_D09	Gr341_scaffold461	0.77
Gh236_D09	Gr342_scaffold461	0.82
Gh236_D09	Gr343_scaffold461	0.83
Gh236_D09	Gr353_scaffold520	0.83
Gh236_D09	Gr354_scaffold520	0.84
Gh236_D09	Gr363_scaffold555	0.8
Gh236_D09	Gr364_scaffold564	0.82
Gh237_D09	Gr074_D06	0.64
Gh237_D09	Gr209_D09	0.84
Gh237_D09	Gr210_D09	0.74
Gh237_D09	Gr211_D09	0.8
Gh237_D09	Gr213_D09	0.64
Gh237_D09	Gr214_D09	0.79
Gh237_D09	Gr288_scaffold333	0.7
Gh237_D09	Gr310_scaffold406	0.82
Gh237_D09	Gr312_scaffold406	0.85
Gh237_D09	Gr313_scaffold406	0.94
Gh237_D09	Gr314_scaffold406	0.83
Gh237_D09	Gr315_scaffold406	0.83
Gh237_D09	Gr316_scaffold406	0.79
Gh237_D09	Gr317_scaffold406	0.78
Gh237_D09	Gr329_scaffold461	0.66
Gh237_D09	Gr330_scaffold461	0.84
Gh237_D09	Gr331_scaffold461	0.79
Gh237_D09	Gr333_scaffold461	0.78
Gh237_D09	Gr334_scaffold461	0.79
Gh237_D09	Gr336_scaffold461	0.84
Gh237_D09	Gr337_scaffold461	0.83
Gh237_D09	Gr338_scaffold461	0.82
Gh237_D09	Gr339_scaffold461	0.83
Gh237_D09	Gr340_scaffold461	0.85
Gh237_D09	Gr341_scaffold461	0.77
Gh237_D09	Gr342_scaffold461	0.83
Gh237_D09	Gr343_scaffold461	0.79
Gh237_D09	Gr353_scaffold520	0.81
Gh237_D09	Gr354_scaffold520	0.82
Gh237_D09	Gr363_scaffold555	0.87
Gh237_D09	Gr364_scaffold564	0.8
Gh238_D09	Gr074_D06	0.68
Gh238_D09	Gr209_D09	0.8
Gh238_D09	Gr210_D09	0.66
Gh238_D09	Gr211_D09	0.87
Gh238_D09	Gr213_D09	0.67
Gh238_D09	Gr214_D09	0.81
Gh238_D09	Gr288_scaffold333	0.71
Gh238_D09	Gr309_scaffold406	0.85
Gh238_D09	Gr310_scaffold406	0.85
Gh238_D09	Gr311_scaffold406	0.85
Gh238_D09	Gr312_scaffold406	0.82
Gh238_D09	Gr313_scaffold406	0.8
Gh238_D09	Gr314_scaffold406	0.84
Gh238_D09	Gr315_scaffold406	0.81
Gh238_D09	Gr316_scaffold406	0.81
Gh238_D09	Gr317_scaffold406	0.82
Gh238_D09	Gr329_scaffold461	0.61
Gh238_D09	Gr330_scaffold461	0.83
Gh238_D09	Gr331_scaffold461	0.84
Gh238_D09	Gr332_scaffold461	0.83
Gh238_D09	Gr333_scaffold461	0.83
Gh238_D09	Gr334_scaffold461	0.84
Gh238_D09	Gr335_scaffold461	0.89
Gh238_D09	Gr336_scaffold461	0.8
Gh238_D09	Gr337_scaffold461	0.82
Gh238_D09	Gr338_scaffold461	0.83
Gh238_D09	Gr339_scaffold461	0.85
Gh238_D09	Gr340_scaffold461	0.81
Gh238_D09	Gr341_scaffold461	0.76
Gh238_D09	Gr342_scaffold461	0.82
Gh238_D09	Gr343_scaffold461	0.81
Gh238_D09	Gr353_scaffold520	0.81
Gh238_D09	Gr354_scaffold520	0.83
Gh238_D09	Gr363_scaffold555	0.77
Gh238_D09	Gr364_scaffold564	0.83
Gh239_D09	Gr212_D09	0.73
Gh239_D09	Gr318_scaffold406	0.97
Gh239_D09	Gr328_scaffold459	0.68
Gh239_D09	Gr356_scaffold535	0.7
Gh239_D09	Gr357_scaffold535	0.7
Gh239_D09	Gr358_scaffold537	0.7
Gh239_D09	Gr359_scaffold537	0.68
Gh240_D09	Gr212_D09	0.74
Gh240_D09	Gr318_scaffold406	0.88
Gh240_D09	Gr328_scaffold459	0.71
Gh240_D09	Gr356_scaffold535	0.68
Gh240_D09	Gr357_scaffold535	0.73
Gh240_D09	Gr358_scaffold537	0.73
Gh240_D09	Gr359_scaffold537	0.71
Gh241_D09	Gr074_D06	0.68
Gh241_D09	Gr209_D09	0.81
Gh241_D09	Gr210_D09	0.68
Gh241_D09	Gr211_D09	0.92
Gh241_D09	Gr213_D09	0.68
Gh241_D09	Gr214_D09	0.82
Gh241_D09	Gr288_scaffold333	0.72
Gh241_D09	Gr309_scaffold406	0.89
Gh241_D09	Gr310_scaffold406	0.84
Gh241_D09	Gr311_scaffold406	0.83
Gh241_D09	Gr312_scaffold406	0.81
Gh241_D09	Gr313_scaffold406	0.8
Gh241_D09	Gr314_scaffold406	0.84
Gh241_D09	Gr315_scaffold406	0.83
Gh241_D09	Gr316_scaffold406	0.82
Gh241_D09	Gr317_scaffold406	0.84
Gh241_D09	Gr329_scaffold461	0.62
Gh241_D09	Gr330_scaffold461	0.81
Gh241_D09	Gr331_scaffold461	0.98
Gh241_D09	Gr332_scaffold461	0.83
Gh241_D09	Gr333_scaffold461	0.87
Gh241_D09	Gr334_scaffold461	0.85
Gh241_D09	Gr335_scaffold461	0.91
Gh241_D09	Gr336_scaffold461	0.82
Gh241_D09	Gr337_scaffold461	0.82
Gh241_D09	Gr338_scaffold461	0.83
Gh241_D09	Gr339_scaffold461	0.84
Gh241_D09	Gr340_scaffold461	0.81
Gh241_D09	Gr341_scaffold461	0.76
Gh241_D09	Gr342_scaffold461	0.82
Gh241_D09	Gr343_scaffold461	0.84
Gh241_D09	Gr353_scaffold520	0.82
Gh241_D09	Gr354_scaffold520	0.83
Gh241_D09	Gr363_scaffold555	0.78
Gh241_D09	Gr364_scaffold564	0.87
Gh243_D09	Gr074_D06	0.68
Gh243_D09	Gr209_D09	0.81
Gh243_D09	Gr210_D09	0.67
Gh243_D09	Gr211_D09	0.9
Gh243_D09	Gr213_D09	0.67
Gh243_D09	Gr214_D09	0.81
Gh243_D09	Gr288_scaffold333	0.72
Gh243_D09	Gr309_scaffold406	0.88
Gh243_D09	Gr310_scaffold406	0.85
Gh243_D09	Gr311_scaffold406	0.83
Gh243_D09	Gr312_scaffold406	0.77
Gh243_D09	Gr313_scaffold406	0.81
Gh243_D09	Gr314_scaffold406	0.86
Gh243_D09	Gr315_scaffold406	0.82
Gh243_D09	Gr316_scaffold406	0.75
Gh243_D09	Gr317_scaffold406	0.82
Gh243_D09	Gr329_scaffold461	0.64
Gh243_D09	Gr330_scaffold461	0.82
Gh243_D09	Gr331_scaffold461	0.87
Gh243_D09	Gr332_scaffold461	0.83
Gh243_D09	Gr333_scaffold461	0.98
Gh243_D09	Gr334_scaffold461	0.87
Gh243_D09	Gr335_scaffold461	0.91
Gh243_D09	Gr336_scaffold461	0.82
Gh243_D09	Gr337_scaffold461	0.74
Gh243_D09	Gr338_scaffold461	0.84
Gh243_D09	Gr339_scaffold461	0.87
Gh243_D09	Gr340_scaffold461	0.82
Gh243_D09	Gr341_scaffold461	0.79
Gh243_D09	Gr342_scaffold461	0.82
Gh243_D09	Gr343_scaffold461	0.84
Gh243_D09	Gr353_scaffold520	0.83
Gh243_D09	Gr354_scaffold520	0.85
Gh243_D09	Gr363_scaffold555	0.78
Gh243_D09	Gr364_scaffold564	0.88
Gh244_D09	Gr074_D06	0.71
Gh244_D09	Gr209_D09	0.78
Gh244_D09	Gr211_D09	0.88
Gh244_D09	Gr213_D09	0.75
Gh244_D09	Gr214_D09	0.75
Gh244_D09	Gr288_scaffold333	0.72
Gh244_D09	Gr309_scaffold406	0.9
Gh244_D09	Gr310_scaffold406	0.79
Gh244_D09	Gr311_scaffold406	0.84
Gh244_D09	Gr312_scaffold406	0.79
Gh244_D09	Gr313_scaffold406	0.77
Gh244_D09	Gr314_scaffold406	0.81
Gh244_D09	Gr315_scaffold406	0.78
Gh244_D09	Gr316_scaffold406	0.83
Gh244_D09	Gr317_scaffold406	0.76
Gh244_D09	Gr329_scaffold461	0.69
Gh244_D09	Gr330_scaffold461	0.78
Gh244_D09	Gr331_scaffold461	0.85
Gh244_D09	Gr332_scaffold461	0.84
Gh244_D09	Gr333_scaffold461	0.82
Gh244_D09	Gr334_scaffold461	0.91
Gh244_D09	Gr335_scaffold461	0.92
Gh244_D09	Gr336_scaffold461	0.75
Gh244_D09	Gr337_scaffold461	0.8
Gh244_D09	Gr338_scaffold461	0.81
Gh244_D09	Gr339_scaffold461	0.84
Gh244_D09	Gr340_scaffold461	0.79
Gh244_D09	Gr341_scaffold461	0.73
Gh244_D09	Gr342_scaffold461	0.79
Gh244_D09	Gr343_scaffold461	0.85
Gh244_D09	Gr353_scaffold520	0.8
Gh244_D09	Gr354_scaffold520	0.79
Gh244_D09	Gr363_scaffold555	0.75
Gh244_D09	Gr364_scaffold564	0.84
Gh245_D09	Gr074_D06	0.63
Gh245_D09	Gr209_D09	0.82
Gh245_D09	Gr210_D09	0.81
Gh245_D09	Gr214_D09	0.82
Gh245_D09	Gr288_scaffold333	0.68
Gh245_D09	Gr310_scaffold406	0.86
Gh245_D09	Gr312_scaffold406	0.82
Gh245_D09	Gr313_scaffold406	0.82
Gh245_D09	Gr314_scaffold406	0.82
Gh245_D09	Gr315_scaffold406	0.84
Gh245_D09	Gr316_scaffold406	0.78
Gh245_D09	Gr317_scaffold406	0.81
Gh245_D09	Gr329_scaffold461	0.61
Gh245_D09	Gr330_scaffold461	0.82
Gh245_D09	Gr331_scaffold461	0.8
Gh245_D09	Gr333_scaffold461	0.83
Gh245_D09	Gr334_scaffold461	0.84
Gh245_D09	Gr336_scaffold461	0.85
Gh245_D09	Gr337_scaffold461	0.84
Gh245_D09	Gr338_scaffold461	0.85
Gh245_D09	Gr339_scaffold461	0.84
Gh245_D09	Gr340_scaffold461	0.81
Gh245_D09	Gr341_scaffold461	0.84
Gh245_D09	Gr342_scaffold461	0.83
Gh245_D09	Gr343_scaffold461	0.79
Gh245_D09	Gr353_scaffold520	0.82
Gh245_D09	Gr354_scaffold520	0.84
Gh245_D09	Gr363_scaffold555	0.82
Gh245_D09	Gr364_scaffold564	0.82
Gh247_D09	Gr074_D06	0.74
Gh247_D09	Gr209_D09	0.8
Gh247_D09	Gr211_D09	0.85
Gh247_D09	Gr213_D09	0.79
Gh247_D09	Gr214_D09	0.93
Gh247_D09	Gr288_scaffold333	0.78
Gh247_D09	Gr309_scaffold406	0.85
Gh247_D09	Gr310_scaffold406	0.86
Gh247_D09	Gr311_scaffold406	0.82
Gh247_D09	Gr312_scaffold406	0.84
Gh247_D09	Gr313_scaffold406	0.82
Gh247_D09	Gr314_scaffold406	0.89
Gh247_D09	Gr315_scaffold406	0.82
Gh247_D09	Gr316_scaffold406	0.91
Gh247_D09	Gr317_scaffold406	0.93
Gh247_D09	Gr329_scaffold461	0.81
Gh247_D09	Gr330_scaffold461	0.82
Gh247_D09	Gr331_scaffold461	0.84
Gh247_D09	Gr332_scaffold461	0.82
Gh247_D09	Gr333_scaffold461	0.83
Gh247_D09	Gr334_scaffold461	0.82
Gh247_D09	Gr335_scaffold461	0.88
Gh247_D09	Gr336_scaffold461	0.83
Gh247_D09	Gr337_scaffold461	0.84
Gh247_D09	Gr338_scaffold461	0.85
Gh247_D09	Gr339_scaffold461	0.89
Gh247_D09	Gr340_scaffold461	0.82
Gh247_D09	Gr341_scaffold461	0.82
Gh247_D09	Gr342_scaffold461	0.82
Gh247_D09	Gr343_scaffold461	0.88
Gh247_D09	Gr353_scaffold520	0.86
Gh247_D09	Gr354_scaffold520	0.85
Gh247_D09	Gr363_scaffold555	0.79
Gh247_D09	Gr364_scaffold564	0.83
Gh248_D09	Gr074_D06	0.76
Gh248_D09	Gr209_D09	0.83
Gh248_D09	Gr211_D09	0.91
Gh248_D09	Gr213_D09	0.8
Gh248_D09	Gr288_scaffold333	0.77
Gh248_D09	Gr309_scaffold406	0.9
Gh248_D09	Gr311_scaffold406	0.85
Gh248_D09	Gr312_scaffold406	0.88
Gh248_D09	Gr313_scaffold406	0.84
Gh248_D09	Gr315_scaffold406	0.85
Gh248_D09	Gr316_scaffold406	0.91
Gh248_D09	Gr330_scaffold461	0.85
Gh248_D09	Gr331_scaffold461	0.92
Gh248_D09	Gr332_scaffold461	0.84
Gh248_D09	Gr335_scaffold461	1
Gh248_D09	Gr337_scaffold461	0.86
Gh248_D09	Gr338_scaffold461	0.85
Gh248_D09	Gr339_scaffold461	0.91
Gh248_D09	Gr340_scaffold461	0.86
Gh248_D09	Gr342_scaffold461	0.83
Gh248_D09	Gr343_scaffold461	0.93
Gh249_D09	Gr074_D06	0.76
Gh249_D09	Gr209_D09	0.83
Gh249_D09	Gr211_D09	0.91
Gh249_D09	Gr213_D09	0.8
Gh249_D09	Gr288_scaffold333	0.77
Gh249_D09	Gr309_scaffold406	0.9
Gh249_D09	Gr311_scaffold406	0.85
Gh249_D09	Gr312_scaffold406	0.88
Gh249_D09	Gr313_scaffold406	0.84
Gh249_D09	Gr315_scaffold406	0.85
Gh249_D09	Gr316_scaffold406	0.91
Gh249_D09	Gr330_scaffold461	0.85
Gh249_D09	Gr331_scaffold461	0.92
Gh249_D09	Gr332_scaffold461	0.84
Gh249_D09	Gr335_scaffold461	1
Gh249_D09	Gr337_scaffold461	0.86
Gh249_D09	Gr338_scaffold461	0.85
Gh249_D09	Gr339_scaffold461	0.91
Gh249_D09	Gr340_scaffold461	0.86
Gh249_D09	Gr342_scaffold461	0.83
Gh249_D09	Gr343_scaffold461	0.93
Gh250_D09	Gr074_D06	0.72
Gh250_D09	Gr209_D09	0.81
Gh250_D09	Gr210_D09	0.64
Gh250_D09	Gr211_D09	0.84
Gh250_D09	Gr213_D09	0.75
Gh250_D09	Gr214_D09	0.78
Gh250_D09	Gr288_scaffold333	0.75
Gh250_D09	Gr309_scaffold406	0.9
Gh250_D09	Gr310_scaffold406	0.83
Gh250_D09	Gr311_scaffold406	0.84
Gh250_D09	Gr312_scaffold406	0.88
Gh250_D09	Gr313_scaffold406	0.85
Gh250_D09	Gr314_scaffold406	0.84
Gh250_D09	Gr315_scaffold406	0.85
Gh250_D09	Gr316_scaffold406	0.83
Gh250_D09	Gr317_scaffold406	0.75
Gh250_D09	Gr329_scaffold461	0.78
Gh250_D09	Gr330_scaffold461	0.83
Gh250_D09	Gr331_scaffold461	0.84
Gh250_D09	Gr332_scaffold461	0.84
Gh250_D09	Gr333_scaffold461	0.79
Gh250_D09	Gr334_scaffold461	0.79
Gh250_D09	Gr335_scaffold461	0.92
Gh250_D09	Gr336_scaffold461	0.86
Gh250_D09	Gr337_scaffold461	0.92
Gh250_D09	Gr338_scaffold461	0.83
Gh250_D09	Gr339_scaffold461	0.88
Gh250_D09	Gr340_scaffold461	0.84
Gh250_D09	Gr341_scaffold461	0.83
Gh250_D09	Gr342_scaffold461	0.86
Gh250_D09	Gr343_scaffold461	0.86
Gh250_D09	Gr353_scaffold520	0.8
Gh250_D09	Gr354_scaffold520	0.83
[truncated: 2,440 more rows]

## Sheet: more than 70%
Gene in G.hirsutum	Gene in G.raimondii	similarity >70%
Gh001_A01	Gr029_D02	0.86
Gh001_A01	Gr032_D02	0.81
Gh003_A01	Gr158_D07	0.93
Gh003_A01	Gr307_scaffold377	0.94
Gh006_A01	Gr083_D07	0.81
Gh006_A01	Gr080_D07	0.7
Gh006_A01	Gr082_D07	0.7
Gh008_A01	Gr079_D07	0.74
Gh008_A01	Gr083_D07	0.78
Gh008_A01	Gr084_D07	0.72
Gh009_A01	Gr144_D07	0.83
Gh009_A01	Gr145_D07	0.89
Gh009_A01	Gr147_D07	0.84
Gh009_A01	Gr146_D07	0.84
Gh009_A01	Gr149_D07	0.86
Gh010_A01	Gr150_D07	0.95
Gh011_A01	Gr151_D07	0.96
Gh013_A01	Gr113_D07	0.81
Gh013_A01	Gr110_D07	0.71
Gh013_A01	Gr111_D07	0.71
Gh013_A01	Gr112_D07	0.75
Gh013_A01	Gr114_D07	0.72
Gh014_A01	Gr152_D07	0.94
Gh015_A01	Gr152_D07	0.73
Gh017_A01	Gr153_D07	0.97
Gh018_A01	Gr074_D06	0.95
Gh018_A01	Gr209_D09	0.71
Gh018_A01	Gr211_D09	0.77
Gh018_A01	Gr213_D09	0.74
Gh018_A01	Gr214_D09	0.71
Gh018_A01	Gr288_scaffold333	0.73
Gh018_A01	Gr309_scaffold406	0.73
Gh018_A01	Gr310_scaffold406	0.73
Gh018_A01	Gr311_scaffold406	0.74
Gh018_A01	Gr312_scaffold406	0.72
Gh018_A01	Gr313_scaffold406	0.71
Gh018_A01	Gr314_scaffold406	0.75
Gh018_A01	Gr315_scaffold406	0.72
Gh018_A01	Gr316_scaffold406	0.74
Gh018_A01	Gr317_scaffold406	0.74
Gh018_A01	Gr330_scaffold461	0.72
Gh018_A01	Gr331_scaffold461	0.73
Gh018_A01	Gr332_scaffold461	0.71
Gh018_A01	Gr333_scaffold461	0.73
Gh018_A01	Gr334_scaffold461	0.73
Gh018_A01	Gr335_scaffold461	0.77
Gh018_A01	Gr336_scaffold461	0.7
Gh018_A01	Gr337_scaffold461	0.71
Gh018_A01	Gr338_scaffold461	0.74
Gh018_A01	Gr339_scaffold461	0.73
Gh018_A01	Gr340_scaffold461	0.73
Gh018_A01	Gr342_scaffold461	0.72
Gh018_A01	Gr343_scaffold461	0.75
Gh018_A01	Gr353_scaffold520	0.73
Gh018_A01	Gr354_scaffold520	0.74
Gh018_A01	Gr363_scaffold555	0.7
Gh018_A01	Gr364_scaffold564	0.72
Gh019_A01	Gr238_D11	0.78
Gh020_A01	Gr096_D07	0.79
Gh021_A01	Gr095_D07	0.91
Gh022_A01	Gr095_D07	0.89
Gh024_A01	Gr095_D07	0.8
Gh025_A01	Gr095_D07	0.82
Gh026_A01	Gr079_D07	0.74
Gh026_A01	Gr084_D07	0.72
Gh028_A01	Gr006_D01	0.96
Gh029_A01	Gr005_D01	0.95
Gh030_A01	Gr002_D01	0.83
Gh030_A01	Gr004_D01	0.97
Gh030_A01	Gr001_D01	0.89
Gh030_A01	Gr003_D01	0.87
Gh031_A01	Gr002_D01	0.86
Gh031_A01	Gr001_D01	0.89
Gh031_A01	Gr003_D01	0.93
Gh031_A01	Gr004_D01	0.94
Gh033_A01	Gr002_D01	0.98
Gh033_A01	Gr004_D01	0.97
Gh033_A01	Gr001_D01	0.95
Gh033_A01	Gr003_D01	0.93
Gh034_A01	Gr002_D01	0.96
Gh034_A01	Gr001_D01	0.91
Gh034_A01	Gr003_D01	0.91
Gh034_A01	Gr004_D01	0.93
Gh035_A01	Gr002_D01	0.86
Gh035_A01	Gr004_D01	0.88
Gh035_A01	Gr003_D01	0.81
Gh035_A01	Gr001_D01	0.97
Gh037_A02	Gr045_D02	0.77
Gh037_A02	Gr046_D02	0.8
Gh038_A02	Gr045_D02	0.74
Gh039_A02	Gr045_D02	0.74
Gh040_A02	Gr045_D02	0.93
Gh040_A02	Gr046_D02	0.85
Gh041_A02	Gr045_D02	0.75
Gh042_A02	Gr045_D02	0.9
Gh042_A02	Gr046_D02	0.85
Gh043_A02	Gr049_D02	0.95
Gh044_A02	Gr048_D02	0.99
Gh045_A02	Gr033_D02	0.98
Gh045_A02	Gr308_scaffold403	0.82
Gh045_A02	Gr203_D09	0.79
Gh046_A02	Gr068_D05	0.99
Gh046_A02	Gr222_D10	0.76
Gh047_A02	Gr068_D05	0.81
Gh047_A02	Gr069_D05	0.96
Gh047_A02	Gr222_D10	0.74
Gh048_A03	Gr220_D09	0.94
Gh048_A03	Gr215_D09	0.93
Gh048_A03	Gr217_D09	0.93
Gh048_A03	Gr218_D09	0.94
Gh048_A03	Gr219_D09	0.95
Gh048_A03	Gr221_D09	0.92
Gh048_A03	Gr108_D07	0.73
Gh048_A03	Gr109_D07	0.75
Gh048_A03	Gr159_D07	0.71
Gh048_A03	Gr181_D08	0.74
Gh048_A03	Gr182_D08	0.72
Gh048_A03	Gr185_D08	0.7
Gh048_A03	Gr289_scaffold339	0.77
Gh049_A03	Gr163_D08	0.92
Gh049_A03	Gr164_D08	0.92
Gh049_A03	Gr175_D08	0.83
Gh049_A03	Gr172_D08	0.71
Gh049_A03	Gr174_D08	0.8
Gh050_A03	Gr165_D08	0.84
Gh050_A03	Gr176_D08	0.86
Gh050_A03	Gr177_D08	0.81
Gh050_A03	Gr178_D08	0.81
Gh050_A03	Gr168_D08	0.75
Gh050_A03	Gr171_D08	0.7
Gh051_A03	Gr165_D08	0.82
Gh051_A03	Gr162_D08	0.89
Gh051_A03	Gr163_D08	0.92
Gh051_A03	Gr164_D08	0.91
Gh051_A03	Gr175_D08	0.83
Gh051_A03	Gr160_D07	0.88
Gh051_A03	Gr166_D08	0.87
Gh051_A03	Gr178_D08	0.81
Gh051_A03	Gr168_D08	0.75
Gh051_A03	Gr169_D08	0.72
Gh051_A03	Gr170_D08	0.76
Gh051_A03	Gr171_D08	0.79
Gh051_A03	Gr172_D08	0.72
Gh051_A03	Gr173_D08	0.78
Gh051_A03	Gr174_D08	0.8
Gh051_A03	Gr176_D08	0.78
Gh051_A03	Gr177_D08	0.77
Gh051_A03	Gr179_D08	0.8
Gh052_A03	Gr165_D08	0.81
Gh052_A03	Gr162_D08	0.86
Gh052_A03	Gr160_D07	0.88
Gh052_A03	Gr166_D08	0.88
Gh052_A03	Gr178_D08	0.83
Gh052_A03	Gr179_D08	0.81
Gh052_A03	Gr168_D08	0.74
Gh052_A03	Gr170_D08	0.75
Gh052_A03	Gr171_D08	0.75
Gh052_A03	Gr172_D08	0.71
Gh052_A03	Gr173_D08	0.77
Gh052_A03	Gr175_D08	0.79
Gh052_A03	Gr176_D08	0.8
Gh052_A03	Gr177_D08	0.78
Gh053_A03	Gr165_D08	0.8
Gh053_A03	Gr162_D08	0.96
Gh053_A03	Gr163_D08	0.91
Gh053_A03	Gr164_D08	0.91
Gh053_A03	Gr160_D07	0.86
Gh053_A03	Gr171_D08	0.84
Gh053_A03	Gr173_D08	0.83
Gh053_A03	Gr175_D08	0.86
Gh053_A03	Gr168_D08	0.75
Gh053_A03	Gr169_D08	0.7
Gh053_A03	Gr172_D08	0.72
Gh053_A03	Gr174_D08	0.8
Gh053_A03	Gr176_D08	0.75
Gh053_A03	Gr177_D08	0.73
Gh054_A03	Gr058_D03	0.93
Gh054_A03	Gr059_D03	0.8
Gh057_A03	Gr048_D02	0.99
Gh058_A03	Gr049_D02	0.89
Gh059_A03	Gr283_scaffold278	0.9
Gh060_A04	Gr267_D13	0.81
Gh060_A04	Gr268_D13	0.83
Gh060_A04	Gr269_D13	0.83
Gh060_A04	Gr270_D13	0.85
Gh060_A04	Gr273_D13	0.83
Gh060_A04	Gr271_D13	0.74
Gh060_A04	Gr275_scaffold149	0.71
Gh061_A04	Gr212_D09	0.77
Gh061_A04	Gr328_scaffold459	0.71
Gh061_A04	Gr357_scaffold535	0.71
Gh061_A04	Gr358_scaffold537	0.71
Gh061_A04	Gr359_scaffold537	0.79
Gh062_A04	Gr318_scaffold406	0.71
Gh062_A04	Gr328_scaffold459	0.78
Gh062_A04	Gr356_scaffold535	0.77
Gh062_A04	Gr357_scaffold535	0.76
Gh062_A04	Gr358_scaffold537	0.79
Gh062_A04	Gr359_scaffold537	0.79
Gh063_A04	Gr212_D09	0.74
Gh063_A04	Gr328_scaffold459	0.73
Gh063_A04	Gr357_scaffold535	0.75
Gh063_A04	Gr358_scaffold537	0.74
Gh063_A04	Gr359_scaffold537	0.76
Gh064_A04	Gr075_D06	0.93
Gh065_A04	Gr266_D13	0.97
Gh066_A04	Gr152_D07	0.77
Gh067_A04	Gr152_D07	0.97
Gh069_A04	Gr156_D07	0.96
Gh070_A05	Gr279_scaffold228	0.77
Gh071_A05	Gr055_D03	0.76
Gh071_A05	Gr056_D03	0.71
Gh071_A05	Gr279_scaffold228	0.71
Gh072_A05	Gr055_D03	0.82
Gh072_A05	Gr056_D03	0.77
Gh073_A05	Gr055_D03	0.71
Gh073_A05	Gr056_D03	0.72
Gh074_A05	Gr055_D03	0.82
Gh074_A05	Gr056_D03	0.76
Gh075_A05	Gr284_scaffold298	0.83
Gh075_A05	Gr285_scaffold298	0.83
Gh075_A05	Gr286_scaffold298	0.8
Gh075_A05	Gr321_scaffold439	0.8
Gh075_A05	Gr322_scaffold439	0.8
Gh075_A05	Gr323_scaffold439	0.83
Gh075_A05	Gr324_scaffold439	0.83
Gh075_A05	Gr325_scaffold439	0.81
Gh075_A05	Gr327_scaffold439	0.85
Gh076_A05	Gr323_scaffold439	0.87
Gh076_A05	Gr327_scaffold439	0.87
Gh076_A05	Gr326_scaffold439	0.86
Gh076_A05	Gr324_scaffold439	0.87
Gh076_A05	Gr284_scaffold298	0.85
Gh076_A05	Gr285_scaffold298	0.86
Gh076_A05	Gr286_scaffold298	0.86
Gh076_A05	Gr325_scaffold439	0.86
Gh077_A05	Gr284_scaffold298	0.85
Gh077_A05	Gr285_scaffold298	0.84
Gh077_A05	Gr286_scaffold298	0.84
Gh077_A05	Gr321_scaffold439	0.82
Gh077_A05	Gr322_scaffold439	0.82
Gh077_A05	Gr323_scaffold439	0.85
Gh077_A05	Gr324_scaffold439	0.84
Gh077_A05	Gr325_scaffold439	0.84
Gh077_A05	Gr326_scaffold439	0.86
Gh077_A05	Gr327_scaffold439	0.85
Gh078_A05	Gr284_scaffold298	0.86
Gh078_A05	Gr285_scaffold298	0.85
Gh078_A05	Gr286_scaffold298	0.85
Gh078_A05	Gr321_scaffold439	0.83
Gh078_A05	Gr322_scaffold439	0.83
Gh078_A05	Gr323_scaffold439	0.87
Gh078_A05	Gr324_scaffold439	0.88
Gh078_A05	Gr325_scaffold439	0.85
Gh078_A05	Gr326_scaffold439	0.91
Gh078_A05	Gr327_scaffold439	0.88
Gh078_A05	Gr057_D03	0.7
Gh079_A05	Gr323_scaffold439	0.89
Gh079_A05	Gr327_scaffold439	0.89
Gh079_A05	Gr284_scaffold298	0.87
Gh079_A05	Gr285_scaffold298	0.87
Gh079_A05	Gr286_scaffold298	0.88
Gh079_A05	Gr324_scaffold439	0.9
Gh079_A05	Gr325_scaffold439	0.86
Gh079_A05	Gr326_scaffold439	0.88
Gh079_A05	Gr057_D03	0.72
Gh080_A05	Gr323_scaffold439	0.82
Gh080_A05	Gr326_scaffold439	0.82
Gh080_A05	Gr324_scaffold439	0.81
Gh080_A05	Gr284_scaffold298	0.82
Gh080_A05	Gr285_scaffold298	0.82
Gh080_A05	Gr286_scaffold298	0.82
Gh080_A05	Gr325_scaffold439	0.82
Gh081_A05	Gr321_scaffold439	0.85
Gh081_A05	Gr322_scaffold439	0.85
Gh081_A05	Gr323_scaffold439	0.87
Gh081_A05	Gr327_scaffold439	0.87
Gh081_A05	Gr284_scaffold298	0.85
Gh081_A05	Gr285_scaffold298	0.85
Gh081_A05	Gr286_scaffold298	0.85
Gh081_A05	Gr324_scaffold439	0.88
Gh081_A05	Gr325_scaffold439	0.84
Gh081_A05	Gr326_scaffold439	0.88
Gh081_A05	Gr057_D03	0.71
Gh082_A05	Gr321_scaffold439	0.81
Gh082_A05	Gr322_scaffold439	0.81
Gh082_A05	Gr323_scaffold439	0.83
Gh082_A05	Gr327_scaffold439	0.83
Gh082_A05	Gr284_scaffold298	0.86
Gh082_A05	Gr285_scaffold298	0.85
Gh082_A05	Gr286_scaffold298	0.84
Gh082_A05	Gr324_scaffold439	0.84
Gh082_A05	Gr325_scaffold439	0.85
Gh082_A05	Gr326_scaffold439	0.84
Gh083_A05	Gr284_scaffold298	0.84
Gh083_A05	Gr285_scaffold298	0.84
Gh083_A05	Gr286_scaffold298	0.83
Gh083_A05	Gr321_scaffold439	0.81
Gh083_A05	Gr322_scaffold439	0.81
Gh083_A05	Gr323_scaffold439	0.83
Gh083_A05	Gr324_scaffold439	0.85
Gh083_A05	Gr325_scaffold439	0.82
Gh083_A05	Gr327_scaffold439	0.84
Gh084_A05	Gr057_D03	0.96
Gh084_A05	Gr284_scaffold298	0.71
Gh084_A05	Gr321_scaffold439	0.71
Gh084_A05	Gr322_scaffold439	0.71
Gh084_A05	Gr324_scaffold439	0.71
Gh084_A05	Gr326_scaffold439	0.71
Gh085_A05	Gr220_D09	0.93
Gh085_A05	Gr215_D09	0.97
Gh085_A05	Gr217_D09	0.98
Gh085_A05	Gr218_D09	0.93
Gh085_A05	Gr219_D09	0.95
Gh085_A05	Gr221_D09	0.94
Gh085_A05	Gr108_D07	0.75
Gh085_A05	Gr109_D07	0.75
Gh085_A05	Gr159_D07	0.71
Gh085_A05	Gr181_D08	0.74
Gh085_A05	Gr182_D08	0.72
Gh085_A05	Gr185_D08	0.72
Gh085_A05	Gr289_scaffold339	0.76
Gh086_A06	Gr055_D03	0.7
Gh086_A06	Gr056_D03	0.71
Gh087_A06	Gr072_D06	0.83
Gh090_A06	Gr095_D07	0.88
Gh091_A06	Gr095_D07	0.93
Gh091_A06	Gr238_D11	0.71
Gh092_A06	Gr095_D07	0.83
Gh093_A06	Gr029_D02	0.7
Gh093_A06	Gr032_D02	0.7
Gh094_A07	Gr161_D07	0.95
Gh095_A08	Gr197_D08	0.98
Gh096_A08	Gr197_D08	0.96
Gh097_A09	Gr204_D09	0.97
Gh098_A09	Gr205_D09	0.9
Gh098_A09	Gr206_D09	0.8
Gh099_A09	Gr205_D09	0.83
Gh099_A09	Gr206_D09	0.75
Gh099_A09	Gr207_D09	0.72
Gh099_A09	Gr208_D09	0.74
Gh100_A09	Gr205_D09	0.89
Gh100_A09	Gr206_D09	0.79
Gh100_A09	Gr207_D09	0.71
Gh100_A09	Gr208_D09	0.79
Gh101_A09	Gr205_D09	0.86
Gh101_A09	Gr206_D09	0.73
Gh101_A09	Gr208_D09	0.74
Gh102_A09	Gr205_D09	0.91
Gh102_A09	Gr206_D09	0.8
Gh102_A09	Gr207_D09	0.7
Gh102_A09	Gr208_D09	0.79
Gh104_A09	Gr205_D09	0.87
Gh104_A09	Gr206_D09	0.85
Gh104_A09	Gr208_D09	0.84
Gh104_A09	Gr207_D09	0.75
Gh105_A09	Gr205_D09	0.93
Gh105_A09	Gr206_D09	0.83
Gh105_A09	Gr208_D09	0.86
Gh106_A09	Gr205_D09	0.91
Gh106_A09	Gr206_D09	0.83
Gh106_A09	Gr208_D09	0.84
Gh107_A09	Gr205_D09	0.94
Gh107_A09	Gr206_D09	0.91
Gh107_A09	Gr208_D09	0.92
Gh107_A09	Gr207_D09	0.71
Gh108_A09	Gr207_D09	0.93
Gh108_A09	Gr205_D09	0.72
Gh108_A09	Gr206_D09	0.74
Gh108_A09	Gr208_D09	0.77
Gh109_A09	Gr205_D09	0.92
Gh109_A09	Gr206_D09	0.86
Gh109_A09	Gr208_D09	0.88
Gh109_A09	Gr207_D09	0.71
Gh110_A09	Gr207_D09	0.78
Gh111_A09	Gr280_scaffold242	0.88
Gh112_A09	Gr223_D10	0.72
Gh115_A09	Gr199_D09	0.94
Gh115_A09	Gr200_D09	0.72
Gh116_A09	Gr200_D09	0.89
Gh117_A09	Gr277_scaffold228	0.96
Gh117_A09	Gr278_scaffold228	0.94
Gh119_A09	Gr193_D08	0.89
Gh119_A09	Gr195_D08	0.81
Gh119_A09	Gr191_D08	0.78
Gh119_A09	Gr192_D08	0.78
Gh120_A09	Gr193_D08	0.85
Gh120_A09	Gr195_D08	0.83
Gh120_A09	Gr191_D08	0.71
Gh120_A09	Gr192_D08	0.78
Gh120_A09	Gr194_D08	0.78
Gh121_A09	Gr193_D08	0.85
Gh121_A09	Gr192_D08	0.74
Gh121_A09	Gr194_D08	0.75
Gh121_A09	Gr195_D08	0.79
Gh122_A09	Gr194_D08	0.81
Gh122_A09	Gr192_D08	0.73
Gh122_A09	Gr193_D08	0.78
Gh122_A09	Gr195_D08	0.73
Gh123_A09	Gr193_D08	0.81
Gh123_A09	Gr195_D08	0.81
Gh123_A09	Gr192_D08	0.75
Gh123_A09	Gr194_D08	0.77
Gh125_A09	Gr193_D08	0.73
Gh125_A09	Gr195_D08	0.7
Gh126_A09	Gr193_D08	0.83
Gh126_A09	Gr194_D08	0.81
Gh126_A09	Gr192_D08	0.76
Gh126_A09	Gr195_D08	0.8
Gh127_A09	Gr012_D01	0.8
Gh127_A09	Gr022_D01	0.89
Gh127_A09	Gr023_D01	0.97
Gh127_A09	Gr007_D01	0.74
Gh127_A09	Gr008_D01	0.71
Gh127_A09	Gr010_D01	0.77
Gh127_A09	Gr011_D01	0.79
Gh127_A09	Gr013_D01	0.79
Gh127_A09	Gr014_D01	0.76
Gh127_A09	Gr015_D01	0.79
Gh127_A09	Gr020_D01	0.76
Gh128_A09	Gr011_D01	0.81
Gh128_A09	Gr012_D01	0.83
Gh128_A09	Gr014_D01	0.82
Gh128_A09	Gr022_D01	0.97
Gh128_A09	Gr013_D01	0.79
Gh128_A09	Gr015_D01	0.79
Gh128_A09	Gr021_D01	0.75
Gh129_A10	Gr222_D10	0.7
Gh131_A10	Gr225_D10	0.96
Gh132_A11	Gr071_D05	0.72
Gh132_A11	Gr235_D11	0.71
Gh134_A11	Gr231_D11	0.97
Gh134_A11	Gr352_scaffold495	0.95
Gh137_A11	Gr232_D11	0.92
Gh138_A12	Gr220_D09	0.84
Gh138_A12	Gr217_D09	0.82
Gh138_A12	Gr221_D09	0.84
Gh138_A12	Gr215_D09	0.81
Gh138_A12	Gr219_D09	0.81
Gh138_A12	Gr216_D09	0.8
Gh138_A12	Gr218_D09	0.71
Gh139_A12	Gr220_D09	0.86
Gh139_A12	Gr217_D09	0.82
Gh139_A12	Gr221_D09	0.84
Gh139_A12	Gr215_D09	0.81
Gh139_A12	Gr219_D09	0.81
Gh139_A12	Gr216_D09	0.81
Gh139_A12	Gr218_D09	0.75
Gh140_A12	Gr347_scaffold474	0.94
Gh141_A12	Gr311_scaffold406	0.88
Gh141_A12	Gr338_scaffold461	0.86
Gh141_A12	Gr209_D09	0.85
Gh141_A12	Gr330_scaffold461	0.86
Gh141_A12	Gr335_scaffold461	0.83
Gh141_A12	Gr340_scaffold461	0.8
Gh141_A12	Gr211_D09	0.76
Gh141_A12	Gr213_D09	0.73
Gh141_A12	Gr288_scaffold333	0.75
Gh141_A12	Gr309_scaffold406	0.79
Gh141_A12	Gr312_scaffold406	0.77
Gh141_A12	Gr313_scaffold406	0.76
Gh141_A12	Gr314_scaffold406	0.73
Gh141_A12	Gr315_scaffold406	0.74
Gh141_A12	Gr316_scaffold406	0.79
Gh141_A12	Gr331_scaffold461	0.77
Gh141_A12	Gr332_scaffold461	0.78
Gh141_A12	Gr337_scaffold461	0.75
Gh141_A12	Gr339_scaffold461	0.79
Gh141_A12	Gr342_scaffold461	0.75
Gh141_A12	Gr343_scaffold461	0.8
Gh142_A12	Gr209_D09	0.74
Gh142_A12	Gr214_D09	0.74
Gh142_A12	Gr310_scaffold406	0.74
Gh142_A12	Gr313_scaffold406	0.75
Gh142_A12	Gr314_scaffold406	0.72
Gh142_A12	Gr315_scaffold406	0.78
Gh142_A12	Gr317_scaffold406	0.72
Gh142_A12	Gr330_scaffold461	0.72
Gh142_A12	Gr331_scaffold461	0.73
Gh142_A12	Gr333_scaffold461	0.77
Gh142_A12	Gr334_scaffold461	0.72
Gh142_A12	Gr336_scaffold461	0.73
Gh142_A12	Gr338_scaffold461	0.74
Gh142_A12	Gr339_scaffold461	0.74
Gh142_A12	Gr340_scaffold461	0.72
Gh142_A12	Gr341_scaffold461	0.72
Gh142_A12	Gr342_scaffold461	0.71
Gh142_A12	Gr343_scaffold461	0.75
Gh142_A12	Gr353_scaffold520	0.74
Gh142_A12	Gr354_scaffold520	0.75
Gh142_A12	Gr364_scaffold564	0.74
Gh143_A12	Gr313_scaffold406	0.87
Gh143_A12	Gr339_scaffold461	0.87
Gh143_A12	Gr331_scaffold461	0.84
Gh143_A12	Gr211_D09	0.83
Gh143_A12	Gr312_scaffold406	0.88
Gh143_A12	Gr340_scaffold461	0.86
Gh143_A12	Gr315_scaffold406	0.9
Gh143_A12	Gr342_scaffold461	0.9
Gh143_A12	Gr309_scaffold406	0.82
Gh143_A12	Gr316_scaffold406	0.83
Gh143_A12	Gr335_scaffold461	0.85
Gh143_A12	Gr337_scaffold461	0.87
Gh143_A12	Gr343_scaffold461	0.85
Gh143_A12	Gr074_D06	0.75
Gh143_A12	Gr209_D09	0.78
Gh143_A12	Gr213_D09	0.8
Gh143_A12	Gr288_scaffold333	0.76
Gh143_A12	Gr311_scaffold406	0.78
Gh143_A12	Gr330_scaffold461	0.79
Gh143_A12	Gr338_scaffold461	0.79
Gh144_A12	Gr211_D09	0.83
Gh144_A12	Gr209_D09	0.73
Gh144_A12	Gr214_D09	0.72
Gh144_A12	Gr310_scaffold406	0.74
Gh144_A12	Gr312_scaffold406	0.74
Gh144_A12	Gr313_scaffold406	0.77
Gh144_A12	Gr314_scaffold406	0.76
Gh144_A12	Gr315_scaffold406	0.77
Gh144_A12	Gr316_scaffold406	0.75
Gh144_A12	Gr330_scaffold461	0.71
Gh144_A12	Gr331_scaffold461	0.73
Gh144_A12	Gr333_scaffold461	0.73
Gh144_A12	Gr334_scaffold461	0.75
Gh144_A12	Gr336_scaffold461	0.76
Gh144_A12	Gr337_scaffold461	0.75
Gh144_A12	Gr338_scaffold461	0.75
Gh144_A12	Gr339_scaffold461	0.78
Gh144_A12	Gr340_scaffold461	0.74
Gh144_A12	Gr341_scaffold461	0.71
Gh144_A12	Gr342_scaffold461	0.74
Gh144_A12	Gr343_scaffold461	0.77
Gh144_A12	Gr353_scaffold520	0.74
Gh144_A12	Gr354_scaffold520	0.75
Gh144_A12	Gr363_scaffold555	0.77
Gh144_A12	Gr364_scaffold564	0.73
Gh145_A12	Gr209_D09	0.8
Gh145_A12	Gr211_D09	0.89
Gh145_A12	Gr214_D09	0.81
Gh145_A12	Gr310_scaffold406	0.84
Gh145_A12	Gr314_scaffold406	0.84
Gh145_A12	Gr315_scaffold406	0.84
Gh145_A12	Gr316_scaffold406	0.81
Gh145_A12	Gr317_scaffold406	0.82
Gh145_A12	Gr330_scaffold461	0.81
Gh145_A12	Gr331_scaffold461	0.84
Gh145_A12	Gr333_scaffold461	0.84
Gh145_A12	Gr334_scaffold461	0.83
Gh145_A12	Gr336_scaffold461	0.82
Gh145_A12	Gr337_scaffold461	0.81
Gh145_A12	Gr338_scaffold461	0.82
Gh145_A12	Gr339_scaffold461	0.83
Gh145_A12	Gr340_scaffold461	0.81
Gh145_A12	Gr342_scaffold461	0.8
Gh145_A12	Gr343_scaffold461	0.82
Gh145_A12	Gr353_scaffold520	0.82
Gh145_A12	Gr354_scaffold520	0.84
Gh145_A12	Gr363_scaffold555	0.81
Gh145_A12	Gr364_scaffold564	0.83
Gh145_A12	Gr210_D09	0.71
Gh145_A12	Gr312_scaffold406	0.8
Gh145_A12	Gr313_scaffold406	0.8
Gh145_A12	Gr341_scaffold461	0.76
Gh146_A12	Gr313_scaffold406	0.86
Gh146_A12	Gr329_scaffold461	0.86
Gh146_A12	Gr363_scaffold555	0.86
Gh146_A12	Gr310_scaffold406	0.83
Gh146_A12	Gr354_scaffold520	0.86
Gh146_A12	Gr353_scaffold520	0.85
Gh146_A12	Gr364_scaffold564	0.84
Gh146_A12	Gr336_scaffold461	0.88
Gh146_A12	Gr334_scaffold461	0.82
Gh146_A12	Gr314_scaffold406	0.87
Gh146_A12	Gr339_scaffold461	0.87
Gh146_A12	Gr331_scaffold461	0.83
Gh146_A12	Gr211_D09	0.83
Gh146_A12	Gr311_scaffold406	0.81
Gh146_A12	Gr338_scaffold461	0.83
Gh146_A12	Gr209_D09	0.81
Gh146_A12	Gr312_scaffold406	0.85
Gh146_A12	Gr330_scaffold461	0.81
Gh146_A12	Gr340_scaffold461	0.84
Gh146_A12	Gr315_scaffold406	0.88
Gh146_A12	Gr342_scaffold461	0.87
Gh146_A12	Gr316_scaffold406	0.82
Gh146_A12	Gr335_scaffold461	0.83
Gh146_A12	Gr337_scaffold461	0.84
Gh146_A12	Gr343_scaffold461	0.84
Gh146_A12	Gr074_D06	0.76
Gh146_A12	Gr213_D09	0.77
Gh146_A12	Gr288_scaffold333	0.78
Gh146_A12	Gr309_scaffold406	0.79
Gh146_A12	Gr332_scaffold461	0.79
Gh147_A12	Gr313_scaffold406	0.81
Gh147_A12	Gr209_D09	0.81
Gh147_A12	Gr211_D09	0.87
Gh147_A12	Gr214_D09	0.8
Gh147_A12	Gr309_scaffold406	0.86
Gh147_A12	Gr310_scaffold406	0.84
Gh147_A12	Gr311_scaffold406	0.84
Gh147_A12	Gr312_scaffold406	0.81
Gh147_A12	Gr314_scaffold406	0.84
Gh147_A12	Gr315_scaffold406	0.83
Gh147_A12	Gr316_scaffold406	0.81
Gh147_A12	Gr317_scaffold406	0.8
Gh147_A12	Gr330_scaffold461	0.83
Gh147_A12	Gr331_scaffold461	0.82
Gh147_A12	Gr332_scaffold461	0.82
Gh147_A12	Gr333_scaffold461	0.82
Gh147_A12	Gr334_scaffold461	0.82
Gh147_A12	Gr335_scaffold461	0.9
Gh147_A12	Gr336_scaffold461	0.81
Gh147_A12	Gr337_scaffold461	0.82
Gh147_A12	Gr338_scaffold461	0.84
Gh147_A12	Gr339_scaffold461	0.84
Gh147_A12	Gr340_scaffold461	0.82
Gh147_A12	Gr342_scaffold461	0.8
Gh147_A12	Gr343_scaffold461	0.82
Gh147_A12	Gr353_scaffold520	0.83
Gh147_A12	Gr354_scaffold520	0.84
Gh147_A12	Gr363_scaffold555	0.81
Gh147_A12	Gr364_scaffold564	0.81
Gh147_A12	Gr288_scaffold333	0.72
Gh147_A12	Gr341_scaffold461	0.76
Gh149_A12	Gr213_D09	0.8
Gh149_A12	Gr313_scaffold406	0.9
Gh149_A12	Gr339_scaffold461	0.94
Gh149_A12	Gr331_scaffold461	0.88
Gh149_A12	Gr211_D09	0.87
Gh149_A12	Gr311_scaffold406	0.85
Gh149_A12	Gr338_scaffold461	0.86
Gh149_A12	Gr209_D09	0.83
Gh149_A12	Gr312_scaffold406	0.91
Gh149_A12	Gr330_scaffold461	0.87
Gh149_A12	Gr340_scaffold461	0.86
Gh149_A12	Gr315_scaffold406	0.84
Gh149_A12	Gr342_scaffold461	0.85
Gh149_A12	Gr337_scaffold461	0.89
Gh149_A12	Gr335_scaffold461	0.91
Gh149_A12	Gr332_scaffold461	0.84
Gh149_A12	Gr309_scaffold406	0.89
Gh149_A12	Gr316_scaffold406	0.89
Gh149_A12	Gr343_scaffold461	0.9
Gh149_A12	Gr074_D06	0.76
Gh149_A12	Gr288_scaffold333	0.78
Gh150_A12	Gr290_scaffold355	0.91
Gh150_A12	Gr291_scaffold355	0.91
Gh150_A12	Gr355_scaffold527	0.89
Gh150_A12	Gr281_scaffold254	0.76
Gh150_A12	Gr282_scaffold254	0.76
Gh151_A12	Gr291_scaffold355	0.84
Gh151_A12	Gr355_scaffold527	0.83
Gh152_A12	Gr290_scaffold355	0.87
Gh152_A12	Gr291_scaffold355	0.88
Gh152_A12	Gr355_scaffold527	0.84
Gh152_A12	Gr281_scaffold254	0.7
Gh153_A12	Gr290_scaffold355	0.9
Gh153_A12	Gr291_scaffold355	0.89
Gh153_A12	Gr355_scaffold527	0.83
Gh153_A12	Gr281_scaffold254	0.73
Gh154_A12	Gr290_scaffold355	0.96
Gh154_A12	Gr291_scaffold355	0.93
Gh154_A12	Gr355_scaffold527	0.82
Gh154_A12	Gr281_scaffold254	0.74
Gh155_A12	Gr290_scaffold355	0.86
Gh155_A12	Gr291_scaffold355	0.86
Gh155_A12	Gr355_scaffold527	0.84
Gh155_A12	Gr281_scaffold254	0.72
Gh155_A12	Gr282_scaffold254	0.73
Gh156_A12	Gr211_D09	0.82
Gh156_A12	Gr311_scaffold406	0.81
Gh156_A12	Gr288_scaffold333	0.96
Gh156_A12	Gr209_D09	0.73
Gh156_A12	Gr309_scaffold406	0.76
Gh156_A12	Gr310_scaffold406	0.72
Gh156_A12	Gr312_scaffold406	0.72
Gh156_A12	Gr313_scaffold406	0.71
Gh156_A12	Gr314_scaffold406	0.74
Gh156_A12	Gr315_scaffold406	0.71
Gh156_A12	Gr316_scaffold406	0.73
Gh156_A12	Gr317_scaffold406	0.7
Gh156_A12	Gr330_scaffold461	0.72
Gh156_A12	Gr331_scaffold461	0.72
Gh156_A12	Gr332_scaffold461	0.72
Gh156_A12	Gr334_scaffold461	0.72
Gh156_A12	Gr335_scaffold461	0.78
Gh156_A12	Gr337_scaffold461	0.71
Gh156_A12	Gr338_scaffold461	0.74
Gh156_A12	Gr339_scaffold461	0.73
Gh156_A12	Gr340_scaffold461	0.72
Gh156_A12	Gr342_scaffold461	0.71
Gh156_A12	Gr343_scaffold461	0.72
Gh156_A12	Gr353_scaffold520	0.71
Gh156_A12	Gr354_scaffold520	0.72
Gh156_A12	Gr363_scaffold555	0.73
Gh156_A12	Gr364_scaffold564	0.71
Gh157_A12	Gr289_scaffold339	0.95
Gh157_A12	Gr108_D07	0.73
Gh157_A12	Gr109_D07	0.74
Gh157_A12	Gr159_D07	0.74
Gh157_A12	Gr180_D08	0.74
Gh157_A12	Gr181_D08	0.75
Gh157_A12	Gr185_D08	0.74
Gh157_A12	Gr220_D09	0.79
Gh157_A12	Gr221_D09	0.74
Gh160_A12	Gr033_D02	0.82
Gh160_A12	Gr203_D09	0.84
Gh160_A12	Gr308_scaffold403	0.98
Gh161_A13	Gr267_D13	0.71
Gh161_A13	Gr269_D13	0.72
Gh161_A13	Gr270_D13	0.71
Gh161_A13	Gr273_D13	0.72
Gh162_A13	Gr267_D13	0.73
Gh162_A13	Gr269_D13	0.73
Gh162_A13	Gr270_D13	0.73
Gh162_A13	Gr273_D13	0.74
Gh162_A13	Gr275_scaffold149	0.77
Gh163_A13	Gr274_scaffold132	0.86
Gh165_A13	Gr196_D08	0.97
Gh167_D01	Gr212_D09	0.75
Gh167_D01	Gr328_scaffold459	0.77
Gh167_D01	Gr358_scaffold537	0.77
Gh167_D01	Gr359_scaffold537	0.77
Gh168_D01	Gr024_D01	0.99
Gh169_D02	Gr033_D02	0.99
Gh169_D02	Gr308_scaffold403	0.82
Gh169_D02	Gr203_D09	0.79
Gh170_D03	Gr058_D03	0.84
Gh170_D03	Gr059_D03	0.95
Gh171_D03	Gr058_D03	0.76
Gh171_D03	Gr059_D03	0.77
Gh172_D03	Gr058_D03	0.97
Gh172_D03	Gr059_D03	0.83
Gh173_D04	Gr066_D04	0.99
Gh174_D04	Gr156_D07	0.97
Gh176_D05	Gr025_D01	0.97
Gh177_D05	Gr060_D03	0.99
Gh178_D05	Gr070_D05	0.93
Gh178_D05	Gr350_scaffold478	0.94
Gh179_D05	Gr070_D05	0.95
Gh179_D05	Gr350_scaffold478	0.94
Gh180_D05	Gr070_D05	0.98
Gh180_D05	Gr350_scaffold478	0.94
Gh181_D05	Gr287_scaffold301	0.95
Gh183_D06	Gr155_D07	0.97
Gh184_D06	Gr073_D06	0.99
Gh185_D07	Gr161_D07	0.96
Gh186_D07	Gr155_D07	0.99
Gh187_D07	Gr068_D05	0.84
Gh187_D07	Gr222_D10	0.76
Gh188_D07	Gr068_D05	0.92
Gh188_D07	Gr222_D10	0.8
Gh189_D07	Gr068_D05	0.96
Gh189_D07	Gr069_D05	0.76
Gh189_D07	Gr222_D10	0.73
Gh190_D07	Gr154_D07	0.93
Gh191_D07	Gr154_D07	0.95
Gh192_D07	Gr154_D07	0.99
Gh193_D07	Gr153_D07	0.99
Gh195_D08	Gr196_D08	0.99
Gh196_D08	Gr197_D08	0.99
Gh197_D08	Gr190_D08	0.98
Gh199_D08	Gr188_D08	0.98
Gh200_D08	Gr187_D08	0.89
Gh201_D08	Gr188_D08	0.98
Gh203_D08	Gr189_D08	0.94
Gh205_D09	Gr357_scaffold535	0.82
Gh205_D09	Gr212_D09	0.76
Gh205_D09	Gr328_scaffold459	0.74
Gh205_D09	Gr358_scaffold537	0.77
Gh205_D09	Gr359_scaffold537	0.79
Gh206_D09	Gr359_scaffold537	0.82
Gh207_D09	Gr226_D10	0.99
Gh208_D09	Gr227_D10	1
Gh209_D09	Gr320_scaffold432	0.84
Gh209_D09	Gr319_scaffold432	0.82
Gh210_D09	Gr320_scaffold432	0.86
Gh210_D09	Gr319_scaffold432	0.99
Gh211_D09	Gr213_D09	0.98
Gh211_D09	Gr316_scaffold406	0.81
Gh211_D09	Gr337_scaffold461	0.81
Gh211_D09	Gr339_scaffold461	0.8
Gh211_D09	Gr074_D06	0.79
Gh211_D09	Gr209_D09	0.77
Gh211_D09	Gr288_scaffold333	0.78
Gh211_D09	Gr309_scaffold406	0.76
Gh211_D09	Gr311_scaffold406	0.77
Gh211_D09	Gr312_scaffold406	0.79
Gh211_D09	Gr313_scaffold406	0.79
Gh211_D09	Gr315_scaffold406	0.76
Gh211_D09	Gr330_scaffold461	0.76
Gh211_D09	Gr332_scaffold461	0.74
Gh211_D09	Gr335_scaffold461	0.79
Gh211_D09	Gr338_scaffold461	0.77
Gh211_D09	Gr340_scaffold461	0.78
Gh211_D09	Gr342_scaffold461	0.77
Gh211_D09	Gr343_scaffold461	0.79
Gh212_D09	Gr211_D09	0.84
Gh212_D09	Gr209_D09	0.76
Gh212_D09	Gr214_D09	0.71
Gh212_D09	Gr310_scaffold406	0.72
Gh212_D09	Gr314_scaffold406	0.73
Gh212_D09	Gr315_scaffold406	0.73
Gh212_D09	Gr317_scaffold406	0.72
Gh212_D09	Gr331_scaffold461	0.76
Gh212_D09	Gr333_scaffold461	0.79
Gh212_D09	Gr334_scaffold461	0.74
Gh212_D09	Gr337_scaffold461	0.72
Gh212_D09	Gr338_scaffold461	0.74
Gh212_D09	Gr339_scaffold461	0.74
Gh212_D09	Gr340_scaffold461	0.71
Gh212_D09	Gr342_scaffold461	0.71
Gh212_D09	Gr343_scaffold461	0.71
Gh212_D09	Gr354_scaffold520	0.71
Gh212_D09	Gr364_scaffold564	0.72
Gh213_D09	Gr290_scaffold355	0.93
Gh213_D09	Gr291_scaffold355	0.94
Gh213_D09	Gr355_scaffold527	0.91
Gh213_D09	Gr281_scaffold254	0.73
Gh213_D09	Gr282_scaffold254	0.73
Gh214_D09	Gr310_scaffold406	0.84
Gh214_D09	Gr354_scaffold520	0.82
Gh214_D09	Gr353_scaffold520	0.81
Gh214_D09	Gr336_scaffold461	0.81
Gh214_D09	Gr333_scaffold461	0.81
Gh214_D09	Gr334_scaffold461	0.81
Gh214_D09	Gr314_scaffold406	0.87
Gh214_D09	Gr339_scaffold461	0.84
Gh214_D09	Gr331_scaffold461	0.83
Gh214_D09	Gr211_D09	0.9
Gh214_D09	Gr209_D09	0.8
Gh214_D09	Gr309_scaffold406	0.86
Gh214_D09	Gr311_scaffold406	0.83
Gh214_D09	Gr312_scaffold406	0.81
Gh214_D09	Gr315_scaffold406	0.81
Gh214_D09	Gr316_scaffold406	0.81
Gh214_D09	Gr330_scaffold461	0.81
Gh214_D09	Gr332_scaffold461	0.83
Gh214_D09	Gr335_scaffold461	0.89
Gh214_D09	Gr337_scaffold461	0.83
Gh214_D09	Gr338_scaffold461	0.84
Gh214_D09	Gr340_scaffold461	0.8
Gh214_D09	Gr342_scaffold461	0.81
Gh214_D09	Gr343_scaffold461	0.81
Gh214_D09	Gr214_D09	0.8
Gh214_D09	Gr313_scaffold406	0.8
Gh214_D09	Gr317_scaffold406	0.76
Gh214_D09	Gr341_scaffold461	0.77
Gh214_D09	Gr363_scaffold555	0.79
Gh214_D09	Gr364_scaffold564	0.8
Gh215_D09	Gr313_scaffold406	0.82
Gh215_D09	Gr363_scaffold555	0.83
Gh215_D09	Gr214_D09	0.82
Gh215_D09	Gr310_scaffold406	0.84
Gh215_D09	Gr354_scaffold520	0.84
Gh215_D09	Gr353_scaffold520	0.82
Gh215_D09	Gr364_scaffold564	0.81
Gh215_D09	Gr336_scaffold461	0.83
Gh215_D09	Gr333_scaffold461	0.81
Gh215_D09	Gr334_scaffold461	0.84
Gh215_D09	Gr314_scaffold406	0.84
Gh215_D09	Gr209_D09	0.82
Gh215_D09	Gr211_D09	0.88
Gh215_D09	Gr311_scaffold406	0.82
Gh215_D09	Gr312_scaffold406	0.82
Gh215_D09	Gr315_scaffold406	0.88
Gh215_D09	Gr316_scaffold406	0.81
Gh215_D09	Gr330_scaffold461	0.81
Gh215_D09	Gr331_scaffold461	0.83
Gh215_D09	Gr337_scaffold461	0.83
Gh215_D09	Gr338_scaffold461	0.84
Gh215_D09	Gr339_scaffold461	0.84
Gh215_D09	Gr340_scaffold461	0.81
Gh215_D09	Gr342_scaffold461	0.83
Gh215_D09	Gr343_scaffold461	0.82
Gh215_D09	Gr210_D09	0.72
Gh215_D09	Gr317_scaffold406	0.79
Gh215_D09	Gr341_scaffold461	0.79
Gh216_D09	Gr313_scaffold406	0.81
Gh216_D09	Gr339_scaffold461	0.84
Gh216_D09	Gr209_D09	0.93
Gh216_D09	Gr309_scaffold406	0.81
Gh216_D09	Gr311_scaffold406	0.93
Gh216_D09	Gr312_scaffold406	0.84
Gh216_D09	Gr330_scaffold461	0.93
Gh216_D09	Gr335_scaffold461	0.84
Gh216_D09	Gr338_scaffold461	0.89
Gh216_D09	Gr340_scaffold461	0.88
Gh216_D09	Gr343_scaffold461	0.81
Gh216_D09	Gr074_D06	0.73
Gh216_D09	Gr211_D09	0.8
Gh216_D09	Gr213_D09	0.75
Gh216_D09	Gr288_scaffold333	0.78
Gh216_D09	Gr314_scaffold406	0.79
Gh216_D09	Gr315_scaffold406	0.78
Gh216_D09	Gr316_scaffold406	0.8
Gh216_D09	Gr329_scaffold461	0.75
Gh216_D09	Gr331_scaffold461	0.79
Gh216_D09	Gr332_scaffold461	0.77
Gh216_D09	Gr334_scaffold461	0.77
Gh216_D09	Gr337_scaffold461	0.78
Gh216_D09	Gr342_scaffold461	0.79
Gh217_D09	Gr214_D09	0.83
Gh217_D09	Gr310_scaffold406	0.81
Gh217_D09	Gr354_scaffold520	0.81
Gh217_D09	Gr317_scaffold406	0.84
Gh217_D09	Gr334_scaffold461	0.8
Gh217_D09	Gr314_scaffold406	0.83
Gh217_D09	Gr339_scaffold461	0.82
Gh217_D09	Gr331_scaffold461	0.84
Gh217_D09	Gr211_D09	0.88
Gh217_D09	Gr311_scaffold406	0.82
Gh217_D09	Gr338_scaffold461	0.81
Gh217_D09	Gr337_scaffold461	0.8
Gh217_D09	Gr335_scaffold461	0.91
Gh217_D09	Gr332_scaffold461	0.83
Gh217_D09	Gr309_scaffold406	0.89
Gh217_D09	Gr343_scaffold461	0.86
Gh217_D09	Gr316_scaffold406	0.88
Gh217_D09	Gr074_D06	0.72
Gh217_D09	Gr209_D09	0.77
Gh217_D09	Gr213_D09	0.74
Gh217_D09	Gr288_scaffold333	0.73
Gh217_D09	Gr312_scaffold406	0.8
Gh217_D09	Gr313_scaffold406	0.79
Gh217_D09	Gr315_scaffold406	0.8
Gh217_D09	Gr330_scaffold461	0.79
Gh217_D09	Gr333_scaffold461	0.8
Gh217_D09	Gr336_scaffold461	0.79
Gh217_D09	Gr340_scaffold461	0.78
Gh217_D09	Gr341_scaffold461	0.76
Gh217_D09	Gr342_scaffold461	0.8
Gh217_D09	Gr353_scaffold520	0.79
Gh217_D09	Gr363_scaffold555	0.77
Gh217_D09	Gr364_scaffold564	0.79
Gh218_D09	Gr313_scaffold406	0.83
Gh218_D09	Gr210_D09	0.82
Gh218_D09	Gr363_scaffold555	0.85
Gh218_D09	Gr341_scaffold461	0.84
Gh218_D09	Gr209_D09	0.8
Gh218_D09	Gr214_D09	0.84
Gh218_D09	Gr310_scaffold406	0.9
Gh218_D09	Gr312_scaffold406	0.86
Gh218_D09	Gr314_scaffold406	0.9
Gh218_D09	Gr315_scaffold406	0.84
Gh218_D09	Gr316_scaffold406	0.83
Gh218_D09	Gr317_scaffold406	0.82
Gh218_D09	Gr330_scaffold461	0.82
Gh218_D09	Gr331_scaffold461	0.87
Gh218_D09	Gr333_scaffold461	0.87
Gh218_D09	Gr334_scaffold461	0.83
Gh218_D09	Gr336_scaffold461	0.88
Gh218_D09	Gr337_scaffold461	0.87
Gh218_D09	Gr338_scaffold461	0.88
Gh218_D09	Gr339_scaffold461	0.87
Gh218_D09	Gr340_scaffold461	0.82
Gh218_D09	Gr342_scaffold461	0.89
Gh218_D09	Gr343_scaffold461	0.88
Gh218_D09	Gr353_scaffold520	0.87
Gh218_D09	Gr354_scaffold520	0.91
Gh218_D09	Gr364_scaffold564	0.85
Gh218_D09	Gr074_D06	0.72
Gh218_D09	Gr213_D09	0.77
Gh218_D09	Gr288_scaffold333	0.75
Gh218_D09	Gr329_scaffold461	0.78
Gh219_D09	Gr313_scaffold406	0.85
Gh219_D09	Gr363_scaffold555	0.83
Gh219_D09	Gr214_D09	0.81
Gh219_D09	Gr310_scaffold406	0.81
Gh219_D09	Gr354_scaffold520	0.81
Gh219_D09	Gr336_scaffold461	0.8
Gh219_D09	Gr314_scaffold406	0.82
Gh219_D09	Gr339_scaffold461	0.82
Gh219_D09	Gr331_scaffold461	0.81
Gh219_D09	Gr311_scaffold406	0.92
Gh219_D09	Gr338_scaffold461	0.86
Gh219_D09	Gr209_D09	0.89
Gh219_D09	Gr312_scaffold406	0.84
Gh219_D09	Gr315_scaffold406	0.82
Gh219_D09	Gr330_scaffold461	0.87
Gh219_D09	Gr335_scaffold461	0.8
Gh219_D09	Gr337_scaffold461	0.81
Gh219_D09	Gr340_scaffold461	0.85
Gh219_D09	Gr210_D09	0.76
Gh219_D09	Gr211_D09	0.79
Gh219_D09	Gr288_scaffold333	0.73
Gh219_D09	Gr309_scaffold406	0.78
Gh219_D09	Gr316_scaffold406	0.79
Gh219_D09	Gr317_scaffold406	0.78
Gh219_D09	Gr333_scaffold461	0.8
Gh219_D09	Gr334_scaffold461	0.78
Gh219_D09	Gr341_scaffold461	0.78
Gh219_D09	Gr342_scaffold461	0.79
Gh219_D09	Gr343_scaffold461	0.8
Gh219_D09	Gr353_scaffold520	0.8
Gh219_D09	Gr364_scaffold564	0.78
Gh220_D09	Gr313_scaffold406	0.81
Gh220_D09	Gr363_scaffold555	0.83
Gh220_D09	Gr214_D09	0.83
Gh220_D09	Gr310_scaffold406	0.86
Gh220_D09	Gr354_scaffold520	0.86
Gh220_D09	Gr353_scaffold520	0.84
Gh220_D09	Gr317_scaffold406	0.81
Gh220_D09	Gr364_scaffold564	0.84
Gh220_D09	Gr336_scaffold461	0.84
Gh220_D09	Gr333_scaffold461	0.83
Gh220_D09	Gr334_scaffold461	0.85
Gh220_D09	Gr314_scaffold406	0.85
Gh220_D09	Gr339_scaffold461	0.85
Gh220_D09	Gr209_D09	0.82
Gh220_D09	Gr211_D09	0.92
Gh220_D09	Gr311_scaffold406	0.8
Gh220_D09	Gr312_scaffold406	0.81
Gh220_D09	Gr315_scaffold406	0.84
Gh220_D09	Gr316_scaffold406	0.82
Gh220_D09	Gr330_scaffold461	0.83
Gh220_D09	Gr331_scaffold461	0.84
Gh220_D09	Gr337_scaffold461	0.83
Gh220_D09	Gr338_scaffold461	0.86
Gh220_D09	Gr340_scaffold461	0.82
Gh220_D09	Gr342_scaffold461	0.83
Gh220_D09	Gr343_scaffold461	0.84
Gh220_D09	Gr210_D09	0.72
Gh220_D09	Gr288_scaffold333	0.71
Gh220_D09	Gr341_scaffold461	0.78
Gh221_D09	Gr313_scaffold406	0.83
Gh221_D09	Gr334_scaffold461	0.86
Gh221_D09	Gr314_scaffold406	0.82
Gh221_D09	Gr339_scaffold461	0.83
Gh221_D09	Gr331_scaffold461	0.85
Gh221_D09	Gr211_D09	0.84
Gh221_D09	Gr312_scaffold406	0.84
Gh221_D09	Gr340_scaffold461	0.81
Gh221_D09	Gr309_scaffold406	0.81
Gh221_D09	Gr315_scaffold406	0.9
Gh221_D09	Gr316_scaffold406	0.82
Gh221_D09	Gr335_scaffold461	0.82
Gh221_D09	Gr337_scaffold461	0.84
Gh221_D09	Gr342_scaffold461	0.88
Gh221_D09	Gr343_scaffold461	0.83
Gh221_D09	Gr074_D06	0.72
Gh221_D09	Gr209_D09	0.77
Gh221_D09	Gr213_D09	0.74
Gh221_D09	Gr288_scaffold333	0.74
Gh221_D09	Gr311_scaffold406	0.78
Gh221_D09	Gr330_scaffold461	0.78
Gh221_D09	Gr332_scaffold461	0.78
Gh221_D09	Gr338_scaffold461	0.78
Gh222_D09	Gr213_D09	0.82
Gh222_D09	Gr313_scaffold406	0.83
Gh222_D09	Gr314_scaffold406	0.89
Gh222_D09	Gr339_scaffold461	0.9
Gh222_D09	Gr331_scaffold461	0.9
Gh222_D09	Gr211_D09	0.9
Gh222_D09	Gr311_scaffold406	0.84
Gh222_D09	Gr338_scaffold461	0.85
Gh222_D09	Gr209_D09	0.83
Gh222_D09	Gr312_scaffold406	0.85
Gh222_D09	Gr330_scaffold461	0.81
Gh222_D09	Gr340_scaffold461	0.84
Gh222_D09	Gr315_scaffold406	0.85
Gh222_D09	Gr342_scaffold461	0.83
Gh222_D09	Gr337_scaffold461	0.87
Gh222_D09	Gr335_scaffold461	0.93
Gh222_D09	Gr309_scaffold406	0.87
Gh222_D09	Gr343_scaffold461	0.93
Gh222_D09	Gr316_scaffold406	0.92
Gh222_D09	Gr074_D06	0.78
Gh222_D09	Gr288_scaffold333	0.79
Gh222_D09	Gr332_scaffold461	0.8
Gh223_D09	Gr211_D09	0.86
Gh223_D09	Gr311_scaffold406	0.85
Gh223_D09	Gr335_scaffold461	0.91
Gh223_D09	Gr332_scaffold461	0.84
Gh223_D09	Gr309_scaffold406	0.88
Gh223_D09	Gr343_scaffold461	0.85
Gh223_D09	Gr316_scaffold406	0.96
Gh223_D09	Gr209_D09	0.74
Gh223_D09	Gr214_D09	0.75
Gh223_D09	Gr310_scaffold406	0.73
Gh223_D09	Gr312_scaffold406	0.7
Gh223_D09	Gr313_scaffold406	0.75
Gh223_D09	Gr314_scaffold406	0.76
Gh223_D09	Gr315_scaffold406	0.77
Gh223_D09	Gr317_scaffold406	0.76
Gh223_D09	Gr330_scaffold461	0.75
Gh223_D09	Gr331_scaffold461	0.76
Gh223_D09	Gr333_scaffold461	0.71
Gh223_D09	Gr334_scaffold461	0.75
Gh223_D09	Gr336_scaffold461	0.72
Gh223_D09	Gr337_scaffold461	0.7
Gh223_D09	Gr338_scaffold461	0.78
Gh223_D09	Gr339_scaffold461	0.78
Gh223_D09	Gr340_scaffold461	0.74
Gh223_D09	Gr342_scaffold461	0.76
Gh223_D09	Gr353_scaffold520	0.72
Gh223_D09	Gr354_scaffold520	0.74
Gh223_D09	Gr364_scaffold564	0.74
Gh224_D09	Gr313_scaffold406	0.81
Gh224_D09	Gr339_scaffold461	0.85
Gh224_D09	Gr209_D09	0.89
Gh224_D09	Gr309_scaffold406	0.83
Gh224_D09	Gr311_scaffold406	0.94
Gh224_D09	Gr312_scaffold406	0.82
Gh224_D09	Gr316_scaffold406	0.84
Gh224_D09	Gr330_scaffold461	0.93
Gh224_D09	Gr332_scaffold461	0.81
Gh224_D09	Gr335_scaffold461	0.87
Gh224_D09	Gr337_scaffold461	0.81
Gh224_D09	Gr338_scaffold461	0.9
Gh224_D09	Gr340_scaffold461	0.86
Gh224_D09	Gr343_scaffold461	0.84
Gh224_D09	Gr074_D06	0.73
Gh224_D09	Gr211_D09	0.79
Gh224_D09	Gr213_D09	0.76
Gh224_D09	Gr288_scaffold333	0.78
Gh224_D09	Gr314_scaffold406	0.78
Gh224_D09	Gr315_scaffold406	0.79
Gh224_D09	Gr331_scaffold461	0.8
Gh224_D09	Gr334_scaffold461	0.74
Gh224_D09	Gr342_scaffold461	0.8
Gh225_D09	Gr313_scaffold406	0.81
Gh225_D09	Gr214_D09	0.88
Gh225_D09	Gr310_scaffold406	0.83
Gh225_D09	Gr354_scaffold520	0.84
Gh225_D09	Gr353_scaffold520	0.82
Gh225_D09	Gr317_scaffold406	0.91
Gh225_D09	Gr364_scaffold564	0.83
Gh225_D09	Gr336_scaffold461	0.81
Gh225_D09	Gr333_scaffold461	0.81
Gh225_D09	Gr334_scaffold461	0.85
Gh225_D09	Gr314_scaffold406	0.86
Gh225_D09	Gr339_scaffold461	0.85
Gh225_D09	Gr331_scaffold461	0.85
Gh225_D09	Gr211_D09	0.87
Gh225_D09	Gr311_scaffold406	0.85
Gh225_D09	Gr338_scaffold461	0.86
Gh225_D09	Gr209_D09	0.83
Gh225_D09	Gr312_scaffold406	0.81
Gh225_D09	Gr330_scaffold461	0.84
Gh225_D09	Gr340_scaffold461	0.83
Gh225_D09	Gr315_scaffold406	0.82
Gh225_D09	Gr342_scaffold461	0.84
Gh225_D09	Gr337_scaffold461	0.82
Gh225_D09	Gr335_scaffold461	0.91
Gh225_D09	Gr332_scaffold461	0.85
Gh225_D09	Gr309_scaffold406	0.88
Gh225_D09	Gr343_scaffold461	0.87
Gh225_D09	Gr316_scaffold406	0.91
Gh225_D09	Gr074_D06	0.73
Gh225_D09	Gr213_D09	0.75
Gh225_D09	Gr288_scaffold333	0.76
Gh225_D09	Gr329_scaffold461	0.78
Gh225_D09	Gr341_scaffold461	0.73
Gh225_D09	Gr363_scaffold555	0.78
Gh228_D09	Gr313_scaffold406	0.84
Gh228_D09	Gr363_scaffold555	0.82
Gh228_D09	Gr214_D09	0.83
Gh228_D09	Gr310_scaffold406	0.84
Gh228_D09	Gr354_scaffold520	0.85
Gh228_D09	Gr353_scaffold520	0.84
Gh228_D09	Gr317_scaffold406	0.82
Gh228_D09	Gr364_scaffold564	0.84
Gh228_D09	Gr336_scaffold461	0.85
Gh228_D09	Gr333_scaffold461	0.85
Gh228_D09	Gr334_scaffold461	0.85
Gh228_D09	Gr314_scaffold406	0.86
Gh228_D09	Gr339_scaffold461	0.88
Gh228_D09	Gr331_scaffold461	0.84
Gh228_D09	Gr211_D09	0.89
Gh228_D09	Gr209_D09	0.83
Gh228_D09	Gr309_scaffold406	0.88
Gh228_D09	Gr311_scaffold406	0.86
Gh228_D09	Gr312_scaffold406	0.85
Gh228_D09	Gr315_scaffold406	0.83
Gh228_D09	Gr316_scaffold406	0.83
Gh228_D09	Gr330_scaffold461	0.83
Gh228_D09	Gr332_scaffold461	0.84
Gh228_D09	Gr335_scaffold461	0.91
Gh228_D09	Gr337_scaffold461	0.85
Gh228_D09	Gr338_scaffold461	0.86
Gh228_D09	Gr340_scaffold461	0.84
Gh228_D09	Gr342_scaffold461	0.84
Gh228_D09	Gr343_scaffold461	0.84
Gh228_D09	Gr210_D09	0.71
Gh228_D09	Gr288_scaffold333	0.71
Gh228_D09	Gr341_scaffold461	0.79
Gh229_D09	Gr313_scaffold406	0.83
Gh229_D09	Gr329_scaffold461	0.81
Gh229_D09	Gr363_scaffold555	0.83
Gh229_D09	Gr341_scaffold461	0.81
Gh229_D09	Gr214_D09	0.83
Gh229_D09	Gr310_scaffold406	0.88
Gh229_D09	Gr354_scaffold520	0.89
Gh229_D09	Gr353_scaffold520	0.87
Gh229_D09	Gr317_scaffold406	0.84
Gh229_D09	Gr364_scaffold564	0.85
Gh229_D09	Gr336_scaffold461	0.85
Gh229_D09	Gr333_scaffold461	0.86
Gh229_D09	Gr334_scaffold461	0.85
Gh229_D09	Gr314_scaffold406	0.89
Gh229_D09	Gr339_scaffold461	0.89
Gh229_D09	Gr331_scaffold461	0.88
Gh229_D09	Gr211_D09	0.92
Gh229_D09	Gr209_D09	0.82
Gh229_D09	Gr309_scaffold406	0.9
Gh229_D09	Gr311_scaffold406	0.83
Gh229_D09	Gr312_scaffold406	0.84
Gh229_D09	Gr315_scaffold406	0.84
Gh229_D09	Gr316_scaffold406	0.87
Gh229_D09	Gr330_scaffold461	0.83
Gh229_D09	Gr332_scaffold461	0.84
Gh229_D09	Gr335_scaffold461	0.93
Gh229_D09	Gr337_scaffold461	0.85
Gh229_D09	Gr338_scaffold461	0.86
Gh229_D09	Gr340_scaffold461	0.84
Gh229_D09	Gr342_scaffold461	0.83
Gh229_D09	Gr343_scaffold461	0.91
Gh229_D09	Gr074_D06	0.73
Gh229_D09	Gr213_D09	0.78
Gh229_D09	Gr288_scaffold333	0.76
Gh230_D09	Gr313_scaffold406	0.84
Gh230_D09	Gr363_scaffold555	0.83
Gh230_D09	Gr310_scaffold406	0.81
Gh230_D09	Gr354_scaffold520	0.81
Gh230_D09	Gr336_scaffold461	0.85
Gh230_D09	Gr314_scaffold406	0.82
Gh230_D09	Gr339_scaffold461	0.84
Gh230_D09	Gr331_scaffold461	0.8
Gh230_D09	Gr211_D09	0.81
Gh230_D09	Gr311_scaffold406	0.83
Gh230_D09	Gr338_scaffold461	0.82
Gh230_D09	Gr209_D09	0.83
Gh230_D09	Gr312_scaffold406	0.98
Gh230_D09	Gr309_scaffold406	0.84
Gh230_D09	Gr315_scaffold406	0.83
Gh230_D09	Gr316_scaffold406	0.8
Gh230_D09	Gr330_scaffold461	0.83
Gh230_D09	Gr332_scaffold461	0.81
Gh230_D09	Gr335_scaffold461	0.88
Gh230_D09	Gr337_scaffold461	0.85
Gh230_D09	Gr340_scaffold461	0.85
Gh230_D09	Gr342_scaffold461	0.82
Gh230_D09	Gr210_D09	0.72
Gh230_D09	Gr214_D09	0.78
Gh230_D09	Gr288_scaffold333	0.72
Gh230_D09	Gr317_scaffold406	0.76
Gh230_D09	Gr333_scaffold461	0.77
Gh230_D09	Gr334_scaffold461	0.78
Gh230_D09	Gr341_scaffold461	0.77
Gh230_D09	Gr343_scaffold461	0.8
Gh230_D09	Gr353_scaffold520	0.8
Gh230_D09	Gr364_scaffold564	0.79
Gh231_D09	Gr313_scaffold406	0.96
Gh231_D09	Gr209_D09	0.8
Gh231_D09	Gr211_D09	0.81
Gh231_D09	Gr309_scaffold406	0.83
Gh231_D09	Gr311_scaffold406	0.8
Gh231_D09	Gr312_scaffold406	0.87
Gh231_D09	Gr314_scaffold406	0.81
Gh231_D09	Gr315_scaffold406	0.82
Gh231_D09	Gr329_scaffold461	0.81
Gh231_D09	Gr330_scaffold461	0.81
Gh231_D09	Gr335_scaffold461	0.86
Gh231_D09	Gr337_scaffold461	0.82
Gh231_D09	Gr339_scaffold461	0.81
Gh231_D09	Gr340_scaffold461	0.83
Gh231_D09	Gr342_scaffold461	0.81
Gh231_D09	Gr343_scaffold461	0.8
Gh231_D09	Gr363_scaffold555	0.89
Gh231_D09	Gr074_D06	0.72
Gh231_D09	Gr213_D09	0.76
Gh231_D09	Gr288_scaffold333	0.77
Gh231_D09	Gr310_scaffold406	0.76
Gh231_D09	Gr316_scaffold406	0.76
Gh231_D09	Gr331_scaffold461	0.79
Gh231_D09	Gr334_scaffold461	0.76
Gh231_D09	Gr336_scaffold461	0.78
Gh231_D09	Gr338_scaffold461	0.76
Gh231_D09	Gr353_scaffold520	0.74
Gh231_D09	Gr354_scaffold520	0.77
Gh231_D09	Gr364_scaffold564	0.74
Gh232_D09	Gr313_scaffold406	0.85
Gh232_D09	Gr363_scaffold555	0.81
Gh232_D09	Gr214_D09	0.81
Gh232_D09	Gr310_scaffold406	0.81
Gh232_D09	Gr354_scaffold520	0.83
Gh232_D09	Gr353_scaffold520	0.81
Gh232_D09	Gr364_scaffold564	0.81
Gh232_D09	Gr336_scaffold461	0.82
Gh232_D09	Gr334_scaffold461	0.82
Gh232_D09	Gr314_scaffold406	0.85
Gh232_D09	Gr339_scaffold461	0.85
Gh232_D09	Gr331_scaffold461	0.82
Gh232_D09	Gr211_D09	0.82
Gh232_D09	Gr311_scaffold406	0.85
Gh232_D09	Gr338_scaffold461	0.83
Gh232_D09	Gr209_D09	0.84
Gh232_D09	Gr309_scaffold406	0.84
Gh232_D09	Gr312_scaffold406	0.82
Gh232_D09	Gr315_scaffold406	0.83
Gh232_D09	Gr330_scaffold461	0.85
Gh232_D09	Gr332_scaffold461	0.81
Gh232_D09	Gr335_scaffold461	0.88
Gh232_D09	Gr337_scaffold461	0.81
Gh232_D09	Gr340_scaffold461	0.86
Gh232_D09	Gr342_scaffold461	0.8
Gh232_D09	Gr343_scaffold461	0.81
Gh232_D09	Gr210_D09	0.72
Gh232_D09	Gr288_scaffold333	0.7
Gh232_D09	Gr316_scaffold406	0.79
Gh232_D09	Gr317_scaffold406	0.79
Gh232_D09	Gr333_scaffold461	0.8
Gh232_D09	Gr341_scaffold461	0.77
Gh233_D09	Gr313_scaffold406	0.82
Gh233_D09	Gr363_scaffold555	0.83
Gh233_D09	Gr214_D09	0.82
Gh233_D09	Gr310_scaffold406	0.84
Gh233_D09	Gr354_scaffold520	0.84
Gh233_D09	Gr353_scaffold520	0.82
Gh233_D09	Gr364_scaffold564	0.84
Gh233_D09	Gr336_scaffold461	0.85
Gh233_D09	Gr209_D09	0.81
Gh233_D09	Gr211_D09	0.89
Gh233_D09	Gr312_scaffold406	0.83
Gh233_D09	Gr314_scaffold406	0.83
Gh233_D09	Gr315_scaffold406	0.88
Gh233_D09	Gr316_scaffold406	0.85
Gh233_D09	Gr330_scaffold461	0.81
Gh233_D09	Gr331_scaffold461	0.83
Gh233_D09	Gr333_scaffold461	0.82
Gh233_D09	Gr334_scaffold461	0.83
Gh233_D09	Gr337_scaffold461	0.85
Gh233_D09	Gr338_scaffold461	0.83
Gh233_D09	Gr339_scaffold461	0.83
Gh233_D09	Gr340_scaffold461	0.83
Gh233_D09	Gr342_scaffold461	0.84
Gh233_D09	Gr343_scaffold461	0.82
Gh233_D09	Gr210_D09	0.75
Gh233_D09	Gr288_scaffold333	0.71
Gh233_D09	Gr317_scaffold406	0.8
Gh233_D09	Gr341_scaffold461	0.79
Gh235_D09	Gr313_scaffold406	0.83
Gh235_D09	Gr363_scaffold555	0.85
Gh235_D09	Gr214_D09	0.81
Gh235_D09	Gr310_scaffold406	0.83
Gh235_D09	Gr354_scaffold520	0.83
Gh235_D09	Gr353_scaffold520	0.81
Gh235_D09	Gr317_scaffold406	0.8
Gh235_D09	Gr364_scaffold564	0.8
Gh235_D09	Gr336_scaffold461	0.81
Gh235_D09	Gr333_scaffold461	0.81
Gh235_D09	Gr334_scaffold461	0.81
Gh235_D09	Gr314_scaffold406	0.84
Gh235_D09	Gr339_scaffold461	0.83
Gh235_D09	Gr331_scaffold461	0.81
Gh235_D09	Gr211_D09	0.8
Gh235_D09	Gr311_scaffold406	0.94
Gh235_D09	Gr338_scaffold461	0.88
Gh235_D09	Gr209_D09	0.9
Gh235_D09	Gr309_scaffold406	0.82
Gh235_D09	Gr312_scaffold406	0.84
Gh235_D09	Gr315_scaffold406	0.83
Gh235_D09	Gr316_scaffold406	0.81
Gh235_D09	Gr330_scaffold461	0.89
Gh235_D09	Gr335_scaffold461	0.85
Gh235_D09	Gr337_scaffold461	0.82
Gh235_D09	Gr340_scaffold461	0.87
Gh235_D09	Gr342_scaffold461	0.81
Gh235_D09	Gr210_D09	0.75
Gh235_D09	Gr288_scaffold333	0.73
Gh235_D09	Gr332_scaffold461	0.79
Gh235_D09	Gr341_scaffold461	0.76
Gh235_D09	Gr343_scaffold461	0.8
Gh236_D09	Gr313_scaffold406	0.82
Gh236_D09	Gr209_D09	0.83
Gh236_D09	Gr211_D09	0.89
Gh236_D09	Gr214_D09	0.82
Gh236_D09	Gr309_scaffold406	0.88
Gh236_D09	Gr310_scaffold406	0.84
Gh236_D09	Gr311_scaffold406	0.85
Gh236_D09	Gr312_scaffold406	0.84
Gh236_D09	Gr314_scaffold406	0.86
Gh236_D09	Gr315_scaffold406	0.84
Gh236_D09	Gr316_scaffold406	0.83
Gh236_D09	Gr330_scaffold461	0.83
Gh236_D09	Gr331_scaffold461	0.84
Gh236_D09	Gr332_scaffold461	0.83
Gh236_D09	Gr333_scaffold461	0.82
Gh236_D09	Gr334_scaffold461	0.84
Gh236_D09	Gr335_scaffold461	0.91
Gh236_D09	Gr336_scaffold461	0.81
Gh236_D09	Gr337_scaffold461	0.84
Gh236_D09	Gr338_scaffold461	0.85
Gh236_D09	Gr339_scaffold461	0.86
Gh236_D09	Gr340_scaffold461	0.83
Gh236_D09	Gr342_scaffold461	0.82
Gh236_D09	Gr343_scaffold461	0.83
Gh236_D09	Gr353_scaffold520	0.83
Gh236_D09	Gr354_scaffold520	0.84
Gh236_D09	Gr363_scaffold555	0.8
Gh236_D09	Gr364_scaffold564	0.82
Gh236_D09	Gr210_D09	0.71
Gh236_D09	Gr288_scaffold333	0.71
Gh236_D09	Gr317_scaffold406	0.79
Gh236_D09	Gr341_scaffold461	0.77
Gh237_D09	Gr313_scaffold406	0.94
Gh237_D09	Gr363_scaffold555	0.87
Gh237_D09	Gr310_scaffold406	0.82
Gh237_D09	Gr354_scaffold520	0.82
Gh237_D09	Gr353_scaffold520	0.81
Gh237_D09	Gr336_scaffold461	0.84
Gh237_D09	Gr209_D09	0.84
Gh237_D09	Gr312_scaffold406	0.85
Gh237_D09	Gr314_scaffold406	0.83
Gh237_D09	Gr315_scaffold406	0.83
Gh237_D09	Gr330_scaffold461	0.84
Gh237_D09	Gr337_scaffold461	0.83
Gh237_D09	Gr338_scaffold461	0.82
Gh237_D09	Gr339_scaffold461	0.83
Gh237_D09	Gr340_scaffold461	0.85
Gh237_D09	Gr342_scaffold461	0.83
Gh237_D09	Gr210_D09	0.74
Gh237_D09	Gr211_D09	0.8
Gh237_D09	Gr214_D09	0.79
Gh237_D09	Gr288_scaffold333	0.7
Gh237_D09	Gr316_scaffold406	0.79
Gh237_D09	Gr317_scaffold406	0.78
Gh237_D09	Gr331_scaffold461	0.79
Gh237_D09	Gr333_scaffold461	0.78
Gh237_D09	Gr334_scaffold461	0.79
Gh237_D09	Gr341_scaffold461	0.77
Gh237_D09	Gr343_scaffold461	0.79
Gh237_D09	Gr364_scaffold564	0.8
Gh238_D09	Gr211_D09	0.87
Gh238_D09	Gr214_D09	0.81
Gh238_D09	Gr309_scaffold406	0.85
Gh238_D09	Gr310_scaffold406	0.85
Gh238_D09	Gr311_scaffold406	0.85
Gh238_D09	Gr312_scaffold406	0.82
Gh238_D09	Gr314_scaffold406	0.84
Gh238_D09	Gr315_scaffold406	0.81
Gh238_D09	Gr316_scaffold406	0.81
Gh238_D09	Gr317_scaffold406	0.82
Gh238_D09	Gr330_scaffold461	0.83
Gh238_D09	Gr331_scaffold461	0.84
Gh238_D09	Gr332_scaffold461	0.83
Gh238_D09	Gr333_scaffold461	0.83
Gh238_D09	Gr334_scaffold461	0.84
Gh238_D09	Gr335_scaffold461	0.89
Gh238_D09	Gr336_scaffold461	0.8
Gh238_D09	Gr337_scaffold461	0.82
Gh238_D09	Gr338_scaffold461	0.83
Gh238_D09	Gr339_scaffold461	0.85
Gh238_D09	Gr340_scaffold461	0.81
Gh238_D09	Gr342_scaffold461	0.82
Gh238_D09	Gr343_scaffold461	0.81
Gh238_D09	Gr353_scaffold520	0.81
Gh238_D09	Gr354_scaffold520	0.83
Gh238_D09	Gr364_scaffold564	0.83
Gh238_D09	Gr209_D09	0.8
Gh238_D09	Gr288_scaffold333	0.71
Gh238_D09	Gr313_scaffold406	0.8
Gh238_D09	Gr341_scaffold461	0.76
Gh238_D09	Gr363_scaffold555	0.77
Gh239_D09	Gr318_scaffold406	0.97
Gh239_D09	Gr212_D09	0.73
Gh239_D09	Gr358_scaffold537	0.7
Gh240_D09	Gr318_scaffold406	0.88
Gh240_D09	Gr212_D09	0.74
Gh240_D09	Gr328_scaffold459	0.71
Gh240_D09	Gr357_scaffold535	0.73
Gh240_D09	Gr358_scaffold537	0.73
Gh240_D09	Gr359_scaffold537	0.71
Gh241_D09	Gr214_D09	0.82
Gh241_D09	Gr310_scaffold406	0.84
Gh241_D09	Gr354_scaffold520	0.83
Gh241_D09	Gr353_scaffold520	0.82
Gh241_D09	Gr317_scaffold406	0.84
Gh241_D09	Gr364_scaffold564	0.87
Gh241_D09	Gr336_scaffold461	0.82
Gh241_D09	Gr333_scaffold461	0.87
Gh241_D09	Gr334_scaffold461	0.85
Gh241_D09	Gr314_scaffold406	0.84
Gh241_D09	Gr339_scaffold461	0.84
Gh241_D09	Gr331_scaffold461	0.98
Gh241_D09	Gr209_D09	0.81
Gh241_D09	Gr211_D09	0.92
Gh241_D09	Gr309_scaffold406	0.89
Gh241_D09	Gr311_scaffold406	0.83
Gh241_D09	Gr312_scaffold406	0.81
Gh241_D09	Gr315_scaffold406	0.83
Gh241_D09	Gr316_scaffold406	0.82
Gh241_D09	Gr330_scaffold461	0.81
Gh241_D09	Gr332_scaffold461	0.83
Gh241_D09	Gr335_scaffold461	0.91
Gh241_D09	Gr337_scaffold461	0.82
Gh241_D09	Gr338_scaffold461	0.83
Gh241_D09	Gr340_scaffold461	0.81
Gh241_D09	Gr342_scaffold461	0.82
Gh241_D09	Gr343_scaffold461	0.84
Gh241_D09	Gr288_scaffold333	0.72
Gh241_D09	Gr313_scaffold406	0.8
Gh241_D09	Gr341_scaffold461	0.76
Gh241_D09	Gr363_scaffold555	0.78
Gh243_D09	Gr313_scaffold406	0.81
Gh243_D09	Gr214_D09	0.81
Gh243_D09	Gr310_scaffold406	0.85
Gh243_D09	Gr354_scaffold520	0.85
Gh243_D09	Gr353_scaffold520	0.83
Gh243_D09	Gr317_scaffold406	0.82
Gh243_D09	Gr364_scaffold564	0.88
Gh243_D09	Gr336_scaffold461	0.82
Gh243_D09	Gr333_scaffold461	0.98
Gh243_D09	Gr209_D09	0.81
Gh243_D09	Gr211_D09	0.9
Gh243_D09	Gr309_scaffold406	0.88
Gh243_D09	Gr311_scaffold406	0.83
Gh243_D09	Gr314_scaffold406	0.86
Gh243_D09	Gr315_scaffold406	0.82
Gh243_D09	Gr330_scaffold461	0.82
Gh243_D09	Gr331_scaffold461	0.87
Gh243_D09	Gr332_scaffold461	0.83
Gh243_D09	Gr334_scaffold461	0.87
Gh243_D09	Gr335_scaffold461	0.91
Gh243_D09	Gr338_scaffold461	0.84
Gh243_D09	Gr339_scaffold461	0.87
Gh243_D09	Gr340_scaffold461	0.82
Gh243_D09	Gr342_scaffold461	0.82
Gh243_D09	Gr343_scaffold461	0.84
Gh243_D09	Gr288_scaffold333	0.72
Gh243_D09	Gr312_scaffold406	0.77
Gh243_D09	Gr316_scaffold406	0.75
Gh243_D09	Gr337_scaffold461	0.74
Gh243_D09	Gr341_scaffold461	0.79
Gh243_D09	Gr363_scaffold555	0.78
Gh244_D09	Gr353_scaffold520	0.8
Gh244_D09	Gr364_scaffold564	0.84
Gh244_D09	Gr333_scaffold461	0.82
Gh244_D09	Gr334_scaffold461	0.91
Gh244_D09	Gr314_scaffold406	0.81
Gh244_D09	Gr339_scaffold461	0.84
Gh244_D09	Gr331_scaffold461	0.85
Gh244_D09	Gr211_D09	0.88
Gh244_D09	Gr311_scaffold406	0.84
Gh244_D09	Gr338_scaffold461	0.81
Gh244_D09	Gr335_scaffold461	0.92
Gh244_D09	Gr332_scaffold461	0.84
Gh244_D09	Gr309_scaffold406	0.9
Gh244_D09	Gr316_scaffold406	0.83
Gh244_D09	Gr343_scaffold461	0.85
Gh244_D09	Gr074_D06	0.71
Gh244_D09	Gr209_D09	0.78
Gh244_D09	Gr213_D09	0.75
Gh244_D09	Gr214_D09	0.75
Gh244_D09	Gr288_scaffold333	0.72
Gh244_D09	Gr310_scaffold406	0.79
Gh244_D09	Gr312_scaffold406	0.79
Gh244_D09	Gr313_scaffold406	0.77
Gh244_D09	Gr315_scaffold406	0.78
Gh244_D09	Gr317_scaffold406	0.76
Gh244_D09	Gr330_scaffold461	0.78
Gh244_D09	Gr336_scaffold461	0.75
Gh244_D09	Gr337_scaffold461	0.8
Gh244_D09	Gr340_scaffold461	0.79
Gh244_D09	Gr341_scaffold461	0.73
Gh244_D09	Gr342_scaffold461	0.79
Gh244_D09	Gr354_scaffold520	0.79
Gh244_D09	Gr363_scaffold555	0.75
Gh245_D09	Gr313_scaffold406	0.82
Gh245_D09	Gr210_D09	0.81
Gh245_D09	Gr363_scaffold555	0.82
Gh245_D09	Gr341_scaffold461	0.84
Gh245_D09	Gr209_D09	0.82
Gh245_D09	Gr214_D09	0.82
Gh245_D09	Gr310_scaffold406	0.86
Gh245_D09	Gr312_scaffold406	0.82
Gh245_D09	Gr314_scaffold406	0.82
Gh245_D09	Gr315_scaffold406	0.84
Gh245_D09	Gr317_scaffold406	0.81
Gh245_D09	Gr330_scaffold461	0.82
Gh245_D09	Gr333_scaffold461	0.83
Gh245_D09	Gr334_scaffold461	0.84
Gh245_D09	Gr336_scaffold461	0.85
Gh245_D09	Gr337_scaffold461	0.84
Gh245_D09	Gr338_scaffold461	0.85
Gh245_D09	Gr339_scaffold461	0.84
Gh245_D09	Gr340_scaffold461	0.81
Gh245_D09	Gr342_scaffold461	0.83
Gh245_D09	Gr353_scaffold520	0.82
Gh245_D09	Gr354_scaffold520	0.84
Gh245_D09	Gr364_scaffold564	0.82
Gh245_D09	Gr316_scaffold406	0.78
Gh245_D09	Gr331_scaffold461	0.8
Gh245_D09	Gr343_scaffold461	0.79
Gh247_D09	Gr313_scaffold406	0.82
Gh247_D09	Gr329_scaffold461	0.81
Gh247_D09	Gr341_scaffold461	0.82
Gh247_D09	Gr214_D09	0.93
Gh247_D09	Gr310_scaffold406	0.86
Gh247_D09	Gr354_scaffold520	0.85
Gh247_D09	Gr353_scaffold520	0.86
Gh247_D09	Gr317_scaffold406	0.93
Gh247_D09	Gr364_scaffold564	0.83
Gh247_D09	Gr336_scaffold461	0.83
Gh247_D09	Gr333_scaffold461	0.83
Gh247_D09	Gr334_scaffold461	0.82
Gh247_D09	Gr314_scaffold406	0.89
Gh247_D09	Gr339_scaffold461	0.89
Gh247_D09	Gr331_scaffold461	0.84
Gh247_D09	Gr211_D09	0.85
Gh247_D09	Gr311_scaffold406	0.82
Gh247_D09	Gr338_scaffold461	0.85
Gh247_D09	Gr209_D09	0.8
Gh247_D09	Gr312_scaffold406	0.84
Gh247_D09	Gr330_scaffold461	0.82
Gh247_D09	Gr340_scaffold461	0.82
Gh247_D09	Gr315_scaffold406	0.82
Gh247_D09	Gr342_scaffold461	0.82
Gh247_D09	Gr337_scaffold461	0.84
Gh247_D09	Gr335_scaffold461	0.88
Gh247_D09	Gr332_scaffold461	0.82
Gh247_D09	Gr309_scaffold406	0.85
Gh247_D09	Gr343_scaffold461	0.88
Gh247_D09	Gr316_scaffold406	0.91
Gh247_D09	Gr074_D06	0.74
Gh247_D09	Gr213_D09	0.79
Gh247_D09	Gr288_scaffold333	0.78
Gh247_D09	Gr363_scaffold555	0.79
Gh248_D09	Gr213_D09	0.8
Gh248_D09	Gr313_scaffold406	0.84
Gh248_D09	Gr339_scaffold461	0.91
Gh248_D09	Gr331_scaffold461	0.92
Gh248_D09	Gr211_D09	0.91
Gh248_D09	Gr311_scaffold406	0.85
Gh248_D09	Gr338_scaffold461	0.85
Gh248_D09	Gr209_D09	0.83
Gh248_D09	Gr312_scaffold406	0.88
Gh248_D09	Gr330_scaffold461	0.85
Gh248_D09	Gr340_scaffold461	0.86
Gh248_D09	Gr315_scaffold406	0.85
Gh248_D09	Gr342_scaffold461	0.83
Gh248_D09	Gr337_scaffold461	0.86
Gh248_D09	Gr309_scaffold406	0.9
Gh248_D09	Gr316_scaffold406	0.91
Gh248_D09	Gr332_scaffold461	0.84
Gh248_D09	Gr335_scaffold461	1
Gh248_D09	Gr343_scaffold461	0.93
Gh248_D09	Gr074_D06	0.76
Gh248_D09	Gr288_scaffold333	0.77
Gh249_D09	Gr213_D09	0.8
Gh249_D09	Gr313_scaffold406	0.84
Gh249_D09	Gr339_scaffold461	0.91
Gh249_D09	Gr331_scaffold461	0.92
Gh249_D09	Gr211_D09	0.91
Gh249_D09	Gr311_scaffold406	0.85
Gh249_D09	Gr338_scaffold461	0.85
Gh249_D09	Gr209_D09	0.83
Gh249_D09	Gr312_scaffold406	0.88
Gh249_D09	Gr330_scaffold461	0.85
Gh249_D09	Gr340_scaffold461	0.86
Gh249_D09	Gr315_scaffold406	0.85
Gh249_D09	Gr342_scaffold461	0.83
Gh249_D09	Gr337_scaffold461	0.86
Gh249_D09	Gr309_scaffold406	0.9
Gh249_D09	Gr316_scaffold406	0.91
Gh249_D09	Gr332_scaffold461	0.84
Gh249_D09	Gr335_scaffold461	1
Gh249_D09	Gr343_scaffold461	0.93
Gh249_D09	Gr074_D06	0.76
Gh249_D09	Gr288_scaffold333	0.77
Gh250_D09	Gr313_scaffold406	0.85
Gh250_D09	Gr363_scaffold555	0.82
Gh250_D09	Gr341_scaffold461	0.83
Gh250_D09	Gr310_scaffold406	0.83
Gh250_D09	Gr354_scaffold520	0.83
Gh250_D09	Gr353_scaffold520	0.8
Gh250_D09	Gr336_scaffold461	0.86
Gh250_D09	Gr314_scaffold406	0.84
Gh250_D09	Gr339_scaffold461	0.88
Gh250_D09	Gr331_scaffold461	0.84
Gh250_D09	Gr211_D09	0.84
Gh250_D09	Gr311_scaffold406	0.84
Gh250_D09	Gr338_scaffold461	0.83
Gh250_D09	Gr209_D09	0.81
Gh250_D09	Gr312_scaffold406	0.88
Gh250_D09	Gr330_scaffold461	0.83
Gh250_D09	Gr340_scaffold461	0.84
Gh250_D09	Gr315_scaffold406	0.85
Gh250_D09	Gr342_scaffold461	0.86
Gh250_D09	Gr337_scaffold461	0.92
Gh250_D09	Gr309_scaffold406	0.9
Gh250_D09	Gr316_scaffold406	0.83
Gh250_D09	Gr332_scaffold461	0.84
Gh250_D09	Gr335_scaffold461	0.92
Gh250_D09	Gr343_scaffold461	0.86
Gh250_D09	Gr074_D06	0.72
Gh250_D09	Gr213_D09	0.75
Gh250_D09	Gr214_D09	0.78
Gh250_D09	Gr288_scaffold333	0.75
Gh250_D09	Gr317_scaffold406	0.75
Gh250_D09	Gr329_scaffold461	0.78
Gh250_D09	Gr333_scaffold461	0.79
Gh250_D09	Gr334_scaffold461	0.79
Gh250_D09	Gr364_scaffold564	0.8
Gh251_D09	Gr313_scaffold406	0.82
Gh251_D09	Gr363_scaffold555	0.83
Gh251_D09	Gr310_scaffold406	0.81
Gh251_D09	Gr354_scaffold520	0.81
Gh251_D09	Gr364_scaffold564	0.8
Gh251_D09	Gr336_scaffold461	0.81
Gh251_D09	Gr339_scaffold461	0.9
Gh251_D09	Gr209_D09	0.87
Gh251_D09	Gr309_scaffold406	0.8
Gh251_D09	Gr311_scaffold406	0.95
Gh251_D09	Gr312_scaffold406	0.82
Gh251_D09	Gr316_scaffold406	0.81
Gh251_D09	Gr330_scaffold461	0.86
Gh251_D09	Gr335_scaffold461	0.84
Gh251_D09	Gr338_scaffold461	0.86
Gh251_D09	Gr340_scaffold461	0.84
Gh251_D09	Gr342_scaffold461	0.8
Gh251_D09	Gr343_scaffold461	0.81
Gh251_D09	Gr210_D09	0.71
Gh251_D09	Gr211_D09	0.79
Gh251_D09	Gr214_D09	0.77
Gh251_D09	Gr288_scaffold333	0.72
Gh251_D09	Gr314_scaffold406	0.8
Gh251_D09	Gr315_scaffold406	0.8
Gh251_D09	Gr317_scaffold406	0.78
Gh251_D09	Gr331_scaffold461	0.79
Gh251_D09	Gr332_scaffold461	0.79
Gh251_D09	Gr333_scaffold461	0.79
Gh251_D09	Gr334_scaffold461	0.78
Gh251_D09	Gr337_scaffold461	0.8
Gh251_D09	Gr341_scaffold461	0.75
Gh251_D09	Gr353_scaffold520	0.79
Gh252_D09	Gr313_scaffold406	0.83
Gh252_D09	Gr339_scaffold461	0.87
Gh252_D09	Gr311_scaffold406	0.81
Gh252_D09	Gr338_scaffold461	0.81
Gh252_D09	Gr312_scaffold406	0.86
Gh252_D09	Gr340_scaffold461	0.95
Gh252_D09	Gr309_scaffold406	0.83
Gh252_D09	Gr315_scaffold406	0.85
Gh252_D09	Gr316_scaffold406	0.84
Gh252_D09	Gr332_scaffold461	0.82
Gh252_D09	Gr335_scaffold461	0.85
Gh252_D09	Gr337_scaffold461	0.86
Gh252_D09	Gr342_scaffold461	0.86
Gh252_D09	Gr343_scaffold461	0.84
Gh252_D09	Gr074_D06	0.74
Gh252_D09	Gr209_D09	0.79
Gh252_D09	Gr213_D09	0.78
Gh252_D09	Gr288_scaffold333	0.75
Gh252_D09	Gr330_scaffold461	0.8
Gh253_D09	Gr363_scaffold555	0.82
Gh253_D09	Gr341_scaffold461	0.84
Gh253_D09	Gr214_D09	0.81
Gh253_D09	Gr310_scaffold406	0.82
Gh253_D09	Gr354_scaffold520	0.85
Gh253_D09	Gr353_scaffold520	0.82
Gh253_D09	Gr364_scaffold564	0.81
Gh253_D09	Gr336_scaffold461	0.86
Gh253_D09	Gr333_scaffold461	0.84
Gh253_D09	Gr334_scaffold461	0.8
Gh253_D09	Gr314_scaffold406	0.82
Gh253_D09	Gr312_scaffold406	0.81
Gh253_D09	Gr315_scaffold406	0.84
Gh253_D09	Gr316_scaffold406	0.83
Gh253_D09	Gr331_scaffold461	0.8
Gh253_D09	Gr337_scaffold461	0.83
Gh253_D09	Gr338_scaffold461	0.84
Gh253_D09	Gr339_scaffold461	0.84
Gh253_D09	Gr340_scaffold461	0.82
Gh253_D09	Gr342_scaffold461	0.87
Gh253_D09	Gr343_scaffold461	0.84
Gh253_D09	Gr209_D09	0.78
Gh253_D09	Gr210_D09	0.78
Gh253_D09	Gr313_scaffold406	0.8
Gh253_D09	Gr317_scaffold406	0.77
Gh253_D09	Gr330_scaffold461	0.79
Gh254_D09	Gr213_D09	0.8
Gh254_D09	Gr313_scaffold406	0.81
Gh254_D09	Gr211_D09	0.8
Gh254_D09	Gr312_scaffold406	0.82
Gh254_D09	Gr316_scaffold406	0.84
Gh254_D09	Gr331_scaffold461	0.81
Gh254_D09	Gr335_scaffold461	0.84
Gh254_D09	Gr337_scaffold461	0.82
Gh254_D09	Gr339_scaffold461	0.84
Gh254_D09	Gr340_scaffold461	0.81
Gh254_D09	Gr342_scaffold461	0.8
Gh254_D09	Gr343_scaffold461	0.84
Gh254_D09	Gr074_D06	0.74
Gh254_D09	Gr209_D09	0.79
Gh254_D09	Gr288_scaffold333	0.78
Gh254_D09	Gr309_scaffold406	0.79
Gh254_D09	Gr311_scaffold406	0.79
Gh254_D09	Gr315_scaffold406	0.8
Gh254_D09	Gr330_scaffold461	0.78
Gh254_D09	Gr338_scaffold461	0.8
Gh255_D09	Gr214_D09	0.8
Gh255_D09	Gr310_scaffold406	0.81
Gh255_D09	Gr354_scaffold520	0.82
Gh255_D09	Gr353_scaffold520	0.81
Gh255_D09	Gr314_scaffold406	0.82
Gh255_D09	Gr316_scaffold406	0.83
Gh255_D09	Gr331_scaffold461	0.8
Gh255_D09	Gr338_scaffold461	0.81
Gh255_D09	Gr343_scaffold461	0.81
Gh255_D09	Gr074_D06	0.71
Gh255_D09	Gr209_D09	0.75
Gh255_D09	Gr210_D09	0.73
Gh255_D09	Gr213_D09	0.76
Gh255_D09	Gr288_scaffold333	0.76
Gh255_D09	Gr312_scaffold406	0.74
Gh255_D09	Gr313_scaffold406	0.74
Gh255_D09	Gr315_scaffold406	0.79
Gh255_D09	Gr329_scaffold461	0.76
Gh255_D09	Gr333_scaffold461	0.79
Gh255_D09	Gr334_scaffold461	0.78
Gh255_D09	Gr336_scaffold461	0.78
Gh255_D09	Gr337_scaffold461	0.77
Gh255_D09	Gr339_scaffold461	0.77
Gh255_D09	Gr340_scaffold461	0.77
Gh255_D09	Gr341_scaffold461	0.73
Gh255_D09	Gr342_scaffold461	0.77
Gh255_D09	Gr363_scaffold555	0.77
Gh255_D09	Gr364_scaffold564	0.79
Gh256_D09	Gr313_scaffold406	0.84
Gh256_D09	Gr363_scaffold555	0.91
Gh256_D09	Gr341_scaffold461	0.82
Gh256_D09	Gr214_D09	0.82
Gh256_D09	Gr310_scaffold406	0.84
Gh256_D09	Gr354_scaffold520	0.85
Gh256_D09	Gr353_scaffold520	0.81
Gh256_D09	Gr364_scaffold564	0.8
Gh256_D09	Gr336_scaffold461	0.86
Gh256_D09	Gr333_scaffold461	0.82
Gh256_D09	Gr334_scaffold461	0.81
Gh256_D09	Gr314_scaffold406	0.84
Gh256_D09	Gr339_scaffold461	0.85
Gh256_D09	Gr331_scaffold461	0.81
Gh256_D09	Gr211_D09	0.82
Gh256_D09	Gr338_scaffold461	0.83
Gh256_D09	Gr209_D09	0.8
Gh256_D09	Gr312_scaffold406	0.85
Gh256_D09	Gr330_scaffold461	0.82
Gh256_D09	Gr340_scaffold461	0.83
Gh256_D09	Gr315_scaffold406	0.86
Gh256_D09	Gr342_scaffold461	0.88
Gh256_D09	Gr309_scaffold406	0.83
Gh256_D09	Gr332_scaffold461	0.81
Gh256_D09	Gr335_scaffold461	0.83
Gh256_D09	Gr337_scaffold461	0.85
Gh256_D09	Gr343_scaffold461	0.8
Gh256_D09	Gr288_scaffold333	0.71
Gh256_D09	Gr311_scaffold406	0.79
Gh256_D09	Gr316_scaffold406	0.79
Gh256_D09	Gr317_scaffold406	0.78
Gh256_D09	Gr329_scaffold461	0.72
Gh257_D09	Gr290_scaffold355	0.96
Gh257_D09	Gr291_scaffold355	0.97
Gh257_D09	Gr355_scaffold527	0.87
Gh257_D09	Gr281_scaffold254	0.74
Gh258_D09	Gr290_scaffold355	0.92
Gh258_D09	Gr291_scaffold355	0.92
Gh258_D09	Gr355_scaffold527	0.85
Gh258_D09	Gr281_scaffold254	0.74
Gh259_D09	Gr290_scaffold355	0.95
Gh259_D09	Gr291_scaffold355	0.93
Gh259_D09	Gr355_scaffold527	0.85
Gh259_D09	Gr281_scaffold254	0.74
Gh262_D09	Gr290_scaffold355	0.94
Gh262_D09	Gr291_scaffold355	0.92
Gh262_D09	Gr355_scaffold527	0.88
Gh262_D09	Gr281_scaffold254	0.75
Gh263_D09	Gr290_scaffold355	0.95
Gh263_D09	Gr291_scaffold355	0.94
Gh263_D09	Gr355_scaffold527	0.91
Gh263_D09	Gr281_scaffold254	0.74
Gh263_D09	Gr282_scaffold254	0.73
Gh264_D09	Gr290_scaffold355	0.9
Gh264_D09	Gr291_scaffold355	0.87
Gh264_D09	Gr355_scaffold527	0.85
Gh264_D09	Gr281_scaffold254	0.72
Gh264_D09	Gr282_scaffold254	0.71
Gh265_D09	Gr290_scaffold355	0.94
Gh265_D09	Gr291_scaffold355	0.98
Gh265_D09	Gr355_scaffold527	0.87
Gh265_D09	Gr281_scaffold254	0.73
Gh266_D09	Gr290_scaffold355	0.97
Gh266_D09	Gr291_scaffold355	0.92
Gh266_D09	Gr355_scaffold527	0.89
Gh266_D09	Gr281_scaffold254	0.73
Gh266_D09	Gr282_scaffold254	0.7
Gh267_D09	Gr290_scaffold355	0.93
Gh267_D09	Gr291_scaffold355	0.93
Gh267_D09	Gr355_scaffold527	0.82
Gh267_D09	Gr281_scaffold254	0.73
Gh268_D09	Gr289_scaffold339	0.97
Gh268_D09	Gr108_D07	0.72
Gh268_D09	Gr109_D07	0.72
Gh268_D09	Gr159_D07	0.71
Gh268_D09	Gr180_D08	0.73
Gh268_D09	Gr181_D08	0.73
Gh268_D09	Gr185_D08	0.72
Gh268_D09	Gr220_D09	0.78
Gh268_D09	Gr221_D09	0.72
Gh269_D09	Gr215_D09	0.74
Gh269_D09	Gr217_D09	0.75
Gh269_D09	Gr218_D09	0.75
Gh269_D09	Gr219_D09	0.76
Gh269_D09	Gr220_D09	0.75
Gh269_D09	Gr221_D09	0.75
Gh270_D09	Gr281_scaffold254	0.94
Gh270_D09	Gr282_scaffold254	1
Gh270_D09	Gr290_scaffold355	0.75
Gh270_D09	Gr291_scaffold355	0.73
Gh271_D09	Gr281_scaffold254	0.99
Gh271_D09	Gr282_scaffold254	0.95
Gh271_D09	Gr290_scaffold355	0.75
Gh271_D09	Gr291_scaffold355	0.73
Gh271_D09	Gr355_scaffold527	0.73
Gh272_D09	Gr205_D09	0.98
Gh272_D09	Gr206_D09	0.79
Gh272_D09	Gr207_D09	0.73
Gh272_D09	Gr208_D09	0.76
Gh273_D09	Gr205_D09	0.87
Gh273_D09	Gr206_D09	0.76
Gh273_D09	Gr208_D09	0.75
Gh274_D09	Gr207_D09	0.84
Gh274_D09	Gr206_D09	0.75
Gh274_D09	Gr208_D09	0.74
Gh275_D09	Gr206_D09	0.88
Gh275_D09	Gr207_D09	0.82
Gh275_D09	Gr208_D09	0.9
Gh275_D09	Gr205_D09	0.76
Gh276_D09	Gr207_D09	0.89
Gh276_D09	Gr205_D09	0.71
Gh276_D09	Gr206_D09	0.78
Gh276_D09	Gr208_D09	0.8
Gh277_D09	Gr207_D09	0.89
Gh277_D09	Gr205_D09	0.71
Gh277_D09	Gr206_D09	0.74
Gh277_D09	Gr208_D09	0.74
Gh278_D09	Gr205_D09	0.86
Gh278_D09	Gr206_D09	0.95
Gh278_D09	Gr207_D09	0.8
Gh278_D09	Gr208_D09	0.96
Gh279_D09	Gr292_scaffold365	0.95
Gh280_D09	Gr292_scaffold365	0.99
Gh281_D09	Gr308_scaffold403	0.83
Gh281_D09	Gr203_D09	0.98
Gh281_D09	Gr033_D02	0.79
Gh282_D09	Gr280_scaffold242	0.97
Gh283_D09	Gr269_D13	0.89
Gh283_D09	Gr270_D13	0.87
Gh283_D09	Gr273_D13	0.86
Gh283_D09	Gr268_D13	0.83
Gh283_D09	Gr267_D13	0.8
Gh283_D09	Gr271_D13	0.8
Gh284_D09	Gr269_D13	0.84
Gh284_D09	Gr267_D13	0.83
Gh284_D09	Gr268_D13	0.83
Gh284_D09	Gr270_D13	0.85
Gh284_D09	Gr273_D13	0.88
Gh284_D09	Gr271_D13	0.72
Gh284_D09	Gr275_scaffold149	0.71
Gh285_D09	Gr202_D09	0.98
Gh286_D09	Gr201_D09	0.99
Gh287_D09	Gr212_D09	0.97
Gh287_D09	Gr328_scaffold459	0.88
Gh287_D09	Gr358_scaffold537	0.89
Gh287_D09	Gr359_scaffold537	0.88
Gh287_D09	Gr356_scaffold535	0.7
Gh288_D09	Gr200_D09	0.98
Gh288_D09	Gr199_D09	0.7
Gh289_D09	Gr199_D09	0.98
Gh289_D09	Gr200_D09	0.72
Gh290_D09	Gr198_D09	0.97
Gh291_D10	Gr065_D04	0.99
Gh292_D10	Gr063_D04	0.93
Gh292_D10	Gr064_D04	0.97
Gh293_D10	Gr063_D04	0.92
Gh293_D10	Gr064_D04	0.92
Gh294_D10	Gr062_D04	0.98
Gh295_D10	Gr225_D10	0.99
Gh298_D11	Gr233_D11	1
Gh299_D11	Gr074_D06	0.98
Gh299_D11	Gr209_D09	0.71
Gh299_D11	Gr211_D09	0.77
Gh299_D11	Gr213_D09	0.74
Gh299_D11	Gr214_D09	0.72
Gh299_D11	Gr288_scaffold333	0.74
Gh299_D11	Gr309_scaffold406	0.73
Gh299_D11	Gr310_scaffold406	0.74
Gh299_D11	Gr311_scaffold406	0.73
[truncated: 1,697 more rows]

## Sheet: more than 80%
Gene in G.hirsutum	Gene in G.raimondii	similarity >80%
Gh001_A01	Gr029_D02	0.86
Gh001_A01	Gr032_D02	0.81
Gh003_A01	Gr158_D07	0.93
Gh003_A01	Gr307_scaffold377	0.94
Gh006_A01	Gr083_D07	0.81
Gh009_A01	Gr144_D07	0.83
Gh009_A01	Gr145_D07	0.89
Gh009_A01	Gr146_D07	0.84
Gh009_A01	Gr147_D07	0.84
Gh009_A01	Gr149_D07	0.86
Gh010_A01	Gr150_D07	0.95
Gh011_A01	Gr151_D07	0.96
Gh013_A01	Gr113_D07	0.81
Gh014_A01	Gr152_D07	0.94
Gh017_A01	Gr153_D07	0.97
Gh018_A01	Gr074_D06	0.95
Gh021_A01	Gr095_D07	0.91
Gh022_A01	Gr095_D07	0.89
Gh024_A01	Gr095_D07	0.8
Gh025_A01	Gr095_D07	0.82
Gh028_A01	Gr006_D01	0.96
Gh029_A01	Gr005_D01	0.95
Gh030_A01	Gr001_D01	0.89
Gh030_A01	Gr002_D01	0.83
Gh030_A01	Gr003_D01	0.87
Gh030_A01	Gr004_D01	0.97
Gh031_A01	Gr001_D01	0.89
Gh031_A01	Gr002_D01	0.86
Gh031_A01	Gr003_D01	0.93
Gh031_A01	Gr004_D01	0.94
Gh033_A01	Gr001_D01	0.95
Gh033_A01	Gr002_D01	0.98
Gh033_A01	Gr003_D01	0.93
Gh033_A01	Gr004_D01	0.97
Gh034_A01	Gr001_D01	0.91
Gh034_A01	Gr002_D01	0.96
Gh034_A01	Gr003_D01	0.91
Gh034_A01	Gr004_D01	0.93
Gh035_A01	Gr001_D01	0.97
Gh035_A01	Gr002_D01	0.86
Gh035_A01	Gr003_D01	0.81
Gh035_A01	Gr004_D01	0.88
Gh040_A02	Gr045_D02	0.93
Gh040_A02	Gr046_D02	0.85
Gh042_A02	Gr045_D02	0.9
Gh042_A02	Gr046_D02	0.85
Gh043_A02	Gr049_D02	0.95
Gh044_A02	Gr048_D02	0.99
Gh045_A02	Gr033_D02	0.98
Gh045_A02	Gr308_scaffold403	0.82
Gh046_A02	Gr068_D05	0.99
Gh047_A02	Gr068_D05	0.81
Gh047_A02	Gr069_D05	0.96
Gh048_A03	Gr215_D09	0.93
Gh048_A03	Gr217_D09	0.93
Gh048_A03	Gr218_D09	0.94
Gh048_A03	Gr219_D09	0.95
Gh048_A03	Gr220_D09	0.94
Gh048_A03	Gr221_D09	0.92
Gh049_A03	Gr163_D08	0.92
Gh049_A03	Gr164_D08	0.92
Gh049_A03	Gr175_D08	0.83
Gh050_A03	Gr165_D08	0.84
Gh050_A03	Gr176_D08	0.86
Gh050_A03	Gr177_D08	0.81
Gh050_A03	Gr178_D08	0.81
Gh051_A03	Gr160_D07	0.88
Gh051_A03	Gr162_D08	0.89
Gh051_A03	Gr163_D08	0.92
Gh051_A03	Gr164_D08	0.91
Gh051_A03	Gr165_D08	0.82
Gh051_A03	Gr166_D08	0.87
Gh051_A03	Gr175_D08	0.83
Gh051_A03	Gr178_D08	0.81
Gh052_A03	Gr160_D07	0.88
Gh052_A03	Gr162_D08	0.86
Gh052_A03	Gr165_D08	0.81
Gh052_A03	Gr166_D08	0.88
Gh052_A03	Gr178_D08	0.83
Gh052_A03	Gr179_D08	0.81
Gh053_A03	Gr160_D07	0.86
Gh053_A03	Gr162_D08	0.96
Gh053_A03	Gr163_D08	0.91
Gh053_A03	Gr164_D08	0.91
Gh053_A03	Gr165_D08	0.8
Gh053_A03	Gr171_D08	0.84
Gh053_A03	Gr173_D08	0.83
Gh053_A03	Gr175_D08	0.86
Gh054_A03	Gr058_D03	0.93
Gh057_A03	Gr048_D02	0.99
Gh058_A03	Gr049_D02	0.89
Gh059_A03	Gr283_scaffold278	0.9
Gh060_A04	Gr267_D13	0.81
Gh060_A04	Gr268_D13	0.83
Gh060_A04	Gr269_D13	0.83
Gh060_A04	Gr270_D13	0.85
Gh060_A04	Gr273_D13	0.83
Gh064_A04	Gr075_D06	0.93
Gh065_A04	Gr266_D13	0.97
Gh067_A04	Gr152_D07	0.97
Gh069_A04	Gr156_D07	0.96
Gh072_A05	Gr055_D03	0.82
Gh074_A05	Gr055_D03	0.82
Gh075_A05	Gr284_scaffold298	0.83
Gh075_A05	Gr285_scaffold298	0.83
Gh075_A05	Gr286_scaffold298	0.8
Gh075_A05	Gr321_scaffold439	0.8
Gh075_A05	Gr322_scaffold439	0.8
Gh075_A05	Gr323_scaffold439	0.83
Gh075_A05	Gr324_scaffold439	0.83
Gh075_A05	Gr325_scaffold439	0.81
Gh075_A05	Gr327_scaffold439	0.85
Gh076_A05	Gr284_scaffold298	0.85
Gh076_A05	Gr285_scaffold298	0.86
Gh076_A05	Gr286_scaffold298	0.86
Gh076_A05	Gr323_scaffold439	0.87
Gh076_A05	Gr324_scaffold439	0.87
Gh076_A05	Gr325_scaffold439	0.86
Gh076_A05	Gr326_scaffold439	0.86
Gh076_A05	Gr327_scaffold439	0.87
Gh077_A05	Gr284_scaffold298	0.85
Gh077_A05	Gr285_scaffold298	0.84
Gh077_A05	Gr286_scaffold298	0.84
Gh077_A05	Gr321_scaffold439	0.82
Gh077_A05	Gr322_scaffold439	0.82
Gh077_A05	Gr323_scaffold439	0.85
Gh077_A05	Gr324_scaffold439	0.84
Gh077_A05	Gr325_scaffold439	0.84
Gh077_A05	Gr326_scaffold439	0.86
Gh077_A05	Gr327_scaffold439	0.85
Gh078_A05	Gr284_scaffold298	0.86
Gh078_A05	Gr285_scaffold298	0.85
Gh078_A05	Gr286_scaffold298	0.85
Gh078_A05	Gr321_scaffold439	0.83
Gh078_A05	Gr322_scaffold439	0.83
Gh078_A05	Gr323_scaffold439	0.87
Gh078_A05	Gr324_scaffold439	0.88
Gh078_A05	Gr325_scaffold439	0.85
Gh078_A05	Gr326_scaffold439	0.91
Gh078_A05	Gr327_scaffold439	0.88
Gh079_A05	Gr284_scaffold298	0.87
Gh079_A05	Gr285_scaffold298	0.87
Gh079_A05	Gr286_scaffold298	0.88
Gh079_A05	Gr323_scaffold439	0.89
Gh079_A05	Gr324_scaffold439	0.9
Gh079_A05	Gr325_scaffold439	0.86
Gh079_A05	Gr326_scaffold439	0.88
Gh079_A05	Gr327_scaffold439	0.89
Gh080_A05	Gr284_scaffold298	0.82
Gh080_A05	Gr285_scaffold298	0.82
Gh080_A05	Gr286_scaffold298	0.82
Gh080_A05	Gr323_scaffold439	0.82
Gh080_A05	Gr324_scaffold439	0.81
Gh080_A05	Gr325_scaffold439	0.82
Gh080_A05	Gr326_scaffold439	0.82
Gh081_A05	Gr284_scaffold298	0.85
Gh081_A05	Gr285_scaffold298	0.85
Gh081_A05	Gr286_scaffold298	0.85
Gh081_A05	Gr321_scaffold439	0.85
Gh081_A05	Gr322_scaffold439	0.85
Gh081_A05	Gr323_scaffold439	0.87
Gh081_A05	Gr324_scaffold439	0.88
Gh081_A05	Gr325_scaffold439	0.84
Gh081_A05	Gr326_scaffold439	0.88
Gh081_A05	Gr327_scaffold439	0.87
Gh082_A05	Gr284_scaffold298	0.86
Gh082_A05	Gr285_scaffold298	0.85
Gh082_A05	Gr286_scaffold298	0.84
Gh082_A05	Gr321_scaffold439	0.81
Gh082_A05	Gr322_scaffold439	0.81
Gh082_A05	Gr323_scaffold439	0.83
Gh082_A05	Gr324_scaffold439	0.84
Gh082_A05	Gr325_scaffold439	0.85
Gh082_A05	Gr326_scaffold439	0.84
Gh082_A05	Gr327_scaffold439	0.83
Gh083_A05	Gr284_scaffold298	0.84
Gh083_A05	Gr285_scaffold298	0.84
Gh083_A05	Gr286_scaffold298	0.83
Gh083_A05	Gr321_scaffold439	0.81
Gh083_A05	Gr322_scaffold439	0.81
Gh083_A05	Gr323_scaffold439	0.83
Gh083_A05	Gr324_scaffold439	0.85
Gh083_A05	Gr325_scaffold439	0.82
Gh083_A05	Gr327_scaffold439	0.84
Gh084_A05	Gr057_D03	0.96
Gh085_A05	Gr215_D09	0.97
Gh085_A05	Gr217_D09	0.98
Gh085_A05	Gr218_D09	0.93
Gh085_A05	Gr219_D09	0.95
Gh085_A05	Gr220_D09	0.93
Gh085_A05	Gr221_D09	0.94
Gh087_A06	Gr072_D06	0.83
Gh090_A06	Gr095_D07	0.88
Gh091_A06	Gr095_D07	0.93
Gh092_A06	Gr095_D07	0.83
Gh094_A07	Gr161_D07	0.95
Gh095_A08	Gr197_D08	0.98
Gh096_A08	Gr197_D08	0.96
Gh097_A09	Gr204_D09	0.97
Gh098_A09	Gr205_D09	0.9
Gh098_A09	Gr206_D09	0.8
Gh099_A09	Gr205_D09	0.83
Gh100_A09	Gr205_D09	0.89
Gh101_A09	Gr205_D09	0.86
Gh102_A09	Gr205_D09	0.91
Gh104_A09	Gr205_D09	0.87
Gh104_A09	Gr206_D09	0.85
Gh104_A09	Gr208_D09	0.84
Gh105_A09	Gr205_D09	0.93
Gh105_A09	Gr206_D09	0.83
Gh105_A09	Gr208_D09	0.86
Gh106_A09	Gr205_D09	0.91
Gh106_A09	Gr206_D09	0.83
Gh106_A09	Gr208_D09	0.84
Gh107_A09	Gr205_D09	0.94
Gh107_A09	Gr206_D09	0.91
Gh107_A09	Gr208_D09	0.92
Gh108_A09	Gr207_D09	0.93
Gh109_A09	Gr205_D09	0.92
Gh109_A09	Gr206_D09	0.86
Gh109_A09	Gr208_D09	0.88
Gh111_A09	Gr280_scaffold242	0.88
Gh115_A09	Gr199_D09	0.94
Gh116_A09	Gr200_D09	0.89
Gh117_A09	Gr277_scaffold228	0.96
Gh117_A09	Gr278_scaffold228	0.94
Gh119_A09	Gr193_D08	0.89
Gh119_A09	Gr195_D08	0.81
Gh120_A09	Gr193_D08	0.85
Gh120_A09	Gr195_D08	0.83
Gh121_A09	Gr193_D08	0.85
Gh122_A09	Gr194_D08	0.81
Gh123_A09	Gr193_D08	0.81
Gh123_A09	Gr195_D08	0.81
Gh126_A09	Gr193_D08	0.83
Gh126_A09	Gr194_D08	0.81
Gh127_A09	Gr012_D01	0.8
Gh127_A09	Gr022_D01	0.89
Gh127_A09	Gr023_D01	0.97
Gh128_A09	Gr011_D01	0.81
Gh128_A09	Gr012_D01	0.83
Gh128_A09	Gr014_D01	0.82
Gh128_A09	Gr022_D01	0.97
Gh131_A10	Gr225_D10	0.96
Gh134_A11	Gr231_D11	0.97
Gh134_A11	Gr352_scaffold495	0.95
Gh137_A11	Gr232_D11	0.92
Gh138_A12	Gr215_D09	0.81
Gh138_A12	Gr216_D09	0.8
Gh138_A12	Gr217_D09	0.82
Gh138_A12	Gr219_D09	0.81
Gh138_A12	Gr220_D09	0.84
Gh138_A12	Gr221_D09	0.84
Gh139_A12	Gr215_D09	0.81
Gh139_A12	Gr216_D09	0.81
Gh139_A12	Gr217_D09	0.82
Gh139_A12	Gr219_D09	0.81
Gh139_A12	Gr220_D09	0.86
Gh139_A12	Gr221_D09	0.84
Gh140_A12	Gr347_scaffold474	0.94
Gh141_A12	Gr209_D09	0.85
Gh141_A12	Gr311_scaffold406	0.88
Gh141_A12	Gr330_scaffold461	0.86
Gh141_A12	Gr335_scaffold461	0.83
Gh141_A12	Gr338_scaffold461	0.86
Gh141_A12	Gr340_scaffold461	0.8
Gh143_A12	Gr211_D09	0.83
Gh143_A12	Gr309_scaffold406	0.82
Gh143_A12	Gr312_scaffold406	0.88
Gh143_A12	Gr313_scaffold406	0.87
Gh143_A12	Gr315_scaffold406	0.9
Gh143_A12	Gr316_scaffold406	0.83
Gh143_A12	Gr331_scaffold461	0.84
Gh143_A12	Gr335_scaffold461	0.85
Gh143_A12	Gr337_scaffold461	0.87
Gh143_A12	Gr339_scaffold461	0.87
Gh143_A12	Gr340_scaffold461	0.86
Gh143_A12	Gr342_scaffold461	0.9
Gh143_A12	Gr343_scaffold461	0.85
Gh144_A12	Gr211_D09	0.83
Gh145_A12	Gr209_D09	0.8
Gh145_A12	Gr211_D09	0.89
Gh145_A12	Gr214_D09	0.81
Gh145_A12	Gr310_scaffold406	0.84
Gh145_A12	Gr314_scaffold406	0.84
Gh145_A12	Gr315_scaffold406	0.84
Gh145_A12	Gr316_scaffold406	0.81
Gh145_A12	Gr317_scaffold406	0.82
Gh145_A12	Gr330_scaffold461	0.81
Gh145_A12	Gr331_scaffold461	0.84
Gh145_A12	Gr333_scaffold461	0.84
Gh145_A12	Gr334_scaffold461	0.83
Gh145_A12	Gr336_scaffold461	0.82
Gh145_A12	Gr337_scaffold461	0.81
Gh145_A12	Gr338_scaffold461	0.82
Gh145_A12	Gr339_scaffold461	0.83
Gh145_A12	Gr340_scaffold461	0.81
Gh145_A12	Gr342_scaffold461	0.8
Gh145_A12	Gr343_scaffold461	0.82
Gh145_A12	Gr353_scaffold520	0.82
Gh145_A12	Gr354_scaffold520	0.84
Gh145_A12	Gr363_scaffold555	0.81
Gh145_A12	Gr364_scaffold564	0.83
Gh146_A12	Gr209_D09	0.81
Gh146_A12	Gr211_D09	0.83
Gh146_A12	Gr310_scaffold406	0.83
Gh146_A12	Gr311_scaffold406	0.81
Gh146_A12	Gr312_scaffold406	0.85
Gh146_A12	Gr313_scaffold406	0.86
Gh146_A12	Gr314_scaffold406	0.87
Gh146_A12	Gr315_scaffold406	0.88
Gh146_A12	Gr316_scaffold406	0.82
Gh146_A12	Gr329_scaffold461	0.86
Gh146_A12	Gr330_scaffold461	0.81
Gh146_A12	Gr331_scaffold461	0.83
Gh146_A12	Gr334_scaffold461	0.82
Gh146_A12	Gr335_scaffold461	0.83
Gh146_A12	Gr336_scaffold461	0.88
Gh146_A12	Gr337_scaffold461	0.84
Gh146_A12	Gr338_scaffold461	0.83
Gh146_A12	Gr339_scaffold461	0.87
Gh146_A12	Gr340_scaffold461	0.84
Gh146_A12	Gr342_scaffold461	0.87
Gh146_A12	Gr343_scaffold461	0.84
Gh146_A12	Gr353_scaffold520	0.85
Gh146_A12	Gr354_scaffold520	0.86
Gh146_A12	Gr363_scaffold555	0.86
Gh146_A12	Gr364_scaffold564	0.84
Gh147_A12	Gr209_D09	0.81
Gh147_A12	Gr211_D09	0.87
Gh147_A12	Gr214_D09	0.8
Gh147_A12	Gr309_scaffold406	0.86
Gh147_A12	Gr310_scaffold406	0.84
Gh147_A12	Gr311_scaffold406	0.84
Gh147_A12	Gr312_scaffold406	0.81
Gh147_A12	Gr313_scaffold406	0.81
Gh147_A12	Gr314_scaffold406	0.84
Gh147_A12	Gr315_scaffold406	0.83
Gh147_A12	Gr316_scaffold406	0.81
Gh147_A12	Gr317_scaffold406	0.8
Gh147_A12	Gr330_scaffold461	0.83
Gh147_A12	Gr331_scaffold461	0.82
Gh147_A12	Gr332_scaffold461	0.82
Gh147_A12	Gr333_scaffold461	0.82
Gh147_A12	Gr334_scaffold461	0.82
Gh147_A12	Gr335_scaffold461	0.9
Gh147_A12	Gr336_scaffold461	0.81
Gh147_A12	Gr337_scaffold461	0.82
Gh147_A12	Gr338_scaffold461	0.84
Gh147_A12	Gr339_scaffold461	0.84
Gh147_A12	Gr340_scaffold461	0.82
Gh147_A12	Gr342_scaffold461	0.8
Gh147_A12	Gr343_scaffold461	0.82
Gh147_A12	Gr353_scaffold520	0.83
Gh147_A12	Gr354_scaffold520	0.84
Gh147_A12	Gr363_scaffold555	0.81
Gh147_A12	Gr364_scaffold564	0.81
Gh149_A12	Gr209_D09	0.83
Gh149_A12	Gr211_D09	0.87
Gh149_A12	Gr213_D09	0.8
Gh149_A12	Gr309_scaffold406	0.89
Gh149_A12	Gr311_scaffold406	0.85
Gh149_A12	Gr312_scaffold406	0.91
Gh149_A12	Gr313_scaffold406	0.9
Gh149_A12	Gr315_scaffold406	0.84
Gh149_A12	Gr316_scaffold406	0.89
Gh149_A12	Gr330_scaffold461	0.87
Gh149_A12	Gr331_scaffold461	0.88
Gh149_A12	Gr332_scaffold461	0.84
Gh149_A12	Gr335_scaffold461	0.91
Gh149_A12	Gr337_scaffold461	0.89
Gh149_A12	Gr338_scaffold461	0.86
Gh149_A12	Gr339_scaffold461	0.94
Gh149_A12	Gr340_scaffold461	0.86
Gh149_A12	Gr342_scaffold461	0.85
Gh149_A12	Gr343_scaffold461	0.9
Gh150_A12	Gr290_scaffold355	0.91
Gh150_A12	Gr291_scaffold355	0.91
Gh150_A12	Gr355_scaffold527	0.89
Gh151_A12	Gr291_scaffold355	0.84
Gh151_A12	Gr355_scaffold527	0.83
Gh152_A12	Gr290_scaffold355	0.87
Gh152_A12	Gr291_scaffold355	0.88
Gh152_A12	Gr355_scaffold527	0.84
Gh153_A12	Gr290_scaffold355	0.9
Gh153_A12	Gr291_scaffold355	0.89
Gh153_A12	Gr355_scaffold527	0.83
Gh154_A12	Gr290_scaffold355	0.96
Gh154_A12	Gr291_scaffold355	0.93
Gh154_A12	Gr355_scaffold527	0.82
Gh155_A12	Gr290_scaffold355	0.86
Gh155_A12	Gr291_scaffold355	0.86
Gh155_A12	Gr355_scaffold527	0.84
Gh156_A12	Gr211_D09	0.82
Gh156_A12	Gr288_scaffold333	0.96
Gh156_A12	Gr311_scaffold406	0.81
Gh157_A12	Gr289_scaffold339	0.95
Gh160_A12	Gr033_D02	0.82
Gh160_A12	Gr203_D09	0.84
Gh160_A12	Gr308_scaffold403	0.98
Gh163_A13	Gr274_scaffold132	0.86
Gh165_A13	Gr196_D08	0.97
Gh168_D01	Gr024_D01	0.99
Gh169_D02	Gr033_D02	0.99
Gh169_D02	Gr308_scaffold403	0.82
Gh170_D03	Gr058_D03	0.84
Gh170_D03	Gr059_D03	0.95
Gh172_D03	Gr058_D03	0.97
Gh172_D03	Gr059_D03	0.83
Gh173_D04	Gr066_D04	0.99
Gh174_D04	Gr156_D07	0.97
Gh176_D05	Gr025_D01	0.97
Gh177_D05	Gr060_D03	0.99
Gh178_D05	Gr070_D05	0.93
Gh178_D05	Gr350_scaffold478	0.94
Gh179_D05	Gr070_D05	0.95
Gh179_D05	Gr350_scaffold478	0.94
Gh180_D05	Gr070_D05	0.98
Gh180_D05	Gr350_scaffold478	0.94
Gh181_D05	Gr287_scaffold301	0.95
Gh183_D06	Gr155_D07	0.97
Gh184_D06	Gr073_D06	0.99
Gh185_D07	Gr161_D07	0.96
Gh186_D07	Gr155_D07	0.99
Gh187_D07	Gr068_D05	0.84
Gh188_D07	Gr068_D05	0.92
Gh189_D07	Gr068_D05	0.96
Gh190_D07	Gr154_D07	0.93
Gh191_D07	Gr154_D07	0.95
Gh192_D07	Gr154_D07	0.99
Gh193_D07	Gr153_D07	0.99
Gh195_D08	Gr196_D08	0.99
Gh196_D08	Gr197_D08	0.99
Gh197_D08	Gr190_D08	0.98
Gh199_D08	Gr188_D08	0.98
Gh200_D08	Gr187_D08	0.89
Gh201_D08	Gr188_D08	0.98
Gh203_D08	Gr189_D08	0.94
Gh205_D09	Gr357_scaffold535	0.82
Gh206_D09	Gr359_scaffold537	0.82
Gh207_D09	Gr226_D10	0.99
Gh208_D09	Gr227_D10	1
Gh209_D09	Gr319_scaffold432	0.82
Gh209_D09	Gr320_scaffold432	0.84
Gh210_D09	Gr319_scaffold432	0.99
Gh210_D09	Gr320_scaffold432	0.86
Gh211_D09	Gr213_D09	0.98
Gh211_D09	Gr316_scaffold406	0.81
Gh211_D09	Gr337_scaffold461	0.81
Gh211_D09	Gr339_scaffold461	0.8
Gh212_D09	Gr211_D09	0.84
Gh213_D09	Gr290_scaffold355	0.93
Gh213_D09	Gr291_scaffold355	0.94
Gh213_D09	Gr355_scaffold527	0.91
Gh214_D09	Gr209_D09	0.8
Gh214_D09	Gr211_D09	0.9
Gh214_D09	Gr309_scaffold406	0.86
Gh214_D09	Gr310_scaffold406	0.84
Gh214_D09	Gr311_scaffold406	0.83
Gh214_D09	Gr312_scaffold406	0.81
Gh214_D09	Gr314_scaffold406	0.87
Gh214_D09	Gr315_scaffold406	0.81
Gh214_D09	Gr316_scaffold406	0.81
Gh214_D09	Gr330_scaffold461	0.81
Gh214_D09	Gr331_scaffold461	0.83
Gh214_D09	Gr332_scaffold461	0.83
Gh214_D09	Gr333_scaffold461	0.81
Gh214_D09	Gr334_scaffold461	0.81
Gh214_D09	Gr335_scaffold461	0.89
Gh214_D09	Gr336_scaffold461	0.81
Gh214_D09	Gr337_scaffold461	0.83
Gh214_D09	Gr338_scaffold461	0.84
Gh214_D09	Gr339_scaffold461	0.84
Gh214_D09	Gr340_scaffold461	0.8
Gh214_D09	Gr342_scaffold461	0.81
Gh214_D09	Gr343_scaffold461	0.81
Gh214_D09	Gr353_scaffold520	0.81
Gh214_D09	Gr354_scaffold520	0.82
Gh215_D09	Gr209_D09	0.82
Gh215_D09	Gr211_D09	0.88
Gh215_D09	Gr214_D09	0.82
Gh215_D09	Gr310_scaffold406	0.84
Gh215_D09	Gr311_scaffold406	0.82
Gh215_D09	Gr312_scaffold406	0.82
Gh215_D09	Gr313_scaffold406	0.82
Gh215_D09	Gr314_scaffold406	0.84
Gh215_D09	Gr315_scaffold406	0.88
Gh215_D09	Gr316_scaffold406	0.81
Gh215_D09	Gr330_scaffold461	0.81
Gh215_D09	Gr331_scaffold461	0.83
Gh215_D09	Gr333_scaffold461	0.81
Gh215_D09	Gr334_scaffold461	0.84
Gh215_D09	Gr336_scaffold461	0.83
Gh215_D09	Gr337_scaffold461	0.83
Gh215_D09	Gr338_scaffold461	0.84
Gh215_D09	Gr339_scaffold461	0.84
Gh215_D09	Gr340_scaffold461	0.81
Gh215_D09	Gr342_scaffold461	0.83
Gh215_D09	Gr343_scaffold461	0.82
Gh215_D09	Gr353_scaffold520	0.82
Gh215_D09	Gr354_scaffold520	0.84
Gh215_D09	Gr363_scaffold555	0.83
Gh215_D09	Gr364_scaffold564	0.81
Gh216_D09	Gr209_D09	0.93
Gh216_D09	Gr309_scaffold406	0.81
Gh216_D09	Gr311_scaffold406	0.93
Gh216_D09	Gr312_scaffold406	0.84
Gh216_D09	Gr313_scaffold406	0.81
Gh216_D09	Gr330_scaffold461	0.93
Gh216_D09	Gr335_scaffold461	0.84
Gh216_D09	Gr338_scaffold461	0.89
Gh216_D09	Gr339_scaffold461	0.84
Gh216_D09	Gr340_scaffold461	0.88
Gh216_D09	Gr343_scaffold461	0.81
Gh217_D09	Gr211_D09	0.88
Gh217_D09	Gr214_D09	0.83
Gh217_D09	Gr309_scaffold406	0.89
Gh217_D09	Gr310_scaffold406	0.81
Gh217_D09	Gr311_scaffold406	0.82
Gh217_D09	Gr314_scaffold406	0.83
Gh217_D09	Gr316_scaffold406	0.88
Gh217_D09	Gr317_scaffold406	0.84
Gh217_D09	Gr331_scaffold461	0.84
Gh217_D09	Gr332_scaffold461	0.83
Gh217_D09	Gr334_scaffold461	0.8
Gh217_D09	Gr335_scaffold461	0.91
Gh217_D09	Gr337_scaffold461	0.8
Gh217_D09	Gr338_scaffold461	0.81
Gh217_D09	Gr339_scaffold461	0.82
Gh217_D09	Gr343_scaffold461	0.86
Gh217_D09	Gr354_scaffold520	0.81
Gh218_D09	Gr209_D09	0.8
Gh218_D09	Gr210_D09	0.82
Gh218_D09	Gr214_D09	0.84
Gh218_D09	Gr310_scaffold406	0.9
Gh218_D09	Gr312_scaffold406	0.86
Gh218_D09	Gr313_scaffold406	0.83
Gh218_D09	Gr314_scaffold406	0.9
Gh218_D09	Gr315_scaffold406	0.84
Gh218_D09	Gr316_scaffold406	0.83
Gh218_D09	Gr317_scaffold406	0.82
Gh218_D09	Gr330_scaffold461	0.82
Gh218_D09	Gr331_scaffold461	0.87
Gh218_D09	Gr333_scaffold461	0.87
Gh218_D09	Gr334_scaffold461	0.83
Gh218_D09	Gr336_scaffold461	0.88
Gh218_D09	Gr337_scaffold461	0.87
Gh218_D09	Gr338_scaffold461	0.88
Gh218_D09	Gr339_scaffold461	0.87
Gh218_D09	Gr340_scaffold461	0.82
Gh218_D09	Gr341_scaffold461	0.84
Gh218_D09	Gr342_scaffold461	0.89
Gh218_D09	Gr343_scaffold461	0.88
Gh218_D09	Gr353_scaffold520	0.87
Gh218_D09	Gr354_scaffold520	0.91
Gh218_D09	Gr363_scaffold555	0.85
Gh218_D09	Gr364_scaffold564	0.85
Gh219_D09	Gr209_D09	0.89
Gh219_D09	Gr214_D09	0.81
Gh219_D09	Gr310_scaffold406	0.81
Gh219_D09	Gr311_scaffold406	0.92
Gh219_D09	Gr312_scaffold406	0.84
Gh219_D09	Gr313_scaffold406	0.85
Gh219_D09	Gr314_scaffold406	0.82
Gh219_D09	Gr315_scaffold406	0.82
Gh219_D09	Gr330_scaffold461	0.87
Gh219_D09	Gr331_scaffold461	0.81
Gh219_D09	Gr335_scaffold461	0.8
Gh219_D09	Gr336_scaffold461	0.8
Gh219_D09	Gr337_scaffold461	0.81
Gh219_D09	Gr338_scaffold461	0.86
Gh219_D09	Gr339_scaffold461	0.82
Gh219_D09	Gr340_scaffold461	0.85
Gh219_D09	Gr354_scaffold520	0.81
Gh219_D09	Gr363_scaffold555	0.83
Gh220_D09	Gr209_D09	0.82
Gh220_D09	Gr211_D09	0.92
Gh220_D09	Gr214_D09	0.83
Gh220_D09	Gr310_scaffold406	0.86
Gh220_D09	Gr311_scaffold406	0.8
Gh220_D09	Gr312_scaffold406	0.81
Gh220_D09	Gr313_scaffold406	0.81
Gh220_D09	Gr314_scaffold406	0.85
Gh220_D09	Gr315_scaffold406	0.84
Gh220_D09	Gr316_scaffold406	0.82
Gh220_D09	Gr317_scaffold406	0.81
Gh220_D09	Gr330_scaffold461	0.83
Gh220_D09	Gr331_scaffold461	0.84
Gh220_D09	Gr333_scaffold461	0.83
Gh220_D09	Gr334_scaffold461	0.85
Gh220_D09	Gr336_scaffold461	0.84
Gh220_D09	Gr337_scaffold461	0.83
Gh220_D09	Gr338_scaffold461	0.86
Gh220_D09	Gr339_scaffold461	0.85
Gh220_D09	Gr340_scaffold461	0.82
Gh220_D09	Gr342_scaffold461	0.83
Gh220_D09	Gr343_scaffold461	0.84
Gh220_D09	Gr353_scaffold520	0.84
Gh220_D09	Gr354_scaffold520	0.86
Gh220_D09	Gr363_scaffold555	0.83
Gh220_D09	Gr364_scaffold564	0.84
Gh221_D09	Gr211_D09	0.84
Gh221_D09	Gr309_scaffold406	0.81
Gh221_D09	Gr312_scaffold406	0.84
Gh221_D09	Gr313_scaffold406	0.83
Gh221_D09	Gr314_scaffold406	0.82
Gh221_D09	Gr315_scaffold406	0.9
Gh221_D09	Gr316_scaffold406	0.82
Gh221_D09	Gr331_scaffold461	0.85
Gh221_D09	Gr334_scaffold461	0.86
Gh221_D09	Gr335_scaffold461	0.82
Gh221_D09	Gr337_scaffold461	0.84
Gh221_D09	Gr339_scaffold461	0.83
Gh221_D09	Gr340_scaffold461	0.81
Gh221_D09	Gr342_scaffold461	0.88
Gh221_D09	Gr343_scaffold461	0.83
Gh222_D09	Gr209_D09	0.83
Gh222_D09	Gr211_D09	0.9
Gh222_D09	Gr213_D09	0.82
Gh222_D09	Gr309_scaffold406	0.87
Gh222_D09	Gr311_scaffold406	0.84
Gh222_D09	Gr312_scaffold406	0.85
Gh222_D09	Gr313_scaffold406	0.83
Gh222_D09	Gr314_scaffold406	0.89
Gh222_D09	Gr315_scaffold406	0.85
Gh222_D09	Gr316_scaffold406	0.92
Gh222_D09	Gr330_scaffold461	0.81
Gh222_D09	Gr331_scaffold461	0.9
Gh222_D09	Gr335_scaffold461	0.93
Gh222_D09	Gr337_scaffold461	0.87
Gh222_D09	Gr338_scaffold461	0.85
Gh222_D09	Gr339_scaffold461	0.9
Gh222_D09	Gr340_scaffold461	0.84
Gh222_D09	Gr342_scaffold461	0.83
Gh222_D09	Gr343_scaffold461	0.93
Gh223_D09	Gr211_D09	0.86
Gh223_D09	Gr309_scaffold406	0.88
Gh223_D09	Gr311_scaffold406	0.85
Gh223_D09	Gr316_scaffold406	0.96
Gh223_D09	Gr332_scaffold461	0.84
Gh223_D09	Gr335_scaffold461	0.91
Gh223_D09	Gr343_scaffold461	0.85
Gh224_D09	Gr209_D09	0.89
Gh224_D09	Gr309_scaffold406	0.83
Gh224_D09	Gr311_scaffold406	0.94
Gh224_D09	Gr312_scaffold406	0.82
Gh224_D09	Gr313_scaffold406	0.81
Gh224_D09	Gr316_scaffold406	0.84
Gh224_D09	Gr330_scaffold461	0.93
Gh224_D09	Gr332_scaffold461	0.81
Gh224_D09	Gr335_scaffold461	0.87
Gh224_D09	Gr337_scaffold461	0.81
Gh224_D09	Gr338_scaffold461	0.9
Gh224_D09	Gr339_scaffold461	0.85
Gh224_D09	Gr340_scaffold461	0.86
Gh224_D09	Gr343_scaffold461	0.84
Gh225_D09	Gr209_D09	0.83
Gh225_D09	Gr211_D09	0.87
Gh225_D09	Gr214_D09	0.88
Gh225_D09	Gr309_scaffold406	0.88
Gh225_D09	Gr310_scaffold406	0.83
Gh225_D09	Gr311_scaffold406	0.85
Gh225_D09	Gr312_scaffold406	0.81
Gh225_D09	Gr313_scaffold406	0.81
Gh225_D09	Gr314_scaffold406	0.86
Gh225_D09	Gr315_scaffold406	0.82
Gh225_D09	Gr316_scaffold406	0.91
Gh225_D09	Gr317_scaffold406	0.91
Gh225_D09	Gr330_scaffold461	0.84
Gh225_D09	Gr331_scaffold461	0.85
Gh225_D09	Gr332_scaffold461	0.85
Gh225_D09	Gr333_scaffold461	0.81
Gh225_D09	Gr334_scaffold461	0.85
Gh225_D09	Gr335_scaffold461	0.91
Gh225_D09	Gr336_scaffold461	0.81
Gh225_D09	Gr337_scaffold461	0.82
Gh225_D09	Gr338_scaffold461	0.86
Gh225_D09	Gr339_scaffold461	0.85
Gh225_D09	Gr340_scaffold461	0.83
Gh225_D09	Gr342_scaffold461	0.84
Gh225_D09	Gr343_scaffold461	0.87
Gh225_D09	Gr353_scaffold520	0.82
Gh225_D09	Gr354_scaffold520	0.84
Gh225_D09	Gr364_scaffold564	0.83
Gh228_D09	Gr209_D09	0.83
Gh228_D09	Gr211_D09	0.89
Gh228_D09	Gr214_D09	0.83
Gh228_D09	Gr309_scaffold406	0.88
Gh228_D09	Gr310_scaffold406	0.84
Gh228_D09	Gr311_scaffold406	0.86
Gh228_D09	Gr312_scaffold406	0.85
Gh228_D09	Gr313_scaffold406	0.84
Gh228_D09	Gr314_scaffold406	0.86
Gh228_D09	Gr315_scaffold406	0.83
Gh228_D09	Gr316_scaffold406	0.83
Gh228_D09	Gr317_scaffold406	0.82
Gh228_D09	Gr330_scaffold461	0.83
Gh228_D09	Gr331_scaffold461	0.84
Gh228_D09	Gr332_scaffold461	0.84
Gh228_D09	Gr333_scaffold461	0.85
Gh228_D09	Gr334_scaffold461	0.85
Gh228_D09	Gr335_scaffold461	0.91
Gh228_D09	Gr336_scaffold461	0.85
Gh228_D09	Gr337_scaffold461	0.85
Gh228_D09	Gr338_scaffold461	0.86
Gh228_D09	Gr339_scaffold461	0.88
Gh228_D09	Gr340_scaffold461	0.84
Gh228_D09	Gr342_scaffold461	0.84
Gh228_D09	Gr343_scaffold461	0.84
Gh228_D09	Gr353_scaffold520	0.84
Gh228_D09	Gr354_scaffold520	0.85
Gh228_D09	Gr363_scaffold555	0.82
Gh228_D09	Gr364_scaffold564	0.84
Gh229_D09	Gr209_D09	0.82
Gh229_D09	Gr211_D09	0.92
Gh229_D09	Gr214_D09	0.83
Gh229_D09	Gr309_scaffold406	0.9
Gh229_D09	Gr310_scaffold406	0.88
Gh229_D09	Gr311_scaffold406	0.83
Gh229_D09	Gr312_scaffold406	0.84
Gh229_D09	Gr313_scaffold406	0.83
Gh229_D09	Gr314_scaffold406	0.89
Gh229_D09	Gr315_scaffold406	0.84
Gh229_D09	Gr316_scaffold406	0.87
Gh229_D09	Gr317_scaffold406	0.84
Gh229_D09	Gr329_scaffold461	0.81
Gh229_D09	Gr330_scaffold461	0.83
Gh229_D09	Gr331_scaffold461	0.88
Gh229_D09	Gr332_scaffold461	0.84
Gh229_D09	Gr333_scaffold461	0.86
Gh229_D09	Gr334_scaffold461	0.85
Gh229_D09	Gr335_scaffold461	0.93
Gh229_D09	Gr336_scaffold461	0.85
Gh229_D09	Gr337_scaffold461	0.85
Gh229_D09	Gr338_scaffold461	0.86
Gh229_D09	Gr339_scaffold461	0.89
Gh229_D09	Gr340_scaffold461	0.84
Gh229_D09	Gr341_scaffold461	0.81
Gh229_D09	Gr342_scaffold461	0.83
Gh229_D09	Gr343_scaffold461	0.91
Gh229_D09	Gr353_scaffold520	0.87
Gh229_D09	Gr354_scaffold520	0.89
Gh229_D09	Gr363_scaffold555	0.83
Gh229_D09	Gr364_scaffold564	0.85
Gh230_D09	Gr209_D09	0.83
Gh230_D09	Gr211_D09	0.81
Gh230_D09	Gr309_scaffold406	0.84
Gh230_D09	Gr310_scaffold406	0.81
Gh230_D09	Gr311_scaffold406	0.83
Gh230_D09	Gr312_scaffold406	0.98
Gh230_D09	Gr313_scaffold406	0.84
Gh230_D09	Gr314_scaffold406	0.82
Gh230_D09	Gr315_scaffold406	0.83
Gh230_D09	Gr316_scaffold406	0.8
Gh230_D09	Gr330_scaffold461	0.83
Gh230_D09	Gr331_scaffold461	0.8
Gh230_D09	Gr332_scaffold461	0.81
Gh230_D09	Gr335_scaffold461	0.88
Gh230_D09	Gr336_scaffold461	0.85
Gh230_D09	Gr337_scaffold461	0.85
Gh230_D09	Gr338_scaffold461	0.82
Gh230_D09	Gr339_scaffold461	0.84
Gh230_D09	Gr340_scaffold461	0.85
Gh230_D09	Gr342_scaffold461	0.82
Gh230_D09	Gr354_scaffold520	0.81
Gh230_D09	Gr363_scaffold555	0.83
Gh231_D09	Gr209_D09	0.8
Gh231_D09	Gr211_D09	0.81
Gh231_D09	Gr309_scaffold406	0.83
Gh231_D09	Gr311_scaffold406	0.8
Gh231_D09	Gr312_scaffold406	0.87
Gh231_D09	Gr313_scaffold406	0.96
Gh231_D09	Gr314_scaffold406	0.81
Gh231_D09	Gr315_scaffold406	0.82
Gh231_D09	Gr329_scaffold461	0.81
Gh231_D09	Gr330_scaffold461	0.81
Gh231_D09	Gr335_scaffold461	0.86
Gh231_D09	Gr337_scaffold461	0.82
Gh231_D09	Gr339_scaffold461	0.81
Gh231_D09	Gr340_scaffold461	0.83
Gh231_D09	Gr342_scaffold461	0.81
Gh231_D09	Gr343_scaffold461	0.8
Gh231_D09	Gr363_scaffold555	0.89
Gh232_D09	Gr209_D09	0.84
Gh232_D09	Gr211_D09	0.82
Gh232_D09	Gr214_D09	0.81
Gh232_D09	Gr309_scaffold406	0.84
Gh232_D09	Gr310_scaffold406	0.81
Gh232_D09	Gr311_scaffold406	0.85
Gh232_D09	Gr312_scaffold406	0.82
Gh232_D09	Gr313_scaffold406	0.85
Gh232_D09	Gr314_scaffold406	0.85
Gh232_D09	Gr315_scaffold406	0.83
Gh232_D09	Gr330_scaffold461	0.85
Gh232_D09	Gr331_scaffold461	0.82
Gh232_D09	Gr332_scaffold461	0.81
Gh232_D09	Gr334_scaffold461	0.82
Gh232_D09	Gr335_scaffold461	0.88
Gh232_D09	Gr336_scaffold461	0.82
Gh232_D09	Gr337_scaffold461	0.81
Gh232_D09	Gr338_scaffold461	0.83
Gh232_D09	Gr339_scaffold461	0.85
Gh232_D09	Gr340_scaffold461	0.86
Gh232_D09	Gr342_scaffold461	0.8
Gh232_D09	Gr343_scaffold461	0.81
Gh232_D09	Gr353_scaffold520	0.81
Gh232_D09	Gr354_scaffold520	0.83
Gh232_D09	Gr363_scaffold555	0.81
Gh232_D09	Gr364_scaffold564	0.81
Gh233_D09	Gr209_D09	0.81
Gh233_D09	Gr211_D09	0.89
Gh233_D09	Gr214_D09	0.82
Gh233_D09	Gr310_scaffold406	0.84
Gh233_D09	Gr312_scaffold406	0.83
Gh233_D09	Gr313_scaffold406	0.82
Gh233_D09	Gr314_scaffold406	0.83
Gh233_D09	Gr315_scaffold406	0.88
Gh233_D09	Gr316_scaffold406	0.85
Gh233_D09	Gr330_scaffold461	0.81
Gh233_D09	Gr331_scaffold461	0.83
Gh233_D09	Gr333_scaffold461	0.82
Gh233_D09	Gr334_scaffold461	0.83
Gh233_D09	Gr336_scaffold461	0.85
Gh233_D09	Gr337_scaffold461	0.85
Gh233_D09	Gr338_scaffold461	0.83
Gh233_D09	Gr339_scaffold461	0.83
Gh233_D09	Gr340_scaffold461	0.83
Gh233_D09	Gr342_scaffold461	0.84
Gh233_D09	Gr343_scaffold461	0.82
Gh233_D09	Gr353_scaffold520	0.82
Gh233_D09	Gr354_scaffold520	0.84
Gh233_D09	Gr363_scaffold555	0.83
Gh233_D09	Gr364_scaffold564	0.84
Gh235_D09	Gr209_D09	0.9
Gh235_D09	Gr211_D09	0.8
Gh235_D09	Gr214_D09	0.81
Gh235_D09	Gr309_scaffold406	0.82
Gh235_D09	Gr310_scaffold406	0.83
Gh235_D09	Gr311_scaffold406	0.94
Gh235_D09	Gr312_scaffold406	0.84
Gh235_D09	Gr313_scaffold406	0.83
Gh235_D09	Gr314_scaffold406	0.84
Gh235_D09	Gr315_scaffold406	0.83
Gh235_D09	Gr316_scaffold406	0.81
Gh235_D09	Gr317_scaffold406	0.8
Gh235_D09	Gr330_scaffold461	0.89
Gh235_D09	Gr331_scaffold461	0.81
Gh235_D09	Gr333_scaffold461	0.81
Gh235_D09	Gr334_scaffold461	0.81
Gh235_D09	Gr335_scaffold461	0.85
Gh235_D09	Gr336_scaffold461	0.81
Gh235_D09	Gr337_scaffold461	0.82
Gh235_D09	Gr338_scaffold461	0.88
Gh235_D09	Gr339_scaffold461	0.83
Gh235_D09	Gr340_scaffold461	0.87
Gh235_D09	Gr342_scaffold461	0.81
Gh235_D09	Gr353_scaffold520	0.81
Gh235_D09	Gr354_scaffold520	0.83
Gh235_D09	Gr363_scaffold555	0.85
Gh235_D09	Gr364_scaffold564	0.8
Gh236_D09	Gr209_D09	0.83
Gh236_D09	Gr211_D09	0.89
Gh236_D09	Gr214_D09	0.82
Gh236_D09	Gr309_scaffold406	0.88
Gh236_D09	Gr310_scaffold406	0.84
Gh236_D09	Gr311_scaffold406	0.85
Gh236_D09	Gr312_scaffold406	0.84
Gh236_D09	Gr313_scaffold406	0.82
Gh236_D09	Gr314_scaffold406	0.86
Gh236_D09	Gr315_scaffold406	0.84
Gh236_D09	Gr316_scaffold406	0.83
Gh236_D09	Gr330_scaffold461	0.83
Gh236_D09	Gr331_scaffold461	0.84
Gh236_D09	Gr332_scaffold461	0.83
Gh236_D09	Gr333_scaffold461	0.82
Gh236_D09	Gr334_scaffold461	0.84
Gh236_D09	Gr335_scaffold461	0.91
Gh236_D09	Gr336_scaffold461	0.81
Gh236_D09	Gr337_scaffold461	0.84
Gh236_D09	Gr338_scaffold461	0.85
Gh236_D09	Gr339_scaffold461	0.86
Gh236_D09	Gr340_scaffold461	0.83
Gh236_D09	Gr342_scaffold461	0.82
Gh236_D09	Gr343_scaffold461	0.83
Gh236_D09	Gr353_scaffold520	0.83
Gh236_D09	Gr354_scaffold520	0.84
Gh236_D09	Gr363_scaffold555	0.8
Gh236_D09	Gr364_scaffold564	0.82
Gh237_D09	Gr209_D09	0.84
Gh237_D09	Gr310_scaffold406	0.82
Gh237_D09	Gr312_scaffold406	0.85
Gh237_D09	Gr313_scaffold406	0.94
Gh237_D09	Gr314_scaffold406	0.83
Gh237_D09	Gr315_scaffold406	0.83
Gh237_D09	Gr330_scaffold461	0.84
Gh237_D09	Gr336_scaffold461	0.84
Gh237_D09	Gr337_scaffold461	0.83
Gh237_D09	Gr338_scaffold461	0.82
Gh237_D09	Gr339_scaffold461	0.83
Gh237_D09	Gr340_scaffold461	0.85
Gh237_D09	Gr342_scaffold461	0.83
Gh237_D09	Gr353_scaffold520	0.81
Gh237_D09	Gr354_scaffold520	0.82
Gh237_D09	Gr363_scaffold555	0.87
Gh238_D09	Gr211_D09	0.87
Gh238_D09	Gr214_D09	0.81
Gh238_D09	Gr309_scaffold406	0.85
Gh238_D09	Gr310_scaffold406	0.85
Gh238_D09	Gr311_scaffold406	0.85
Gh238_D09	Gr312_scaffold406	0.82
Gh238_D09	Gr314_scaffold406	0.84
Gh238_D09	Gr315_scaffold406	0.81
Gh238_D09	Gr316_scaffold406	0.81
Gh238_D09	Gr317_scaffold406	0.82
Gh238_D09	Gr330_scaffold461	0.83
Gh238_D09	Gr331_scaffold461	0.84
Gh238_D09	Gr332_scaffold461	0.83
Gh238_D09	Gr333_scaffold461	0.83
Gh238_D09	Gr334_scaffold461	0.84
Gh238_D09	Gr335_scaffold461	0.89
Gh238_D09	Gr336_scaffold461	0.8
Gh238_D09	Gr337_scaffold461	0.82
Gh238_D09	Gr338_scaffold461	0.83
Gh238_D09	Gr339_scaffold461	0.85
Gh238_D09	Gr340_scaffold461	0.81
Gh238_D09	Gr342_scaffold461	0.82
Gh238_D09	Gr343_scaffold461	0.81
Gh238_D09	Gr353_scaffold520	0.81
Gh238_D09	Gr354_scaffold520	0.83
Gh238_D09	Gr364_scaffold564	0.83
Gh239_D09	Gr318_scaffold406	0.97
Gh240_D09	Gr318_scaffold406	0.88
Gh241_D09	Gr209_D09	0.81
Gh241_D09	Gr211_D09	0.92
Gh241_D09	Gr214_D09	0.82
Gh241_D09	Gr309_scaffold406	0.89
Gh241_D09	Gr310_scaffold406	0.84
Gh241_D09	Gr311_scaffold406	0.83
Gh241_D09	Gr312_scaffold406	0.81
Gh241_D09	Gr314_scaffold406	0.84
Gh241_D09	Gr315_scaffold406	0.83
Gh241_D09	Gr316_scaffold406	0.82
Gh241_D09	Gr317_scaffold406	0.84
Gh241_D09	Gr330_scaffold461	0.81
Gh241_D09	Gr331_scaffold461	0.98
Gh241_D09	Gr332_scaffold461	0.83
Gh241_D09	Gr333_scaffold461	0.87
Gh241_D09	Gr334_scaffold461	0.85
Gh241_D09	Gr335_scaffold461	0.91
Gh241_D09	Gr336_scaffold461	0.82
Gh241_D09	Gr337_scaffold461	0.82
Gh241_D09	Gr338_scaffold461	0.83
Gh241_D09	Gr339_scaffold461	0.84
Gh241_D09	Gr340_scaffold461	0.81
Gh241_D09	Gr342_scaffold461	0.82
Gh241_D09	Gr343_scaffold461	0.84
Gh241_D09	Gr353_scaffold520	0.82
Gh241_D09	Gr354_scaffold520	0.83
Gh241_D09	Gr364_scaffold564	0.87
Gh243_D09	Gr209_D09	0.81
Gh243_D09	Gr211_D09	0.9
Gh243_D09	Gr214_D09	0.81
Gh243_D09	Gr309_scaffold406	0.88
Gh243_D09	Gr310_scaffold406	0.85
Gh243_D09	Gr311_scaffold406	0.83
Gh243_D09	Gr313_scaffold406	0.81
Gh243_D09	Gr314_scaffold406	0.86
Gh243_D09	Gr315_scaffold406	0.82
Gh243_D09	Gr317_scaffold406	0.82
Gh243_D09	Gr330_scaffold461	0.82
Gh243_D09	Gr331_scaffold461	0.87
Gh243_D09	Gr332_scaffold461	0.83
Gh243_D09	Gr333_scaffold461	0.98
Gh243_D09	Gr334_scaffold461	0.87
Gh243_D09	Gr335_scaffold461	0.91
Gh243_D09	Gr336_scaffold461	0.82
Gh243_D09	Gr338_scaffold461	0.84
Gh243_D09	Gr339_scaffold461	0.87
Gh243_D09	Gr340_scaffold461	0.82
Gh243_D09	Gr342_scaffold461	0.82
Gh243_D09	Gr343_scaffold461	0.84
Gh243_D09	Gr353_scaffold520	0.83
Gh243_D09	Gr354_scaffold520	0.85
Gh243_D09	Gr364_scaffold564	0.88
Gh244_D09	Gr211_D09	0.88
Gh244_D09	Gr309_scaffold406	0.9
Gh244_D09	Gr311_scaffold406	0.84
Gh244_D09	Gr314_scaffold406	0.81
Gh244_D09	Gr316_scaffold406	0.83
Gh244_D09	Gr331_scaffold461	0.85
Gh244_D09	Gr332_scaffold461	0.84
Gh244_D09	Gr333_scaffold461	0.82
Gh244_D09	Gr334_scaffold461	0.91
Gh244_D09	Gr335_scaffold461	0.92
Gh244_D09	Gr338_scaffold461	0.81
Gh244_D09	Gr339_scaffold461	0.84
Gh244_D09	Gr343_scaffold461	0.85
Gh244_D09	Gr353_scaffold520	0.8
Gh244_D09	Gr364_scaffold564	0.84
Gh245_D09	Gr209_D09	0.82
Gh245_D09	Gr210_D09	0.81
Gh245_D09	Gr214_D09	0.82
Gh245_D09	Gr310_scaffold406	0.86
Gh245_D09	Gr312_scaffold406	0.82
Gh245_D09	Gr313_scaffold406	0.82
Gh245_D09	Gr314_scaffold406	0.82
Gh245_D09	Gr315_scaffold406	0.84
Gh245_D09	Gr317_scaffold406	0.81
Gh245_D09	Gr330_scaffold461	0.82
Gh245_D09	Gr333_scaffold461	0.83
Gh245_D09	Gr334_scaffold461	0.84
Gh245_D09	Gr336_scaffold461	0.85
Gh245_D09	Gr337_scaffold461	0.84
Gh245_D09	Gr338_scaffold461	0.85
Gh245_D09	Gr339_scaffold461	0.84
Gh245_D09	Gr340_scaffold461	0.81
Gh245_D09	Gr341_scaffold461	0.84
Gh245_D09	Gr342_scaffold461	0.83
Gh245_D09	Gr353_scaffold520	0.82
Gh245_D09	Gr354_scaffold520	0.84
Gh245_D09	Gr363_scaffold555	0.82
Gh245_D09	Gr364_scaffold564	0.82
Gh247_D09	Gr209_D09	0.8
Gh247_D09	Gr211_D09	0.85
Gh247_D09	Gr214_D09	0.93
Gh247_D09	Gr309_scaffold406	0.85
Gh247_D09	Gr310_scaffold406	0.86
Gh247_D09	Gr311_scaffold406	0.82
Gh247_D09	Gr312_scaffold406	0.84
Gh247_D09	Gr313_scaffold406	0.82
Gh247_D09	Gr314_scaffold406	0.89
Gh247_D09	Gr315_scaffold406	0.82
Gh247_D09	Gr316_scaffold406	0.91
Gh247_D09	Gr317_scaffold406	0.93
Gh247_D09	Gr329_scaffold461	0.81
Gh247_D09	Gr330_scaffold461	0.82
Gh247_D09	Gr331_scaffold461	0.84
Gh247_D09	Gr332_scaffold461	0.82
Gh247_D09	Gr333_scaffold461	0.83
Gh247_D09	Gr334_scaffold461	0.82
Gh247_D09	Gr335_scaffold461	0.88
Gh247_D09	Gr336_scaffold461	0.83
Gh247_D09	Gr337_scaffold461	0.84
Gh247_D09	Gr338_scaffold461	0.85
Gh247_D09	Gr339_scaffold461	0.89
Gh247_D09	Gr340_scaffold461	0.82
Gh247_D09	Gr341_scaffold461	0.82
Gh247_D09	Gr342_scaffold461	0.82
Gh247_D09	Gr343_scaffold461	0.88
Gh247_D09	Gr353_scaffold520	0.86
Gh247_D09	Gr354_scaffold520	0.85
Gh247_D09	Gr364_scaffold564	0.83
Gh248_D09	Gr209_D09	0.83
Gh248_D09	Gr211_D09	0.91
Gh248_D09	Gr213_D09	0.8
Gh248_D09	Gr309_scaffold406	0.9
Gh248_D09	Gr311_scaffold406	0.85
Gh248_D09	Gr312_scaffold406	0.88
Gh248_D09	Gr313_scaffold406	0.84
Gh248_D09	Gr315_scaffold406	0.85
Gh248_D09	Gr316_scaffold406	0.91
Gh248_D09	Gr330_scaffold461	0.85
Gh248_D09	Gr331_scaffold461	0.92
Gh248_D09	Gr332_scaffold461	0.84
Gh248_D09	Gr335_scaffold461	1
Gh248_D09	Gr337_scaffold461	0.86
Gh248_D09	Gr338_scaffold461	0.85
Gh248_D09	Gr339_scaffold461	0.91
Gh248_D09	Gr340_scaffold461	0.86
Gh248_D09	Gr342_scaffold461	0.83
Gh248_D09	Gr343_scaffold461	0.93
Gh249_D09	Gr209_D09	0.83
Gh249_D09	Gr211_D09	0.91
Gh249_D09	Gr213_D09	0.8
Gh249_D09	Gr309_scaffold406	0.9
Gh249_D09	Gr311_scaffold406	0.85
Gh249_D09	Gr312_scaffold406	0.88
Gh249_D09	Gr313_scaffold406	0.84
Gh249_D09	Gr315_scaffold406	0.85
Gh249_D09	Gr316_scaffold406	0.91
Gh249_D09	Gr330_scaffold461	0.85
Gh249_D09	Gr331_scaffold461	0.92
Gh249_D09	Gr332_scaffold461	0.84
Gh249_D09	Gr335_scaffold461	1
Gh249_D09	Gr337_scaffold461	0.86
Gh249_D09	Gr338_scaffold461	0.85
Gh249_D09	Gr339_scaffold461	0.91
Gh249_D09	Gr340_scaffold461	0.86
Gh249_D09	Gr342_scaffold461	0.83
Gh249_D09	Gr343_scaffold461	0.93
Gh250_D09	Gr209_D09	0.81
Gh250_D09	Gr211_D09	0.84
Gh250_D09	Gr309_scaffold406	0.9
Gh250_D09	Gr310_scaffold406	0.83
Gh250_D09	Gr311_scaffold406	0.84
Gh250_D09	Gr312_scaffold406	0.88
Gh250_D09	Gr313_scaffold406	0.85
Gh250_D09	Gr314_scaffold406	0.84
Gh250_D09	Gr315_scaffold406	0.85
Gh250_D09	Gr316_scaffold406	0.83
Gh250_D09	Gr330_scaffold461	0.83
Gh250_D09	Gr331_scaffold461	0.84
Gh250_D09	Gr332_scaffold461	0.84
Gh250_D09	Gr335_scaffold461	0.92
Gh250_D09	Gr336_scaffold461	0.86
Gh250_D09	Gr337_scaffold461	0.92
Gh250_D09	Gr338_scaffold461	0.83
Gh250_D09	Gr339_scaffold461	0.88
Gh250_D09	Gr340_scaffold461	0.84
Gh250_D09	Gr341_scaffold461	0.83
Gh250_D09	Gr342_scaffold461	0.86
Gh250_D09	Gr343_scaffold461	0.86
Gh250_D09	Gr353_scaffold520	0.8
Gh250_D09	Gr354_scaffold520	0.83
Gh250_D09	Gr363_scaffold555	0.82
Gh251_D09	Gr209_D09	0.87
Gh251_D09	Gr309_scaffold406	0.8
Gh251_D09	Gr310_scaffold406	0.81
Gh251_D09	Gr311_scaffold406	0.95
Gh251_D09	Gr312_scaffold406	0.82
Gh251_D09	Gr313_scaffold406	0.82
Gh251_D09	Gr316_scaffold406	0.81
Gh251_D09	Gr330_scaffold461	0.86
Gh251_D09	Gr335_scaffold461	0.84
Gh251_D09	Gr336_scaffold461	0.81
Gh251_D09	Gr338_scaffold461	0.86
Gh251_D09	Gr339_scaffold461	0.9
Gh251_D09	Gr340_scaffold461	0.84
Gh251_D09	Gr342_scaffold461	0.8
Gh251_D09	Gr343_scaffold461	0.81
Gh251_D09	Gr354_scaffold520	0.81
Gh251_D09	Gr363_scaffold555	0.83
Gh251_D09	Gr364_scaffold564	0.8
Gh252_D09	Gr309_scaffold406	0.83
Gh252_D09	Gr311_scaffold406	0.81
Gh252_D09	Gr312_scaffold406	0.86
Gh252_D09	Gr313_scaffold406	0.83
Gh252_D09	Gr315_scaffold406	0.85
Gh252_D09	Gr316_scaffold406	0.84
Gh252_D09	Gr332_scaffold461	0.82
Gh252_D09	Gr335_scaffold461	0.85
Gh252_D09	Gr337_scaffold461	0.86
Gh252_D09	Gr338_scaffold461	0.81
Gh252_D09	Gr339_scaffold461	0.87
Gh252_D09	Gr340_scaffold461	0.95
Gh252_D09	Gr342_scaffold461	0.86
Gh252_D09	Gr343_scaffold461	0.84
Gh253_D09	Gr214_D09	0.81
Gh253_D09	Gr310_scaffold406	0.82
Gh253_D09	Gr312_scaffold406	0.81
Gh253_D09	Gr314_scaffold406	0.82
Gh253_D09	Gr315_scaffold406	0.84
Gh253_D09	Gr316_scaffold406	0.83
Gh253_D09	Gr331_scaffold461	0.8
Gh253_D09	Gr333_scaffold461	0.84
Gh253_D09	Gr334_scaffold461	0.8
Gh253_D09	Gr336_scaffold461	0.86
Gh253_D09	Gr337_scaffold461	0.83
Gh253_D09	Gr338_scaffold461	0.84
Gh253_D09	Gr339_scaffold461	0.84
Gh253_D09	Gr340_scaffold461	0.82
Gh253_D09	Gr341_scaffold461	0.84
Gh253_D09	Gr342_scaffold461	0.87
Gh253_D09	Gr343_scaffold461	0.84
Gh253_D09	Gr353_scaffold520	0.82
Gh253_D09	Gr354_scaffold520	0.85
Gh253_D09	Gr363_scaffold555	0.82
Gh253_D09	Gr364_scaffold564	0.81
Gh254_D09	Gr211_D09	0.8
Gh254_D09	Gr213_D09	0.8
Gh254_D09	Gr312_scaffold406	0.82
Gh254_D09	Gr313_scaffold406	0.81
Gh254_D09	Gr316_scaffold406	0.84
Gh254_D09	Gr331_scaffold461	0.81
Gh254_D09	Gr335_scaffold461	0.84
Gh254_D09	Gr337_scaffold461	0.82
Gh254_D09	Gr339_scaffold461	0.84
Gh254_D09	Gr340_scaffold461	0.81
Gh254_D09	Gr342_scaffold461	0.8
Gh254_D09	Gr343_scaffold461	0.84
Gh255_D09	Gr214_D09	0.8
Gh255_D09	Gr310_scaffold406	0.81
Gh255_D09	Gr314_scaffold406	0.82
Gh255_D09	Gr316_scaffold406	0.83
Gh255_D09	Gr331_scaffold461	0.8
Gh255_D09	Gr338_scaffold461	0.81
Gh255_D09	Gr343_scaffold461	0.81
Gh255_D09	Gr353_scaffold520	0.81
Gh255_D09	Gr354_scaffold520	0.82
Gh256_D09	Gr209_D09	0.8
Gh256_D09	Gr211_D09	0.82
Gh256_D09	Gr214_D09	0.82
Gh256_D09	Gr309_scaffold406	0.83
Gh256_D09	Gr310_scaffold406	0.84
Gh256_D09	Gr312_scaffold406	0.85
Gh256_D09	Gr313_scaffold406	0.84
Gh256_D09	Gr314_scaffold406	0.84
Gh256_D09	Gr315_scaffold406	0.86
Gh256_D09	Gr330_scaffold461	0.82
Gh256_D09	Gr331_scaffold461	0.81
Gh256_D09	Gr332_scaffold461	0.81
Gh256_D09	Gr333_scaffold461	0.82
Gh256_D09	Gr334_scaffold461	0.81
Gh256_D09	Gr335_scaffold461	0.83
Gh256_D09	Gr336_scaffold461	0.86
Gh256_D09	Gr337_scaffold461	0.85
Gh256_D09	Gr338_scaffold461	0.83
Gh256_D09	Gr339_scaffold461	0.85
Gh256_D09	Gr340_scaffold461	0.83
Gh256_D09	Gr341_scaffold461	0.82
Gh256_D09	Gr342_scaffold461	0.88
Gh256_D09	Gr343_scaffold461	0.8
Gh256_D09	Gr353_scaffold520	0.81
Gh256_D09	Gr354_scaffold520	0.85
Gh256_D09	Gr363_scaffold555	0.91
Gh256_D09	Gr364_scaffold564	0.8
Gh257_D09	Gr290_scaffold355	0.96
Gh257_D09	Gr291_scaffold355	0.97
Gh257_D09	Gr355_scaffold527	0.87
Gh258_D09	Gr290_scaffold355	0.92
Gh258_D09	Gr291_scaffold355	0.92
Gh258_D09	Gr355_scaffold527	0.85
Gh259_D09	Gr290_scaffold355	0.95
Gh259_D09	Gr291_scaffold355	0.93
Gh259_D09	Gr355_scaffold527	0.85
Gh262_D09	Gr290_scaffold355	0.94
Gh262_D09	Gr291_scaffold355	0.92
Gh262_D09	Gr355_scaffold527	0.88
Gh263_D09	Gr290_scaffold355	0.95
Gh263_D09	Gr291_scaffold355	0.94
Gh263_D09	Gr355_scaffold527	0.91
Gh264_D09	Gr290_scaffold355	0.9
Gh264_D09	Gr291_scaffold355	0.87
Gh264_D09	Gr355_scaffold527	0.85
Gh265_D09	Gr290_scaffold355	0.94
Gh265_D09	Gr291_scaffold355	0.98
Gh265_D09	Gr355_scaffold527	0.87
Gh266_D09	Gr290_scaffold355	0.97
Gh266_D09	Gr291_scaffold355	0.92
Gh266_D09	Gr355_scaffold527	0.89
Gh267_D09	Gr290_scaffold355	0.93
Gh267_D09	Gr291_scaffold355	0.93
Gh267_D09	Gr355_scaffold527	0.82
Gh268_D09	Gr289_scaffold339	0.97
Gh270_D09	Gr281_scaffold254	0.94
Gh270_D09	Gr282_scaffold254	1
Gh271_D09	Gr281_scaffold254	0.99
Gh271_D09	Gr282_scaffold254	0.95
Gh272_D09	Gr205_D09	0.98
Gh273_D09	Gr205_D09	0.87
Gh274_D09	Gr207_D09	0.84
Gh275_D09	Gr206_D09	0.88
Gh275_D09	Gr207_D09	0.82
Gh275_D09	Gr208_D09	0.9
Gh276_D09	Gr207_D09	0.89
Gh277_D09	Gr207_D09	0.89
Gh278_D09	Gr205_D09	0.86
Gh278_D09	Gr206_D09	0.95
Gh278_D09	Gr207_D09	0.8
Gh278_D09	Gr208_D09	0.96
Gh279_D09	Gr292_scaffold365	0.95
Gh280_D09	Gr292_scaffold365	0.99
Gh281_D09	Gr203_D09	0.98
Gh281_D09	Gr308_scaffold403	0.83
Gh282_D09	Gr280_scaffold242	0.97
Gh283_D09	Gr267_D13	0.8
Gh283_D09	Gr268_D13	0.83
Gh283_D09	Gr269_D13	0.89
Gh283_D09	Gr270_D13	0.87
Gh283_D09	Gr273_D13	0.86
Gh284_D09	Gr267_D13	0.83
Gh284_D09	Gr268_D13	0.83
Gh284_D09	Gr269_D13	0.84
Gh284_D09	Gr270_D13	0.85
Gh284_D09	Gr273_D13	0.88
Gh285_D09	Gr202_D09	0.98
Gh286_D09	Gr201_D09	0.99
Gh287_D09	Gr212_D09	0.97
Gh287_D09	Gr328_scaffold459	0.88
Gh287_D09	Gr358_scaffold537	0.89
Gh287_D09	Gr359_scaffold537	0.88
Gh288_D09	Gr200_D09	0.98
Gh289_D09	Gr199_D09	0.98
Gh290_D09	Gr198_D09	0.97
Gh291_D10	Gr065_D04	0.99
Gh292_D10	Gr063_D04	0.93
Gh292_D10	Gr064_D04	0.97
Gh293_D10	Gr063_D04	0.92
Gh293_D10	Gr064_D04	0.92
Gh294_D10	Gr062_D04	0.98
Gh295_D10	Gr225_D10	0.99
Gh298_D11	Gr233_D11	1
Gh299_D11	Gr074_D06	0.98
Gh300_D11	Gr234_D11	0.86
Gh300_D11	Gr235_D11	0.92
Gh300_D11	Gr237_D11	0.83
Gh301_D11	Gr234_D11	0.88
Gh301_D11	Gr235_D11	0.92
Gh301_D11	Gr236_D11	0.87
Gh301_D11	Gr237_D11	0.88
Gh305_D11	Gr231_D11	0.96
Gh305_D11	Gr352_scaffold495	0.98
Gh306_D13	Gr275_scaffold149	0.99
Gh307_D13	Gr055_D03	0.85
Gh308_D13	Gr055_D03	0.82
Gh309_D13	Gr055_D03	0.85
Gh309_D13	Gr056_D03	0.88
Gh310_D13	Gr056_D03	0.97
Gh311_D13	Gr274_scaffold132	0.97
Gh313_scaffold1048.1	Gr241_D11	0.87
Gh313_scaffold1048.1	Gr242_D11	0.88
Gh313_scaffold1048.1	Gr243_D11	0.87
Gh313_scaffold1048.1	Gr245_D11	0.87
Gh313_scaffold1048.1	Gr246_D11	0.9
Gh314_scaffold10515.1	Gr160_D07	0.81
Gh314_scaffold10515.1	Gr162_D08	0.85
Gh314_scaffold10515.1	Gr163_D08	0.85
Gh314_scaffold10515.1	Gr164_D08	0.85
Gh314_scaffold10515.1	Gr165_D08	0.94
Gh314_scaffold10515.1	Gr166_D08	0.83
Gh314_scaffold10515.1	Gr170_D08	0.81
Gh314_scaffold10515.1	Gr174_D08	0.83
Gh314_scaffold10515.1	Gr176_D08	0.88
Gh314_scaffold10515.1	Gr177_D08	0.88
Gh314_scaffold10515.1	Gr178_D08	0.88
Gh314_scaffold10515.1	Gr179_D08	0.88
Gh315_scaffold1080.1	Gr238_D11	0.83
Gh316_scaffold1080.1	Gr238_D11	0.95
Gh317_scaffold1080.1	Gr238_D11	0.85
Gh319_scaffold1080.1	Gr238_D11	0.83
Gh320_scaffold1088.1	Gr160_D07	0.81
Gh320_scaffold1088.1	Gr162_D08	0.81
Gh320_scaffold1088.1	Gr165_D08	0.86
Gh320_scaffold1088.1	Gr166_D08	0.84
Gh320_scaffold1088.1	Gr176_D08	0.9
Gh320_scaffold1088.1	Gr177_D08	0.84
Gh320_scaffold1088.1	Gr178_D08	0.87
Gh320_scaffold1088.1	Gr179_D08	0.93
Gh321_scaffold1088.1	Gr165_D08	0.84
Gh321_scaffold1088.1	Gr166_D08	0.83
Gh321_scaffold1088.1	Gr176_D08	0.87
Gh321_scaffold1088.1	Gr177_D08	0.82
Gh321_scaffold1088.1	Gr178_D08	0.87
Gh321_scaffold1088.1	Gr179_D08	0.83
Gh322_scaffold1088.1	Gr163_D08	0.82
Gh322_scaffold1088.1	Gr164_D08	0.82
Gh322_scaffold1088.1	Gr165_D08	0.89
Gh322_scaffold1088.1	Gr168_D08	0.8
Gh322_scaffold1088.1	Gr176_D08	0.91
Gh322_scaffold1088.1	Gr177_D08	0.86
Gh323_scaffold1088.1	Gr175_D08	0.92
Gh324_scaffold1088.1	Gr163_D08	0.83
Gh324_scaffold1088.1	Gr164_D08	0.83
Gh324_scaffold1088.1	Gr171_D08	0.81
Gh324_scaffold1088.1	Gr173_D08	0.99
Gh324_scaffold1088.1	Gr175_D08	0.84
Gh325_scaffold1088.1	Gr160_D07	0.88
Gh325_scaffold1088.1	Gr162_D08	0.86
Gh325_scaffold1088.1	Gr166_D08	0.86
Gh325_scaffold1088.1	Gr179_D08	0.81
Gh326_scaffold1088.1	Gr160_D07	0.91
Gh326_scaffold1088.1	Gr162_D08	0.92
Gh326_scaffold1088.1	Gr163_D08	0.92
Gh326_scaffold1088.1	Gr164_D08	0.92
Gh326_scaffold1088.1	Gr166_D08	0.9
Gh326_scaffold1088.1	Gr173_D08	0.81
Gh326_scaffold1088.1	Gr175_D08	0.85
Gh326_scaffold1088.1	Gr179_D08	0.8
Gh327_scaffold1088.1	Gr172_D08	0.89
Gh328_scaffold1088.1	Gr163_D08	0.84
Gh328_scaffold1088.1	Gr164_D08	0.84
Gh328_scaffold1088.1	Gr171_D08	0.99
Gh328_scaffold1088.1	Gr174_D08	0.81
Gh328_scaffold1088.1	Gr175_D08	0.81
Gh329_scaffold1088.1	Gr163_D08	0.8
Gh329_scaffold1088.1	Gr164_D08	0.8
Gh329_scaffold1088.1	Gr170_D08	0.99
Gh329_scaffold1088.1	Gr176_D08	0.83
Gh330_scaffold1088.1	Gr170_D08	0.95
Gh330_scaffold1088.1	Gr176_D08	0.8
Gh331_scaffold1088.1	Gr165_D08	0.83
Gh331_scaffold1088.1	Gr176_D08	0.84
Gh331_scaffold1088.1	Gr177_D08	0.81
Gh332_scaffold1088.1	Gr168_D08	0.97
Gh332_scaffold1088.1	Gr176_D08	0.8
Gh333_scaffold1088.1	Gr164_D08	0.8
Gh333_scaffold1088.1	Gr170_D08	0.91
Gh333_scaffold1088.1	Gr176_D08	0.83
Gh334_scaffold1088.1	Gr160_D07	0.87
Gh334_scaffold1088.1	Gr162_D08	0.88
Gh334_scaffold1088.1	Gr163_D08	0.91
Gh334_scaffold1088.1	Gr164_D08	0.91
Gh334_scaffold1088.1	Gr165_D08	0.81
Gh334_scaffold1088.1	Gr166_D08	0.99
Gh334_scaffold1088.1	Gr175_D08	0.82
Gh334_scaffold1088.1	Gr179_D08	0.81
Gh336_scaffold1088.1	Gr160_D07	0.9
Gh336_scaffold1088.1	Gr162_D08	0.96
Gh336_scaffold1088.1	Gr163_D08	0.93
Gh336_scaffold1088.1	Gr164_D08	0.93
Gh336_scaffold1088.1	Gr165_D08	0.82
Gh336_scaffold1088.1	Gr171_D08	0.86
Gh336_scaffold1088.1	Gr173_D08	0.85
Gh336_scaffold1088.1	Gr175_D08	0.88
Gh337_scaffold1088.1	Gr160_D07	0.9
Gh337_scaffold1088.1	Gr162_D08	0.88
Gh337_scaffold1088.1	Gr163_D08	0.92
Gh337_scaffold1088.1	Gr164_D08	0.92
Gh337_scaffold1088.1	Gr166_D08	0.88
Gh337_scaffold1088.1	Gr175_D08	0.82
Gh337_scaffold1088.1	Gr178_D08	0.8
Gh337_scaffold1088.1	Gr179_D08	0.81
Gh338_scaffold1088.1	Gr160_D07	0.96
Gh338_scaffold1088.1	Gr166_D08	0.91
Gh338_scaffold1088.1	Gr170_D08	0.81
Gh338_scaffold1088.1	Gr173_D08	0.8
Gh338_scaffold1088.1	Gr176_D08	0.8
Gh338_scaffold1088.1	Gr179_D08	0.83
Gh339_scaffold11578.1	Gr011_D01	0.82
Gh339_scaffold11578.1	Gr012_D01	0.81
Gh339_scaffold11578.1	Gr020_D01	0.8
Gh341_scaffold1227.1	Gr255_D11	0.98
Gh342_scaffold1227.1	Gr247_D11	0.87
Gh342_scaffold1227.1	Gr248_D11	0.82
Gh342_scaffold1227.1	Gr252_D11	0.86
Gh342_scaffold1227.1	Gr253_D11	0.84
Gh342_scaffold1227.1	Gr254_D11	0.81
Gh343_scaffold1227.1	Gr250_D11	0.95
Gh343_scaffold1227.1	Gr251_D11	0.93
Gh343_scaffold1227.1	Gr252_D11	0.96
Gh343_scaffold1227.1	Gr253_D11	0.88
Gh343_scaffold1227.1	Gr254_D11	0.85
Gh344_scaffold1227.1	Gr250_D11	0.98
Gh344_scaffold1227.1	Gr251_D11	0.93
Gh344_scaffold1227.1	Gr252_D11	0.96
Gh344_scaffold1227.1	Gr253_D11	0.9
Gh344_scaffold1227.1	Gr254_D11	0.85
Gh345_scaffold1227.1	Gr250_D11	0.84
Gh345_scaffold1227.1	Gr251_D11	0.91
Gh345_scaffold1227.1	Gr252_D11	0.98
Gh345_scaffold1227.1	Gr253_D11	0.9
Gh345_scaffold1227.1	Gr254_D11	0.86
Gh346_scaffold1227.1	Gr250_D11	0.87
Gh346_scaffold1227.1	Gr251_D11	0.93
Gh346_scaffold1227.1	Gr252_D11	0.96
Gh346_scaffold1227.1	Gr253_D11	0.9
Gh346_scaffold1227.1	Gr254_D11	0.85
Gh347_scaffold1227.1	Gr250_D11	0.85
Gh347_scaffold1227.1	Gr251_D11	0.93
Gh347_scaffold1227.1	Gr252_D11	0.93
Gh347_scaffold1227.1	Gr253_D11	0.93
Gh347_scaffold1227.1	Gr254_D11	0.86
Gh348_scaffold1227.1	Gr255_D11	0.99
Gh349_scaffold12317.1	Gr010_D01	0.81
Gh349_scaffold12317.1	Gr020_D01	0.82
Gh349_scaffold12317.1	Gr023_D01	0.8
Gh350_scaffold1346.1	Gr163_D08	0.82
Gh350_scaffold1346.1	Gr164_D08	0.81
Gh350_scaffold1346.1	Gr176_D08	0.82
Gh351_scaffold1346.1	Gr163_D08	0.81
Gh351_scaffold1346.1	Gr164_D08	0.81
Gh352_scaffold1346.1	Gr160_D07	0.81
Gh352_scaffold1346.1	Gr163_D08	0.8
Gh352_scaffold1346.1	Gr164_D08	0.81
Gh352_scaffold1346.1	Gr165_D08	0.8
Gh352_scaffold1346.1	Gr171_D08	0.82
Gh352_scaffold1346.1	Gr173_D08	0.82
Gh352_scaffold1346.1	Gr175_D08	0.8
Gh352_scaffold1346.1	Gr176_D08	0.82
Gh353_scaffold1346.1	Gr165_D08	0.81
Gh353_scaffold1346.1	Gr176_D08	0.84
Gh353_scaffold1346.1	Gr177_D08	0.81
Gh353_scaffold1346.1	Gr179_D08	0.82
Gh354_scaffold1346.1	Gr165_D08	0.89
Gh354_scaffold1346.1	Gr171_D08	0.81
Gh354_scaffold1346.1	Gr173_D08	0.81
Gh354_scaffold1346.1	Gr176_D08	0.92
Gh354_scaffold1346.1	Gr177_D08	0.87
Gh355_scaffold1346.1	Gr160_D07	0.81
Gh355_scaffold1346.1	Gr162_D08	0.82
Gh355_scaffold1346.1	Gr163_D08	0.85
Gh355_scaffold1346.1	Gr164_D08	0.86
Gh355_scaffold1346.1	Gr166_D08	0.81
Gh355_scaffold1346.1	Gr175_D08	0.82
Gh356_scaffold1346.1	Gr160_D07	0.83
Gh356_scaffold1346.1	Gr162_D08	0.81
Gh356_scaffold1346.1	Gr163_D08	0.86
Gh356_scaffold1346.1	Gr164_D08	0.86
Gh356_scaffold1346.1	Gr175_D08	0.87
Gh357_scaffold1346.1	Gr164_D08	0.8
Gh357_scaffold1346.1	Gr170_D08	0.9
Gh357_scaffold1346.1	Gr176_D08	0.84
Gh358_scaffold1346.1	Gr163_D08	0.8
Gh358_scaffold1346.1	Gr164_D08	0.8
Gh358_scaffold1346.1	Gr170_D08	0.92
Gh358_scaffold1346.1	Gr176_D08	0.85
Gh359_scaffold1346.1	Gr168_D08	0.94
Gh360_scaffold1346.1	Gr169_D08	0.87
Gh362_scaffold1346.1	Gr163_D08	0.82
Gh362_scaffold1346.1	Gr164_D08	0.82
Gh362_scaffold1346.1	Gr171_D08	0.93
Gh362_scaffold1346.1	Gr175_D08	0.81
Gh364_scaffold1346.1	Gr160_D07	0.8
Gh364_scaffold1346.1	Gr162_D08	0.82
Gh364_scaffold1346.1	Gr163_D08	0.81
Gh364_scaffold1346.1	Gr164_D08	0.81
Gh364_scaffold1346.1	Gr171_D08	0.84
Gh364_scaffold1346.1	Gr173_D08	0.95
Gh364_scaffold1346.1	Gr175_D08	0.87
Gh365_scaffold1346.1	Gr174_D08	0.81
Gh365_scaffold1346.1	Gr176_D08	0.82
Gh366_scaffold1346.1	Gr163_D08	0.84
Gh366_scaffold1346.1	Gr164_D08	0.84
Gh366_scaffold1346.1	Gr165_D08	0.86
Gh366_scaffold1346.1	Gr168_D08	0.81
Gh366_scaffold1346.1	Gr170_D08	0.88
Gh366_scaffold1346.1	Gr173_D08	0.81
Gh366_scaffold1346.1	Gr175_D08	0.81
Gh366_scaffold1346.1	Gr176_D08	0.83
Gh366_scaffold1346.1	Gr177_D08	0.82
Gh366_scaffold1346.1	Gr178_D08	0.85
Gh366_scaffold1346.1	Gr179_D08	0.82
Gh367_scaffold1346.1	Gr165_D08	0.8
Gh367_scaffold1346.1	Gr174_D08	0.9
Gh368_scaffold1346.1	Gr162_D08	0.83
Gh368_scaffold1346.1	Gr163_D08	0.83
Gh368_scaffold1346.1	Gr164_D08	0.83
Gh368_scaffold1346.1	Gr171_D08	0.81
Gh368_scaffold1346.1	Gr173_D08	0.82
Gh368_scaffold1346.1	Gr175_D08	0.91
Gh369_scaffold1346.1	Gr160_D07	0.8
Gh369_scaffold1346.1	Gr176_D08	0.81
Gh370_scaffold1346.1	Gr163_D08	0.81
Gh370_scaffold1346.1	Gr164_D08	0.81
Gh370_scaffold1346.1	Gr166_D08	0.81
Gh370_scaffold1346.1	Gr174_D08	0.84
Gh371_scaffold1346.1	Gr163_D08	0.86
Gh371_scaffold1346.1	Gr164_D08	0.85
Gh371_scaffold1346.1	Gr175_D08	0.82
Gh372_scaffold1346.1	Gr176_D08	0.83
Gh374_scaffold154.1	Gr057_D03	0.99
Gh375_scaffold1551.1	Gr241_D11	0.82
Gh375_scaffold1551.1	Gr262_D11	0.81
Gh379_scaffold1588.1	Gr060_D03	0.97
Gh380_scaffold1611.1	Gr248_D11	0.93
Gh380_scaffold1611.1	Gr252_D11	0.84
Gh381_scaffold171.1	Gr006_D01	0.87
Gh382_scaffold171.1	Gr005_D01	0.95
Gh384_scaffold171.1	Gr001_D01	0.87
Gh384_scaffold171.1	Gr002_D01	0.83
Gh384_scaffold171.1	Gr003_D01	0.81
Gh384_scaffold171.1	Gr004_D01	0.9
Gh385_scaffold171.1	Gr001_D01	0.86
Gh385_scaffold171.1	Gr004_D01	0.87
Gh386_scaffold178.1	Gr279_scaffold228	0.95
Gh388_scaffold1851.1	Gr020_D01	0.83
Gh391_scaffold1851.1	Gr010_D01	0.8
Gh391_scaffold1851.1	Gr011_D01	0.82
Gh391_scaffold1851.1	Gr012_D01	0.82
Gh391_scaffold1851.1	Gr013_D01	0.8
Gh392_scaffold1852.1	Gr007_D01	0.83
Gh392_scaffold1852.1	Gr008_D01	0.83
Gh392_scaffold1852.1	Gr010_D01	0.8
Gh393_scaffold1852.1	Gr007_D01	0.83
Gh393_scaffold1852.1	Gr009_D01	0.81
Gh393_scaffold1852.1	Gr010_D01	0.92
Gh394_scaffold1852.1	Gr011_D01	0.89
Gh394_scaffold1852.1	Gr012_D01	0.88
Gh394_scaffold1852.1	Gr013_D01	0.85
Gh394_scaffold1852.1	Gr014_D01	0.84
Gh394_scaffold1852.1	Gr015_D01	0.84
Gh394_scaffold1852.1	Gr022_D01	0.83
Gh395_scaffold1852.1	Gr011_D01	0.92
Gh395_scaffold1852.1	Gr012_D01	0.89
Gh395_scaffold1852.1	Gr013_D01	0.8
Gh396_scaffold1852.1	Gr010_D01	0.82
Gh396_scaffold1852.1	Gr012_D01	0.81
Gh397_scaffold1852.1	Gr013_D01	0.96
Gh398_scaffold1852.1	Gr014_D01	0.94
Gh399_scaffold1852.1	Gr015_D01	0.9
Gh403_scaffold2285.1	Gr267_D13	0.82
Gh404_scaffold2285.1	Gr269_D13	0.81
Gh404_scaffold2285.1	Gr270_D13	0.82
Gh404_scaffold2285.1	Gr273_D13	0.81
Gh405_scaffold2285.1	Gr267_D13	0.83
Gh405_scaffold2285.1	Gr268_D13	0.85
Gh405_scaffold2285.1	Gr269_D13	0.86
Gh405_scaffold2285.1	Gr270_D13	0.86
Gh405_scaffold2285.1	Gr273_D13	0.84
Gh407_scaffold2285.1	Gr267_D13	0.86
Gh407_scaffold2285.1	Gr268_D13	0.84
Gh407_scaffold2285.1	Gr269_D13	0.85
Gh407_scaffold2285.1	Gr270_D13	0.87
Gh407_scaffold2285.1	Gr273_D13	0.85
Gh408_scaffold2285.1	Gr267_D13	0.85
Gh408_scaffold2285.1	Gr268_D13	0.84
Gh408_scaffold2285.1	Gr269_D13	0.85
Gh408_scaffold2285.1	Gr270_D13	0.85
Gh408_scaffold2285.1	Gr273_D13	0.84
Gh409_scaffold2285.1	Gr267_D13	0.82
Gh409_scaffold2285.1	Gr268_D13	0.86
Gh409_scaffold2285.1	Gr269_D13	0.86
Gh409_scaffold2285.1	Gr270_D13	0.87
Gh409_scaffold2285.1	Gr273_D13	0.87
Gh410_scaffold2285.1	Gr267_D13	0.83
Gh410_scaffold2285.1	Gr268_D13	0.82
Gh410_scaffold2285.1	Gr269_D13	0.86
Gh410_scaffold2285.1	Gr270_D13	0.85
Gh410_scaffold2285.1	Gr273_D13	0.86
Gh411_scaffold2285.1	Gr267_D13	0.8
Gh411_scaffold2285.1	Gr269_D13	0.81
Gh411_scaffold2285.1	Gr270_D13	0.83
Gh411_scaffold2285.1	Gr273_D13	0.84
Gh413_scaffold235.1	Gr034_D02	0.97
Gh413_scaffold235.1	Gr035_D02	0.81
Gh416_scaffold235.1	Gr036_D02	0.9
Gh416_scaffold235.1	Gr037_D02	0.87
Gh418_scaffold235.1	Gr036_D02	0.97
Gh418_scaffold235.1	Gr037_D02	0.88
Gh422_scaffold235.1	Gr038_D02	0.95
Gh423_scaffold235.1	Gr039_D02	0.96
Gh425_scaffold2385.1	Gr034_D02	0.81
Gh425_scaffold2385.1	Gr035_D02	0.88
Gh427_scaffold2385.1	Gr034_D02	0.81
Gh427_scaffold2385.1	Gr035_D02	0.85
Gh429_scaffold246.1	Gr025_D01	0.98
Gh430_scaffold251.1	Gr076_D06	0.92
Gh431_scaffold2538.1	Gr266_D13	0.94
Gh436_scaffold2660.1	Gr186_D08	0.96
Gh437_scaffold2667.1	Gr215_D09	0.86
Gh437_scaffold2667.1	Gr216_D09	0.85
Gh437_scaffold2667.1	Gr217_D09	0.87
Gh437_scaffold2667.1	Gr219_D09	0.86
Gh437_scaffold2667.1	Gr220_D09	0.92
Gh437_scaffold2667.1	Gr221_D09	0.89
Gh438_scaffold2682.1	Gr143_D07	0.97
Gh439_scaffold269.1	Gr283_scaffold278	1
Gh441_scaffold280.1	Gr193_D08	0.89
Gh441_scaffold280.1	Gr195_D08	0.85
Gh442_scaffold280.1	Gr193_D08	0.85
Gh442_scaffold280.1	Gr194_D08	0.93
Gh442_scaffold280.1	Gr195_D08	0.83
Gh443_scaffold280.1	Gr193_D08	0.85
Gh443_scaffold280.1	Gr195_D08	0.86
Gh444_scaffold280.1	Gr193_D08	0.87
Gh445_scaffold280.1	Gr192_D08	0.85
Gh445_scaffold280.1	Gr193_D08	0.8
Gh445_scaffold280.1	Gr194_D08	0.82
Gh446_scaffold290.1	Gr284_scaffold298	0.87
Gh446_scaffold290.1	Gr285_scaffold298	0.87
Gh446_scaffold290.1	Gr286_scaffold298	0.87
Gh446_scaffold290.1	Gr321_scaffold439	0.8
Gh446_scaffold290.1	Gr322_scaffold439	0.8
Gh446_scaffold290.1	Gr323_scaffold439	0.84
Gh446_scaffold290.1	Gr324_scaffold439	0.88
Gh446_scaffold290.1	Gr325_scaffold439	0.85
Gh446_scaffold290.1	Gr326_scaffold439	0.86
Gh446_scaffold290.1	Gr327_scaffold439	0.86
Gh447_scaffold290.1	Gr284_scaffold298	0.85
Gh447_scaffold290.1	Gr285_scaffold298	0.84
Gh447_scaffold290.1	Gr286_scaffold298	0.85
Gh447_scaffold290.1	Gr321_scaffold439	0.97
Gh447_scaffold290.1	Gr322_scaffold439	0.97
Gh447_scaffold290.1	Gr323_scaffold439	0.95
Gh447_scaffold290.1	Gr324_scaffold439	0.87
Gh447_scaffold290.1	Gr325_scaffold439	0.85
Gh447_scaffold290.1	Gr326_scaffold439	0.91
Gh447_scaffold290.1	Gr327_scaffold439	0.88
Gh448_scaffold290.1	Gr284_scaffold298	0.9
Gh448_scaffold290.1	Gr285_scaffold298	0.88
Gh448_scaffold290.1	Gr286_scaffold298	0.9
Gh448_scaffold290.1	Gr321_scaffold439	0.87
Gh448_scaffold290.1	Gr322_scaffold439	0.87
Gh448_scaffold290.1	Gr323_scaffold439	0.9
Gh448_scaffold290.1	Gr324_scaffold439	0.91
Gh448_scaffold290.1	Gr325_scaffold439	0.86
Gh448_scaffold290.1	Gr326_scaffold439	0.91
Gh448_scaffold290.1	Gr327_scaffold439	0.93
Gh449_scaffold290.1	Gr284_scaffold298	0.85
Gh449_scaffold290.1	Gr285_scaffold298	0.84
Gh449_scaffold290.1	Gr286_scaffold298	0.84
Gh449_scaffold290.1	Gr321_scaffold439	0.83
Gh449_scaffold290.1	Gr322_scaffold439	0.83
Gh449_scaffold290.1	Gr323_scaffold439	0.84
Gh449_scaffold290.1	Gr324_scaffold439	0.83
Gh449_scaffold290.1	Gr325_scaffold439	0.99
Gh449_scaffold290.1	Gr326_scaffold439	0.85
Gh449_scaffold290.1	Gr327_scaffold439	0.85
Gh450_scaffold290.1	Gr284_scaffold298	0.87
Gh450_scaffold290.1	Gr285_scaffold298	0.87
Gh450_scaffold290.1	Gr286_scaffold298	0.87
Gh450_scaffold290.1	Gr323_scaffold439	0.91
Gh450_scaffold290.1	Gr324_scaffold439	0.9
Gh450_scaffold290.1	Gr325_scaffold439	0.87
Gh450_scaffold290.1	Gr326_scaffold439	0.91
Gh450_scaffold290.1	Gr327_scaffold439	0.93
Gh451_scaffold290.1	Gr284_scaffold298	0.87
Gh451_scaffold290.1	Gr285_scaffold298	0.86
Gh451_scaffold290.1	Gr286_scaffold298	0.86
Gh451_scaffold290.1	Gr321_scaffold439	0.83
Gh451_scaffold290.1	Gr322_scaffold439	0.83
Gh451_scaffold290.1	Gr323_scaffold439	0.87
Gh451_scaffold290.1	Gr324_scaffold439	0.88
Gh451_scaffold290.1	Gr325_scaffold439	0.85
Gh451_scaffold290.1	Gr326_scaffold439	0.93
Gh451_scaffold290.1	Gr327_scaffold439	0.96
Gh452_scaffold290.1	Gr284_scaffold298	0.82
Gh452_scaffold290.1	Gr285_scaffold298	0.82
Gh452_scaffold290.1	Gr286_scaffold298	0.82
Gh452_scaffold290.1	Gr321_scaffold439	0.81
Gh452_scaffold290.1	Gr322_scaffold439	0.81
Gh452_scaffold290.1	Gr323_scaffold439	0.85
Gh452_scaffold290.1	Gr324_scaffold439	0.86
Gh452_scaffold290.1	Gr325_scaffold439	0.84
Gh452_scaffold290.1	Gr326_scaffold439	0.88
Gh452_scaffold290.1	Gr327_scaffold439	0.85
Gh453_scaffold294.1	Gr186_D08	0.85
Gh455_scaffold3010.1	Gr108_D07	0.94
Gh455_scaffold3010.1	Gr109_D07	0.9
Gh455_scaffold3010.1	Gr159_D07	0.84
Gh455_scaffold3010.1	Gr180_D08	0.84
Gh455_scaffold3010.1	Gr181_D08	0.9
Gh455_scaffold3010.1	Gr182_D08	0.89
Gh455_scaffold3010.1	Gr185_D08	0.87
Gh456_scaffold3010.1	Gr109_D07	0.89
Gh457_scaffold3010.1	Gr108_D07	0.9
Gh459_scaffold306.1	Gr063_D04	0.92
Gh459_scaffold306.1	Gr064_D04	0.92
Gh460_scaffold306.1	Gr062_D04	0.92
Gh461_scaffold3109.1	Gr033_D02	0.82
Gh461_scaffold3109.1	Gr203_D09	0.84
Gh461_scaffold3109.1	Gr308_scaffold403	1
Gh462_scaffold326.1	Gr050_D03	0.83
Gh462_scaffold326.1	Gr061_D04	0.81
Gh462_scaffold326.1	Gr084_D07	0.92
Gh464_scaffold326.1	Gr083_D07	1
Gh465_scaffold326.1	Gr080_D07	0.99
Gh465_scaffold326.1	Gr081_D07	0.97
Gh465_scaffold326.1	Gr082_D07	1
Gh466_scaffold326.1	Gr080_D07	0.98
Gh466_scaffold326.1	Gr081_D07	0.99
Gh466_scaffold326.1	Gr082_D07	0.95
Gh467_scaffold326.1	Gr080_D07	0.99
Gh467_scaffold326.1	Gr081_D07	0.97
Gh467_scaffold326.1	Gr082_D07	0.95
Gh468_scaffold326.1	Gr079_D07	0.99
Gh470_scaffold326.1	Gr347_scaffold474	1
Gh471_scaffold3291.1	Gr202_D09	0.95
Gh472_scaffold3377.1	Gr193_D08	0.83
Gh472_scaffold3377.1	Gr195_D08	0.84
Gh473_scaffold3428.1	Gr223_D10	0.94
Gh474_scaffold3428.1	Gr224_D10	0.96
Gh476_scaffold3479.1	Gr294_scaffold377	0.8
Gh476_scaffold3479.1	Gr305_scaffold377	0.82
Gh476_scaffold3479.1	Gr306_scaffold377	0.84
Gh476_scaffold3479.1	Gr344_scaffold467	0.81
Gh477_scaffold3479.1	Gr293_scaffold377	0.83
Gh477_scaffold3479.1	Gr296_scaffold377	0.83
Gh477_scaffold3479.1	Gr303_scaffold377	0.8
Gh478_scaffold3479.1	Gr305_scaffold377	0.82
Gh478_scaffold3479.1	Gr344_scaffold467	0.82
Gh479_scaffold3489.1	Gr244_D11	0.87
Gh479_scaffold3489.1	Gr245_D11	0.8
Gh480_scaffold3489.1	Gr244_D11	0.9
Gh485_scaffold3883.1	Gr224_D10	0.98
Gh486_scaffold3883.1	Gr223_D10	0.98
Gh487_scaffold3884.1	Gr194_D08	0.82
Gh488_scaffold3884.1	Gr193_D08	0.84
Gh488_scaffold3884.1	Gr194_D08	0.81
Gh491_scaffold3884.1	Gr193_D08	0.83
Gh491_scaffold3884.1	Gr194_D08	0.8
Gh491_scaffold3884.1	Gr195_D08	0.8
Gh493_scaffold3884.1	Gr192_D08	0.85
Gh494_scaffold3884.1	Gr195_D08	0.81
Gh495_scaffold3884.1	Gr191_D08	0.98
Gh496_scaffold3901.1	Gr076_D06	0.92
Gh497_scaffold4221.1	Gr287_scaffold301	0.97
Gh499_scaffold4276.1	Gr222_D10	0.87
Gh500_scaffold4390.1	Gr080_D07	0.94
Gh500_scaffold4390.1	Gr081_D07	0.94
Gh500_scaffold4390.1	Gr082_D07	0.93
Gh501_scaffold4390.1	Gr083_D07	0.81
Gh501_scaffold4390.1	Gr084_D07	0.82
Gh502_scaffold4390.1	Gr083_D07	0.83
Gh504_scaffold4400.1	Gr143_D07	0.99
Gh505_scaffold4409.1	Gr222_D10	0.87
Gh506_scaffold4409.1	Gr222_D10	0.87
Gh507_scaffold4578.1	Gr110_D07	0.84
Gh507_scaffold4578.1	Gr111_D07	0.82
Gh507_scaffold4578.1	Gr114_D07	0.87
Gh508_scaffold4874.1	Gr244_D11	0.87
Gh510_scaffold4990.1	Gr098_D07	0.81
Gh510_scaffold4990.1	Gr103_D07	0.81
Gh510_scaffold4990.1	Gr106_D07	0.84
Gh512_scaffold516.1	Gr227_D10	0.98
Gh513_scaffold5261.1	Gr209_D09	0.82
Gh513_scaffold5261.1	Gr211_D09	0.87
Gh513_scaffold5261.1	Gr214_D09	0.83
Gh513_scaffold5261.1	Gr309_scaffold406	0.84
Gh513_scaffold5261.1	Gr310_scaffold406	0.84
Gh513_scaffold5261.1	Gr311_scaffold406	0.81
Gh513_scaffold5261.1	Gr312_scaffold406	0.81
Gh513_scaffold5261.1	Gr313_scaffold406	0.82
Gh513_scaffold5261.1	Gr314_scaffold406	0.83
Gh513_scaffold5261.1	Gr315_scaffold406	0.87
Gh513_scaffold5261.1	Gr316_scaffold406	0.81
Gh513_scaffold5261.1	Gr330_scaffold461	0.82
Gh513_scaffold5261.1	Gr331_scaffold461	0.83
Gh513_scaffold5261.1	Gr332_scaffold461	0.8
Gh513_scaffold5261.1	Gr333_scaffold461	0.82
Gh513_scaffold5261.1	Gr334_scaffold461	0.84
Gh513_scaffold5261.1	Gr335_scaffold461	0.86
Gh513_scaffold5261.1	Gr336_scaffold461	0.84
Gh513_scaffold5261.1	Gr337_scaffold461	0.82
Gh513_scaffold5261.1	Gr338_scaffold461	0.84
Gh513_scaffold5261.1	Gr339_scaffold461	0.84
Gh513_scaffold5261.1	Gr340_scaffold461	0.82
Gh513_scaffold5261.1	Gr342_scaffold461	0.83
Gh513_scaffold5261.1	Gr343_scaffold461	0.83
Gh513_scaffold5261.1	Gr353_scaffold520	0.82
Gh513_scaffold5261.1	Gr354_scaffold520	0.84
Gh513_scaffold5261.1	Gr363_scaffold555	0.81
Gh513_scaffold5261.1	Gr364_scaffold564	0.82
Gh515_scaffold5302.1	Gr238_D11	0.92
Gh516_scaffold5401.1	Gr096_D07	0.94
Gh517_scaffold56.1	Gr110_D07	0.81
Gh517_scaffold56.1	Gr111_D07	0.82
Gh517_scaffold56.1	Gr114_D07	0.96
Gh518_scaffold56.1	Gr110_D07	0.81
Gh518_scaffold56.1	Gr111_D07	0.84
Gh518_scaffold56.1	Gr114_D07	0.8
Gh519_scaffold56.1	Gr110_D07	0.8
Gh519_scaffold56.1	Gr111_D07	0.81
Gh519_scaffold56.1	Gr114_D07	0.95
Gh520_scaffold56.1	Gr110_D07	0.85
Gh520_scaffold56.1	Gr111_D07	0.83
Gh520_scaffold56.1	Gr114_D07	0.95
Gh521_scaffold56.1	Gr113_D07	0.93
Gh522_scaffold56.1	Gr112_D07	0.94
Gh522_scaffold56.1	Gr114_D07	0.8
Gh523_scaffold56.1	Gr113_D07	0.81
Gh524_scaffold56.1	Gr110_D07	0.81
Gh524_scaffold56.1	Gr112_D07	0.96
Gh524_scaffold56.1	Gr114_D07	0.84
Gh525_scaffold56.1	Gr112_D07	0.81
Gh525_scaffold56.1	Gr113_D07	0.85
Gh526_scaffold56.1	Gr110_D07	0.8
Gh526_scaffold56.1	Gr112_D07	0.95
Gh526_scaffold56.1	Gr114_D07	0.83
Gh527_scaffold56.1	Gr110_D07	0.8
Gh527_scaffold56.1	Gr111_D07	0.95
Gh528_scaffold56.1	Gr110_D07	0.81
Gh528_scaffold56.1	Gr111_D07	0.9
Gh528_scaffold56.1	Gr114_D07	0.82
Gh529_scaffold56.1	Gr110_D07	0.94
Gh529_scaffold56.1	Gr111_D07	0.81
Gh529_scaffold56.1	Gr114_D07	0.83
Gh530_scaffold56.1	Gr108_D07	0.82
Gh530_scaffold56.1	Gr109_D07	0.92
Gh530_scaffold56.1	Gr181_D08	0.81
Gh530_scaffold56.1	Gr182_D08	0.85
Gh531_scaffold56.1	Gr108_D07	0.99
Gh532_scaffold56.1	Gr109_D07	0.8
Gh532_scaffold56.1	Gr180_D08	0.82
Gh533_scaffold56.1	Gr109_D07	0.8
Gh533_scaffold56.1	Gr180_D08	0.89
Gh533_scaffold56.1	Gr181_D08	0.89
Gh533_scaffold56.1	Gr182_D08	0.83
Gh533_scaffold56.1	Gr185_D08	0.88
Gh534_scaffold56.1	Gr109_D07	0.8
Gh534_scaffold56.1	Gr159_D07	0.81
Gh534_scaffold56.1	Gr180_D08	0.89
Gh534_scaffold56.1	Gr181_D08	0.88
Gh534_scaffold56.1	Gr182_D08	0.84
Gh534_scaffold56.1	Gr185_D08	0.88
Gh535_scaffold56.1	Gr109_D07	0.82
Gh535_scaffold56.1	Gr180_D08	0.88
Gh535_scaffold56.1	Gr181_D08	0.89
Gh535_scaffold56.1	Gr182_D08	0.83
Gh535_scaffold56.1	Gr183_D08	0.81
Gh535_scaffold56.1	Gr185_D08	0.89
Gh536_scaffold56.1	Gr109_D07	0.8
Gh536_scaffold56.1	Gr159_D07	0.8
Gh536_scaffold56.1	Gr180_D08	0.88
Gh536_scaffold56.1	Gr181_D08	0.88
Gh536_scaffold56.1	Gr182_D08	0.86
Gh536_scaffold56.1	Gr185_D08	0.86
Gh537_scaffold56.1	Gr180_D08	0.85
Gh537_scaffold56.1	Gr181_D08	0.84
Gh537_scaffold56.1	Gr183_D08	0.88
Gh537_scaffold56.1	Gr185_D08	0.85
Gh538_scaffold56.1	Gr109_D07	0.82
Gh538_scaffold56.1	Gr159_D07	0.8
Gh538_scaffold56.1	Gr180_D08	0.88
Gh538_scaffold56.1	Gr181_D08	0.9
Gh538_scaffold56.1	Gr182_D08	0.84
Gh538_scaffold56.1	Gr183_D08	0.81
Gh538_scaffold56.1	Gr185_D08	0.89
Gh539_scaffold56.1	Gr180_D08	0.86
Gh539_scaffold56.1	Gr181_D08	0.83
Gh539_scaffold56.1	Gr183_D08	0.88
Gh539_scaffold56.1	Gr185_D08	0.84
Gh540_scaffold56.1	Gr109_D07	0.82
Gh540_scaffold56.1	Gr159_D07	0.83
Gh540_scaffold56.1	Gr180_D08	0.93
Gh540_scaffold56.1	Gr181_D08	0.88
Gh540_scaffold56.1	Gr182_D08	0.87
Gh540_scaffold56.1	Gr183_D08	0.87
Gh540_scaffold56.1	Gr185_D08	0.9
Gh541_scaffold5811.1	Gr010_D01	0.85
Gh541_scaffold5811.1	Gr011_D01	0.86
Gh541_scaffold5811.1	Gr012_D01	0.92
Gh541_scaffold5811.1	Gr013_D01	0.86
Gh541_scaffold5811.1	Gr014_D01	0.85
Gh541_scaffold5811.1	Gr015_D01	0.84
Gh541_scaffold5811.1	Gr017_D01	0.81
Gh541_scaffold5811.1	Gr020_D01	0.84
Gh541_scaffold5811.1	Gr022_D01	0.86
Gh541_scaffold5811.1	Gr023_D01	0.81
Gh542_scaffold613.1	Gr263_D11	0.81
Gh543_scaffold613.1	Gr262_D11	0.9
Gh543_scaffold613.1	Gr263_D11	0.81
Gh544_scaffold613.1	Gr262_D11	0.98
Gh545_scaffold626.1	Gr267_D13	0.83
Gh545_scaffold626.1	Gr268_D13	0.85
Gh545_scaffold626.1	Gr269_D13	0.86
Gh545_scaffold626.1	Gr270_D13	0.87
Gh545_scaffold626.1	Gr273_D13	0.84
Gh546_scaffold626.1	Gr268_D13	0.81
Gh546_scaffold626.1	Gr269_D13	0.81
Gh546_scaffold626.1	Gr270_D13	0.84
Gh546_scaffold626.1	Gr273_D13	0.91
Gh548_scaffold626.1	Gr267_D13	0.8
Gh548_scaffold626.1	Gr268_D13	0.84
Gh548_scaffold626.1	Gr269_D13	0.88
Gh548_scaffold626.1	Gr270_D13	0.87
Gh548_scaffold626.1	Gr273_D13	0.87
Gh549_scaffold626.1	Gr267_D13	0.82
Gh549_scaffold626.1	Gr268_D13	0.86
Gh549_scaffold626.1	Gr269_D13	0.9
Gh549_scaffold626.1	Gr270_D13	0.89
Gh549_scaffold626.1	Gr271_D13	0.86
Gh549_scaffold626.1	Gr273_D13	0.9
Gh550_scaffold626.1	Gr267_D13	0.81
Gh550_scaffold626.1	Gr268_D13	0.88
Gh550_scaffold626.1	Gr269_D13	0.89
Gh550_scaffold626.1	Gr270_D13	0.88
Gh550_scaffold626.1	Gr273_D13	0.86
Gh551_scaffold626.1	Gr267_D13	0.81
Gh551_scaffold626.1	Gr268_D13	0.87
Gh551_scaffold626.1	Gr269_D13	0.97
Gh551_scaffold626.1	Gr270_D13	0.9
Gh551_scaffold626.1	Gr273_D13	0.87
Gh552_scaffold626.1	Gr267_D13	0.87
Gh552_scaffold626.1	Gr268_D13	0.9
Gh552_scaffold626.1	Gr269_D13	0.91
Gh552_scaffold626.1	Gr270_D13	0.9
Gh552_scaffold626.1	Gr273_D13	0.87
Gh553_scaffold626.1	Gr267_D13	0.83
Gh553_scaffold626.1	Gr268_D13	0.81
Gh553_scaffold626.1	Gr269_D13	0.81
Gh553_scaffold626.1	Gr270_D13	0.81
Gh553_scaffold626.1	Gr273_D13	0.81
Gh554_scaffold626.1	Gr267_D13	0.8
Gh554_scaffold626.1	Gr268_D13	0.81
Gh554_scaffold626.1	Gr269_D13	0.84
Gh554_scaffold626.1	Gr270_D13	0.82
Gh554_scaffold626.1	Gr273_D13	0.82
Gh555_scaffold7236.1	Gr193_D08	0.83
Gh555_scaffold7236.1	Gr195_D08	0.84
Gh556_scaffold732.1	Gr231_D11	0.99
Gh556_scaffold732.1	Gr352_scaffold495	0.95
Gh557_scaffold743.1	Gr215_D09	0.95
Gh557_scaffold743.1	Gr216_D09	0.94
Gh557_scaffold743.1	Gr217_D09	0.95
Gh557_scaffold743.1	Gr218_D09	0.95
Gh557_scaffold743.1	Gr219_D09	0.94
Gh557_scaffold743.1	Gr220_D09	0.92
Gh557_scaffold743.1	Gr221_D09	0.96
Gh557_scaffold743.1	Gr289_scaffold339	0.81
Gh558_scaffold743.1	Gr215_D09	0.86
Gh558_scaffold743.1	Gr216_D09	0.87
Gh558_scaffold743.1	Gr217_D09	0.87
Gh558_scaffold743.1	Gr218_D09	0.8
Gh558_scaffold743.1	Gr219_D09	0.87
Gh558_scaffold743.1	Gr220_D09	0.91
Gh558_scaffold743.1	Gr221_D09	0.89
Gh559_scaffold743.1	Gr319_scaffold432	0.81
Gh559_scaffold743.1	Gr320_scaffold432	0.81
Gh560_scaffold743.1	Gr319_scaffold432	0.86
Gh560_scaffold743.1	Gr320_scaffold432	0.89
Gh561_scaffold743.1	Gr319_scaffold432	0.88
Gh561_scaffold743.1	Gr320_scaffold432	0.9
Gh562_scaffold783.1	Gr192_D08	0.82
Gh562_scaffold783.1	Gr193_D08	0.83
Gh562_scaffold783.1	Gr194_D08	0.81
Gh564_scaffold783.1	Gr193_D08	0.83
Gh564_scaffold783.1	Gr195_D08	0.85
Gh566_scaffold783.1	Gr193_D08	0.85
[truncated: 33 more rows]

## Sheet: more than 90%
Gene in G.hirsutum	Gene in G.raimondii	similarity >90%
Gh003_A01	Gr158_D07	0.93
Gh003_A01	Gr307_scaffold377	0.94
Gh010_A01	Gr150_D07	0.95
Gh011_A01	Gr151_D07	0.96
Gh014_A01	Gr152_D07	0.94
Gh017_A01	Gr153_D07	0.97
Gh018_A01	Gr074_D06	0.95
Gh021_A01	Gr095_D07	0.91
Gh028_A01	Gr006_D01	0.96
Gh029_A01	Gr005_D01	0.95
Gh030_A01	Gr004_D01	0.97
Gh031_A01	Gr003_D01	0.93
Gh031_A01	Gr004_D01	0.94
Gh033_A01	Gr001_D01	0.95
Gh033_A01	Gr002_D01	0.98
Gh033_A01	Gr003_D01	0.93
Gh033_A01	Gr004_D01	0.97
Gh034_A01	Gr001_D01	0.91
Gh034_A01	Gr002_D01	0.96
Gh034_A01	Gr003_D01	0.91
Gh034_A01	Gr004_D01	0.93
Gh035_A01	Gr001_D01	0.97
Gh040_A02	Gr045_D02	0.93
Gh043_A02	Gr049_D02	0.95
Gh044_A02	Gr048_D02	0.99
Gh045_A02	Gr033_D02	0.98
Gh046_A02	Gr068_D05	0.99
Gh047_A02	Gr069_D05	0.96
Gh048_A03	Gr215_D09	0.93
Gh048_A03	Gr217_D09	0.93
Gh048_A03	Gr218_D09	0.94
Gh048_A03	Gr219_D09	0.95
Gh048_A03	Gr220_D09	0.94
Gh048_A03	Gr221_D09	0.92
Gh049_A03	Gr163_D08	0.92
Gh049_A03	Gr164_D08	0.92
Gh051_A03	Gr163_D08	0.92
Gh051_A03	Gr164_D08	0.91
Gh053_A03	Gr162_D08	0.96
Gh053_A03	Gr163_D08	0.91
Gh053_A03	Gr164_D08	0.91
Gh054_A03	Gr058_D03	0.93
Gh057_A03	Gr048_D02	0.99
Gh059_A03	Gr283_scaffold278	0.9
Gh064_A04	Gr075_D06	0.93
Gh065_A04	Gr266_D13	0.97
Gh067_A04	Gr152_D07	0.97
Gh069_A04	Gr156_D07	0.96
Gh078_A05	Gr326_scaffold439	0.91
Gh084_A05	Gr057_D03	0.96
Gh085_A05	Gr215_D09	0.97
Gh085_A05	Gr217_D09	0.98
Gh085_A05	Gr218_D09	0.93
Gh085_A05	Gr219_D09	0.95
Gh085_A05	Gr220_D09	0.93
Gh085_A05	Gr221_D09	0.94
Gh091_A06	Gr095_D07	0.93
Gh094_A07	Gr161_D07	0.95
Gh095_A08	Gr197_D08	0.98
Gh096_A08	Gr197_D08	0.96
Gh097_A09	Gr204_D09	0.97
Gh098_A09	Gr205_D09	0.9
Gh102_A09	Gr205_D09	0.91
Gh105_A09	Gr205_D09	0.93
Gh106_A09	Gr205_D09	0.91
Gh107_A09	Gr205_D09	0.94
Gh107_A09	Gr206_D09	0.91
Gh107_A09	Gr208_D09	0.92
Gh108_A09	Gr207_D09	0.93
Gh109_A09	Gr205_D09	0.92
Gh115_A09	Gr199_D09	0.94
Gh117_A09	Gr277_scaffold228	0.96
Gh117_A09	Gr278_scaffold228	0.94
Gh127_A09	Gr023_D01	0.97
Gh128_A09	Gr022_D01	0.97
Gh131_A10	Gr225_D10	0.96
Gh134_A11	Gr231_D11	0.97
Gh134_A11	Gr352_scaffold495	0.95
Gh137_A11	Gr232_D11	0.92
Gh140_A12	Gr347_scaffold474	0.94
Gh143_A12	Gr342_scaffold461	0.9
Gh149_A12	Gr312_scaffold406	0.91
Gh149_A12	Gr335_scaffold461	0.91
Gh149_A12	Gr339_scaffold461	0.94
Gh149_A12	Gr343_scaffold461	0.9
Gh150_A12	Gr290_scaffold355	0.91
Gh150_A12	Gr291_scaffold355	0.91
Gh153_A12	Gr290_scaffold355	0.9
Gh154_A12	Gr290_scaffold355	0.96
Gh154_A12	Gr291_scaffold355	0.93
Gh156_A12	Gr288_scaffold333	0.96
Gh157_A12	Gr289_scaffold339	0.95
Gh160_A12	Gr308_scaffold403	0.98
Gh165_A13	Gr196_D08	0.97
Gh168_D01	Gr024_D01	0.99
Gh169_D02	Gr033_D02	0.99
Gh170_D03	Gr059_D03	0.95
Gh172_D03	Gr058_D03	0.97
Gh173_D04	Gr066_D04	0.99
Gh174_D04	Gr156_D07	0.97
Gh176_D05	Gr025_D01	0.97
Gh177_D05	Gr060_D03	0.99
Gh178_D05	Gr070_D05	0.93
Gh178_D05	Gr350_scaffold478	0.94
Gh179_D05	Gr070_D05	0.95
Gh179_D05	Gr350_scaffold478	0.94
Gh180_D05	Gr070_D05	0.98
Gh180_D05	Gr350_scaffold478	0.94
Gh181_D05	Gr287_scaffold301	0.95
Gh183_D06	Gr155_D07	0.97
Gh184_D06	Gr073_D06	0.99
Gh185_D07	Gr161_D07	0.96
Gh186_D07	Gr155_D07	0.99
Gh188_D07	Gr068_D05	0.92
Gh189_D07	Gr068_D05	0.96
Gh190_D07	Gr154_D07	0.93
Gh191_D07	Gr154_D07	0.95
Gh192_D07	Gr154_D07	0.99
Gh193_D07	Gr153_D07	0.99
Gh195_D08	Gr196_D08	0.99
Gh196_D08	Gr197_D08	0.99
Gh197_D08	Gr190_D08	0.98
Gh199_D08	Gr188_D08	0.98
Gh201_D08	Gr188_D08	0.98
Gh203_D08	Gr189_D08	0.94
Gh207_D09	Gr226_D10	0.99
Gh208_D09	Gr227_D10	1
Gh210_D09	Gr319_scaffold432	0.99
Gh211_D09	Gr213_D09	0.98
Gh213_D09	Gr290_scaffold355	0.93
Gh213_D09	Gr291_scaffold355	0.94
Gh213_D09	Gr355_scaffold527	0.91
Gh216_D09	Gr209_D09	0.93
Gh216_D09	Gr311_scaffold406	0.93
Gh216_D09	Gr330_scaffold461	0.93
Gh217_D09	Gr335_scaffold461	0.91
Gh218_D09	Gr354_scaffold520	0.91
Gh219_D09	Gr311_scaffold406	0.92
Gh220_D09	Gr211_D09	0.92
Gh222_D09	Gr316_scaffold406	0.92
Gh222_D09	Gr331_scaffold461	0.9
Gh222_D09	Gr335_scaffold461	0.93
Gh222_D09	Gr343_scaffold461	0.93
Gh223_D09	Gr316_scaffold406	0.96
Gh223_D09	Gr335_scaffold461	0.91
Gh224_D09	Gr311_scaffold406	0.94
Gh224_D09	Gr330_scaffold461	0.93
Gh224_D09	Gr338_scaffold461	0.9
Gh225_D09	Gr316_scaffold406	0.91
Gh225_D09	Gr317_scaffold406	0.91
Gh225_D09	Gr335_scaffold461	0.91
Gh228_D09	Gr335_scaffold461	0.91
Gh229_D09	Gr211_D09	0.92
Gh229_D09	Gr335_scaffold461	0.93
Gh229_D09	Gr343_scaffold461	0.91
Gh230_D09	Gr312_scaffold406	0.98
Gh231_D09	Gr313_scaffold406	0.96
Gh235_D09	Gr311_scaffold406	0.94
Gh236_D09	Gr335_scaffold461	0.91
Gh237_D09	Gr313_scaffold406	0.94
Gh239_D09	Gr318_scaffold406	0.97
Gh241_D09	Gr211_D09	0.92
Gh241_D09	Gr331_scaffold461	0.98
Gh241_D09	Gr335_scaffold461	0.91
Gh243_D09	Gr333_scaffold461	0.98
Gh243_D09	Gr335_scaffold461	0.91
Gh244_D09	Gr334_scaffold461	0.91
Gh244_D09	Gr335_scaffold461	0.92
Gh247_D09	Gr214_D09	0.93
Gh247_D09	Gr316_scaffold406	0.91
Gh247_D09	Gr317_scaffold406	0.93
Gh248_D09	Gr211_D09	0.91
Gh248_D09	Gr316_scaffold406	0.91
Gh248_D09	Gr331_scaffold461	0.92
Gh248_D09	Gr335_scaffold461	1
Gh248_D09	Gr339_scaffold461	0.91
Gh248_D09	Gr343_scaffold461	0.93
Gh249_D09	Gr211_D09	0.91
Gh249_D09	Gr316_scaffold406	0.91
Gh249_D09	Gr331_scaffold461	0.92
Gh249_D09	Gr335_scaffold461	1
Gh249_D09	Gr339_scaffold461	0.91
Gh249_D09	Gr343_scaffold461	0.93
Gh250_D09	Gr335_scaffold461	0.92
Gh250_D09	Gr337_scaffold461	0.92
Gh251_D09	Gr311_scaffold406	0.95
Gh251_D09	Gr339_scaffold461	0.9
Gh252_D09	Gr340_scaffold461	0.95
Gh256_D09	Gr363_scaffold555	0.91
Gh257_D09	Gr290_scaffold355	0.96
Gh257_D09	Gr291_scaffold355	0.97
Gh258_D09	Gr290_scaffold355	0.92
Gh258_D09	Gr291_scaffold355	0.92
Gh259_D09	Gr290_scaffold355	0.95
Gh259_D09	Gr291_scaffold355	0.93
Gh262_D09	Gr290_scaffold355	0.94
Gh262_D09	Gr291_scaffold355	0.92
Gh263_D09	Gr290_scaffold355	0.95
Gh263_D09	Gr291_scaffold355	0.94
Gh263_D09	Gr355_scaffold527	0.91
Gh264_D09	Gr290_scaffold355	0.9
Gh265_D09	Gr290_scaffold355	0.94
Gh265_D09	Gr291_scaffold355	0.98
Gh266_D09	Gr290_scaffold355	0.97
Gh266_D09	Gr291_scaffold355	0.92
Gh267_D09	Gr290_scaffold355	0.93
Gh267_D09	Gr291_scaffold355	0.93
Gh268_D09	Gr289_scaffold339	0.97
Gh270_D09	Gr281_scaffold254	0.94
Gh270_D09	Gr282_scaffold254	1
Gh271_D09	Gr281_scaffold254	0.99
Gh271_D09	Gr282_scaffold254	0.95
Gh272_D09	Gr205_D09	0.98
Gh278_D09	Gr206_D09	0.95
Gh278_D09	Gr208_D09	0.96
Gh279_D09	Gr292_scaffold365	0.95
Gh280_D09	Gr292_scaffold365	0.99
Gh281_D09	Gr203_D09	0.98
Gh282_D09	Gr280_scaffold242	0.97
Gh285_D09	Gr202_D09	0.98
Gh286_D09	Gr201_D09	0.99
Gh287_D09	Gr212_D09	0.97
Gh288_D09	Gr200_D09	0.98
Gh289_D09	Gr199_D09	0.98
Gh290_D09	Gr198_D09	0.97
Gh291_D10	Gr065_D04	0.99
Gh292_D10	Gr063_D04	0.93
Gh292_D10	Gr064_D04	0.97
Gh293_D10	Gr063_D04	0.92
Gh293_D10	Gr064_D04	0.92
Gh294_D10	Gr062_D04	0.98
Gh295_D10	Gr225_D10	0.99
Gh298_D11	Gr233_D11	1
Gh299_D11	Gr074_D06	0.98
Gh300_D11	Gr235_D11	0.92
Gh301_D11	Gr235_D11	0.92
Gh305_D11	Gr231_D11	0.96
Gh305_D11	Gr352_scaffold495	0.98
Gh306_D13	Gr275_scaffold149	0.99
Gh310_D13	Gr056_D03	0.97
Gh311_D13	Gr274_scaffold132	0.97
Gh314_scaffold10515.1	Gr165_D08	0.94
Gh316_scaffold1080.1	Gr238_D11	0.95
Gh320_scaffold1088.1	Gr176_D08	0.9
Gh320_scaffold1088.1	Gr179_D08	0.93
Gh322_scaffold1088.1	Gr176_D08	0.91
Gh323_scaffold1088.1	Gr175_D08	0.92
Gh324_scaffold1088.1	Gr173_D08	0.99
Gh326_scaffold1088.1	Gr160_D07	0.91
Gh326_scaffold1088.1	Gr162_D08	0.92
Gh326_scaffold1088.1	Gr163_D08	0.92
Gh326_scaffold1088.1	Gr164_D08	0.92
Gh328_scaffold1088.1	Gr171_D08	0.99
Gh329_scaffold1088.1	Gr170_D08	0.99
Gh330_scaffold1088.1	Gr170_D08	0.95
Gh332_scaffold1088.1	Gr168_D08	0.97
Gh333_scaffold1088.1	Gr170_D08	0.91
Gh334_scaffold1088.1	Gr163_D08	0.91
Gh334_scaffold1088.1	Gr164_D08	0.91
Gh334_scaffold1088.1	Gr166_D08	0.99
Gh336_scaffold1088.1	Gr162_D08	0.96
Gh336_scaffold1088.1	Gr163_D08	0.93
Gh336_scaffold1088.1	Gr164_D08	0.93
Gh337_scaffold1088.1	Gr160_D07	0.9
Gh337_scaffold1088.1	Gr163_D08	0.92
Gh337_scaffold1088.1	Gr164_D08	0.92
Gh338_scaffold1088.1	Gr160_D07	0.96
Gh338_scaffold1088.1	Gr166_D08	0.91
Gh341_scaffold1227.1	Gr255_D11	0.98
Gh343_scaffold1227.1	Gr250_D11	0.95
Gh343_scaffold1227.1	Gr251_D11	0.93
Gh343_scaffold1227.1	Gr252_D11	0.96
Gh344_scaffold1227.1	Gr250_D11	0.98
Gh344_scaffold1227.1	Gr251_D11	0.93
Gh344_scaffold1227.1	Gr252_D11	0.96
Gh345_scaffold1227.1	Gr251_D11	0.91
Gh345_scaffold1227.1	Gr252_D11	0.98
Gh346_scaffold1227.1	Gr251_D11	0.93
Gh346_scaffold1227.1	Gr252_D11	0.96
Gh347_scaffold1227.1	Gr251_D11	0.93
Gh347_scaffold1227.1	Gr252_D11	0.93
Gh347_scaffold1227.1	Gr253_D11	0.93
Gh348_scaffold1227.1	Gr255_D11	0.99
Gh354_scaffold1346.1	Gr176_D08	0.92
Gh358_scaffold1346.1	Gr170_D08	0.92
Gh359_scaffold1346.1	Gr168_D08	0.94
Gh362_scaffold1346.1	Gr171_D08	0.93
Gh364_scaffold1346.1	Gr173_D08	0.95
Gh368_scaffold1346.1	Gr175_D08	0.91
Gh374_scaffold154.1	Gr057_D03	0.99
Gh379_scaffold1588.1	Gr060_D03	0.97
Gh380_scaffold1611.1	Gr248_D11	0.93
Gh382_scaffold171.1	Gr005_D01	0.95
Gh384_scaffold171.1	Gr004_D01	0.9
Gh386_scaffold178.1	Gr279_scaffold228	0.95
Gh393_scaffold1852.1	Gr010_D01	0.92
Gh395_scaffold1852.1	Gr011_D01	0.92
Gh397_scaffold1852.1	Gr013_D01	0.96
Gh398_scaffold1852.1	Gr014_D01	0.94
Gh399_scaffold1852.1	Gr015_D01	0.9
Gh413_scaffold235.1	Gr034_D02	0.97
Gh416_scaffold235.1	Gr036_D02	0.9
Gh418_scaffold235.1	Gr036_D02	0.97
Gh422_scaffold235.1	Gr038_D02	0.95
Gh423_scaffold235.1	Gr039_D02	0.96
Gh429_scaffold246.1	Gr025_D01	0.98
Gh430_scaffold251.1	Gr076_D06	0.92
Gh431_scaffold2538.1	Gr266_D13	0.94
Gh436_scaffold2660.1	Gr186_D08	0.96
Gh437_scaffold2667.1	Gr220_D09	0.92
Gh438_scaffold2682.1	Gr143_D07	0.97
Gh439_scaffold269.1	Gr283_scaffold278	1
Gh442_scaffold280.1	Gr194_D08	0.93
Gh447_scaffold290.1	Gr321_scaffold439	0.97
Gh447_scaffold290.1	Gr322_scaffold439	0.97
Gh447_scaffold290.1	Gr323_scaffold439	0.95
Gh447_scaffold290.1	Gr326_scaffold439	0.91
Gh448_scaffold290.1	Gr284_scaffold298	0.9
Gh448_scaffold290.1	Gr286_scaffold298	0.9
Gh448_scaffold290.1	Gr323_scaffold439	0.9
Gh448_scaffold290.1	Gr324_scaffold439	0.91
Gh448_scaffold290.1	Gr326_scaffold439	0.91
Gh448_scaffold290.1	Gr327_scaffold439	0.93
Gh449_scaffold290.1	Gr325_scaffold439	0.99
Gh450_scaffold290.1	Gr323_scaffold439	0.91
Gh450_scaffold290.1	Gr326_scaffold439	0.91
Gh450_scaffold290.1	Gr327_scaffold439	0.93
Gh451_scaffold290.1	Gr326_scaffold439	0.93
Gh451_scaffold290.1	Gr327_scaffold439	0.96
Gh455_scaffold3010.1	Gr108_D07	0.94
Gh459_scaffold306.1	Gr063_D04	0.92
Gh459_scaffold306.1	Gr064_D04	0.92
Gh460_scaffold306.1	Gr062_D04	0.92
Gh461_scaffold3109.1	Gr308_scaffold403	1
Gh462_scaffold326.1	Gr084_D07	0.92
Gh464_scaffold326.1	Gr083_D07	1
Gh465_scaffold326.1	Gr080_D07	0.99
Gh465_scaffold326.1	Gr081_D07	0.97
Gh465_scaffold326.1	Gr082_D07	1
Gh466_scaffold326.1	Gr080_D07	0.98
Gh466_scaffold326.1	Gr081_D07	0.99
Gh466_scaffold326.1	Gr082_D07	0.95
Gh467_scaffold326.1	Gr080_D07	0.99
Gh467_scaffold326.1	Gr081_D07	0.97
Gh467_scaffold326.1	Gr082_D07	0.95
Gh468_scaffold326.1	Gr079_D07	0.99
Gh470_scaffold326.1	Gr347_scaffold474	1
Gh471_scaffold3291.1	Gr202_D09	0.95
Gh473_scaffold3428.1	Gr223_D10	0.94
Gh474_scaffold3428.1	Gr224_D10	0.96
Gh485_scaffold3883.1	Gr224_D10	0.98
Gh486_scaffold3883.1	Gr223_D10	0.98
Gh495_scaffold3884.1	Gr191_D08	0.98
Gh496_scaffold3901.1	Gr076_D06	0.92
Gh497_scaffold4221.1	Gr287_scaffold301	0.97
Gh500_scaffold4390.1	Gr080_D07	0.94
Gh500_scaffold4390.1	Gr081_D07	0.94
Gh500_scaffold4390.1	Gr082_D07	0.93
Gh504_scaffold4400.1	Gr143_D07	0.99
Gh512_scaffold516.1	Gr227_D10	0.98
Gh515_scaffold5302.1	Gr238_D11	0.92
Gh516_scaffold5401.1	Gr096_D07	0.94
Gh517_scaffold56.1	Gr114_D07	0.96
Gh519_scaffold56.1	Gr114_D07	0.95
Gh520_scaffold56.1	Gr114_D07	0.95
Gh521_scaffold56.1	Gr113_D07	0.93
Gh522_scaffold56.1	Gr112_D07	0.94
Gh524_scaffold56.1	Gr112_D07	0.96
Gh526_scaffold56.1	Gr112_D07	0.95
Gh527_scaffold56.1	Gr111_D07	0.95
Gh529_scaffold56.1	Gr110_D07	0.94
Gh530_scaffold56.1	Gr109_D07	0.92
Gh531_scaffold56.1	Gr108_D07	0.99
Gh538_scaffold56.1	Gr181_D08	0.9
Gh540_scaffold56.1	Gr180_D08	0.93
Gh541_scaffold5811.1	Gr012_D01	0.92
Gh544_scaffold613.1	Gr262_D11	0.98
Gh546_scaffold626.1	Gr273_D13	0.91
Gh551_scaffold626.1	Gr269_D13	0.97
Gh551_scaffold626.1	Gr270_D13	0.9
Gh552_scaffold626.1	Gr269_D13	0.91
Gh552_scaffold626.1	Gr270_D13	0.9
Gh556_scaffold732.1	Gr231_D11	0.99
Gh556_scaffold732.1	Gr352_scaffold495	0.95
Gh557_scaffold743.1	Gr215_D09	0.95
Gh557_scaffold743.1	Gr216_D09	0.94
Gh557_scaffold743.1	Gr217_D09	0.95
Gh557_scaffold743.1	Gr218_D09	0.95
Gh557_scaffold743.1	Gr219_D09	0.94
Gh557_scaffold743.1	Gr220_D09	0.92
Gh557_scaffold743.1	Gr221_D09	0.96
Gh558_scaffold743.1	Gr220_D09	0.91
Gh567_scaffold783.1	Gr191_D08	0.95
Gh568_scaffold783.1	Gr193_D08	0.91
Gh571_scaffold866.1	Gr151_D07	0.99
Gh572_scaffold866.1	Gr150_D07	0.99
Gh573_scaffold866.1	Gr149_D07	0.9
Gh574_scaffold866.1	Gr146_D07	0.93
Gh574_scaffold866.1	Gr147_D07	0.92
Gh575_scaffold866.1	Gr145_D07	0.91
Gh575_scaffold866.1	Gr146_D07	0.92
Gh575_scaffold866.1	Gr147_D07	0.94
Gh576_scaffold866.1	Gr145_D07	0.97
Gh577_scaffold866.1	Gr144_D07	0.95
Gh586_scaffold910.1	Gr063_D04	0.93
Gh586_scaffold910.1	Gr064_D04	0.95
Gh587_scaffold910.1	Gr065_D04	0.95
Gh588_scaffold968.1	Gr190_D08	0.97
