# Supplementary material for: Genome-wide comparative analysis of NBS-encoding genes in four Gossypium species
Source: BMC Genomics. 2017 Apr 12;18:292. doi: 10.1186/s12864-017-3682-x (PMC5388996; doi:10.1186/s12864-017-3682-x)
Supplement: Supplementary file 7 — The amino acid sequence similarity between G. arboretum NBS genes and G. barbadense NBS genes. (XLS 1475 kb) [file 12864_2017_3682_MOESM7_ESM.xls]

## Sheet: more than 30%
Gene in G.barbadense	Gene in G.arboreum	similarity >30%
Gb001_A01	Ga104_A07	0.8
Gb001_A01	Ga138_A08	0.46
Gb001_A01	Ga139_A08	0.45
Gb001_A01	Ga140_A08	0.48
Gb001_A01	Ga141_A08	0.46
Gb001_A01	Ga142_A08	0.45
Gb001_A01	Ga143_A08	0.42
Gb001_A01	Ga144_A08	0.46
Gb001_A01	Ga146_A08	0.44
Gb001_A01	Ga147_A08	0.44
Gb001_A01	Ga148_A08	0.45
Gb001_A01	Ga172_A09	0.49
Gb001_A01	Ga230_A12	0.46
Gb001_A01	Ga231_A12	0.43
Gb001_A01	Ga150_A08	0.34
Gb001_A01	Ga181_A10	0.33
Gb002_A01	Ga104_A07	0.79
Gb002_A01	Ga138_A08	0.48
Gb002_A01	Ga139_A08	0.46
Gb002_A01	Ga140_A08	0.49
Gb002_A01	Ga141_A08	0.47
Gb002_A01	Ga142_A08	0.45
Gb002_A01	Ga143_A08	0.43
Gb002_A01	Ga144_A08	0.47
Gb002_A01	Ga146_A08	0.45
Gb002_A01	Ga147_A08	0.44
Gb002_A01	Ga148_A08	0.45
Gb002_A01	Ga172_A09	0.49
Gb002_A01	Ga230_A12	0.46
Gb002_A01	Ga231_A12	0.44
Gb002_A01	Ga150_A08	0.34
Gb002_A01	Ga181_A10	0.32
Gb003_A01	Ga104_A07	0.72
Gb003_A01	Ga138_A08	0.42
Gb003_A01	Ga139_A08	0.42
Gb003_A01	Ga140_A08	0.45
Gb003_A01	Ga141_A08	0.43
Gb003_A01	Ga142_A08	0.41
Gb003_A01	Ga143_A08	0.45
Gb003_A01	Ga144_A08	0.42
Gb003_A01	Ga146_A08	0.42
Gb003_A01	Ga147_A08	0.42
Gb003_A01	Ga148_A08	0.43
Gb003_A01	Ga172_A09	0.46
Gb003_A01	Ga230_A12	0.43
Gb003_A01	Ga150_A08	0.31
Gb003_A01	Ga181_A10	0.31
Gb003_A01	Ga231_A12	0.33
Gb004_A01	Ga104_A07	0.83
Gb004_A01	Ga172_A09	0.51
Gb004_A01	Ga139_A08	0.45
Gb004_A01	Ga141_A08	0.45
Gb004_A01	Ga143_A08	0.44
Gb004_A01	Ga144_A08	0.44
Gb004_A01	Ga147_A08	0.47
Gb004_A01	Ga148_A08	0.46
Gb004_A01	Ga230_A12	0.46
Gb004_A01	Ga231_A12	0.42
Gb004_A01	Ga150_A08	0.35
Gb004_A01	Ga181_A10	0.3
Gb005_A01	Ga104_A07	0.74
Gb005_A01	Ga139_A08	0.5
Gb005_A01	Ga140_A08	0.52
Gb005_A01	Ga141_A08	0.52
Gb005_A01	Ga144_A08	0.52
Gb005_A01	Ga138_A08	0.5
Gb005_A01	Ga142_A08	0.47
Gb005_A01	Ga146_A08	0.45
Gb005_A01	Ga147_A08	0.46
Gb005_A01	Ga172_A09	0.49
Gb005_A01	Ga231_A12	0.47
Gb005_A01	Ga150_A08	0.35
Gb005_A01	Ga181_A10	0.33
Gb006_A01	Ga104_A07	0.78
Gb006_A01	Ga138_A08	0.46
Gb006_A01	Ga139_A08	0.47
Gb006_A01	Ga140_A08	0.49
Gb006_A01	Ga141_A08	0.48
Gb006_A01	Ga142_A08	0.45
Gb006_A01	Ga143_A08	0.46
Gb006_A01	Ga144_A08	0.47
Gb006_A01	Ga146_A08	0.45
Gb006_A01	Ga147_A08	0.45
Gb006_A01	Ga148_A08	0.49
Gb006_A01	Ga172_A09	0.49
Gb006_A01	Ga230_A12	0.48
Gb006_A01	Ga231_A12	0.45
Gb006_A01	Ga150_A08	0.34
Gb006_A01	Ga181_A10	0.33
Gb007_A01	Ga104_A07	0.97
Gb007_A01	Ga140_A08	0.5
Gb007_A01	Ga138_A08	0.49
Gb007_A01	Ga139_A08	0.48
Gb007_A01	Ga141_A08	0.49
Gb007_A01	Ga142_A08	0.46
Gb007_A01	Ga143_A08	0.44
Gb007_A01	Ga144_A08	0.47
Gb007_A01	Ga146_A08	0.46
Gb007_A01	Ga147_A08	0.45
Gb007_A01	Ga148_A08	0.47
Gb007_A01	Ga172_A09	0.48
Gb007_A01	Ga230_A12	0.48
Gb007_A01	Ga231_A12	0.46
Gb007_A01	Ga150_A08	0.35
Gb007_A01	Ga181_A10	0.34
Gb008_A01	Ga104_A07	0.97
Gb008_A01	Ga140_A08	0.5
Gb008_A01	Ga138_A08	0.49
Gb008_A01	Ga139_A08	0.48
Gb008_A01	Ga141_A08	0.49
Gb008_A01	Ga142_A08	0.46
Gb008_A01	Ga143_A08	0.44
Gb008_A01	Ga144_A08	0.47
Gb008_A01	Ga146_A08	0.46
Gb008_A01	Ga147_A08	0.45
Gb008_A01	Ga148_A08	0.47
Gb008_A01	Ga172_A09	0.48
Gb008_A01	Ga230_A12	0.48
Gb008_A01	Ga231_A12	0.46
Gb008_A01	Ga150_A08	0.35
Gb008_A01	Ga181_A10	0.34
Gb009_A01	Ga104_A07	0.72
Gb009_A01	Ga138_A08	0.42
Gb009_A01	Ga139_A08	0.43
Gb009_A01	Ga140_A08	0.49
Gb009_A01	Ga141_A08	0.46
Gb009_A01	Ga142_A08	0.41
Gb009_A01	Ga143_A08	0.43
Gb009_A01	Ga144_A08	0.44
Gb009_A01	Ga146_A08	0.43
Gb009_A01	Ga147_A08	0.42
Gb009_A01	Ga148_A08	0.48
Gb009_A01	Ga172_A09	0.45
Gb009_A01	Ga230_A12	0.48
Gb009_A01	Ga231_A12	0.42
Gb009_A01	Ga150_A08	0.33
Gb009_A01	Ga181_A10	0.3
Gb010_A01	Ga104_A07	0.74
Gb010_A01	Ga140_A08	0.52
Gb010_A01	Ga138_A08	0.48
Gb010_A01	Ga139_A08	0.46
Gb010_A01	Ga141_A08	0.47
Gb010_A01	Ga142_A08	0.46
Gb010_A01	Ga143_A08	0.43
Gb010_A01	Ga144_A08	0.47
Gb010_A01	Ga146_A08	0.46
Gb010_A01	Ga147_A08	0.44
Gb010_A01	Ga148_A08	0.48
Gb010_A01	Ga172_A09	0.48
Gb010_A01	Ga230_A12	0.47
Gb010_A01	Ga231_A12	0.45
Gb010_A01	Ga150_A08	0.34
Gb010_A01	Ga181_A10	0.33
Gb011_A01	Ga104_A07	0.83
Gb011_A01	Ga138_A08	0.44
Gb011_A01	Ga139_A08	0.44
Gb011_A01	Ga140_A08	0.47
Gb011_A01	Ga141_A08	0.45
Gb011_A01	Ga142_A08	0.41
Gb011_A01	Ga144_A08	0.43
Gb011_A01	Ga146_A08	0.41
Gb011_A01	Ga147_A08	0.42
Gb011_A01	Ga148_A08	0.47
Gb011_A01	Ga172_A09	0.47
Gb011_A01	Ga230_A12	0.45
Gb011_A01	Ga231_A12	0.42
Gb011_A01	Ga150_A08	0.31
Gb011_A01	Ga181_A10	0.3
Gb012_A01	Ga104_A07	0.74
Gb012_A01	Ga138_A08	0.5
Gb012_A01	Ga139_A08	0.49
Gb012_A01	Ga140_A08	0.49
Gb012_A01	Ga141_A08	0.5
Gb012_A01	Ga142_A08	0.47
Gb012_A01	Ga144_A08	0.49
Gb012_A01	Ga146_A08	0.44
Gb012_A01	Ga147_A08	0.44
Gb012_A01	Ga148_A08	0.47
Gb012_A01	Ga172_A09	0.48
Gb012_A01	Ga230_A12	0.49
Gb012_A01	Ga231_A12	0.46
Gb012_A01	Ga100_A07	0.31
Gb012_A01	Ga101_A07	0.32
Gb012_A01	Ga102_A07	0.31
Gb012_A01	Ga150_A08	0.37
Gb012_A01	Ga181_A10	0.34
Gb013_A01	Ga104_A07	0.8
Gb013_A01	Ga139_A08	0.43
Gb013_A01	Ga140_A08	0.45
Gb013_A01	Ga141_A08	0.44
Gb013_A01	Ga142_A08	0.4
Gb013_A01	Ga143_A08	0.42
Gb013_A01	Ga144_A08	0.45
Gb013_A01	Ga146_A08	0.5
Gb013_A01	Ga147_A08	0.45
Gb013_A01	Ga148_A08	0.46
Gb013_A01	Ga172_A09	0.5
Gb013_A01	Ga230_A12	0.46
Gb013_A01	Ga231_A12	0.44
Gb013_A01	Ga150_A08	0.35
Gb013_A01	Ga181_A10	0.32
Gb014_A01	Ga104_A07	0.78
Gb014_A01	Ga140_A08	0.51
Gb014_A01	Ga138_A08	0.5
Gb014_A01	Ga139_A08	0.48
Gb014_A01	Ga141_A08	0.49
Gb014_A01	Ga142_A08	0.47
Gb014_A01	Ga143_A08	0.44
Gb014_A01	Ga144_A08	0.46
Gb014_A01	Ga146_A08	0.46
Gb014_A01	Ga147_A08	0.46
Gb014_A01	Ga148_A08	0.46
Gb014_A01	Ga172_A09	0.47
Gb014_A01	Ga230_A12	0.46
Gb014_A01	Ga150_A08	0.34
Gb014_A01	Ga181_A10	0.33
Gb014_A01	Ga231_A12	0.37
Gb015_A01	Ga104_A07	0.76
Gb015_A01	Ga138_A08	0.45
Gb015_A01	Ga139_A08	0.43
Gb015_A01	Ga140_A08	0.48
Gb015_A01	Ga141_A08	0.45
Gb015_A01	Ga142_A08	0.44
Gb015_A01	Ga144_A08	0.42
Gb015_A01	Ga146_A08	0.44
Gb015_A01	Ga147_A08	0.42
Gb015_A01	Ga148_A08	0.43
Gb015_A01	Ga172_A09	0.45
Gb015_A01	Ga230_A12	0.42
Gb015_A01	Ga231_A12	0.41
Gb015_A01	Ga143_A08	0.36
Gb015_A01	Ga150_A08	0.33
Gb015_A01	Ga181_A10	0.31
Gb016_A01	Ga104_A07	0.79
Gb016_A01	Ga141_A08	0.5
Gb016_A01	Ga138_A08	0.49
Gb016_A01	Ga139_A08	0.49
Gb016_A01	Ga140_A08	0.49
Gb016_A01	Ga142_A08	0.47
Gb016_A01	Ga144_A08	0.49
Gb016_A01	Ga146_A08	0.46
Gb016_A01	Ga147_A08	0.46
Gb016_A01	Ga148_A08	0.49
Gb016_A01	Ga172_A09	0.49
Gb016_A01	Ga230_A12	0.47
Gb016_A01	Ga231_A12	0.47
Gb016_A01	Ga150_A08	0.36
Gb016_A01	Ga181_A10	0.34
Gb017_A01	Ga122_A07	0.98
Gb017_A01	Ga029_A04	0.51
Gb017_A01	Ga045_A04	0.52
Gb017_A01	Ga135_A08	0.53
Gb017_A01	Ga136_A08	0.52
Gb017_A01	Ga157_A09	0.52
Gb017_A01	Ga158_A09	0.52
Gb017_A01	Ga179_A10	0.51
Gb017_A01	Ga088_A06	0.42
Gb017_A01	Ga180_A10	0.48
Gb017_A01	Ga200_A10	0.44
Gb017_A01	Ga203_A10	0.45
Gb017_A01	Ga216_A10	0.42
Gb017_A01	Ga217_A10	0.42
Gb017_A01	Ga223_A10	0.45
Gb017_A01	Ga014_A03	0.5
Gb017_A01	Ga092_A06	0.46
Gb017_A01	Ga016_A03	0.46
Gb017_A01	Ga215_A10	0.49
Gb017_A01	Ga017_A03	0.42
Gb017_A01	Ga137_A08	0.43
Gb017_A01	Ga177_A10	0.3
Gb017_A01	Ga128_A07	0.3
Gb017_A01	Ga127_A07	0.3
Gb017_A01	Ga059_A04	0.31
Gb017_A01	Ga078_A05	0.31
Gb017_A01	Ga235_A12	0.31
Gb017_A01	Ga129_A07	0.31
Gb017_A01	Ga155_A09	0.32
Gb017_A01	Ga008_A02	0.32
Gb017_A01	Ga178_A10	0.32
Gb017_A01	Ga062_A04	0.32
Gb017_A01	Ga240_A13	0.33
Gb017_A01	Ga243_A13	0.33
Gb017_A01	Ga242_A13	0.33
Gb017_A01	Ga038_A04	0.33
Gb017_A01	Ga130_A07	0.33
Gb017_A01	Ga225_A11	0.33
Gb017_A01	Ga166_A09	0.33
Gb017_A01	Ga241_A13	0.34
Gb017_A01	Ga131_A07	0.34
Gb017_A01	Ga169_A09	0.34
Gb017_A01	Ga132_A07	0.35
Gb017_A01	Ga106_A07	0.36
Gb017_A01	Ga105_A07	0.37
Gb017_A01	Ga117_A07	0.37
Gb017_A01	Ga091_A06	0.39
Gb018_A01	Ga120_A07	0.64
Gb018_A01	Ga123_A07	0.67
Gb018_A01	Ga121_A07	0.69
Gb018_A01	Ga063_A04	0.49
Gb018_A01	Ga133_A07	0.49
Gb018_A01	Ga046_A04	0.33
Gb018_A01	Ga049_A04	0.38
Gb018_A01	Ga074_A05	0.34
Gb018_A01	Ga072_A04	0.33
Gb018_A01	Ga232_A12	0.33
Gb018_A01	Ga234_A12	0.33
Gb018_A01	Ga156_A09	0.34
Gb018_A01	Ga220_A10	0.34
Gb018_A01	Ga002_A01	0.36
Gb018_A01	Ga005_A01	0.36
Gb018_A01	Ga006_A01	0.36
Gb018_A01	Ga108_A07	0.36
Gb018_A01	Ga222_A10	0.36
Gb018_A01	Ga219_A10	0.36
Gb018_A01	Ga004_A01	0.37
Gb018_A01	Ga001_A01	0.38
Gb019_A01	Ga120_A07	0.71
Gb019_A01	Ga123_A07	0.75
Gb019_A01	Ga063_A04	0.55
Gb019_A01	Ga133_A07	0.52
Gb019_A01	Ga049_A04	0.43
Gb019_A01	Ga002_A01	0.41
Gb019_A01	Ga156_A09	0.41
Gb019_A01	Ga072_A04	0.4
Gb019_A01	Ga046_A04	0.38
Gb019_A01	Ga074_A05	0.38
Gb019_A01	Ga168_A09	0.31
Gb019_A01	Ga239_A13	0.31
Gb019_A01	Ga006_A01	0.36
Gb019_A01	Ga071_A04	0.37
Gb019_A01	Ga219_A10	0.37
Gb019_A01	Ga232_A12	0.38
Gb019_A01	Ga001_A01	0.38
Gb019_A01	Ga005_A01	0.38
Gb019_A01	Ga222_A10	0.38
Gb019_A01	Ga220_A10	0.38
Gb019_A01	Ga004_A01	0.39
Gb019_A01	Ga108_A07	0.39
Gb021_A01	Ga120_A07	0.68
Gb021_A01	Ga123_A07	0.69
Gb021_A01	Ga063_A04	0.56
Gb021_A01	Ga133_A07	0.58
Gb021_A01	Ga049_A04	0.44
Gb021_A01	Ga074_A05	0.43
Gb021_A01	Ga002_A01	0.46
Gb021_A01	Ga156_A09	0.47
Gb021_A01	Ga072_A04	0.42
Gb021_A01	Ga232_A12	0.44
Gb021_A01	Ga001_A01	0.46
Gb021_A01	Ga004_A01	0.47
Gb021_A01	Ga005_A01	0.45
Gb021_A01	Ga006_A01	0.42
Gb021_A01	Ga108_A07	0.45
Gb021_A01	Ga222_A10	0.44
Gb021_A01	Ga220_A10	0.43
Gb021_A01	Ga219_A10	0.44
Gb021_A01	Ga046_A04	0.39
Gb023_A01	Ga100_A07	0.97
Gb023_A01	Ga101_A07	0.83
Gb023_A01	Ga102_A07	0.9
Gb023_A01	Ga096_A07	0.76
Gb023_A01	Ga097_A07	0.8
Gb023_A01	Ga149_A08	0.56
Gb023_A01	Ga098_A07	0.47
Gb023_A01	Ga205_A10	0.44
Gb023_A01	Ga116_A07	0.38
Gb023_A01	Ga185_A10	0.31
Gb023_A01	Ga195_A10	0.31
Gb023_A01	Ga035_A04	0.32
Gb023_A01	Ga191_A10	0.32
Gb023_A01	Ga197_A10	0.32
Gb023_A01	Ga024_A04	0.36
Gb023_A01	Ga188_A10	0.36
Gb023_A01	Ga207_A10	0.36
Gb023_A01	Ga182_A10	0.37
Gb023_A01	Ga213_A10	0.37
Gb023_A01	Ga196_A10	0.39
Gb024_A01	Ga050_A04	0.66
Gb024_A01	Ga051_A04	0.66
Gb024_A01	Ga044_A04	0.54
Gb024_A01	Ga090_A06	0.49
Gb024_A01	Ga037_A04	0.31
Gb024_A01	Ga041_A04	0.35
Gb025_A01	Ga133_A07	0.99
Gb025_A01	Ga063_A04	0.54
Gb025_A01	Ga120_A07	0.44
Gb025_A01	Ga121_A07	0.5
Gb025_A01	Ga123_A07	0.49
Gb025_A01	Ga156_A09	0.4
Gb025_A01	Ga220_A10	0.42
Gb025_A01	Ga046_A04	0.35
Gb025_A01	Ga047_A04	0.32
Gb025_A01	Ga049_A04	0.32
Gb025_A01	Ga074_A05	0.32
Gb025_A01	Ga205_A10	0.3
Gb025_A01	Ga071_A04	0.3
Gb025_A01	Ga232_A12	0.31
Gb025_A01	Ga219_A10	0.34
Gb025_A01	Ga001_A01	0.35
Gb025_A01	Ga004_A01	0.35
Gb025_A01	Ga005_A01	0.35
Gb025_A01	Ga222_A10	0.35
Gb025_A01	Ga002_A01	0.36
Gb025_A01	Ga069_A04	0.36
Gb025_A01	Ga006_A01	0.36
Gb025_A01	Ga108_A07	0.36
Gb025_A01	Ga234_A12	0.38
Gb026_A01	Ga133_A07	0.99
Gb026_A01	Ga063_A04	0.54
Gb026_A01	Ga120_A07	0.44
Gb026_A01	Ga121_A07	0.5
Gb026_A01	Ga123_A07	0.49
Gb026_A01	Ga156_A09	0.4
Gb026_A01	Ga220_A10	0.42
Gb026_A01	Ga046_A04	0.35
Gb026_A01	Ga047_A04	0.32
Gb026_A01	Ga049_A04	0.32
Gb026_A01	Ga074_A05	0.32
Gb026_A01	Ga205_A10	0.3
Gb026_A01	Ga071_A04	0.3
Gb026_A01	Ga232_A12	0.31
Gb026_A01	Ga219_A10	0.34
Gb026_A01	Ga001_A01	0.35
Gb026_A01	Ga004_A01	0.35
Gb026_A01	Ga005_A01	0.35
Gb026_A01	Ga222_A10	0.35
Gb026_A01	Ga002_A01	0.36
Gb026_A01	Ga069_A04	0.36
Gb026_A01	Ga006_A01	0.36
Gb026_A01	Ga108_A07	0.36
Gb026_A01	Ga234_A12	0.38
Gb027_A01	Ga134_A07	0.99
Gb027_A01	Ga082_A06	0.48
Gb027_A01	Ga053_A04	0.32
Gb028_A01	Ga134_A07	0.99
Gb028_A01	Ga082_A06	0.48
Gb028_A01	Ga053_A04	0.32
Gb029_A01	Ga124_A07	0.99
Gb029_A01	Ga176_A10	0.82
Gb029_A01	Ga238_A12	0.34
Gb030_A01	Ga124_A07	1
Gb030_A01	Ga176_A10	0.82
Gb030_A01	Ga238_A12	0.34
Gb031_A02	Ga079_A05	0.97
Gb031_A02	Ga080_A05	0.97
Gb031_A02	Ga125_A07	0.63
Gb031_A02	Ga126_A07	0.65
Gb031_A02	Ga127_A07	0.64
Gb031_A02	Ga128_A07	0.61
Gb031_A02	Ga129_A07	0.63
Gb031_A02	Ga235_A12	0.65
Gb031_A02	Ga236_A12	0.66
Gb031_A02	Ga078_A05	0.41
Gb031_A02	Ga166_A09	0.44
Gb031_A02	Ga014_A03	0.31
Gb031_A02	Ga088_A06	0.32
Gb031_A02	Ga217_A10	0.32
Gb031_A02	Ga223_A10	0.33
Gb031_A02	Ga241_A13	0.3
Gb031_A02	Ga243_A13	0.31
Gb031_A02	Ga242_A13	0.31
Gb031_A02	Ga038_A04	0.31
Gb031_A02	Ga062_A04	0.31
Gb031_A02	Ga169_A09	0.31
Gb031_A02	Ga008_A02	0.32
Gb031_A02	Ga163_A09	0.32
Gb031_A02	Ga061_A04	0.32
Gb031_A02	Ga171_A09	0.33
Gb031_A02	Ga106_A07	0.33
Gb031_A02	Ga154_A08	0.33
Gb031_A02	Ga204_A10	0.33
Gb031_A02	Ga155_A09	0.34
Gb031_A02	Ga170_A09	0.34
Gb031_A02	Ga117_A07	0.34
Gb031_A02	Ga105_A07	0.35
Gb032_A02	Ga078_A05	0.93
Gb032_A02	Ga166_A09	0.63
Gb032_A02	Ga235_A12	0.41
Gb032_A02	Ga236_A12	0.42
Gb032_A02	Ga079_A05	0.32
Gb032_A02	Ga080_A05	0.35
Gb032_A02	Ga088_A06	0.33
Gb032_A02	Ga125_A07	0.36
Gb032_A02	Ga126_A07	0.39
Gb032_A02	Ga127_A07	0.4
Gb032_A02	Ga128_A07	0.38
Gb032_A02	Ga129_A07	0.39
Gb032_A02	Ga180_A10	0.3
Gb033_A02	Ga076_A05	0.98
Gb033_A02	Ga077_A05	0.98
Gb033_A02	Ga088_A06	0.31
Gb034_A02	Ga076_A05	0.99
Gb034_A02	Ga077_A05	0.99
Gb035_A02	Ga075_A05	0.95
Gb036_A02	Ga106_A07	0.41
Gb036_A02	Ga117_A07	0.41
Gb036_A02	Ga169_A09	0.33
Gb036_A02	Ga240_A13	0.32
Gb036_A02	Ga241_A13	0.32
Gb036_A02	Ga243_A13	0.32
Gb037_A02	Ga008_A02	0.99
Gb037_A02	Ga105_A07	0.52
Gb037_A02	Ga106_A07	0.5
Gb037_A02	Ga117_A07	0.51
Gb037_A02	Ga019_A04	0.36
Gb037_A02	Ga038_A04	0.39
Gb037_A02	Ga062_A04	0.3
Gb037_A02	Ga088_A06	0.36
Gb037_A02	Ga126_A07	0.34
Gb037_A02	Ga163_A09	0.34
Gb037_A02	Ga169_A09	0.3
Gb037_A02	Ga178_A10	0.37
Gb037_A02	Ga180_A10	0.33
Gb037_A02	Ga240_A13	0.38
Gb037_A02	Ga241_A13	0.39
Gb037_A02	Ga242_A13	0.39
Gb037_A02	Ga243_A13	0.4
Gb039_A03	Ga125_A07	0.78
Gb039_A03	Ga126_A07	0.75
Gb039_A03	Ga236_A12	0.7
Gb039_A03	Ga127_A07	0.67
Gb039_A03	Ga128_A07	0.61
Gb039_A03	Ga129_A07	0.67
Gb039_A03	Ga235_A12	0.69
Gb039_A03	Ga079_A05	0.6
Gb039_A03	Ga080_A05	0.57
Gb039_A03	Ga078_A05	0.41
Gb039_A03	Ga166_A09	0.42
Gb039_A03	Ga088_A06	0.32
Gb039_A03	Ga107_A07	0.3
Gb039_A03	Ga038_A04	0.3
Gb039_A03	Ga154_A08	0.32
Gb039_A03	Ga061_A04	0.32
Gb039_A03	Ga204_A10	0.34
Gb040_A03	Ga125_A07	0.78
Gb040_A03	Ga126_A07	0.75
Gb040_A03	Ga236_A12	0.7
Gb040_A03	Ga127_A07	0.67
Gb040_A03	Ga128_A07	0.61
Gb040_A03	Ga129_A07	0.67
Gb040_A03	Ga235_A12	0.69
Gb040_A03	Ga079_A05	0.6
Gb040_A03	Ga080_A05	0.57
Gb040_A03	Ga078_A05	0.41
Gb040_A03	Ga166_A09	0.42
Gb040_A03	Ga088_A06	0.32
Gb040_A03	Ga107_A07	0.3
Gb040_A03	Ga038_A04	0.3
Gb040_A03	Ga154_A08	0.32
Gb040_A03	Ga061_A04	0.32
Gb040_A03	Ga204_A10	0.34
Gb041_A04	Ga061_A04	0.81
Gb041_A04	Ga059_A04	0.77
Gb041_A04	Ga062_A04	0.76
Gb041_A04	Ga169_A09	0.43
Gb041_A04	Ga204_A10	0.46
Gb041_A04	Ga088_A06	0.34
Gb041_A04	Ga125_A07	0.32
Gb041_A04	Ga126_A07	0.33
Gb041_A04	Ga180_A10	0.33
Gb041_A04	Ga202_A10	0.31
Gb041_A04	Ga008_A02	0.3
Gb041_A04	Ga105_A07	0.31
Gb041_A04	Ga106_A07	0.32
Gb041_A04	Ga117_A07	0.32
Gb041_A04	Ga164_A09	0.34
Gb041_A04	Ga154_A08	0.35
Gb041_A04	Ga038_A04	0.38
Gb041_A04	Ga107_A07	0.39
Gb042_A04	Ga059_A04	0.72
Gb042_A04	Ga062_A04	0.74
Gb042_A04	Ga169_A09	0.4
Gb042_A04	Ga204_A10	0.44
Gb042_A04	Ga080_A05	0.3
Gb042_A04	Ga088_A06	0.33
Gb042_A04	Ga126_A07	0.34
Gb042_A04	Ga180_A10	0.31
Gb042_A04	Ga216_A10	0.3
Gb042_A04	Ga105_A07	0.31
Gb042_A04	Ga106_A07	0.31
Gb042_A04	Ga117_A07	0.32
Gb042_A04	Ga038_A04	0.37
Gb043_A04	Ga178_A10	0.97
Gb043_A04	Ga240_A13	0.61
Gb043_A04	Ga241_A13	0.62
Gb043_A04	Ga242_A13	0.62
Gb043_A04	Ga243_A13	0.63
Gb043_A04	Ga154_A08	0.65
Gb043_A04	Ga163_A09	0.63
Gb043_A04	Ga164_A09	0.55
Gb043_A04	Ga038_A04	0.38
Gb043_A04	Ga061_A04	0.34
Gb043_A04	Ga062_A04	0.3
Gb043_A04	Ga088_A06	0.36
Gb043_A04	Ga091_A06	0.33
Gb043_A04	Ga126_A07	0.3
Gb043_A04	Ga130_A07	0.33
Gb043_A04	Ga131_A07	0.31
Gb043_A04	Ga132_A07	0.31
Gb043_A04	Ga169_A09	0.31
Gb043_A04	Ga204_A10	0.36
Gb043_A04	Ga217_A10	0.3
Gb043_A04	Ga225_A11	0.32
Gb043_A04	Ga008_A02	0.35
Gb043_A04	Ga107_A07	0.36
Gb043_A04	Ga106_A07	0.38
Gb043_A04	Ga105_A07	0.39
Gb043_A04	Ga117_A07	0.39
Gb043_A04	Ga018_A04	0.39
Gb043_A04	Ga019_A04	0.39
Gb044_A04	Ga178_A10	0.9
Gb044_A04	Ga154_A08	0.65
Gb044_A04	Ga240_A13	0.55
Gb044_A04	Ga241_A13	0.56
Gb044_A04	Ga242_A13	0.56
Gb044_A04	Ga243_A13	0.57
Gb044_A04	Ga163_A09	0.56
Gb044_A04	Ga164_A09	0.55
Gb044_A04	Ga018_A04	0.4
Gb044_A04	Ga038_A04	0.37
Gb044_A04	Ga061_A04	0.34
Gb044_A04	Ga062_A04	0.31
Gb044_A04	Ga088_A06	0.32
Gb044_A04	Ga130_A07	0.35
Gb044_A04	Ga131_A07	0.33
Gb044_A04	Ga132_A07	0.36
Gb044_A04	Ga169_A09	0.32
Gb044_A04	Ga204_A10	0.36
Gb044_A04	Ga225_A11	0.34
Gb044_A04	Ga008_A02	0.35
Gb044_A04	Ga107_A07	0.36
Gb044_A04	Ga105_A07	0.37
Gb044_A04	Ga106_A07	0.37
Gb044_A04	Ga117_A07	0.37
Gb045_A04	Ga181_A10	0.89
Gb045_A04	Ga104_A07	0.31
Gb045_A04	Ga147_A08	0.32
Gb045_A04	Ga146_A08	0.35
Gb045_A04	Ga143_A08	0.35
Gb045_A04	Ga144_A08	0.35
Gb045_A04	Ga139_A08	0.36
Gb045_A04	Ga141_A08	0.36
Gb045_A04	Ga230_A12	0.36
Gb045_A04	Ga142_A08	0.37
Gb045_A04	Ga148_A08	0.37
Gb045_A04	Ga138_A08	0.38
Gb045_A04	Ga140_A08	0.38
Gb046_A04	Ga181_A10	0.82
Gb046_A04	Ga104_A07	0.3
Gb046_A04	Ga147_A08	0.31
Gb046_A04	Ga231_A12	0.31
Gb046_A04	Ga146_A08	0.32
Gb046_A04	Ga148_A08	0.32
Gb046_A04	Ga141_A08	0.33
Gb046_A04	Ga140_A08	0.34
Gb046_A04	Ga139_A08	0.34
Gb046_A04	Ga142_A08	0.35
Gb046_A04	Ga144_A08	0.35
Gb046_A04	Ga230_A12	0.35
Gb046_A04	Ga138_A08	0.37
Gb047_A04	Ga181_A10	0.91
Gb047_A04	Ga104_A07	0.31
Gb047_A04	Ga147_A08	0.32
Gb047_A04	Ga231_A12	0.32
Gb047_A04	Ga146_A08	0.34
Gb047_A04	Ga144_A08	0.36
Gb047_A04	Ga142_A08	0.37
Gb047_A04	Ga139_A08	0.38
Gb047_A04	Ga141_A08	0.38
Gb047_A04	Ga143_A08	0.38
Gb047_A04	Ga230_A12	0.38
Gb047_A04	Ga138_A08	0.39
Gb047_A04	Ga140_A08	0.39
Gb047_A04	Ga148_A08	0.39
Gb048_A04	Ga135_A08	0.88
Gb048_A04	Ga136_A08	0.86
Gb048_A04	Ga179_A10	0.98
Gb048_A04	Ga029_A04	0.74
Gb048_A04	Ga045_A04	0.73
Gb048_A04	Ga180_A10	0.79
Gb048_A04	Ga215_A10	0.45
Gb048_A04	Ga122_A07	0.43
Gb048_A04	Ga157_A09	0.43
Gb048_A04	Ga158_A09	0.41
Gb048_A04	Ga088_A06	0.45
Gb048_A04	Ga217_A10	0.46
Gb048_A04	Ga170_A09	0.3
Gb048_A04	Ga171_A09	0.31
Gb048_A04	Ga243_A13	0.31
Gb048_A04	Ga241_A13	0.31
Gb048_A04	Ga177_A10	0.31
Gb048_A04	Ga061_A04	0.31
Gb048_A04	Ga062_A04	0.31
Gb048_A04	Ga155_A09	0.32
Gb048_A04	Ga106_A07	0.32
Gb048_A04	Ga117_A07	0.32
Gb048_A04	Ga242_A13	0.32
Gb048_A04	Ga225_A11	0.32
Gb048_A04	Ga015_A03	0.32
Gb048_A04	Ga163_A09	0.33
Gb048_A04	Ga240_A13	0.33
Gb048_A04	Ga038_A04	0.33
Gb048_A04	Ga131_A07	0.33
Gb048_A04	Ga130_A07	0.33
Gb048_A04	Ga216_A10	0.35
Gb048_A04	Ga202_A10	0.36
Gb048_A04	Ga092_A06	0.37
Gb048_A04	Ga014_A03	0.38
Gb048_A04	Ga016_A03	0.39
Gb048_A04	Ga137_A08	0.39
Gb048_A04	Ga200_A10	0.39
Gb048_A04	Ga203_A10	0.39
Gb048_A04	Ga017_A03	0.4
Gb049_A04	Ga135_A08	0.7
Gb049_A04	Ga136_A08	0.71
Gb049_A04	Ga179_A10	0.76
Gb049_A04	Ga180_A10	0.77
Gb049_A04	Ga029_A04	0.56
Gb049_A04	Ga045_A04	0.55
Gb049_A04	Ga215_A10	0.45
Gb049_A04	Ga157_A09	0.47
Gb049_A04	Ga216_A10	0.4
Gb049_A04	Ga201_A10	0.3
Gb049_A04	Ga223_A10	0.31
Gb049_A04	Ga017_A03	0.32
Gb049_A04	Ga200_A10	0.32
Gb049_A04	Ga217_A10	0.32
Gb049_A04	Ga092_A06	0.33
Gb049_A04	Ga137_A08	0.33
Gb049_A04	Ga014_A03	0.34
Gb049_A04	Ga203_A10	0.34
Gb049_A04	Ga016_A03	0.35
Gb049_A04	Ga158_A09	0.37
Gb049_A04	Ga122_A07	0.39
Gb050_A04	Ga135_A08	0.85
Gb050_A04	Ga136_A08	0.85
Gb050_A04	Ga179_A10	0.92
Gb050_A04	Ga180_A10	0.82
Gb050_A04	Ga029_A04	0.71
Gb050_A04	Ga045_A04	0.7
Gb050_A04	Ga122_A07	0.51
Gb050_A04	Ga014_A03	0.43
Gb050_A04	Ga092_A06	0.41
Gb050_A04	Ga016_A03	0.44
Gb050_A04	Ga215_A10	0.49
Gb050_A04	Ga017_A03	0.42
Gb050_A04	Ga137_A08	0.42
Gb050_A04	Ga157_A09	0.48
Gb050_A04	Ga158_A09	0.5
Gb050_A04	Ga088_A06	0.48
Gb050_A04	Ga200_A10	0.42
Gb050_A04	Ga201_A10	0.42
Gb050_A04	Ga217_A10	0.43
Gb050_A04	Ga223_A10	0.41
Gb050_A04	Ga203_A10	0.43
Gb050_A04	Ga166_A09	0.3
Gb050_A04	Ga130_A07	0.31
Gb050_A04	Ga132_A07	0.31
Gb050_A04	Ga059_A04	0.31
Gb050_A04	Ga061_A04	0.31
Gb050_A04	Ga062_A04	0.31
Gb050_A04	Ga225_A11	0.32
Gb050_A04	Ga126_A07	0.32
Gb050_A04	Ga038_A04	0.39
Gb050_A04	Ga015_A03	0.39
Gb050_A04	Ga216_A10	0.4
Gb051_A04	Ga135_A08	0.8
Gb051_A04	Ga136_A08	0.82
Gb051_A04	Ga179_A10	0.9
Gb051_A04	Ga029_A04	0.65
Gb051_A04	Ga045_A04	0.68
Gb051_A04	Ga122_A07	0.58
Gb051_A04	Ga157_A09	0.51
Gb051_A04	Ga215_A10	0.56
Gb051_A04	Ga014_A03	0.48
Gb051_A04	Ga092_A06	0.44
Gb051_A04	Ga016_A03	0.48
Gb051_A04	Ga137_A08	0.47
Gb051_A04	Ga200_A10	0.49
Gb051_A04	Ga216_A10	0.45
Gb051_A04	Ga201_A10	0.48
Gb051_A04	Ga217_A10	0.48
Gb051_A04	Ga223_A10	0.47
Gb051_A04	Ga203_A10	0.46
Gb051_A04	Ga236_A12	0.32
Gb051_A04	Ga128_A07	0.32
Gb051_A04	Ga127_A07	0.33
Gb051_A04	Ga129_A07	0.34
Gb051_A04	Ga166_A09	0.35
Gb051_A04	Ga235_A12	0.35
Gb051_A04	Ga225_A11	0.36
Gb051_A04	Ga078_A05	0.36
Gb051_A04	Ga059_A04	0.37
Gb051_A04	Ga062_A04	0.38
Gb051_A04	Ga169_A09	0.4
Gb052_A04	Ga135_A08	0.84
Gb052_A04	Ga136_A08	0.83
Gb052_A04	Ga179_A10	0.91
Gb052_A04	Ga180_A10	0.84
Gb052_A04	Ga029_A04	0.67
Gb052_A04	Ga045_A04	0.66
Gb052_A04	Ga215_A10	0.49
Gb052_A04	Ga122_A07	0.44
Gb052_A04	Ga157_A09	0.48
Gb052_A04	Ga158_A09	0.41
Gb052_A04	Ga088_A06	0.48
Gb052_A04	Ga126_A07	0.3
Gb052_A04	Ga015_A03	0.34
Gb052_A04	Ga200_A10	0.34
Gb052_A04	Ga223_A10	0.34
Gb052_A04	Ga038_A04	0.35
Gb052_A04	Ga137_A08	0.35
Gb052_A04	Ga201_A10	0.35
Gb052_A04	Ga203_A10	0.35
Gb052_A04	Ga217_A10	0.36
Gb052_A04	Ga014_A03	0.37
Gb052_A04	Ga092_A06	0.37
Gb052_A04	Ga017_A03	0.37
Gb052_A04	Ga202_A10	0.37
Gb052_A04	Ga016_A03	0.38
Gb052_A04	Ga216_A10	0.38
Gb053_A04	Ga227_A11	0.97
Gb053_A04	Ga185_A10	0.72
Gb053_A04	Ga109_A07	0.62
Gb053_A04	Ga182_A10	0.64
Gb053_A04	Ga183_A10	0.65
Gb053_A04	Ga187_A10	0.67
Gb053_A04	Ga186_A10	0.68
Gb053_A04	Ga190_A10	0.63
Gb053_A04	Ga184_A10	0.69
Gb053_A04	Ga194_A10	0.63
Gb053_A04	Ga191_A10	0.66
Gb053_A04	Ga195_A10	0.69
Gb053_A04	Ga193_A10	0.66
Gb053_A04	Ga192_A10	0.59
Gb053_A04	Ga207_A10	0.32
Gb054_A04	Ga191_A10	0.86
Gb054_A04	Ga194_A10	0.86
Gb054_A04	Ga195_A10	0.99
Gb054_A04	Ga109_A07	0.77
Gb054_A04	Ga183_A10	0.78
Gb054_A04	Ga184_A10	0.79
Gb054_A04	Ga185_A10	0.75
Gb054_A04	Ga186_A10	0.76
Gb054_A04	Ga187_A10	0.77
Gb054_A04	Ga190_A10	0.75
Gb054_A04	Ga193_A10	0.76
Gb054_A04	Ga227_A11	0.64
Gb054_A04	Ga228_A11	0.42
Gb055_A04	Ga191_A10	0.84
Gb055_A04	Ga193_A10	0.81
Gb055_A04	Ga194_A10	0.83
Gb055_A04	Ga195_A10	0.9
Gb055_A04	Ga196_A10	0.86
Gb055_A04	Ga109_A07	0.7
Gb055_A04	Ga182_A10	0.78
Gb055_A04	Ga183_A10	0.72
Gb055_A04	Ga184_A10	0.76
Gb055_A04	Ga185_A10	0.78
Gb055_A04	Ga186_A10	0.75
Gb055_A04	Ga187_A10	0.72
Gb055_A04	Ga188_A10	0.74
Gb055_A04	Ga190_A10	0.73
Gb055_A04	Ga192_A10	0.68
Gb055_A04	Ga227_A11	0.6
Gb055_A04	Ga097_A07	0.31
Gb055_A04	Ga099_A07	0.31
Gb055_A04	Ga100_A07	0.36
Gb055_A04	Ga101_A07	0.35
Gb055_A04	Ga102_A07	0.35
Gb055_A04	Ga207_A10	0.34
Gb055_A04	Ga213_A10	0.35
Gb055_A04	Ga035_A04	0.33
Gb055_A04	Ga024_A04	0.35
Gb056_A04	Ga182_A10	0.75
Gb056_A04	Ga184_A10	0.71
Gb056_A04	Ga191_A10	0.7
Gb056_A04	Ga193_A10	0.74
Gb056_A04	Ga195_A10	0.8
Gb056_A04	Ga109_A07	0.69
Gb056_A04	Ga183_A10	0.68
Gb056_A04	Ga187_A10	0.64
Gb056_A04	Ga186_A10	0.64
Gb056_A04	Ga190_A10	0.68
Gb056_A04	Ga185_A10	0.67
Gb056_A04	Ga194_A10	0.68
Gb056_A04	Ga227_A11	0.57
Gb056_A04	Ga228_A11	0.58
Gb056_A04	Ga208_A10	0.4
Gb056_A04	Ga096_A07	0.31
Gb056_A04	Ga097_A07	0.36
Gb056_A04	Ga098_A07	0.35
Gb056_A04	Ga100_A07	0.34
Gb056_A04	Ga101_A07	0.34
Gb056_A04	Ga102_A07	0.34
Gb056_A04	Ga173_A10	0.33
Gb056_A04	Ga197_A10	0.33
Gb056_A04	Ga206_A10	0.33
Gb056_A04	Ga210_A10	0.34
Gb056_A04	Ga211_A10	0.4
Gb056_A04	Ga213_A10	0.34
Gb056_A04	Ga214_A10	0.34
Gb056_A04	Ga168_A09	0.3
Gb056_A04	Ga034_A04	0.3
Gb056_A04	Ga167_A09	0.31
Gb056_A04	Ga239_A13	0.31
Gb056_A04	Ga027_A04	0.31
Gb056_A04	Ga026_A04	0.31
Gb056_A04	Ga036_A04	0.32
Gb056_A04	Ga033_A04	0.33
Gb056_A04	Ga028_A04	0.33
Gb056_A04	Ga023_A04	0.34
Gb056_A04	Ga093_A06	0.34
Gb056_A04	Ga035_A04	0.35
Gb057_A04	Ga191_A10	0.82
Gb057_A04	Ga194_A10	0.89
Gb057_A04	Ga195_A10	0.84
Gb057_A04	Ga182_A10	0.7
Gb057_A04	Ga185_A10	0.72
Gb057_A04	Ga188_A10	0.72
Gb057_A04	Ga192_A10	0.74
Gb057_A04	Ga193_A10	0.73
Gb057_A04	Ga196_A10	0.74
Gb057_A04	Ga109_A07	0.67
Gb057_A04	Ga183_A10	0.67
Gb057_A04	Ga187_A10	0.68
Gb057_A04	Ga186_A10	0.7
Gb057_A04	Ga190_A10	0.65
Gb057_A04	Ga184_A10	0.69
Gb057_A04	Ga227_A11	0.58
Gb057_A04	Ga205_A10	0.43
Gb057_A04	Ga097_A07	0.33
Gb057_A04	Ga100_A07	0.39
Gb057_A04	Ga101_A07	0.39
Gb057_A04	Ga102_A07	0.39
Gb057_A04	Ga207_A10	0.33
Gb057_A04	Ga213_A10	0.38
Gb057_A04	Ga035_A04	0.32
Gb058_A04	Ga191_A10	0.81
Gb058_A04	Ga194_A10	0.81
Gb058_A04	Ga195_A10	0.88
Gb058_A04	Ga196_A10	0.84
Gb058_A04	Ga182_A10	0.77
Gb058_A04	Ga183_A10	0.72
Gb058_A04	Ga184_A10	0.75
Gb058_A04	Ga185_A10	0.76
Gb058_A04	Ga186_A10	0.72
Gb058_A04	Ga188_A10	0.73
Gb058_A04	Ga190_A10	0.71
Gb058_A04	Ga193_A10	0.78
Gb058_A04	Ga192_A10	0.68
Gb058_A04	Ga109_A07	0.69
Gb058_A04	Ga187_A10	0.7
Gb058_A04	Ga227_A11	0.58
Gb058_A04	Ga100_A07	0.34
Gb058_A04	Ga101_A07	0.33
Gb058_A04	Ga102_A07	0.34
Gb058_A04	Ga207_A10	0.34
Gb058_A04	Ga213_A10	0.36
Gb058_A04	Ga024_A04	0.33
Gb058_A04	Ga035_A04	0.33
Gb059_A04	Ga220_A10	0.72
Gb059_A04	Ga222_A10	0.7
Gb059_A04	Ga234_A12	0.76
Gb059_A04	Ga004_A01	0.69
Gb059_A04	Ga005_A01	0.69
Gb059_A04	Ga006_A01	0.68
Gb059_A04	Ga108_A07	0.69
Gb059_A04	Ga219_A10	0.68
Gb059_A04	Ga001_A01	0.68
Gb059_A04	Ga063_A04	0.41
Gb059_A04	Ga133_A07	0.4
Gb059_A04	Ga002_A01	0.43
Gb059_A04	Ga156_A09	0.47
Gb059_A04	Ga069_A04	0.45
Gb059_A04	Ga046_A04	0.37
Gb059_A04	Ga047_A04	0.33
Gb059_A04	Ga049_A04	0.35
Gb059_A04	Ga074_A05	0.39
Gb059_A04	Ga120_A07	0.37
Gb059_A04	Ga121_A07	0.34
Gb059_A04	Ga123_A07	0.39
Gb059_A04	Ga070_A04	0.38
Gb059_A04	Ga232_A12	0.38
Gb059_A04	Ga071_A04	0.39
Gb059_A04	Ga072_A04	0.39
Gb060_A04	Ga004_A01	0.91
Gb060_A04	Ga005_A01	0.88
Gb060_A04	Ga006_A01	0.86
Gb060_A04	Ga108_A07	0.9
Gb060_A04	Ga219_A10	0.88
Gb060_A04	Ga220_A10	0.85
Gb060_A04	Ga222_A10	0.89
Gb060_A04	Ga001_A01	0.77
Gb060_A04	Ga049_A04	0.41
Gb060_A04	Ga063_A04	0.45
Gb060_A04	Ga074_A05	0.41
Gb060_A04	Ga133_A07	0.42
Gb060_A04	Ga002_A01	0.45
Gb060_A04	Ga156_A09	0.44
Gb060_A04	Ga071_A04	0.43
Gb060_A04	Ga072_A04	0.44
Gb060_A04	Ga232_A12	0.42
Gb060_A04	Ga009_A02	0.32
Gb060_A04	Ga010_A02	0.32
Gb060_A04	Ga011_A02	0.33
Gb060_A04	Ga012_A02	0.32
Gb060_A04	Ga046_A04	0.39
Gb060_A04	Ga120_A07	0.36
Gb060_A04	Ga121_A07	0.34
Gb060_A04	Ga123_A07	0.4
Gb060_A04	Ga168_A09	0.3
Gb060_A04	Ga205_A10	0.31
Gb060_A04	Ga239_A13	0.3
Gb060_A04	Ga231_A12	0.3
Gb060_A04	Ga147_A08	0.31
Gb060_A04	Ga144_A08	0.31
Gb060_A04	Ga230_A12	0.31
Gb061_A04	Ga234_A12	0.83
Gb061_A04	Ga004_A01	0.73
Gb061_A04	Ga005_A01	0.74
Gb061_A04	Ga006_A01	0.73
Gb061_A04	Ga108_A07	0.77
Gb061_A04	Ga222_A10	0.76
Gb061_A04	Ga219_A10	0.72
Gb061_A04	Ga220_A10	0.78
Gb061_A04	Ga001_A01	0.67
Gb061_A04	Ga046_A04	0.4
Gb061_A04	Ga063_A04	0.41
Gb061_A04	Ga002_A01	0.45
Gb061_A04	Ga156_A09	0.46
Gb061_A04	Ga071_A04	0.41
Gb061_A04	Ga232_A12	0.4
Gb061_A04	Ga049_A04	0.33
Gb061_A04	Ga074_A05	0.36
Gb061_A04	Ga120_A07	0.35
Gb061_A04	Ga121_A07	0.36
Gb061_A04	Ga123_A07	0.4
Gb061_A04	Ga133_A07	0.39
Gb061_A04	Ga205_A10	0.32
Gb061_A04	Ga072_A04	0.4
Gb061_A04	Ga070_A04	0.4
Gb063_A04	Ga234_A12	0.82
Gb063_A04	Ga005_A01	0.6
Gb063_A04	Ga006_A01	0.61
Gb063_A04	Ga108_A07	0.61
Gb063_A04	Ga219_A10	0.6
Gb063_A04	Ga222_A10	0.6
Gb063_A04	Ga004_A01	0.6
Gb063_A04	Ga220_A10	0.58
Gb063_A04	Ga001_A01	0.57
Gb063_A04	Ga046_A04	0.4
Gb063_A04	Ga071_A04	0.42
Gb063_A04	Ga049_A04	0.33
Gb063_A04	Ga063_A04	0.34
Gb063_A04	Ga074_A05	0.31
Gb063_A04	Ga120_A07	0.32
Gb063_A04	Ga121_A07	0.36
Gb063_A04	Ga123_A07	0.33
Gb063_A04	Ga133_A07	0.35
Gb063_A04	Ga196_A10	0.31
Gb063_A04	Ga205_A10	0.31
Gb063_A04	Ga232_A12	0.31
Gb063_A04	Ga072_A04	0.34
Gb063_A04	Ga002_A01	0.36
Gb063_A04	Ga156_A09	0.37
Gb064_A04	Ga004_A01	0.72
Gb064_A04	Ga005_A01	0.72
Gb064_A04	Ga006_A01	0.72
Gb064_A04	Ga108_A07	0.74
Gb064_A04	Ga220_A10	0.74
Gb064_A04	Ga222_A10	0.73
Gb064_A04	Ga234_A12	0.76
Gb064_A04	Ga001_A01	0.7
Gb064_A04	Ga219_A10	0.68
Gb064_A04	Ga123_A07	0.4
Gb064_A04	Ga002_A01	0.42
Gb064_A04	Ga156_A09	0.46
Gb064_A04	Ga069_A04	0.43
Gb064_A04	Ga046_A04	0.39
Gb064_A04	Ga047_A04	0.31
Gb064_A04	Ga049_A04	0.32
Gb064_A04	Ga063_A04	0.38
Gb064_A04	Ga074_A05	0.36
Gb064_A04	Ga120_A07	0.34
Gb064_A04	Ga121_A07	0.37
Gb064_A04	Ga133_A07	0.39
Gb064_A04	Ga205_A10	0.32
Gb064_A04	Ga072_A04	0.35
Gb064_A04	Ga070_A04	0.35
Gb064_A04	Ga232_A12	0.36
Gb064_A04	Ga071_A04	0.38
Gb065_A04	Ga197_A10	0.72
Gb065_A04	Ga198_A10	0.7
Gb065_A04	Ga206_A10	0.77
Gb065_A04	Ga207_A10	0.71
Gb065_A04	Ga210_A10	0.8
Gb065_A04	Ga211_A10	0.75
Gb065_A04	Ga212_A10	0.75
Gb065_A04	Ga214_A10	0.64
Gb065_A04	Ga208_A10	0.61
Gb065_A04	Ga173_A10	0.58
Gb065_A04	Ga185_A10	0.3
Gb065_A04	Ga195_A10	0.31
Gb065_A04	Ga192_A10	0.32
Gb066_A04	Ga197_A10	0.83
Gb066_A04	Ga198_A10	0.86
Gb066_A04	Ga205_A10	0.8
Gb066_A04	Ga206_A10	0.84
Gb066_A04	Ga207_A10	0.83
Gb066_A04	Ga208_A10	0.83
Gb066_A04	Ga210_A10	0.88
Gb066_A04	Ga211_A10	0.97
Gb066_A04	Ga214_A10	0.87
Gb066_A04	Ga173_A10	0.71
Gb066_A04	Ga213_A10	0.77
Gb066_A04	Ga212_A10	0.74
Gb066_A04	Ga196_A10	0.44
Gb066_A04	Ga096_A07	0.35
Gb066_A04	Ga097_A07	0.38
Gb066_A04	Ga098_A07	0.32
Gb066_A04	Ga099_A07	0.33
Gb066_A04	Ga100_A07	0.4
Gb066_A04	Ga101_A07	0.39
Gb066_A04	Ga102_A07	0.39
Gb066_A04	Ga149_A08	0.37
Gb066_A04	Ga023_A04	0.3
Gb066_A04	Ga026_A04	0.31
Gb066_A04	Ga028_A04	0.31
Gb066_A04	Ga035_A04	0.31
Gb066_A04	Ga036_A04	0.31
Gb066_A04	Ga010_A02	0.32
Gb066_A04	Ga025_A04	0.32
Gb066_A04	Ga022_A04	0.32
Gb066_A04	Ga009_A02	0.33
Gb066_A04	Ga011_A02	0.33
Gb066_A04	Ga168_A09	0.33
Gb066_A04	Ga027_A04	0.33
Gb066_A04	Ga093_A06	0.33
Gb066_A04	Ga188_A10	0.33
Gb066_A04	Ga167_A09	0.34
Gb066_A04	Ga239_A13	0.34
Gb066_A04	Ga228_A11	0.34
Gb066_A04	Ga012_A02	0.35
Gb066_A04	Ga109_A07	0.35
Gb066_A04	Ga190_A10	0.35
Gb066_A04	Ga191_A10	0.35
Gb066_A04	Ga193_A10	0.35
Gb066_A04	Ga227_A11	0.35
Gb066_A04	Ga183_A10	0.36
Gb066_A04	Ga186_A10	0.36
Gb066_A04	Ga184_A10	0.36
Gb066_A04	Ga185_A10	0.36
Gb066_A04	Ga194_A10	0.36
Gb066_A04	Ga195_A10	0.36
Gb066_A04	Ga192_A10	0.36
Gb066_A04	Ga187_A10	0.37
Gb066_A04	Ga182_A10	0.39
Gb067_A04	Ga197_A10	0.85
Gb067_A04	Ga205_A10	0.89
Gb067_A04	Ga207_A10	0.81
Gb067_A04	Ga210_A10	0.99
Gb067_A04	Ga211_A10	0.85
Gb067_A04	Ga198_A10	0.79
Gb067_A04	Ga206_A10	0.78
Gb067_A04	Ga213_A10	0.76
Gb067_A04	Ga214_A10	0.72
Gb067_A04	Ga212_A10	0.75
Gb067_A04	Ga173_A10	0.64
Gb067_A04	Ga208_A10	0.67
Gb067_A04	Ga100_A07	0.4
Gb067_A04	Ga196_A10	0.46
Gb067_A04	Ga099_A07	0.34
Gb067_A04	Ga101_A07	0.39
Gb067_A04	Ga102_A07	0.39
Gb067_A04	Ga033_A04	0.3
Gb067_A04	Ga036_A04	0.3
Gb067_A04	Ga024_A04	0.31
Gb067_A04	Ga035_A04	0.32
Gb067_A04	Ga191_A10	0.32
Gb067_A04	Ga185_A10	0.34
Gb067_A04	Ga195_A10	0.34
Gb067_A04	Ga182_A10	0.35
Gb068_A04	Ga197_A10	0.83
Gb068_A04	Ga206_A10	0.8
Gb068_A04	Ga207_A10	0.81
Gb068_A04	Ga210_A10	0.85
Gb068_A04	Ga211_A10	0.82
Gb068_A04	Ga212_A10	0.83
Gb068_A04	Ga198_A10	0.8
Gb068_A04	Ga214_A10	0.73
Gb068_A04	Ga173_A10	0.62
Gb068_A04	Ga208_A10	0.61
Gb068_A04	Ga035_A04	0.3
Gb068_A04	Ga182_A10	0.34
Gb069_A04	Ga198_A10	0.82
Gb069_A04	Ga205_A10	0.82
Gb069_A04	Ga210_A10	0.86
Gb069_A04	Ga211_A10	0.85
Gb069_A04	Ga213_A10	0.82
Gb069_A04	Ga197_A10	0.77
Gb069_A04	Ga206_A10	0.79
Gb069_A04	Ga207_A10	0.79
Gb069_A04	Ga214_A10	0.78
Gb069_A04	Ga173_A10	0.65
Gb069_A04	Ga208_A10	0.63
Gb069_A04	Ga196_A10	0.44
Gb069_A04	Ga100_A07	0.36
Gb069_A04	Ga101_A07	0.34
Gb069_A04	Ga102_A07	0.36
Gb069_A04	Ga022_A04	0.31
Gb069_A04	Ga185_A10	0.31
Gb069_A04	Ga195_A10	0.32
Gb069_A04	Ga182_A10	0.34
Gb070_A04	Ga029_A04	0.75
Gb070_A04	Ga045_A04	0.76
Gb070_A04	Ga135_A08	0.75
Gb070_A04	Ga136_A08	0.77
Gb070_A04	Ga179_A10	0.76
Gb070_A04	Ga180_A10	0.73
Gb070_A04	Ga088_A06	0.51
Gb070_A04	Ga122_A07	0.54
Gb070_A04	Ga157_A09	0.53
Gb070_A04	Ga158_A09	0.54
Gb070_A04	Ga215_A10	0.52
Gb070_A04	Ga014_A03	0.47
Gb070_A04	Ga092_A06	0.46
Gb070_A04	Ga016_A03	0.48
Gb070_A04	Ga017_A03	0.43
Gb070_A04	Ga137_A08	0.45
Gb070_A04	Ga200_A10	0.45
Gb070_A04	Ga216_A10	0.44
Gb070_A04	Ga201_A10	0.45
Gb070_A04	Ga217_A10	0.45
Gb070_A04	Ga223_A10	0.43
Gb070_A04	Ga203_A10	0.46
Gb070_A04	Ga106_A07	0.3
Gb070_A04	Ga204_A10	0.3
Gb070_A04	Ga078_A05	0.3
Gb070_A04	Ga105_A07	0.31
Gb070_A04	Ga163_A09	0.31
Gb070_A04	Ga131_A07	0.31
Gb070_A04	Ga130_A07	0.31
Gb070_A04	Ga091_A06	0.31
Gb070_A04	Ga166_A09	0.31
Gb070_A04	Ga236_A12	0.31
Gb070_A04	Ga127_A07	0.31
Gb070_A04	Ga129_A07	0.31
Gb070_A04	Ga058_A04	0.32
Gb070_A04	Ga170_A09	0.32
Gb070_A04	Ga171_A09	0.32
Gb070_A04	Ga117_A07	0.32
Gb070_A04	Ga132_A07	0.32
Gb070_A04	Ga235_A12	0.32
Gb070_A04	Ga013_A02	0.33
Gb070_A04	Ga226_A11	0.33
Gb070_A04	Ga225_A11	0.33
Gb070_A04	Ga169_A09	0.33
Gb070_A04	Ga155_A09	0.34
Gb070_A04	Ga059_A04	0.34
Gb070_A04	Ga062_A04	0.36
Gb070_A04	Ga126_A07	0.36
Gb070_A04	Ga038_A04	0.38
Gb071_A04	Ga135_A08	0.68
Gb071_A04	Ga136_A08	0.68
Gb071_A04	Ga179_A10	0.69
Gb071_A04	Ga029_A04	0.7
Gb071_A04	Ga045_A04	0.68
Gb071_A04	Ga016_A03	0.41
Gb071_A04	Ga215_A10	0.49
Gb071_A04	Ga122_A07	0.48
Gb071_A04	Ga157_A09	0.48
Gb071_A04	Ga158_A09	0.42
Gb071_A04	Ga017_A03	0.35
Gb071_A04	Ga137_A08	0.37
Gb071_A04	Ga200_A10	0.37
Gb071_A04	Ga092_A06	0.38
Gb071_A04	Ga201_A10	0.38
Gb071_A04	Ga217_A10	0.38
Gb071_A04	Ga223_A10	0.38
Gb071_A04	Ga203_A10	0.38
Gb071_A04	Ga014_A03	0.4
Gb071_A04	Ga216_A10	0.4
Gb072_A04	Ga135_A08	0.98
Gb072_A04	Ga136_A08	0.87
Gb072_A04	Ga179_A10	0.83
Gb072_A04	Ga180_A10	0.75
Gb072_A04	Ga029_A04	0.69
Gb072_A04	Ga045_A04	0.69
Gb072_A04	Ga016_A03	0.42
Gb072_A04	Ga215_A10	0.47
Gb072_A04	Ga017_A03	0.41
Gb072_A04	Ga122_A07	0.48
Gb072_A04	Ga157_A09	0.47
Gb072_A04	Ga158_A09	0.46
Gb072_A04	Ga088_A06	0.49
Gb072_A04	Ga217_A10	0.4
Gb072_A04	Ga203_A10	0.4
Gb072_A04	Ga155_A09	0.3
Gb072_A04	Ga062_A04	0.3
Gb072_A04	Ga061_A04	0.31
Gb072_A04	Ga126_A07	0.33
Gb072_A04	Ga038_A04	0.35
Gb072_A04	Ga015_A03	0.36
Gb072_A04	Ga216_A10	0.37
Gb072_A04	Ga200_A10	0.38
Gb072_A04	Ga092_A06	0.39
Gb072_A04	Ga137_A08	0.39
Gb072_A04	Ga202_A10	0.39
Gb072_A04	Ga201_A10	0.39
Gb072_A04	Ga223_A10	0.39
Gb072_A04	Ga014_A03	0.4
Gb073_A04	Ga135_A08	0.86
Gb073_A04	Ga136_A08	0.98
Gb073_A04	Ga179_A10	0.83
Gb073_A04	Ga180_A10	0.77
Gb073_A04	Ga029_A04	0.66
Gb073_A04	Ga045_A04	0.66
Gb073_A04	Ga016_A03	0.4
Gb073_A04	Ga215_A10	0.48
Gb073_A04	Ga122_A07	0.45
Gb073_A04	Ga157_A09	0.49
Gb073_A04	Ga158_A09	0.44
Gb073_A04	Ga088_A06	0.49
Gb073_A04	Ga061_A04	0.31
Gb073_A04	Ga126_A07	0.31
Gb073_A04	Ga038_A04	0.35
Gb073_A04	Ga015_A03	0.36
Gb073_A04	Ga201_A10	0.37
Gb073_A04	Ga223_A10	0.37
Gb073_A04	Ga014_A03	0.38
Gb073_A04	Ga092_A06	0.38
Gb073_A04	Ga137_A08	0.38
Gb073_A04	Ga200_A10	0.38
Gb073_A04	Ga216_A10	0.38
Gb073_A04	Ga203_A10	0.38
Gb073_A04	Ga017_A03	0.39
Gb073_A04	Ga217_A10	0.39
Gb073_A04	Ga202_A10	0.4
Gb074_A05	Ga150_A08	0.77
Gb074_A05	Ga142_A08	0.41
Gb074_A05	Ga140_A08	0.44
Gb074_A05	Ga141_A08	0.41
Gb074_A05	Ga231_A12	0.31
Gb074_A05	Ga104_A07	0.32
Gb074_A05	Ga147_A08	0.32
Gb074_A05	Ga181_A10	0.32
Gb074_A05	Ga146_A08	0.35
Gb074_A05	Ga138_A08	0.39
Gb074_A05	Ga139_A08	0.39
Gb074_A05	Ga144_A08	0.39
Gb074_A05	Ga230_A12	0.39
Gb074_A05	Ga148_A08	0.39
Gb075_A05	Ga155_A09	0.53
Gb075_A05	Ga170_A09	0.49
Gb075_A05	Ga171_A09	0.48
Gb075_A05	Ga038_A04	0.35
Gb075_A05	Ga061_A04	0.33
Gb075_A05	Ga088_A06	0.34
Gb075_A05	Ga107_A07	0.33
Gb075_A05	Ga126_A07	0.34
Gb075_A05	Ga157_A09	0.31
Gb075_A05	Ga180_A10	0.31
Gb075_A05	Ga204_A10	0.33
Gb075_A05	Ga216_A10	0.3
Gb075_A05	Ga056_A04	0.33
Gb075_A05	Ga110_A07	0.34
Gb075_A05	Ga111_A07	0.35
Gb075_A05	Ga007_A02	0.37
Gb075_A05	Ga058_A04	0.39
Gb075_A05	Ga057_A04	0.39
Gb075_A05	Ga013_A02	0.4
Gb075_A05	Ga226_A11	0.4
Gb076_A05	Ga215_A10	0.99
Gb076_A05	Ga017_A03	0.43
Gb076_A05	Ga029_A04	0.46
Gb076_A05	Ga045_A04	0.45
Gb076_A05	Ga088_A06	0.48
Gb076_A05	Ga122_A07	0.44
Gb076_A05	Ga135_A08	0.46
Gb076_A05	Ga136_A08	0.46
Gb076_A05	Ga137_A08	0.42
Gb076_A05	Ga157_A09	0.49
Gb076_A05	Ga158_A09	0.48
Gb076_A05	Ga179_A10	0.46
Gb076_A05	Ga180_A10	0.49
Gb076_A05	Ga200_A10	0.4
Gb076_A05	Ga202_A10	0.42
Gb076_A05	Ga203_A10	0.4
Gb076_A05	Ga217_A10	0.42
Gb076_A05	Ga223_A10	0.4
Gb076_A05	Ga014_A03	0.43
Gb076_A05	Ga015_A03	0.42
Gb076_A05	Ga092_A06	0.43
Gb076_A05	Ga016_A03	0.47
Gb076_A05	Ga201_A10	0.39
Gb076_A05	Ga216_A10	0.4
Gb076_A05	Ga204_A10	0.31
Gb076_A05	Ga154_A08	0.33
Gb076_A05	Ga038_A04	0.34
Gb077_A05	Ga203_A10	0.99
Gb077_A05	Ga088_A06	0.7
Gb077_A05	Ga200_A10	0.64
Gb077_A05	Ga202_A10	0.69
Gb077_A05	Ga216_A10	0.64
Gb077_A05	Ga201_A10	0.64
Gb077_A05	Ga217_A10	0.67
Gb077_A05	Ga223_A10	0.67
Gb077_A05	Ga180_A10	0.43
Gb077_A05	Ga015_A03	0.46
Gb077_A05	Ga016_A03	0.42
Gb077_A05	Ga215_A10	0.42
Gb077_A05	Ga137_A08	0.41
Gb077_A05	Ga157_A09	0.43
Gb077_A05	Ga029_A04	0.36
Gb077_A05	Ga045_A04	0.37
Gb077_A05	Ga135_A08	0.37
Gb077_A05	Ga136_A08	0.37
Gb077_A05	Ga179_A10	0.37
Gb077_A05	Ga061_A04	0.31
Gb077_A05	Ga126_A07	0.33
Gb077_A05	Ga038_A04	0.35
Gb077_A05	Ga122_A07	0.36
Gb077_A05	Ga017_A03	0.37
Gb077_A05	Ga158_A09	0.37
Gb077_A05	Ga014_A03	0.39
Gb077_A05	Ga092_A06	0.4
Gb078_A05	Ga088_A06	0.92
Gb078_A05	Ga200_A10	0.84
Gb078_A05	Ga201_A10	0.96
Gb078_A05	Ga202_A10	0.92
Gb078_A05	Ga216_A10	0.9
Gb078_A05	Ga217_A10	0.88
Gb078_A05	Ga223_A10	0.79
Gb078_A05	Ga203_A10	0.63
Gb078_A05	Ga180_A10	0.43
Gb078_A05	Ga215_A10	0.42
Gb078_A05	Ga157_A09	0.41
Gb078_A05	Ga029_A04	0.33
Gb078_A05	Ga045_A04	0.34
Gb078_A05	Ga135_A08	0.33
Gb078_A05	Ga136_A08	0.34
Gb078_A05	Ga179_A10	0.34
Gb078_A05	Ga155_A09	0.3
Gb078_A05	Ga163_A09	0.3
Gb078_A05	Ga061_A04	0.33
Gb078_A05	Ga126_A07	0.33
Gb078_A05	Ga017_A03	0.33
Gb078_A05	Ga122_A07	0.33
Gb078_A05	Ga158_A09	0.33
Gb078_A05	Ga038_A04	0.34
Gb078_A05	Ga014_A03	0.35
Gb078_A05	Ga092_A06	0.35
Gb078_A05	Ga016_A03	0.36
Gb078_A05	Ga137_A08	0.36
Gb078_A05	Ga015_A03	0.4
Gb079_A05	Ga201_A10	0.84
Gb079_A05	Ga216_A10	0.86
Gb079_A05	Ga217_A10	0.83
Gb079_A05	Ga200_A10	0.78
Gb079_A05	Ga223_A10	0.76
Gb079_A05	Ga203_A10	0.62
Gb079_A05	Ga122_A07	0.31
Gb079_A05	Ga014_A03	0.32
Gb079_A05	Ga092_A06	0.33
Gb079_A05	Ga137_A08	0.34
Gb079_A05	Ga016_A03	0.35
Gb079_A05	Ga215_A10	0.38
Gb079_A05	Ga157_A09	0.4
Gb080_A05	Ga088_A06	0.9
Gb080_A05	Ga200_A10	0.91
Gb080_A05	Ga201_A10	0.9
Gb080_A05	Ga216_A10	0.9
Gb080_A05	Ga217_A10	0.92
Gb080_A05	Ga223_A10	0.88
Gb080_A05	Ga203_A10	0.69
Gb080_A05	Ga016_A03	0.5
Gb080_A05	Ga029_A04	0.45
Gb080_A05	Ga045_A04	0.46
Gb080_A05	Ga135_A08	0.45
Gb080_A05	Ga136_A08	0.45
Gb080_A05	Ga179_A10	0.47
Gb080_A05	Ga180_A10	0.43
Gb080_A05	Ga014_A03	0.5
Gb080_A05	Ga092_A06	0.48
Gb080_A05	Ga215_A10	0.46
Gb080_A05	Ga017_A03	0.42
Gb080_A05	Ga137_A08	0.48
Gb080_A05	Ga122_A07	0.42
Gb080_A05	Ga157_A09	0.46
Gb080_A05	Ga158_A09	0.47
Gb080_A05	Ga019_A04	0.3
Gb080_A05	Ga059_A04	0.31
Gb080_A05	Ga078_A05	0.31
Gb080_A05	Ga058_A04	0.32
Gb080_A05	Ga062_A04	0.32
Gb080_A05	Ga126_A07	0.32
Gb080_A05	Ga163_A09	0.33
Gb080_A05	Ga178_A10	0.33
Gb080_A05	Ga169_A09	0.33
Gb080_A05	Ga166_A09	0.33
Gb080_A05	Ga091_A06	0.34
Gb080_A05	Ga155_A09	0.35
Gb080_A05	Ga008_A02	0.35
Gb080_A05	Ga105_A07	0.35
Gb080_A05	Ga106_A07	0.35
Gb080_A05	Ga130_A07	0.35
Gb080_A05	Ga117_A07	0.36
Gb080_A05	Ga242_A13	0.36
Gb080_A05	Ga241_A13	0.36
Gb080_A05	Ga131_A07	0.36
Gb080_A05	Ga177_A10	0.36
Gb080_A05	Ga225_A11	0.36
Gb080_A05	Ga240_A13	0.37
Gb080_A05	Ga243_A13	0.37
Gb080_A05	Ga132_A07	0.37
Gb080_A05	Ga038_A04	0.38
Gb081_A05	Ga216_A10	0.71
Gb081_A05	Ga217_A10	0.71
Gb081_A05	Ga223_A10	0.8
Gb081_A05	Ga200_A10	0.66
Gb081_A05	Ga201_A10	0.69
Gb081_A05	Ga203_A10	0.57
Gb081_A05	Ga016_A03	0.31
Gb081_A05	Ga137_A08	0.31
Gb081_A05	Ga215_A10	0.37
Gb081_A05	Ga157_A09	0.37
Gb082_A05	Ga088_A06	0.81
Gb082_A05	Ga202_A10	0.81
Gb082_A05	Ga216_A10	0.77
Gb082_A05	Ga223_A10	0.78
Gb082_A05	Ga201_A10	0.7
Gb082_A05	Ga203_A10	0.6
Gb082_A05	Ga217_A10	0.69
Gb082_A05	Ga200_A10	0.69
Gb082_A05	Ga180_A10	0.44
Gb082_A05	Ga215_A10	0.4
Gb082_A05	Ga157_A09	0.42
Gb082_A05	Ga029_A04	0.31
Gb082_A05	Ga045_A04	0.31
Gb082_A05	Ga135_A08	0.31
Gb082_A05	Ga136_A08	0.31
Gb082_A05	Ga179_A10	0.31
Gb082_A05	Ga061_A04	0.3
Gb082_A05	Ga126_A07	0.31
Gb082_A05	Ga122_A07	0.31
Gb082_A05	Ga158_A09	0.31
Gb082_A05	Ga154_A08	0.32
Gb082_A05	Ga038_A04	0.32
Gb082_A05	Ga017_A03	0.33
Gb082_A05	Ga014_A03	0.34
Gb082_A05	Ga092_A06	0.34
Gb082_A05	Ga137_A08	0.34
Gb082_A05	Ga016_A03	0.35
Gb082_A05	Ga015_A03	0.36
Gb083_A05	Ga223_A10	0.91
Gb083_A05	Ga200_A10	0.78
Gb083_A05	Ga201_A10	0.78
Gb083_A05	Ga216_A10	0.77
Gb083_A05	Ga217_A10	0.8
Gb083_A05	Ga203_A10	0.64
Gb083_A05	Ga180_A10	0.47
Gb083_A05	Ga157_A09	0.42
Gb083_A05	Ga029_A04	0.35
Gb083_A05	Ga045_A04	0.36
Gb083_A05	Ga135_A08	0.36
Gb083_A05	Ga136_A08	0.36
Gb083_A05	Ga179_A10	0.36
Gb083_A05	Ga017_A03	0.36
Gb083_A05	Ga014_A03	0.37
Gb083_A05	Ga092_A06	0.37
Gb083_A05	Ga122_A07	0.37
Gb083_A05	Ga158_A09	0.38
Gb083_A05	Ga016_A03	0.39
Gb083_A05	Ga215_A10	0.39
Gb083_A05	Ga137_A08	0.39
Gb084_A05	Ga235_A12	0.86
Gb084_A05	Ga236_A12	0.86
Gb084_A05	Ga126_A07	0.74
Gb084_A05	Ga127_A07	0.76
Gb084_A05	Ga129_A07	0.75
Gb084_A05	Ga128_A07	0.66
Gb084_A05	Ga080_A05	0.57
Gb084_A05	Ga078_A05	0.41
Gb084_A05	Ga166_A09	0.41
Gb084_A05	Ga180_A10	0.32
Gb085_A06	Ga130_A07	0.85
Gb085_A06	Ga132_A07	0.89
Gb085_A06	Ga038_A04	0.79
Gb085_A06	Ga131_A07	0.79
Gb085_A06	Ga061_A04	0.36
Gb085_A06	Ga088_A06	0.4
Gb085_A06	Ga091_A06	0.3
Gb085_A06	Ga126_A07	0.31
Gb085_A06	Ga177_A10	0.33
Gb085_A06	Ga180_A10	0.35
Gb085_A06	Ga204_A10	0.33
Gb085_A06	Ga225_A11	0.39
Gb085_A06	Ga105_A07	0.3
Gb085_A06	Ga107_A07	0.31
Gb085_A06	Ga154_A08	0.31
Gb085_A06	Ga164_A09	0.32
Gb087_A06	Ga225_A11	0.98
Gb087_A06	Ga088_A06	0.41
Gb087_A06	Ga038_A04	0.41
Gb087_A06	Ga130_A07	0.41
Gb087_A06	Ga177_A10	0.47
Gb087_A06	Ga061_A04	0.36
Gb087_A06	Ga126_A07	0.3
Gb087_A06	Ga180_A10	0.36
Gb087_A06	Ga204_A10	0.35
Gb087_A06	Ga154_A08	0.31
Gb087_A06	Ga107_A07	0.32
Gb087_A06	Ga131_A07	0.38
Gb087_A06	Ga132_A07	0.4
Gb088_A06	Ga225_A11	0.98
Gb088_A06	Ga088_A06	0.41
Gb088_A06	Ga038_A04	0.41
Gb088_A06	Ga130_A07	0.41
Gb088_A06	Ga177_A10	0.47
Gb088_A06	Ga061_A04	0.36
Gb088_A06	Ga126_A07	0.3
Gb088_A06	Ga180_A10	0.36
Gb088_A06	Ga204_A10	0.35
Gb088_A06	Ga154_A08	0.31
Gb088_A06	Ga107_A07	0.32
Gb088_A06	Ga131_A07	0.38
Gb088_A06	Ga132_A07	0.4
Gb089_A06	Ga225_A11	0.55
Gb089_A06	Ga038_A04	0.44
Gb089_A06	Ga177_A10	0.46
Gb089_A06	Ga061_A04	0.35
Gb089_A06	Ga088_A06	0.38
Gb089_A06	Ga180_A10	0.34
Gb089_A06	Ga204_A10	0.35
Gb089_A06	Ga131_A07	0.37
Gb089_A06	Ga132_A07	0.38
Gb089_A06	Ga130_A07	0.4
Gb090_A06	Ga149_A08	0.96
Gb090_A06	Ga100_A07	0.71
Gb090_A06	Ga101_A07	0.71
Gb090_A06	Ga102_A07	0.7
Gb090_A06	Ga097_A07	0.67
Gb090_A06	Ga096_A07	0.54
Gb090_A06	Ga205_A10	0.41
Gb090_A06	Ga098_A07	0.4
Gb090_A06	Ga116_A07	0.4
Gb090_A06	Ga185_A10	0.31
Gb090_A06	Ga191_A10	0.31
Gb090_A06	Ga195_A10	0.31
Gb090_A06	Ga035_A04	0.32
Gb090_A06	Ga197_A10	0.32
Gb090_A06	Ga024_A04	0.33
Gb090_A06	Ga196_A10	0.34
Gb090_A06	Ga213_A10	0.35
Gb090_A06	Ga207_A10	0.36
Gb090_A06	Ga182_A10	0.38
Gb091_A06	Ga149_A08	0.99
Gb091_A06	Ga100_A07	0.71
Gb091_A06	Ga101_A07	0.71
Gb091_A06	Ga102_A07	0.7
Gb091_A06	Ga097_A07	0.66
Gb091_A06	Ga096_A07	0.59
Gb091_A06	Ga205_A10	0.41
Gb091_A06	Ga116_A07	0.4
Gb091_A06	Ga182_A10	0.3
Gb091_A06	Ga185_A10	0.31
Gb091_A06	Ga191_A10	0.31
Gb091_A06	Ga195_A10	0.31
Gb091_A06	Ga035_A04	0.32
Gb091_A06	Ga197_A10	0.32
Gb091_A06	Ga024_A04	0.33
Gb091_A06	Ga196_A10	0.34
Gb091_A06	Ga213_A10	0.35
Gb091_A06	Ga207_A10	0.36
Gb091_A06	Ga098_A07	0.38
Gb092_A06	Ga140_A08	0.71
Gb092_A06	Ga141_A08	0.71
Gb092_A06	Ga144_A08	0.72
Gb092_A06	Ga146_A08	0.74
Gb092_A06	Ga147_A08	0.74
Gb092_A06	Ga148_A08	0.78
Gb092_A06	Ga230_A12	0.79
Gb092_A06	Ga231_A12	0.72
Gb092_A06	Ga138_A08	0.64
Gb092_A06	Ga142_A08	0.65
Gb092_A06	Ga139_A08	0.69
Gb092_A06	Ga143_A08	0.68
Gb092_A06	Ga104_A07	0.43
Gb092_A06	Ga172_A09	0.45
Gb092_A06	Ga150_A08	0.33
Gb092_A06	Ga181_A10	0.35
Gb093_A06	Ga140_A08	0.71
Gb093_A06	Ga141_A08	0.71
Gb093_A06	Ga144_A08	0.72
Gb093_A06	Ga146_A08	0.74
Gb093_A06	Ga147_A08	0.74
Gb093_A06	Ga148_A08	0.78
Gb093_A06	Ga230_A12	0.79
Gb093_A06	Ga231_A12	0.72
Gb093_A06	Ga138_A08	0.64
Gb093_A06	Ga142_A08	0.65
Gb093_A06	Ga139_A08	0.69
Gb093_A06	Ga143_A08	0.68
Gb093_A06	Ga104_A07	0.43
Gb093_A06	Ga172_A09	0.45
Gb093_A06	Ga150_A08	0.33
Gb093_A06	Ga181_A10	0.35
Gb094_A06	Ga139_A08	0.72
Gb094_A06	Ga141_A08	0.73
Gb094_A06	Ga144_A08	0.76
Gb094_A06	Ga147_A08	0.77
Gb094_A06	Ga148_A08	0.77
Gb094_A06	Ga230_A12	0.79
Gb094_A06	Ga231_A12	0.74
Gb094_A06	Ga143_A08	0.67
Gb094_A06	Ga104_A07	0.44
Gb094_A06	Ga172_A09	0.46
Gb094_A06	Ga150_A08	0.32
Gb094_A06	Ga181_A10	0.33
Gb095_A06	Ga138_A08	0.75
Gb095_A06	Ga142_A08	0.74
Gb095_A06	Ga139_A08	0.78
Gb095_A06	Ga140_A08	0.77
Gb095_A06	Ga141_A08	0.75
Gb095_A06	Ga144_A08	0.78
Gb095_A06	Ga146_A08	0.71
Gb095_A06	Ga147_A08	0.74
Gb095_A06	Ga231_A12	0.77
Gb095_A06	Ga104_A07	0.43
Gb095_A06	Ga172_A09	0.43
Gb095_A06	Ga150_A08	0.35
Gb095_A06	Ga181_A10	0.35
Gb096_A06	Ga139_A08	0.61
Gb096_A06	Ga141_A08	0.61
Gb096_A06	Ga144_A08	0.63
Gb096_A06	Ga230_A12	0.65
Gb096_A06	Ga148_A08	0.66
Gb096_A06	Ga231_A12	0.59
Gb097_A06	Ga144_A08	0.82
Gb097_A06	Ga148_A08	0.82
Gb097_A06	Ga230_A12	0.97
Gb097_A06	Ga138_A08	0.77
Gb097_A06	Ga139_A08	0.79
Gb097_A06	Ga140_A08	0.77
Gb097_A06	Ga141_A08	0.78
Gb097_A06	Ga142_A08	0.75
Gb097_A06	Ga143_A08	0.77
Gb097_A06	Ga146_A08	0.74
Gb097_A06	Ga147_A08	0.8
Gb097_A06	Ga231_A12	0.77
Gb097_A06	Ga104_A07	0.45
Gb097_A06	Ga172_A09	0.46
Gb097_A06	Ga150_A08	0.35
Gb097_A06	Ga181_A10	0.35
Gb098_A06	Ga148_A08	0.74
Gb098_A06	Ga230_A12	0.77
Gb098_A06	Ga139_A08	0.65
Gb098_A06	Ga141_A08	0.65
Gb098_A06	Ga144_A08	0.69
Gb098_A06	Ga231_A12	0.66
Gb098_A06	Ga142_A08	0.6
Gb098_A06	Ga147_A08	0.65
Gb098_A06	Ga146_A08	0.66
Gb098_A06	Ga140_A08	0.64
Gb098_A06	Ga138_A08	0.59
Gb098_A06	Ga104_A07	0.44
Gb098_A06	Ga172_A09	0.44
Gb098_A06	Ga150_A08	0.37
Gb098_A06	Ga181_A10	0.36
Gb099_A06	Ga146_A08	0.79
Gb099_A06	Ga147_A08	0.78
Gb099_A06	Ga139_A08	0.73
Gb099_A06	Ga141_A08	0.73
Gb099_A06	Ga144_A08	0.79
Gb099_A06	Ga148_A08	0.79
Gb099_A06	Ga230_A12	0.77
Gb099_A06	Ga231_A12	0.78
Gb099_A06	Ga138_A08	0.68
Gb099_A06	Ga142_A08	0.67
Gb099_A06	Ga140_A08	0.69
Gb099_A06	Ga104_A07	0.54
Gb099_A06	Ga172_A09	0.57
Gb099_A06	Ga150_A08	0.49
Gb099_A06	Ga181_A10	0.42
Gb099_A06	Ga004_A01	0.31
Gb099_A06	Ga006_A01	0.32
Gb099_A06	Ga049_A04	0.34
Gb099_A06	Ga075_A05	0.33
Gb099_A06	Ga108_A07	0.3
Gb099_A06	Ga133_A07	0.3
Gb099_A06	Ga219_A10	0.32
Gb099_A06	Ga052_A04	0.38
Gb101_A06	Ga230_A12	0.83
Gb101_A06	Ga231_A12	0.81
Gb101_A06	Ga138_A08	0.74
Gb101_A06	Ga142_A08	0.73
Gb101_A06	Ga139_A08	0.76
Gb101_A06	Ga140_A08	0.76
Gb101_A06	Ga141_A08	0.75
Gb101_A06	Ga143_A08	0.76
Gb101_A06	Ga144_A08	0.79
Gb101_A06	Ga146_A08	0.73
Gb101_A06	Ga147_A08	0.78
Gb101_A06	Ga148_A08	0.8
Gb101_A06	Ga104_A07	0.44
Gb101_A06	Ga172_A09	0.46
Gb101_A06	Ga150_A08	0.36
Gb101_A06	Ga181_A10	0.35
Gb102_A07	Ga003_A01	0.99
Gb102_A07	Ga224_A11	0.32
Gb103_A08	Ga014_A03	0.99
Gb103_A08	Ga015_A03	0.65
Gb103_A08	Ga088_A06	0.52
Gb103_A08	Ga092_A06	0.53
Gb103_A08	Ga016_A03	0.46
Gb103_A08	Ga017_A03	0.45
Gb103_A08	Ga137_A08	0.42
Gb103_A08	Ga157_A09	0.46
Gb103_A08	Ga158_A09	0.4
Gb103_A08	Ga180_A10	0.46
Gb103_A08	Ga215_A10	0.43
Gb103_A08	Ga216_A10	0.4
Gb103_A08	Ga029_A04	0.35
Gb103_A08	Ga045_A04	0.34
Gb103_A08	Ga122_A07	0.39
Gb103_A08	Ga135_A08	0.34
Gb103_A08	Ga136_A08	0.35
Gb103_A08	Ga179_A10	0.35
Gb103_A08	Ga200_A10	0.33
Gb103_A08	Ga201_A10	0.34
Gb103_A08	Ga202_A10	0.38
Gb103_A08	Ga203_A10	0.35
Gb103_A08	Ga217_A10	0.35
Gb103_A08	Ga223_A10	0.33
Gb103_A08	Ga061_A04	0.3
Gb103_A08	Ga126_A07	0.32
Gb103_A08	Ga038_A04	0.35
Gb104_A08	Ga080_A05	0.44
Gb104_A08	Ga127_A07	0.45
Gb104_A08	Ga128_A07	0.43
Gb104_A08	Ga129_A07	0.45
Gb104_A08	Ga235_A12	0.44
Gb104_A08	Ga236_A12	0.44
Gb104_A08	Ga078_A05	0.47
Gb104_A08	Ga166_A09	0.47
Gb104_A08	Ga216_A10	0.32
Gb105_A08	Ga085_A06	0.42
Gb106_A08	Ga119_A07	0.76
Gb106_A08	Ga118_A07	0.66
Gb106_A08	Ga115_A07	0.61
Gb106_A08	Ga053_A04	0.51
Gb106_A08	Ga064_A04	0.55
Gb106_A08	Ga065_A04	0.55
Gb106_A08	Ga068_A04	0.52
Gb106_A08	Ga112_A07	0.57
Gb106_A08	Ga113_A07	0.6
Gb106_A08	Ga030_A04	0.42
Gb106_A08	Ga066_A04	0.49
Gb106_A08	Ga055_A04	0.41
Gb106_A08	Ga244_A13	0.35
Gb106_A08	Ga245_A13	0.35
Gb106_A08	Ga246_A13	0.37
Gb106_A08	Ga083_A06	0.39
Gb107_A08	Ga118_A07	0.63
Gb107_A08	Ga119_A07	0.65
Gb107_A08	Ga113_A07	0.6
Gb107_A08	Ga115_A07	0.62
Gb107_A08	Ga064_A04	0.52
Gb107_A08	Ga065_A04	0.5
Gb107_A08	Ga068_A04	0.5
Gb107_A08	Ga112_A07	0.56
Gb107_A08	Ga053_A04	0.47
Gb107_A08	Ga244_A13	0.3
Gb107_A08	Ga245_A13	0.31
Gb107_A08	Ga246_A13	0.39
Gb107_A08	Ga030_A04	0.35
Gb107_A08	Ga055_A04	0.36
Gb107_A08	Ga083_A06	0.36
Gb108_A08	Ga119_A07	0.66
Gb108_A08	Ga112_A07	0.52
Gb108_A08	Ga113_A07	0.55
Gb108_A08	Ga118_A07	0.6
Gb108_A08	Ga064_A04	0.47
Gb108_A08	Ga053_A04	0.44
Gb108_A08	Ga065_A04	0.45
Gb108_A08	Ga068_A04	0.44
Gb108_A08	Ga030_A04	0.34
Gb109_A08	Ga118_A07	0.76
Gb109_A08	Ga119_A07	0.67
Gb109_A08	Ga053_A04	0.5
Gb109_A08	Ga054_A04	0.55
Gb109_A08	Ga064_A04	0.52
Gb109_A08	Ga065_A04	0.51
Gb109_A08	Ga068_A04	0.5
Gb109_A08	Ga112_A07	0.54
Gb109_A08	Ga113_A07	0.56
Gb109_A08	Ga115_A07	0.56
Gb109_A08	Ga066_A04	0.48
Gb109_A08	Ga244_A13	0.33
Gb109_A08	Ga245_A13	0.32
Gb109_A08	Ga246_A13	0.37
Gb109_A08	Ga083_A06	0.37
Gb109_A08	Ga030_A04	0.38
Gb109_A08	Ga055_A04	0.38
Gb110_A09	Ga125_A07	0.8
Gb110_A09	Ga126_A07	0.81
Gb110_A09	Ga127_A07	0.71
Gb110_A09	Ga235_A12	0.72
Gb110_A09	Ga236_A12	0.72
Gb110_A09	Ga128_A07	0.66
Gb110_A09	Ga129_A07	0.7
Gb110_A09	Ga079_A05	0.58
Gb110_A09	Ga080_A05	0.59
Gb110_A09	Ga166_A09	0.41
Gb110_A09	Ga014_A03	0.31
Gb110_A09	Ga015_A03	0.31
Gb110_A09	Ga017_A03	0.3
Gb110_A09	Ga158_A09	0.3
Gb110_A09	Ga243_A13	0.3
Gb110_A09	Ga155_A09	0.31
Gb110_A09	Ga164_A09	0.31
Gb110_A09	Ga178_A10	0.31
Gb110_A09	Ga240_A13	0.31
Gb110_A09	Ga131_A07	0.31
Gb110_A09	Ga171_A09	0.32
Gb110_A09	Ga038_A04	0.32
Gb110_A09	Ga170_A09	0.33
Gb110_A09	Ga130_A07	0.33
Gb110_A09	Ga059_A04	0.33
Gb110_A09	Ga169_A09	0.33
Gb110_A09	Ga106_A07	0.34
Gb110_A09	Ga154_A08	0.34
Gb110_A09	Ga163_A09	0.34
Gb110_A09	Ga061_A04	0.35
Gb110_A09	Ga062_A04	0.35
Gb110_A09	Ga204_A10	0.36
Gb110_A09	Ga117_A07	0.37
Gb111_A09	Ga064_A04	0.41
Gb111_A09	Ga067_A04	0.44
Gb111_A09	Ga065_A04	0.41
Gb111_A09	Ga068_A04	0.42
Gb111_A09	Ga030_A04	0.36
Gb111_A09	Ga054_A04	0.38
Gb111_A09	Ga055_A04	0.38
Gb111_A09	Ga118_A07	0.38
Gb111_A09	Ga119_A07	0.39
Gb111_A09	Ga066_A04	0.4
Gb112_A09	Ga013_A02	0.99
Gb112_A09	Ga226_A11	0.99
Gb112_A09	Ga058_A04	0.49
Gb112_A09	Ga007_A02	0.46
Gb112_A09	Ga057_A04	0.45
Gb112_A09	Ga056_A04	0.42
Gb112_A09	Ga038_A04	0.3
Gb112_A09	Ga088_A06	0.3
Gb112_A09	Ga110_A07	0.34
Gb112_A09	Ga111_A07	0.37
Gb112_A09	Ga155_A09	0.37
Gb112_A09	Ga170_A09	0.39
Gb112_A09	Ga171_A09	0.38
Gb113_A09	Ga229_A12	0.99
Gb114_A10	Ga155_A09	0.98
Gb114_A10	Ga170_A09	0.46
Gb114_A10	Ga171_A09	0.46
Gb114_A10	Ga038_A04	0.36
Gb114_A10	Ga061_A04	0.31
Gb114_A10	Ga088_A06	0.39
Gb114_A10	Ga107_A07	0.3
Gb114_A10	Ga126_A07	0.34
Gb114_A10	Ga157_A09	0.31
Gb114_A10	Ga180_A10	0.31
Gb114_A10	Ga202_A10	0.3
Gb114_A10	Ga204_A10	0.34
Gb114_A10	Ga216_A10	0.31
Gb114_A10	Ga110_A07	0.3
Gb114_A10	Ga056_A04	0.32
Gb114_A10	Ga111_A07	0.33
Gb114_A10	Ga007_A02	0.36
Gb114_A10	Ga013_A02	0.37
Gb114_A10	Ga226_A11	0.37
Gb114_A10	Ga058_A04	0.38
Gb114_A10	Ga057_A04	0.38
Gb116_A10	Ga172_A09	0.97
Gb116_A10	Ga138_A08	0.46
Gb116_A10	Ga139_A08	0.46
Gb116_A10	Ga140_A08	0.49
Gb116_A10	Ga141_A08	0.47
Gb116_A10	Ga142_A08	0.47
Gb116_A10	Ga143_A08	0.45
Gb116_A10	Ga144_A08	0.48
Gb116_A10	Ga146_A08	0.47
Gb116_A10	Ga147_A08	0.43
Gb116_A10	Ga148_A08	0.49
Gb116_A10	Ga230_A12	0.49
Gb116_A10	Ga231_A12	0.44
Gb116_A10	Ga104_A07	0.49
Gb116_A10	Ga150_A08	0.33
Gb116_A10	Ga181_A10	0.31
[truncated: 7,902 more rows]

## Sheet: more than 40%
Gene in G.barbadense	Gene in G.arboreum	similarity >40%
Gb001_A01	Ga104_A07	0.8
Gb001_A01	Ga138_A08	0.46
Gb001_A01	Ga139_A08	0.45
Gb001_A01	Ga140_A08	0.48
Gb001_A01	Ga141_A08	0.46
Gb001_A01	Ga142_A08	0.45
Gb001_A01	Ga143_A08	0.42
Gb001_A01	Ga144_A08	0.46
Gb001_A01	Ga146_A08	0.44
Gb001_A01	Ga147_A08	0.44
Gb001_A01	Ga148_A08	0.45
Gb001_A01	Ga172_A09	0.49
Gb001_A01	Ga230_A12	0.46
Gb001_A01	Ga231_A12	0.43
Gb002_A01	Ga104_A07	0.79
Gb002_A01	Ga138_A08	0.48
Gb002_A01	Ga139_A08	0.46
Gb002_A01	Ga140_A08	0.49
Gb002_A01	Ga141_A08	0.47
Gb002_A01	Ga142_A08	0.45
Gb002_A01	Ga143_A08	0.43
Gb002_A01	Ga144_A08	0.47
Gb002_A01	Ga146_A08	0.45
Gb002_A01	Ga147_A08	0.44
Gb002_A01	Ga148_A08	0.45
Gb002_A01	Ga172_A09	0.49
Gb002_A01	Ga230_A12	0.46
Gb002_A01	Ga231_A12	0.44
Gb003_A01	Ga104_A07	0.72
Gb003_A01	Ga138_A08	0.42
Gb003_A01	Ga139_A08	0.42
Gb003_A01	Ga140_A08	0.45
Gb003_A01	Ga141_A08	0.43
Gb003_A01	Ga142_A08	0.41
Gb003_A01	Ga143_A08	0.45
Gb003_A01	Ga144_A08	0.42
Gb003_A01	Ga146_A08	0.42
Gb003_A01	Ga147_A08	0.42
Gb003_A01	Ga148_A08	0.43
Gb003_A01	Ga172_A09	0.46
Gb003_A01	Ga230_A12	0.43
Gb004_A01	Ga104_A07	0.83
Gb004_A01	Ga172_A09	0.51
Gb004_A01	Ga139_A08	0.45
Gb004_A01	Ga141_A08	0.45
Gb004_A01	Ga143_A08	0.44
Gb004_A01	Ga144_A08	0.44
Gb004_A01	Ga147_A08	0.47
Gb004_A01	Ga148_A08	0.46
Gb004_A01	Ga230_A12	0.46
Gb004_A01	Ga231_A12	0.42
Gb005_A01	Ga104_A07	0.74
Gb005_A01	Ga139_A08	0.5
Gb005_A01	Ga140_A08	0.52
Gb005_A01	Ga141_A08	0.52
Gb005_A01	Ga144_A08	0.52
Gb005_A01	Ga138_A08	0.5
Gb005_A01	Ga142_A08	0.47
Gb005_A01	Ga146_A08	0.45
Gb005_A01	Ga147_A08	0.46
Gb005_A01	Ga172_A09	0.49
Gb005_A01	Ga231_A12	0.47
Gb006_A01	Ga104_A07	0.78
Gb006_A01	Ga138_A08	0.46
Gb006_A01	Ga139_A08	0.47
Gb006_A01	Ga140_A08	0.49
Gb006_A01	Ga141_A08	0.48
Gb006_A01	Ga142_A08	0.45
Gb006_A01	Ga143_A08	0.46
Gb006_A01	Ga144_A08	0.47
Gb006_A01	Ga146_A08	0.45
Gb006_A01	Ga147_A08	0.45
Gb006_A01	Ga148_A08	0.49
Gb006_A01	Ga172_A09	0.49
Gb006_A01	Ga230_A12	0.48
Gb006_A01	Ga231_A12	0.45
Gb007_A01	Ga104_A07	0.97
Gb007_A01	Ga140_A08	0.5
Gb007_A01	Ga138_A08	0.49
Gb007_A01	Ga139_A08	0.48
Gb007_A01	Ga141_A08	0.49
Gb007_A01	Ga142_A08	0.46
Gb007_A01	Ga143_A08	0.44
Gb007_A01	Ga144_A08	0.47
Gb007_A01	Ga146_A08	0.46
Gb007_A01	Ga147_A08	0.45
Gb007_A01	Ga148_A08	0.47
Gb007_A01	Ga172_A09	0.48
Gb007_A01	Ga230_A12	0.48
Gb007_A01	Ga231_A12	0.46
Gb008_A01	Ga104_A07	0.97
Gb008_A01	Ga140_A08	0.5
Gb008_A01	Ga138_A08	0.49
Gb008_A01	Ga139_A08	0.48
Gb008_A01	Ga141_A08	0.49
Gb008_A01	Ga142_A08	0.46
Gb008_A01	Ga143_A08	0.44
Gb008_A01	Ga144_A08	0.47
Gb008_A01	Ga146_A08	0.46
Gb008_A01	Ga147_A08	0.45
Gb008_A01	Ga148_A08	0.47
Gb008_A01	Ga172_A09	0.48
Gb008_A01	Ga230_A12	0.48
Gb008_A01	Ga231_A12	0.46
Gb009_A01	Ga104_A07	0.72
Gb009_A01	Ga138_A08	0.42
Gb009_A01	Ga139_A08	0.43
Gb009_A01	Ga140_A08	0.49
Gb009_A01	Ga141_A08	0.46
Gb009_A01	Ga142_A08	0.41
Gb009_A01	Ga143_A08	0.43
Gb009_A01	Ga144_A08	0.44
Gb009_A01	Ga146_A08	0.43
Gb009_A01	Ga147_A08	0.42
Gb009_A01	Ga148_A08	0.48
Gb009_A01	Ga172_A09	0.45
Gb009_A01	Ga230_A12	0.48
Gb009_A01	Ga231_A12	0.42
Gb010_A01	Ga104_A07	0.74
Gb010_A01	Ga140_A08	0.52
Gb010_A01	Ga138_A08	0.48
Gb010_A01	Ga139_A08	0.46
Gb010_A01	Ga141_A08	0.47
Gb010_A01	Ga142_A08	0.46
Gb010_A01	Ga143_A08	0.43
Gb010_A01	Ga144_A08	0.47
Gb010_A01	Ga146_A08	0.46
Gb010_A01	Ga147_A08	0.44
Gb010_A01	Ga148_A08	0.48
Gb010_A01	Ga172_A09	0.48
Gb010_A01	Ga230_A12	0.47
Gb010_A01	Ga231_A12	0.45
Gb011_A01	Ga104_A07	0.83
Gb011_A01	Ga138_A08	0.44
Gb011_A01	Ga139_A08	0.44
Gb011_A01	Ga140_A08	0.47
Gb011_A01	Ga141_A08	0.45
Gb011_A01	Ga142_A08	0.41
Gb011_A01	Ga144_A08	0.43
Gb011_A01	Ga146_A08	0.41
Gb011_A01	Ga147_A08	0.42
Gb011_A01	Ga148_A08	0.47
Gb011_A01	Ga172_A09	0.47
Gb011_A01	Ga230_A12	0.45
Gb011_A01	Ga231_A12	0.42
Gb012_A01	Ga104_A07	0.74
Gb012_A01	Ga138_A08	0.5
Gb012_A01	Ga139_A08	0.49
Gb012_A01	Ga140_A08	0.49
Gb012_A01	Ga141_A08	0.5
Gb012_A01	Ga142_A08	0.47
Gb012_A01	Ga144_A08	0.49
Gb012_A01	Ga146_A08	0.44
Gb012_A01	Ga147_A08	0.44
Gb012_A01	Ga148_A08	0.47
Gb012_A01	Ga172_A09	0.48
Gb012_A01	Ga230_A12	0.49
Gb012_A01	Ga231_A12	0.46
Gb013_A01	Ga104_A07	0.8
Gb013_A01	Ga139_A08	0.43
Gb013_A01	Ga140_A08	0.45
Gb013_A01	Ga141_A08	0.44
Gb013_A01	Ga142_A08	0.4
Gb013_A01	Ga143_A08	0.42
Gb013_A01	Ga144_A08	0.45
Gb013_A01	Ga146_A08	0.5
Gb013_A01	Ga147_A08	0.45
Gb013_A01	Ga148_A08	0.46
Gb013_A01	Ga172_A09	0.5
Gb013_A01	Ga230_A12	0.46
Gb013_A01	Ga231_A12	0.44
Gb014_A01	Ga104_A07	0.78
Gb014_A01	Ga140_A08	0.51
Gb014_A01	Ga138_A08	0.5
Gb014_A01	Ga139_A08	0.48
Gb014_A01	Ga141_A08	0.49
Gb014_A01	Ga142_A08	0.47
Gb014_A01	Ga143_A08	0.44
Gb014_A01	Ga144_A08	0.46
Gb014_A01	Ga146_A08	0.46
Gb014_A01	Ga147_A08	0.46
Gb014_A01	Ga148_A08	0.46
Gb014_A01	Ga172_A09	0.47
Gb014_A01	Ga230_A12	0.46
Gb015_A01	Ga104_A07	0.76
Gb015_A01	Ga138_A08	0.45
Gb015_A01	Ga139_A08	0.43
Gb015_A01	Ga140_A08	0.48
Gb015_A01	Ga141_A08	0.45
Gb015_A01	Ga142_A08	0.44
Gb015_A01	Ga144_A08	0.42
Gb015_A01	Ga146_A08	0.44
Gb015_A01	Ga147_A08	0.42
Gb015_A01	Ga148_A08	0.43
Gb015_A01	Ga172_A09	0.45
Gb015_A01	Ga230_A12	0.42
Gb015_A01	Ga231_A12	0.41
Gb016_A01	Ga104_A07	0.79
Gb016_A01	Ga141_A08	0.5
Gb016_A01	Ga138_A08	0.49
Gb016_A01	Ga139_A08	0.49
Gb016_A01	Ga140_A08	0.49
Gb016_A01	Ga142_A08	0.47
Gb016_A01	Ga144_A08	0.49
Gb016_A01	Ga146_A08	0.46
Gb016_A01	Ga147_A08	0.46
Gb016_A01	Ga148_A08	0.49
Gb016_A01	Ga172_A09	0.49
Gb016_A01	Ga230_A12	0.47
Gb016_A01	Ga231_A12	0.47
Gb017_A01	Ga122_A07	0.98
Gb017_A01	Ga029_A04	0.51
Gb017_A01	Ga045_A04	0.52
Gb017_A01	Ga135_A08	0.53
Gb017_A01	Ga136_A08	0.52
Gb017_A01	Ga157_A09	0.52
Gb017_A01	Ga158_A09	0.52
Gb017_A01	Ga179_A10	0.51
Gb017_A01	Ga088_A06	0.42
Gb017_A01	Ga180_A10	0.48
Gb017_A01	Ga200_A10	0.44
Gb017_A01	Ga203_A10	0.45
Gb017_A01	Ga216_A10	0.42
Gb017_A01	Ga217_A10	0.42
Gb017_A01	Ga223_A10	0.45
Gb017_A01	Ga014_A03	0.5
Gb017_A01	Ga092_A06	0.46
Gb017_A01	Ga016_A03	0.46
Gb017_A01	Ga215_A10	0.49
Gb017_A01	Ga017_A03	0.42
Gb017_A01	Ga137_A08	0.43
Gb018_A01	Ga120_A07	0.64
Gb018_A01	Ga123_A07	0.67
Gb018_A01	Ga121_A07	0.69
Gb018_A01	Ga063_A04	0.49
Gb018_A01	Ga133_A07	0.49
Gb019_A01	Ga120_A07	0.71
Gb019_A01	Ga123_A07	0.75
Gb019_A01	Ga063_A04	0.55
Gb019_A01	Ga133_A07	0.52
Gb019_A01	Ga049_A04	0.43
Gb019_A01	Ga002_A01	0.41
Gb019_A01	Ga156_A09	0.41
Gb019_A01	Ga072_A04	0.4
Gb021_A01	Ga120_A07	0.68
Gb021_A01	Ga123_A07	0.69
Gb021_A01	Ga063_A04	0.56
Gb021_A01	Ga133_A07	0.58
Gb021_A01	Ga049_A04	0.44
Gb021_A01	Ga074_A05	0.43
Gb021_A01	Ga002_A01	0.46
Gb021_A01	Ga156_A09	0.47
Gb021_A01	Ga072_A04	0.42
Gb021_A01	Ga232_A12	0.44
Gb021_A01	Ga001_A01	0.46
Gb021_A01	Ga004_A01	0.47
Gb021_A01	Ga005_A01	0.45
Gb021_A01	Ga006_A01	0.42
Gb021_A01	Ga108_A07	0.45
Gb021_A01	Ga222_A10	0.44
Gb021_A01	Ga220_A10	0.43
Gb021_A01	Ga219_A10	0.44
Gb023_A01	Ga100_A07	0.97
Gb023_A01	Ga101_A07	0.83
Gb023_A01	Ga102_A07	0.9
Gb023_A01	Ga096_A07	0.76
Gb023_A01	Ga097_A07	0.8
Gb023_A01	Ga149_A08	0.56
Gb023_A01	Ga098_A07	0.47
Gb023_A01	Ga205_A10	0.44
Gb024_A01	Ga050_A04	0.66
Gb024_A01	Ga051_A04	0.66
Gb024_A01	Ga044_A04	0.54
Gb024_A01	Ga090_A06	0.49
Gb025_A01	Ga133_A07	0.99
Gb025_A01	Ga063_A04	0.54
Gb025_A01	Ga120_A07	0.44
Gb025_A01	Ga121_A07	0.5
Gb025_A01	Ga123_A07	0.49
Gb025_A01	Ga156_A09	0.4
Gb025_A01	Ga220_A10	0.42
Gb026_A01	Ga133_A07	0.99
Gb026_A01	Ga063_A04	0.54
Gb026_A01	Ga120_A07	0.44
Gb026_A01	Ga121_A07	0.5
Gb026_A01	Ga123_A07	0.49
Gb026_A01	Ga156_A09	0.4
Gb026_A01	Ga220_A10	0.42
Gb027_A01	Ga134_A07	0.99
Gb027_A01	Ga082_A06	0.48
Gb028_A01	Ga134_A07	0.99
Gb028_A01	Ga082_A06	0.48
Gb029_A01	Ga124_A07	0.99
Gb029_A01	Ga176_A10	0.82
Gb030_A01	Ga124_A07	1
Gb030_A01	Ga176_A10	0.82
Gb031_A02	Ga079_A05	0.97
Gb031_A02	Ga080_A05	0.97
Gb031_A02	Ga125_A07	0.63
Gb031_A02	Ga126_A07	0.65
Gb031_A02	Ga127_A07	0.64
Gb031_A02	Ga128_A07	0.61
Gb031_A02	Ga129_A07	0.63
Gb031_A02	Ga235_A12	0.65
Gb031_A02	Ga236_A12	0.66
Gb031_A02	Ga078_A05	0.41
Gb031_A02	Ga166_A09	0.44
Gb032_A02	Ga078_A05	0.93
Gb032_A02	Ga166_A09	0.63
Gb032_A02	Ga235_A12	0.41
Gb032_A02	Ga236_A12	0.42
Gb033_A02	Ga076_A05	0.98
Gb033_A02	Ga077_A05	0.98
Gb034_A02	Ga076_A05	0.99
Gb034_A02	Ga077_A05	0.99
Gb035_A02	Ga075_A05	0.95
Gb036_A02	Ga106_A07	0.41
Gb036_A02	Ga117_A07	0.41
Gb037_A02	Ga008_A02	0.99
Gb037_A02	Ga105_A07	0.52
Gb037_A02	Ga106_A07	0.5
Gb037_A02	Ga117_A07	0.51
Gb039_A03	Ga125_A07	0.78
Gb039_A03	Ga126_A07	0.75
Gb039_A03	Ga236_A12	0.7
Gb039_A03	Ga127_A07	0.67
Gb039_A03	Ga128_A07	0.61
Gb039_A03	Ga129_A07	0.67
Gb039_A03	Ga235_A12	0.69
Gb039_A03	Ga079_A05	0.6
Gb039_A03	Ga080_A05	0.57
Gb039_A03	Ga078_A05	0.41
Gb039_A03	Ga166_A09	0.42
Gb040_A03	Ga125_A07	0.78
Gb040_A03	Ga126_A07	0.75
Gb040_A03	Ga236_A12	0.7
Gb040_A03	Ga127_A07	0.67
Gb040_A03	Ga128_A07	0.61
Gb040_A03	Ga129_A07	0.67
Gb040_A03	Ga235_A12	0.69
Gb040_A03	Ga079_A05	0.6
Gb040_A03	Ga080_A05	0.57
Gb040_A03	Ga078_A05	0.41
Gb040_A03	Ga166_A09	0.42
Gb041_A04	Ga061_A04	0.81
Gb041_A04	Ga059_A04	0.77
Gb041_A04	Ga062_A04	0.76
Gb041_A04	Ga169_A09	0.43
Gb041_A04	Ga204_A10	0.46
Gb042_A04	Ga059_A04	0.72
Gb042_A04	Ga062_A04	0.74
Gb042_A04	Ga169_A09	0.4
Gb042_A04	Ga204_A10	0.44
Gb043_A04	Ga178_A10	0.97
Gb043_A04	Ga240_A13	0.61
Gb043_A04	Ga241_A13	0.62
Gb043_A04	Ga242_A13	0.62
Gb043_A04	Ga243_A13	0.63
Gb043_A04	Ga154_A08	0.65
Gb043_A04	Ga163_A09	0.63
Gb043_A04	Ga164_A09	0.55
Gb044_A04	Ga178_A10	0.9
Gb044_A04	Ga154_A08	0.65
Gb044_A04	Ga240_A13	0.55
Gb044_A04	Ga241_A13	0.56
Gb044_A04	Ga242_A13	0.56
Gb044_A04	Ga243_A13	0.57
Gb044_A04	Ga163_A09	0.56
Gb044_A04	Ga164_A09	0.55
Gb044_A04	Ga018_A04	0.4
Gb045_A04	Ga181_A10	0.89
Gb046_A04	Ga181_A10	0.82
Gb047_A04	Ga181_A10	0.91
Gb048_A04	Ga135_A08	0.88
Gb048_A04	Ga136_A08	0.86
Gb048_A04	Ga179_A10	0.98
Gb048_A04	Ga029_A04	0.74
Gb048_A04	Ga045_A04	0.73
Gb048_A04	Ga180_A10	0.79
Gb048_A04	Ga215_A10	0.45
Gb048_A04	Ga122_A07	0.43
Gb048_A04	Ga157_A09	0.43
Gb048_A04	Ga158_A09	0.41
Gb048_A04	Ga088_A06	0.45
Gb048_A04	Ga217_A10	0.46
Gb049_A04	Ga135_A08	0.7
Gb049_A04	Ga136_A08	0.71
Gb049_A04	Ga179_A10	0.76
Gb049_A04	Ga180_A10	0.77
Gb049_A04	Ga029_A04	0.56
Gb049_A04	Ga045_A04	0.55
Gb049_A04	Ga215_A10	0.45
Gb049_A04	Ga157_A09	0.47
Gb049_A04	Ga216_A10	0.4
Gb050_A04	Ga135_A08	0.85
Gb050_A04	Ga136_A08	0.85
Gb050_A04	Ga179_A10	0.92
Gb050_A04	Ga180_A10	0.82
Gb050_A04	Ga029_A04	0.71
Gb050_A04	Ga045_A04	0.7
Gb050_A04	Ga122_A07	0.51
Gb050_A04	Ga014_A03	0.43
Gb050_A04	Ga092_A06	0.41
Gb050_A04	Ga016_A03	0.44
Gb050_A04	Ga215_A10	0.49
Gb050_A04	Ga017_A03	0.42
Gb050_A04	Ga137_A08	0.42
Gb050_A04	Ga157_A09	0.48
Gb050_A04	Ga158_A09	0.5
Gb050_A04	Ga088_A06	0.48
Gb050_A04	Ga200_A10	0.42
Gb050_A04	Ga201_A10	0.42
Gb050_A04	Ga217_A10	0.43
Gb050_A04	Ga223_A10	0.41
Gb050_A04	Ga203_A10	0.43
Gb051_A04	Ga135_A08	0.8
Gb051_A04	Ga136_A08	0.82
Gb051_A04	Ga179_A10	0.9
Gb051_A04	Ga029_A04	0.65
Gb051_A04	Ga045_A04	0.68
Gb051_A04	Ga122_A07	0.58
Gb051_A04	Ga157_A09	0.51
Gb051_A04	Ga215_A10	0.56
Gb051_A04	Ga014_A03	0.48
Gb051_A04	Ga092_A06	0.44
Gb051_A04	Ga016_A03	0.48
Gb051_A04	Ga137_A08	0.47
Gb051_A04	Ga200_A10	0.49
Gb051_A04	Ga216_A10	0.45
Gb051_A04	Ga201_A10	0.48
Gb051_A04	Ga217_A10	0.48
Gb051_A04	Ga223_A10	0.47
Gb051_A04	Ga203_A10	0.46
Gb052_A04	Ga135_A08	0.84
Gb052_A04	Ga136_A08	0.83
Gb052_A04	Ga179_A10	0.91
Gb052_A04	Ga180_A10	0.84
Gb052_A04	Ga029_A04	0.67
Gb052_A04	Ga045_A04	0.66
Gb052_A04	Ga215_A10	0.49
Gb052_A04	Ga122_A07	0.44
Gb052_A04	Ga157_A09	0.48
Gb052_A04	Ga158_A09	0.41
Gb052_A04	Ga088_A06	0.48
Gb053_A04	Ga227_A11	0.97
Gb053_A04	Ga185_A10	0.72
Gb053_A04	Ga109_A07	0.62
Gb053_A04	Ga182_A10	0.64
Gb053_A04	Ga183_A10	0.65
Gb053_A04	Ga187_A10	0.67
Gb053_A04	Ga186_A10	0.68
Gb053_A04	Ga190_A10	0.63
Gb053_A04	Ga184_A10	0.69
Gb053_A04	Ga194_A10	0.63
Gb053_A04	Ga191_A10	0.66
Gb053_A04	Ga195_A10	0.69
Gb053_A04	Ga193_A10	0.66
Gb053_A04	Ga192_A10	0.59
Gb054_A04	Ga191_A10	0.86
Gb054_A04	Ga194_A10	0.86
Gb054_A04	Ga195_A10	0.99
Gb054_A04	Ga109_A07	0.77
Gb054_A04	Ga183_A10	0.78
Gb054_A04	Ga184_A10	0.79
Gb054_A04	Ga185_A10	0.75
Gb054_A04	Ga186_A10	0.76
Gb054_A04	Ga187_A10	0.77
Gb054_A04	Ga190_A10	0.75
Gb054_A04	Ga193_A10	0.76
Gb054_A04	Ga227_A11	0.64
Gb054_A04	Ga228_A11	0.42
Gb055_A04	Ga191_A10	0.84
Gb055_A04	Ga193_A10	0.81
Gb055_A04	Ga194_A10	0.83
Gb055_A04	Ga195_A10	0.9
Gb055_A04	Ga196_A10	0.86
Gb055_A04	Ga109_A07	0.7
Gb055_A04	Ga182_A10	0.78
Gb055_A04	Ga183_A10	0.72
Gb055_A04	Ga184_A10	0.76
Gb055_A04	Ga185_A10	0.78
Gb055_A04	Ga186_A10	0.75
Gb055_A04	Ga187_A10	0.72
Gb055_A04	Ga188_A10	0.74
Gb055_A04	Ga190_A10	0.73
Gb055_A04	Ga192_A10	0.68
Gb055_A04	Ga227_A11	0.6
Gb056_A04	Ga182_A10	0.75
Gb056_A04	Ga184_A10	0.71
Gb056_A04	Ga191_A10	0.7
Gb056_A04	Ga193_A10	0.74
Gb056_A04	Ga195_A10	0.8
Gb056_A04	Ga109_A07	0.69
Gb056_A04	Ga183_A10	0.68
Gb056_A04	Ga187_A10	0.64
Gb056_A04	Ga186_A10	0.64
Gb056_A04	Ga190_A10	0.68
Gb056_A04	Ga185_A10	0.67
Gb056_A04	Ga194_A10	0.68
Gb056_A04	Ga227_A11	0.57
Gb056_A04	Ga228_A11	0.58
Gb056_A04	Ga208_A10	0.4
Gb057_A04	Ga191_A10	0.82
Gb057_A04	Ga194_A10	0.89
Gb057_A04	Ga195_A10	0.84
Gb057_A04	Ga182_A10	0.7
Gb057_A04	Ga185_A10	0.72
Gb057_A04	Ga188_A10	0.72
Gb057_A04	Ga192_A10	0.74
Gb057_A04	Ga193_A10	0.73
Gb057_A04	Ga196_A10	0.74
Gb057_A04	Ga109_A07	0.67
Gb057_A04	Ga183_A10	0.67
Gb057_A04	Ga187_A10	0.68
Gb057_A04	Ga186_A10	0.7
Gb057_A04	Ga190_A10	0.65
Gb057_A04	Ga184_A10	0.69
Gb057_A04	Ga227_A11	0.58
Gb057_A04	Ga205_A10	0.43
Gb058_A04	Ga191_A10	0.81
Gb058_A04	Ga194_A10	0.81
Gb058_A04	Ga195_A10	0.88
Gb058_A04	Ga196_A10	0.84
Gb058_A04	Ga182_A10	0.77
Gb058_A04	Ga183_A10	0.72
Gb058_A04	Ga184_A10	0.75
Gb058_A04	Ga185_A10	0.76
Gb058_A04	Ga186_A10	0.72
Gb058_A04	Ga188_A10	0.73
Gb058_A04	Ga190_A10	0.71
Gb058_A04	Ga193_A10	0.78
Gb058_A04	Ga192_A10	0.68
Gb058_A04	Ga109_A07	0.69
Gb058_A04	Ga187_A10	0.7
Gb058_A04	Ga227_A11	0.58
Gb059_A04	Ga220_A10	0.72
Gb059_A04	Ga222_A10	0.7
Gb059_A04	Ga234_A12	0.76
Gb059_A04	Ga004_A01	0.69
Gb059_A04	Ga005_A01	0.69
Gb059_A04	Ga006_A01	0.68
Gb059_A04	Ga108_A07	0.69
Gb059_A04	Ga219_A10	0.68
Gb059_A04	Ga001_A01	0.68
Gb059_A04	Ga063_A04	0.41
Gb059_A04	Ga133_A07	0.4
Gb059_A04	Ga002_A01	0.43
Gb059_A04	Ga156_A09	0.47
Gb059_A04	Ga069_A04	0.45
Gb060_A04	Ga004_A01	0.91
Gb060_A04	Ga005_A01	0.88
Gb060_A04	Ga006_A01	0.86
Gb060_A04	Ga108_A07	0.9
Gb060_A04	Ga219_A10	0.88
Gb060_A04	Ga220_A10	0.85
Gb060_A04	Ga222_A10	0.89
Gb060_A04	Ga001_A01	0.77
Gb060_A04	Ga049_A04	0.41
Gb060_A04	Ga063_A04	0.45
Gb060_A04	Ga074_A05	0.41
Gb060_A04	Ga133_A07	0.42
Gb060_A04	Ga002_A01	0.45
Gb060_A04	Ga156_A09	0.44
Gb060_A04	Ga071_A04	0.43
Gb060_A04	Ga072_A04	0.44
Gb060_A04	Ga232_A12	0.42
Gb061_A04	Ga234_A12	0.83
Gb061_A04	Ga004_A01	0.73
Gb061_A04	Ga005_A01	0.74
Gb061_A04	Ga006_A01	0.73
Gb061_A04	Ga108_A07	0.77
Gb061_A04	Ga222_A10	0.76
Gb061_A04	Ga219_A10	0.72
Gb061_A04	Ga220_A10	0.78
Gb061_A04	Ga001_A01	0.67
Gb061_A04	Ga046_A04	0.4
Gb061_A04	Ga063_A04	0.41
Gb061_A04	Ga002_A01	0.45
Gb061_A04	Ga156_A09	0.46
Gb061_A04	Ga071_A04	0.41
Gb061_A04	Ga232_A12	0.4
Gb063_A04	Ga234_A12	0.82
Gb063_A04	Ga005_A01	0.6
Gb063_A04	Ga006_A01	0.61
Gb063_A04	Ga108_A07	0.61
Gb063_A04	Ga219_A10	0.6
Gb063_A04	Ga222_A10	0.6
Gb063_A04	Ga004_A01	0.6
Gb063_A04	Ga220_A10	0.58
Gb063_A04	Ga001_A01	0.57
Gb063_A04	Ga046_A04	0.4
Gb063_A04	Ga071_A04	0.42
Gb064_A04	Ga004_A01	0.72
Gb064_A04	Ga005_A01	0.72
Gb064_A04	Ga006_A01	0.72
Gb064_A04	Ga108_A07	0.74
Gb064_A04	Ga220_A10	0.74
Gb064_A04	Ga222_A10	0.73
Gb064_A04	Ga234_A12	0.76
Gb064_A04	Ga001_A01	0.7
Gb064_A04	Ga219_A10	0.68
Gb064_A04	Ga123_A07	0.4
Gb064_A04	Ga002_A01	0.42
Gb064_A04	Ga156_A09	0.46
Gb064_A04	Ga069_A04	0.43
Gb065_A04	Ga197_A10	0.72
Gb065_A04	Ga198_A10	0.7
Gb065_A04	Ga206_A10	0.77
Gb065_A04	Ga207_A10	0.71
Gb065_A04	Ga210_A10	0.8
Gb065_A04	Ga211_A10	0.75
Gb065_A04	Ga212_A10	0.75
Gb065_A04	Ga214_A10	0.64
Gb065_A04	Ga208_A10	0.61
Gb065_A04	Ga173_A10	0.58
Gb066_A04	Ga197_A10	0.83
Gb066_A04	Ga198_A10	0.86
Gb066_A04	Ga205_A10	0.8
Gb066_A04	Ga206_A10	0.84
Gb066_A04	Ga207_A10	0.83
Gb066_A04	Ga208_A10	0.83
Gb066_A04	Ga210_A10	0.88
Gb066_A04	Ga211_A10	0.97
Gb066_A04	Ga214_A10	0.87
Gb066_A04	Ga173_A10	0.71
Gb066_A04	Ga213_A10	0.77
Gb066_A04	Ga212_A10	0.74
Gb066_A04	Ga196_A10	0.44
Gb067_A04	Ga197_A10	0.85
Gb067_A04	Ga205_A10	0.89
Gb067_A04	Ga207_A10	0.81
Gb067_A04	Ga210_A10	0.99
Gb067_A04	Ga211_A10	0.85
Gb067_A04	Ga198_A10	0.79
Gb067_A04	Ga206_A10	0.78
Gb067_A04	Ga213_A10	0.76
Gb067_A04	Ga214_A10	0.72
Gb067_A04	Ga212_A10	0.75
Gb067_A04	Ga173_A10	0.64
Gb067_A04	Ga208_A10	0.67
Gb067_A04	Ga100_A07	0.4
Gb067_A04	Ga196_A10	0.46
Gb068_A04	Ga197_A10	0.83
Gb068_A04	Ga206_A10	0.8
Gb068_A04	Ga207_A10	0.81
Gb068_A04	Ga210_A10	0.85
Gb068_A04	Ga211_A10	0.82
Gb068_A04	Ga212_A10	0.83
Gb068_A04	Ga198_A10	0.8
Gb068_A04	Ga214_A10	0.73
Gb068_A04	Ga173_A10	0.62
Gb068_A04	Ga208_A10	0.61
Gb069_A04	Ga198_A10	0.82
Gb069_A04	Ga205_A10	0.82
Gb069_A04	Ga210_A10	0.86
Gb069_A04	Ga211_A10	0.85
Gb069_A04	Ga213_A10	0.82
Gb069_A04	Ga197_A10	0.77
Gb069_A04	Ga206_A10	0.79
Gb069_A04	Ga207_A10	0.79
Gb069_A04	Ga214_A10	0.78
Gb069_A04	Ga173_A10	0.65
Gb069_A04	Ga208_A10	0.63
Gb069_A04	Ga196_A10	0.44
Gb070_A04	Ga029_A04	0.75
Gb070_A04	Ga045_A04	0.76
Gb070_A04	Ga135_A08	0.75
Gb070_A04	Ga136_A08	0.77
Gb070_A04	Ga179_A10	0.76
Gb070_A04	Ga180_A10	0.73
Gb070_A04	Ga088_A06	0.51
Gb070_A04	Ga122_A07	0.54
Gb070_A04	Ga157_A09	0.53
Gb070_A04	Ga158_A09	0.54
Gb070_A04	Ga215_A10	0.52
Gb070_A04	Ga014_A03	0.47
Gb070_A04	Ga092_A06	0.46
Gb070_A04	Ga016_A03	0.48
Gb070_A04	Ga017_A03	0.43
Gb070_A04	Ga137_A08	0.45
Gb070_A04	Ga200_A10	0.45
Gb070_A04	Ga216_A10	0.44
Gb070_A04	Ga201_A10	0.45
Gb070_A04	Ga217_A10	0.45
Gb070_A04	Ga223_A10	0.43
Gb070_A04	Ga203_A10	0.46
Gb071_A04	Ga135_A08	0.68
Gb071_A04	Ga136_A08	0.68
Gb071_A04	Ga179_A10	0.69
Gb071_A04	Ga029_A04	0.7
Gb071_A04	Ga045_A04	0.68
Gb071_A04	Ga016_A03	0.41
Gb071_A04	Ga215_A10	0.49
Gb071_A04	Ga122_A07	0.48
Gb071_A04	Ga157_A09	0.48
Gb071_A04	Ga158_A09	0.42
Gb072_A04	Ga135_A08	0.98
Gb072_A04	Ga136_A08	0.87
Gb072_A04	Ga179_A10	0.83
Gb072_A04	Ga180_A10	0.75
Gb072_A04	Ga029_A04	0.69
Gb072_A04	Ga045_A04	0.69
Gb072_A04	Ga016_A03	0.42
Gb072_A04	Ga215_A10	0.47
Gb072_A04	Ga017_A03	0.41
Gb072_A04	Ga122_A07	0.48
Gb072_A04	Ga157_A09	0.47
Gb072_A04	Ga158_A09	0.46
Gb072_A04	Ga088_A06	0.49
Gb072_A04	Ga217_A10	0.4
Gb072_A04	Ga203_A10	0.4
Gb073_A04	Ga135_A08	0.86
Gb073_A04	Ga136_A08	0.98
Gb073_A04	Ga179_A10	0.83
Gb073_A04	Ga180_A10	0.77
Gb073_A04	Ga029_A04	0.66
Gb073_A04	Ga045_A04	0.66
Gb073_A04	Ga016_A03	0.4
Gb073_A04	Ga215_A10	0.48
Gb073_A04	Ga122_A07	0.45
Gb073_A04	Ga157_A09	0.49
Gb073_A04	Ga158_A09	0.44
Gb073_A04	Ga088_A06	0.49
Gb074_A05	Ga150_A08	0.77
Gb074_A05	Ga142_A08	0.41
Gb074_A05	Ga140_A08	0.44
Gb074_A05	Ga141_A08	0.41
Gb075_A05	Ga155_A09	0.53
Gb075_A05	Ga170_A09	0.49
Gb075_A05	Ga171_A09	0.48
Gb076_A05	Ga215_A10	0.99
Gb076_A05	Ga017_A03	0.43
Gb076_A05	Ga029_A04	0.46
Gb076_A05	Ga045_A04	0.45
Gb076_A05	Ga088_A06	0.48
Gb076_A05	Ga122_A07	0.44
Gb076_A05	Ga135_A08	0.46
Gb076_A05	Ga136_A08	0.46
Gb076_A05	Ga137_A08	0.42
Gb076_A05	Ga157_A09	0.49
Gb076_A05	Ga158_A09	0.48
Gb076_A05	Ga179_A10	0.46
Gb076_A05	Ga180_A10	0.49
Gb076_A05	Ga200_A10	0.4
Gb076_A05	Ga202_A10	0.42
Gb076_A05	Ga203_A10	0.4
Gb076_A05	Ga217_A10	0.42
Gb076_A05	Ga223_A10	0.4
Gb076_A05	Ga014_A03	0.43
Gb076_A05	Ga015_A03	0.42
Gb076_A05	Ga092_A06	0.43
Gb076_A05	Ga016_A03	0.47
Gb077_A05	Ga203_A10	0.99
Gb077_A05	Ga088_A06	0.7
Gb077_A05	Ga200_A10	0.64
Gb077_A05	Ga202_A10	0.69
Gb077_A05	Ga216_A10	0.64
Gb077_A05	Ga201_A10	0.64
Gb077_A05	Ga217_A10	0.67
Gb077_A05	Ga223_A10	0.67
Gb077_A05	Ga180_A10	0.43
Gb077_A05	Ga015_A03	0.46
Gb077_A05	Ga016_A03	0.42
Gb077_A05	Ga215_A10	0.42
Gb077_A05	Ga137_A08	0.41
Gb077_A05	Ga157_A09	0.43
Gb078_A05	Ga088_A06	0.92
Gb078_A05	Ga200_A10	0.84
Gb078_A05	Ga201_A10	0.96
Gb078_A05	Ga202_A10	0.92
Gb078_A05	Ga216_A10	0.9
Gb078_A05	Ga217_A10	0.88
Gb078_A05	Ga223_A10	0.79
Gb078_A05	Ga203_A10	0.63
Gb078_A05	Ga180_A10	0.43
Gb078_A05	Ga215_A10	0.42
Gb078_A05	Ga157_A09	0.41
Gb079_A05	Ga201_A10	0.84
Gb079_A05	Ga216_A10	0.86
Gb079_A05	Ga217_A10	0.83
Gb079_A05	Ga200_A10	0.78
Gb079_A05	Ga223_A10	0.76
Gb079_A05	Ga203_A10	0.62
Gb080_A05	Ga088_A06	0.9
Gb080_A05	Ga200_A10	0.91
Gb080_A05	Ga201_A10	0.9
Gb080_A05	Ga216_A10	0.9
Gb080_A05	Ga217_A10	0.92
Gb080_A05	Ga223_A10	0.88
Gb080_A05	Ga203_A10	0.69
Gb080_A05	Ga016_A03	0.5
Gb080_A05	Ga029_A04	0.45
Gb080_A05	Ga045_A04	0.46
Gb080_A05	Ga135_A08	0.45
Gb080_A05	Ga136_A08	0.45
Gb080_A05	Ga179_A10	0.47
Gb080_A05	Ga180_A10	0.43
Gb080_A05	Ga014_A03	0.5
Gb080_A05	Ga092_A06	0.48
Gb080_A05	Ga215_A10	0.46
Gb080_A05	Ga017_A03	0.42
Gb080_A05	Ga137_A08	0.48
Gb080_A05	Ga122_A07	0.42
Gb080_A05	Ga157_A09	0.46
Gb080_A05	Ga158_A09	0.47
Gb081_A05	Ga216_A10	0.71
Gb081_A05	Ga217_A10	0.71
Gb081_A05	Ga223_A10	0.8
Gb081_A05	Ga200_A10	0.66
Gb081_A05	Ga201_A10	0.69
Gb081_A05	Ga203_A10	0.57
Gb082_A05	Ga088_A06	0.81
Gb082_A05	Ga202_A10	0.81
Gb082_A05	Ga216_A10	0.77
Gb082_A05	Ga223_A10	0.78
Gb082_A05	Ga201_A10	0.7
Gb082_A05	Ga203_A10	0.6
Gb082_A05	Ga217_A10	0.69
Gb082_A05	Ga200_A10	0.69
Gb082_A05	Ga180_A10	0.44
Gb082_A05	Ga215_A10	0.4
Gb082_A05	Ga157_A09	0.42
Gb083_A05	Ga223_A10	0.91
Gb083_A05	Ga200_A10	0.78
Gb083_A05	Ga201_A10	0.78
Gb083_A05	Ga216_A10	0.77
Gb083_A05	Ga217_A10	0.8
Gb083_A05	Ga203_A10	0.64
Gb083_A05	Ga180_A10	0.47
Gb083_A05	Ga157_A09	0.42
Gb084_A05	Ga235_A12	0.86
Gb084_A05	Ga236_A12	0.86
Gb084_A05	Ga126_A07	0.74
Gb084_A05	Ga127_A07	0.76
Gb084_A05	Ga129_A07	0.75
Gb084_A05	Ga128_A07	0.66
Gb084_A05	Ga080_A05	0.57
Gb084_A05	Ga078_A05	0.41
Gb084_A05	Ga166_A09	0.41
Gb085_A06	Ga130_A07	0.85
Gb085_A06	Ga132_A07	0.89
Gb085_A06	Ga038_A04	0.79
Gb085_A06	Ga131_A07	0.79
Gb087_A06	Ga225_A11	0.98
Gb087_A06	Ga088_A06	0.41
Gb087_A06	Ga038_A04	0.41
Gb087_A06	Ga130_A07	0.41
Gb087_A06	Ga177_A10	0.47
Gb088_A06	Ga225_A11	0.98
Gb088_A06	Ga088_A06	0.41
Gb088_A06	Ga038_A04	0.41
Gb088_A06	Ga130_A07	0.41
Gb088_A06	Ga177_A10	0.47
Gb089_A06	Ga225_A11	0.55
Gb089_A06	Ga038_A04	0.44
Gb089_A06	Ga177_A10	0.46
Gb090_A06	Ga149_A08	0.96
Gb090_A06	Ga100_A07	0.71
Gb090_A06	Ga101_A07	0.71
Gb090_A06	Ga102_A07	0.7
Gb090_A06	Ga097_A07	0.67
Gb090_A06	Ga096_A07	0.54
Gb090_A06	Ga205_A10	0.41
Gb090_A06	Ga098_A07	0.4
Gb091_A06	Ga149_A08	0.99
Gb091_A06	Ga100_A07	0.71
Gb091_A06	Ga101_A07	0.71
Gb091_A06	Ga102_A07	0.7
Gb091_A06	Ga097_A07	0.66
Gb091_A06	Ga096_A07	0.59
Gb091_A06	Ga205_A10	0.41
Gb092_A06	Ga140_A08	0.71
Gb092_A06	Ga141_A08	0.71
Gb092_A06	Ga144_A08	0.72
Gb092_A06	Ga146_A08	0.74
Gb092_A06	Ga147_A08	0.74
Gb092_A06	Ga148_A08	0.78
Gb092_A06	Ga230_A12	0.79
Gb092_A06	Ga231_A12	0.72
Gb092_A06	Ga138_A08	0.64
Gb092_A06	Ga142_A08	0.65
Gb092_A06	Ga139_A08	0.69
Gb092_A06	Ga143_A08	0.68
Gb092_A06	Ga104_A07	0.43
Gb092_A06	Ga172_A09	0.45
Gb093_A06	Ga140_A08	0.71
Gb093_A06	Ga141_A08	0.71
Gb093_A06	Ga144_A08	0.72
Gb093_A06	Ga146_A08	0.74
Gb093_A06	Ga147_A08	0.74
Gb093_A06	Ga148_A08	0.78
Gb093_A06	Ga230_A12	0.79
Gb093_A06	Ga231_A12	0.72
Gb093_A06	Ga138_A08	0.64
Gb093_A06	Ga142_A08	0.65
Gb093_A06	Ga139_A08	0.69
Gb093_A06	Ga143_A08	0.68
Gb093_A06	Ga104_A07	0.43
Gb093_A06	Ga172_A09	0.45
Gb094_A06	Ga139_A08	0.72
Gb094_A06	Ga141_A08	0.73
Gb094_A06	Ga144_A08	0.76
Gb094_A06	Ga147_A08	0.77
Gb094_A06	Ga148_A08	0.77
Gb094_A06	Ga230_A12	0.79
Gb094_A06	Ga231_A12	0.74
Gb094_A06	Ga143_A08	0.67
Gb094_A06	Ga104_A07	0.44
Gb094_A06	Ga172_A09	0.46
Gb095_A06	Ga138_A08	0.75
Gb095_A06	Ga142_A08	0.74
Gb095_A06	Ga139_A08	0.78
Gb095_A06	Ga140_A08	0.77
Gb095_A06	Ga141_A08	0.75
Gb095_A06	Ga144_A08	0.78
Gb095_A06	Ga146_A08	0.71
Gb095_A06	Ga147_A08	0.74
Gb095_A06	Ga231_A12	0.77
Gb095_A06	Ga104_A07	0.43
Gb095_A06	Ga172_A09	0.43
Gb096_A06	Ga139_A08	0.61
Gb096_A06	Ga141_A08	0.61
Gb096_A06	Ga144_A08	0.63
Gb096_A06	Ga230_A12	0.65
Gb096_A06	Ga148_A08	0.66
Gb096_A06	Ga231_A12	0.59
Gb097_A06	Ga144_A08	0.82
Gb097_A06	Ga148_A08	0.82
Gb097_A06	Ga230_A12	0.97
Gb097_A06	Ga138_A08	0.77
Gb097_A06	Ga139_A08	0.79
Gb097_A06	Ga140_A08	0.77
Gb097_A06	Ga141_A08	0.78
Gb097_A06	Ga142_A08	0.75
Gb097_A06	Ga143_A08	0.77
Gb097_A06	Ga146_A08	0.74
Gb097_A06	Ga147_A08	0.8
Gb097_A06	Ga231_A12	0.77
Gb097_A06	Ga104_A07	0.45
Gb097_A06	Ga172_A09	0.46
Gb098_A06	Ga148_A08	0.74
Gb098_A06	Ga230_A12	0.77
Gb098_A06	Ga139_A08	0.65
Gb098_A06	Ga141_A08	0.65
Gb098_A06	Ga144_A08	0.69
Gb098_A06	Ga231_A12	0.66
Gb098_A06	Ga142_A08	0.6
Gb098_A06	Ga147_A08	0.65
Gb098_A06	Ga146_A08	0.66
Gb098_A06	Ga140_A08	0.64
Gb098_A06	Ga138_A08	0.59
Gb098_A06	Ga104_A07	0.44
Gb098_A06	Ga172_A09	0.44
Gb099_A06	Ga146_A08	0.79
Gb099_A06	Ga147_A08	0.78
Gb099_A06	Ga139_A08	0.73
Gb099_A06	Ga141_A08	0.73
Gb099_A06	Ga144_A08	0.79
Gb099_A06	Ga148_A08	0.79
Gb099_A06	Ga230_A12	0.77
Gb099_A06	Ga231_A12	0.78
Gb099_A06	Ga138_A08	0.68
Gb099_A06	Ga142_A08	0.67
Gb099_A06	Ga140_A08	0.69
Gb099_A06	Ga104_A07	0.54
Gb099_A06	Ga172_A09	0.57
Gb099_A06	Ga150_A08	0.49
Gb099_A06	Ga181_A10	0.42
Gb101_A06	Ga230_A12	0.83
Gb101_A06	Ga231_A12	0.81
Gb101_A06	Ga138_A08	0.74
Gb101_A06	Ga142_A08	0.73
Gb101_A06	Ga139_A08	0.76
Gb101_A06	Ga140_A08	0.76
Gb101_A06	Ga141_A08	0.75
Gb101_A06	Ga143_A08	0.76
Gb101_A06	Ga144_A08	0.79
Gb101_A06	Ga146_A08	0.73
Gb101_A06	Ga147_A08	0.78
Gb101_A06	Ga148_A08	0.8
Gb101_A06	Ga104_A07	0.44
Gb101_A06	Ga172_A09	0.46
Gb102_A07	Ga003_A01	0.99
Gb103_A08	Ga014_A03	0.99
Gb103_A08	Ga015_A03	0.65
Gb103_A08	Ga088_A06	0.52
Gb103_A08	Ga092_A06	0.53
Gb103_A08	Ga016_A03	0.46
Gb103_A08	Ga017_A03	0.45
Gb103_A08	Ga137_A08	0.42
Gb103_A08	Ga157_A09	0.46
Gb103_A08	Ga158_A09	0.4
Gb103_A08	Ga180_A10	0.46
Gb103_A08	Ga215_A10	0.43
Gb103_A08	Ga216_A10	0.4
Gb104_A08	Ga080_A05	0.44
Gb104_A08	Ga127_A07	0.45
Gb104_A08	Ga128_A07	0.43
Gb104_A08	Ga129_A07	0.45
Gb104_A08	Ga235_A12	0.44
Gb104_A08	Ga236_A12	0.44
Gb104_A08	Ga078_A05	0.47
Gb104_A08	Ga166_A09	0.47
Gb105_A08	Ga085_A06	0.42
Gb106_A08	Ga119_A07	0.76
Gb106_A08	Ga118_A07	0.66
Gb106_A08	Ga115_A07	0.61
Gb106_A08	Ga053_A04	0.51
Gb106_A08	Ga064_A04	0.55
Gb106_A08	Ga065_A04	0.55
Gb106_A08	Ga068_A04	0.52
Gb106_A08	Ga112_A07	0.57
Gb106_A08	Ga113_A07	0.6
Gb106_A08	Ga030_A04	0.42
Gb106_A08	Ga066_A04	0.49
Gb106_A08	Ga055_A04	0.41
Gb107_A08	Ga118_A07	0.63
Gb107_A08	Ga119_A07	0.65
Gb107_A08	Ga113_A07	0.6
Gb107_A08	Ga115_A07	0.62
Gb107_A08	Ga064_A04	0.52
Gb107_A08	Ga065_A04	0.5
Gb107_A08	Ga068_A04	0.5
Gb107_A08	Ga112_A07	0.56
Gb107_A08	Ga053_A04	0.47
Gb108_A08	Ga119_A07	0.66
Gb108_A08	Ga112_A07	0.52
Gb108_A08	Ga113_A07	0.55
Gb108_A08	Ga118_A07	0.6
Gb108_A08	Ga064_A04	0.47
Gb108_A08	Ga053_A04	0.44
Gb108_A08	Ga065_A04	0.45
Gb108_A08	Ga068_A04	0.44
Gb109_A08	Ga118_A07	0.76
Gb109_A08	Ga119_A07	0.67
Gb109_A08	Ga053_A04	0.5
Gb109_A08	Ga054_A04	0.55
Gb109_A08	Ga064_A04	0.52
Gb109_A08	Ga065_A04	0.51
Gb109_A08	Ga068_A04	0.5
Gb109_A08	Ga112_A07	0.54
Gb109_A08	Ga113_A07	0.56
Gb109_A08	Ga115_A07	0.56
Gb109_A08	Ga066_A04	0.48
Gb110_A09	Ga125_A07	0.8
Gb110_A09	Ga126_A07	0.81
Gb110_A09	Ga127_A07	0.71
Gb110_A09	Ga235_A12	0.72
Gb110_A09	Ga236_A12	0.72
Gb110_A09	Ga128_A07	0.66
Gb110_A09	Ga129_A07	0.7
Gb110_A09	Ga079_A05	0.58
Gb110_A09	Ga080_A05	0.59
Gb110_A09	Ga166_A09	0.41
Gb111_A09	Ga064_A04	0.41
Gb111_A09	Ga067_A04	0.44
Gb111_A09	Ga065_A04	0.41
Gb111_A09	Ga068_A04	0.42
Gb112_A09	Ga013_A02	0.99
Gb112_A09	Ga226_A11	0.99
Gb112_A09	Ga058_A04	0.49
Gb112_A09	Ga007_A02	0.46
Gb112_A09	Ga057_A04	0.45
Gb112_A09	Ga056_A04	0.42
Gb113_A09	Ga229_A12	0.99
Gb114_A10	Ga155_A09	0.98
Gb114_A10	Ga170_A09	0.46
Gb114_A10	Ga171_A09	0.46
Gb116_A10	Ga172_A09	0.97
Gb116_A10	Ga138_A08	0.46
Gb116_A10	Ga139_A08	0.46
Gb116_A10	Ga140_A08	0.49
Gb116_A10	Ga141_A08	0.47
Gb116_A10	Ga142_A08	0.47
Gb116_A10	Ga143_A08	0.45
Gb116_A10	Ga144_A08	0.48
Gb116_A10	Ga146_A08	0.47
Gb116_A10	Ga147_A08	0.43
Gb116_A10	Ga148_A08	0.49
Gb116_A10	Ga230_A12	0.49
Gb116_A10	Ga231_A12	0.44
Gb116_A10	Ga104_A07	0.49
Gb118_A10	Ga204_A10	0.71
Gb118_A10	Ga059_A04	0.45
Gb118_A10	Ga061_A04	0.49
Gb118_A10	Ga062_A04	0.45
Gb118_A10	Ga169_A09	0.49
Gb120_A10	Ga162_A09	0.91
Gb120_A10	Ga224_A11	0.42
Gb121_A10	Ga162_A09	0.84
Gb121_A10	Ga224_A11	0.42
Gb122_A10	Ga166_A09	0.66
Gb123_A10	Ga166_A09	0.94
Gb123_A10	Ga078_A05	0.63
Gb123_A10	Ga080_A05	0.4
Gb123_A10	Ga125_A07	0.41
Gb123_A10	Ga126_A07	0.41
Gb123_A10	Ga235_A12	0.41
Gb123_A10	Ga236_A12	0.4
Gb124_A10	Ga157_A09	0.75
Gb124_A10	Ga158_A09	0.71
Gb124_A10	Ga180_A10	0.51
Gb124_A10	Ga029_A04	0.4
Gb124_A10	Ga045_A04	0.41
Gb124_A10	Ga088_A06	0.49
Gb124_A10	Ga135_A08	0.41
Gb124_A10	Ga136_A08	0.41
Gb124_A10	Ga179_A10	0.41
Gb124_A10	Ga014_A03	0.41
Gb124_A10	Ga016_A03	0.41
Gb124_A10	Ga215_A10	0.48
Gb124_A10	Ga122_A07	0.45
Gb125_A10	Ga157_A09	0.87
Gb125_A10	Ga158_A09	0.86
Gb125_A10	Ga029_A04	0.42
Gb125_A10	Ga045_A04	0.41
Gb125_A10	Ga135_A08	0.41
Gb125_A10	Ga136_A08	0.41
Gb125_A10	Ga203_A10	0.41
Gb125_A10	Ga014_A03	0.44
Gb125_A10	Ga092_A06	0.42
Gb125_A10	Ga016_A03	0.41
Gb125_A10	Ga215_A10	0.47
Gb125_A10	Ga017_A03	0.4
Gb125_A10	Ga137_A08	0.42
Gb126_A10	Ga158_A09	0.68
Gb126_A10	Ga202_A10	0.41
Gb126_A10	Ga215_A10	0.48
Gb127_A10	Ga002_A01	0.86
Gb127_A10	Ga156_A09	0.89
Gb127_A10	Ga069_A04	0.78
Gb127_A10	Ga070_A04	0.66
Gb127_A10	Ga071_A04	0.64
Gb127_A10	Ga072_A04	0.65
Gb127_A10	Ga220_A10	0.45
Gb127_A10	Ga232_A12	0.45
Gb128_A10	Ga002_A01	0.86
Gb128_A10	Ga156_A09	0.99
Gb128_A10	Ga069_A04	0.78
Gb128_A10	Ga070_A04	0.66
Gb128_A10	Ga071_A04	0.63
Gb128_A10	Ga072_A04	0.66
Gb128_A10	Ga001_A01	0.41
Gb128_A10	Ga006_A01	0.4
Gb128_A10	Ga219_A10	0.4
Gb128_A10	Ga220_A10	0.45
Gb128_A10	Ga222_A10	0.41
Gb128_A10	Ga232_A12	0.46
Gb128_A10	Ga234_A12	0.4
Gb129_A10	Ga002_A01	0.64
Gb129_A10	Ga070_A04	0.52
Gb129_A10	Ga072_A04	0.51
Gb129_A10	Ga156_A09	0.58
Gb130_A10	Ga002_A01	0.84
Gb130_A10	Ga156_A09	0.87
Gb130_A10	Ga072_A04	0.64
Gb130_A10	Ga070_A04	0.67
Gb130_A10	Ga123_A07	0.42
Gb130_A10	Ga220_A10	0.48
Gb130_A10	Ga232_A12	0.49
Gb131_A10	Ga002_A01	0.87
Gb131_A10	Ga156_A09	0.88
Gb131_A10	Ga069_A04	0.78
Gb131_A10	Ga070_A04	0.64
Gb131_A10	Ga071_A04	0.68
Gb131_A10	Ga072_A04	0.65
Gb131_A10	Ga220_A10	0.44
Gb131_A10	Ga232_A12	0.45
Gb131_A10	Ga234_A12	0.41
Gb132_A10	Ga002_A01	0.9
Gb132_A10	Ga156_A09	0.92
Gb132_A10	Ga069_A04	0.79
Gb132_A10	Ga071_A04	0.64
Gb132_A10	Ga072_A04	0.69
Gb132_A10	Ga001_A01	0.41
Gb132_A10	Ga004_A01	0.42
Gb132_A10	Ga005_A01	0.41
Gb132_A10	Ga006_A01	0.42
Gb132_A10	Ga108_A07	0.42
Gb132_A10	Ga219_A10	0.43
Gb132_A10	Ga220_A10	0.42
Gb132_A10	Ga222_A10	0.44
Gb132_A10	Ga232_A12	0.45
Gb132_A10	Ga234_A12	0.41
Gb133_A10	Ga002_A01	0.98
Gb133_A10	Ga156_A09	0.88
Gb133_A10	Ga069_A04	0.78
Gb133_A10	Ga070_A04	0.66
Gb133_A10	Ga071_A04	0.66
Gb133_A10	Ga072_A04	0.66
Gb133_A10	Ga220_A10	0.46
Gb133_A10	Ga232_A12	0.45
Gb134_A10	Ga041_A04	0.65
Gb134_A10	Ga040_A04	0.55
Gb134_A10	Ga103_A07	0.58
Gb134_A10	Ga042_A04	0.5
Gb135_A10	Ga244_A13	0.82
Gb135_A10	Ga245_A13	0.78
Gb135_A10	Ga246_A13	0.7
Gb135_A10	Ga030_A04	0.44
Gb136_A10	Ga244_A13	0.53
Gb136_A10	Ga245_A13	0.52
Gb137_A10	Ga246_A13	0.98
Gb137_A10	Ga244_A13	0.66
Gb137_A10	Ga245_A13	0.68
Gb137_A10	Ga053_A04	0.4
Gb138_A10	Ga042_A04	0.68
Gb138_A10	Ga041_A04	0.51
Gb138_A10	Ga040_A04	0.53
Gb139_A10	Ga040_A04	0.5
Gb139_A10	Ga103_A07	0.44
Gb140_A10	Ga041_A04	0.51
Gb140_A10	Ga042_A04	0.6
Gb140_A10	Ga040_A04	0.42
Gb141_A10	Ga103_A07	0.5
Gb141_A10	Ga040_A04	0.44
Gb142_A10	Ga041_A04	0.52
Gb142_A10	Ga103_A07	0.52
Gb142_A10	Ga040_A04	0.59
Gb142_A10	Ga042_A04	0.58
Gb143_A10	Ga041_A04	0.63
Gb143_A10	Ga042_A04	0.52
Gb143_A10	Ga103_A07	0.49
Gb144_A10	Ga041_A04	0.66
Gb144_A10	Ga103_A07	0.61
Gb144_A10	Ga037_A04	0.51
Gb144_A10	Ga040_A04	0.54
Gb145_A10	Ga041_A04	0.98
Gb145_A10	Ga103_A07	0.82
Gb145_A10	Ga040_A04	0.59
Gb145_A10	Ga037_A04	0.42
Gb145_A10	Ga042_A04	0.5
Gb146_A10	Ga040_A04	0.53
Gb147_A10	Ga041_A04	0.68
Gb147_A10	Ga103_A07	0.63
Gb147_A10	Ga040_A04	0.51
Gb147_A10	Ga042_A04	0.5
Gb147_A10	Ga037_A04	0.47
Gb149_A11	Ga030_A04	0.99
Gb149_A11	Ga053_A04	0.48
Gb149_A11	Ga054_A04	0.42
Gb149_A11	Ga064_A04	0.42
Gb149_A11	Ga065_A04	0.43
Gb149_A11	Ga066_A04	0.44
Gb149_A11	Ga067_A04	0.47
Gb149_A11	Ga068_A04	0.46
Gb149_A11	Ga118_A07	0.41
Gb149_A11	Ga119_A07	0.42
Gb149_A11	Ga246_A13	0.43
Gb150_A11	Ga030_A04	0.99
Gb150_A11	Ga053_A04	0.48
Gb150_A11	Ga054_A04	0.42
Gb150_A11	Ga064_A04	0.42
Gb150_A11	Ga065_A04	0.43
Gb150_A11	Ga066_A04	0.44
Gb150_A11	Ga067_A04	0.47
Gb150_A11	Ga068_A04	0.46
Gb150_A11	Ga118_A07	0.41
Gb150_A11	Ga119_A07	0.42
Gb150_A11	Ga246_A13	0.43
Gb151_A11	Ga037_A04	0.98
Gb151_A11	Ga041_A04	0.48
Gb151_A11	Ga103_A07	0.47
Gb152_A11	Ga037_A04	0.93
Gb152_A11	Ga041_A04	0.48
Gb152_A11	Ga103_A07	0.4
Gb153_A11	Ga038_A04	0.86
Gb153_A11	Ga130_A07	0.78
Gb153_A11	Ga131_A07	0.78
Gb153_A11	Ga132_A07	0.74
Gb153_A11	Ga225_A11	0.41
Gb154_A11	Ga038_A04	0.59
Gb154_A11	Ga130_A07	0.51
Gb154_A11	Ga131_A07	0.48
Gb154_A11	Ga132_A07	0.49
Gb155_A11	Ga238_A12	1
Gb156_A11	Ga238_A12	0.98
Gb157_A11	Ga033_A04	0.97
Gb157_A11	Ga026_A04	0.64
Gb157_A11	Ga025_A04	0.62
Gb157_A11	Ga027_A04	0.58
Gb157_A11	Ga023_A04	0.41
Gb157_A11	Ga028_A04	0.46
Gb157_A11	Ga035_A04	0.47
Gb157_A11	Ga036_A04	0.44
Gb157_A11	Ga010_A02	0.41
Gb157_A11	Ga011_A02	0.41
Gb157_A11	Ga239_A13	0.42
Gb159_A11	Ga058_A04	0.84
Gb159_A11	Ga013_A02	0.47
Gb159_A11	Ga155_A09	0.42
Gb159_A11	Ga226_A11	0.47
Gb160_A11	Ga007_A02	0.88
Gb160_A11	Ga056_A04	0.82
Gb160_A11	Ga057_A04	0.86
Gb160_A11	Ga058_A04	0.98
Gb160_A11	Ga013_A02	0.48
Gb160_A11	Ga226_A11	0.48
Gb161_A11	Ga095_A06	0.98
Gb161_A11	Ga233_A12	0.45
Gb162_A11	Ga034_A04	0.88
Gb162_A11	Ga035_A04	0.88
Gb162_A11	Ga036_A04	0.84
Gb162_A11	Ga093_A06	0.82
Gb162_A11	Ga033_A04	0.45
Gb164_A11	Ga037_A04	0.42
Gb166_A11	Ga046_A04	0.72
Gb166_A11	Ga049_A04	0.74
Gb166_A11	Ga047_A04	0.6
Gb167_A11	Ga049_A04	0.69
Gb167_A11	Ga046_A04	0.66
Gb168_A11	Ga046_A04	0.74
Gb168_A11	Ga049_A04	0.68
Gb168_A11	Ga047_A04	0.6
Gb169_A11	Ga049_A04	0.88
Gb169_A11	Ga046_A04	0.72
Gb169_A11	Ga047_A04	0.57
Gb170_A11	Ga047_A04	0.96
Gb170_A11	Ga046_A04	0.64
Gb170_A11	Ga049_A04	0.53
Gb171_A11	Ga046_A04	0.87
Gb171_A11	Ga047_A04	0.63
Gb171_A11	Ga049_A04	0.62
Gb172_A11	Ga049_A04	0.72
Gb172_A11	Ga047_A04	0.64
Gb172_A11	Ga156_A09	0.42
Gb172_A11	Ga133_A07	0.4
Gb173_A11	Ga049_A04	0.51
Gb173_A11	Ga046_A04	0.45
Gb174_A11	Ga046_A04	0.66
Gb174_A11	Ga047_A04	0.62
Gb174_A11	Ga049_A04	0.61
Gb175_A11	Ga046_A04	0.66
Gb175_A11	Ga047_A04	0.62
Gb175_A11	Ga049_A04	0.61
Gb176_A11	Ga044_A04	0.76
Gb176_A11	Ga050_A04	0.79
Gb176_A11	Ga051_A04	0.77
Gb176_A11	Ga090_A06	0.73
Gb177_A11	Ga050_A04	0.8
Gb177_A11	Ga051_A04	0.78
Gb177_A11	Ga044_A04	0.66
Gb177_A11	Ga090_A06	0.64
Gb178_A11	Ga044_A04	0.69
Gb179_A11	Ga050_A04	0.77
Gb179_A11	Ga051_A04	0.76
Gb179_A11	Ga044_A04	0.63
Gb179_A11	Ga090_A06	0.55
Gb180_A11	Ga050_A04	0.8
Gb180_A11	Ga051_A04	0.79
Gb180_A11	Ga044_A04	0.63
Gb180_A11	Ga090_A06	0.6
Gb181_A11	Ga050_A04	0.77
Gb181_A11	Ga051_A04	0.74
Gb181_A11	Ga044_A04	0.62
Gb181_A11	Ga090_A06	0.61
Gb183_A11	Ga072_A04	0.83
Gb183_A11	Ga071_A04	0.75
Gb183_A11	Ga070_A04	0.62
Gb183_A11	Ga156_A09	0.64
Gb183_A11	Ga002_A01	0.6
Gb183_A11	Ga220_A10	0.41
Gb183_A11	Ga232_A12	0.46
Gb184_A11	Ga002_A01	0.77
Gb184_A11	Ga156_A09	0.72
Gb184_A11	Ga072_A04	0.66
Gb184_A11	Ga071_A04	0.6
Gb184_A11	Ga001_A01	0.43
Gb184_A11	Ga004_A01	0.46
Gb184_A11	Ga005_A01	0.46
Gb184_A11	Ga006_A01	0.48
Gb184_A11	Ga108_A07	0.47
Gb184_A11	Ga219_A10	0.48
Gb184_A11	Ga220_A10	0.47
Gb184_A11	Ga222_A10	0.47
Gb184_A11	Ga232_A12	0.48
Gb185_A11	Ga053_A04	0.85
Gb185_A11	Ga064_A04	0.92
Gb185_A11	Ga065_A04	0.78
Gb185_A11	Ga067_A04	0.76
Gb185_A11	Ga054_A04	0.67
Gb185_A11	Ga066_A04	0.67
Gb185_A11	Ga113_A07	0.68
Gb185_A11	Ga115_A07	0.64
Gb185_A11	Ga068_A04	0.6
Gb185_A11	Ga112_A07	0.6
Gb185_A11	Ga118_A07	0.52
Gb185_A11	Ga119_A07	0.55
Gb185_A11	Ga055_A04	0.48
Gb185_A11	Ga030_A04	0.41
Gb186_A11	Ga064_A04	0.61
Gb186_A11	Ga053_A04	0.54
Gb186_A11	Ga065_A04	0.57
Gb186_A11	Ga112_A07	0.52
Gb186_A11	Ga113_A07	0.54
Gb186_A11	Ga068_A04	0.4
Gb186_A11	Ga119_A07	0.42
Gb187_A11	Ga053_A04	0.98
Gb187_A11	Ga064_A04	0.84
Gb187_A11	Ga065_A04	0.85
Gb187_A11	Ga066_A04	0.81
Gb187_A11	Ga054_A04	0.79
Gb187_A11	Ga067_A04	0.78
Gb187_A11	Ga068_A04	0.62
Gb187_A11	Ga113_A07	0.66
Gb187_A11	Ga115_A07	0.63
Gb187_A11	Ga112_A07	0.57
Gb187_A11	Ga118_A07	0.55
Gb187_A11	Ga119_A07	0.57
Gb187_A11	Ga055_A04	0.48
Gb187_A11	Ga030_A04	0.43
Gb189_A11	Ga111_A07	0.82
Gb190_A11	Ga110_A07	0.97
Gb191_A11	Ga050_A04	0.86
Gb191_A11	Ga051_A04	0.87
Gb191_A11	Ga044_A04	0.74
Gb191_A11	Ga090_A06	0.6
Gb192_A11	Ga044_A04	0.81
Gb192_A11	Ga050_A04	0.71
Gb192_A11	Ga051_A04	0.76
Gb192_A11	Ga090_A06	0.58
Gb193_A11	Ga044_A04	0.81
Gb193_A11	Ga050_A04	0.71
Gb193_A11	Ga051_A04	0.75
Gb193_A11	Ga090_A06	0.6
Gb194_A11	Ga051_A04	0.81
Gb194_A11	Ga044_A04	0.76
Gb194_A11	Ga090_A06	0.55
Gb195_A11	Ga033_A04	0.74
Gb195_A11	Ga028_A04	0.63
Gb195_A11	Ga025_A04	0.68
Gb195_A11	Ga027_A04	0.68
Gb195_A11	Ga026_A04	0.68
Gb195_A11	Ga022_A04	0.41
Gb195_A11	Ga023_A04	0.4
Gb195_A11	Ga035_A04	0.49
Gb195_A11	Ga036_A04	0.46
Gb196_A11	Ga029_A04	0.77
Gb196_A11	Ga180_A10	0.61
Gb196_A11	Ga045_A04	0.58
Gb196_A11	Ga135_A08	0.53
Gb196_A11	Ga136_A08	0.54
Gb196_A11	Ga179_A10	0.55
Gb196_A11	Ga157_A09	0.41
Gb197_A11	Ga045_A04	0.99
Gb197_A11	Ga029_A04	0.74
Gb197_A11	Ga135_A08	0.66
Gb197_A11	Ga136_A08	0.65
Gb197_A11	Ga179_A10	0.66
Gb197_A11	Ga180_A10	0.65
Gb197_A11	Ga215_A10	0.46
Gb197_A11	Ga122_A07	0.42
Gb197_A11	Ga157_A09	0.47
Gb197_A11	Ga088_A06	0.47
Gb198_A11	Ga029_A04	0.79
Gb198_A11	Ga045_A04	0.72
Gb198_A11	Ga135_A08	0.7
Gb198_A11	Ga136_A08	0.72
Gb198_A11	Ga179_A10	0.7
Gb198_A11	Ga180_A10	0.68
Gb198_A11	Ga157_A09	0.51
Gb198_A11	Ga014_A03	0.43
Gb198_A11	Ga092_A06	0.43
Gb198_A11	Ga016_A03	0.43
Gb198_A11	Ga215_A10	0.49
Gb198_A11	Ga137_A08	0.43
Gb198_A11	Ga122_A07	0.45
Gb198_A11	Ga158_A09	0.48
Gb198_A11	Ga088_A06	0.48
Gb198_A11	Ga200_A10	0.43
Gb198_A11	Ga216_A10	0.41
Gb198_A11	Ga217_A10	0.48
Gb198_A11	Ga203_A10	0.43
Gb199_A11	Ga029_A04	0.79
Gb199_A11	Ga045_A04	0.76
Gb199_A11	Ga135_A08	0.71
Gb199_A11	Ga136_A08	0.71
Gb199_A11	Ga179_A10	0.72
Gb199_A11	Ga180_A10	0.67
Gb199_A11	Ga122_A07	0.5
Gb199_A11	Ga014_A03	0.41
Gb199_A11	Ga016_A03	0.42
Gb199_A11	Ga215_A10	0.46
Gb199_A11	Ga017_A03	0.4
Gb199_A11	Ga137_A08	0.41
Gb199_A11	Ga157_A09	0.48
Gb199_A11	Ga158_A09	0.47
Gb199_A11	Ga088_A06	0.48
Gb199_A11	Ga217_A10	0.41
Gb200_A11	Ga029_A04	0.71
Gb200_A11	Ga045_A04	0.69
Gb200_A11	Ga135_A08	0.63
Gb200_A11	Ga136_A08	0.63
Gb200_A11	Ga179_A10	0.64
Gb200_A11	Ga122_A07	0.42
Gb201_A11	Ga029_A04	0.77
Gb201_A11	Ga045_A04	0.77
Gb201_A11	Ga135_A08	0.7
Gb201_A11	Ga136_A08	0.72
Gb201_A11	Ga179_A10	0.7
Gb201_A11	Ga180_A10	0.61
Gb201_A11	Ga014_A03	0.41
Gb201_A11	Ga016_A03	0.41
Gb201_A11	Ga215_A10	0.44
Gb201_A11	Ga017_A03	0.41
Gb201_A11	Ga122_A07	0.44
Gb201_A11	Ga157_A09	0.45
Gb201_A11	Ga158_A09	0.43
Gb201_A11	Ga088_A06	0.49
Gb201_A11	Ga217_A10	0.44
Gb201_A11	Ga203_A10	0.41
Gb202_A11	Ga029_A04	0.78
Gb202_A11	Ga045_A04	0.75
Gb202_A11	Ga135_A08	0.67
Gb202_A11	Ga136_A08	0.66
Gb202_A11	Ga179_A10	0.67
Gb202_A11	Ga180_A10	0.67
Gb202_A11	Ga215_A10	0.49
Gb202_A11	Ga122_A07	0.44
Gb202_A11	Ga157_A09	0.49
Gb202_A11	Ga158_A09	0.42
Gb202_A11	Ga088_A06	0.49
Gb202_A11	Ga202_A10	0.4
Gb203_A11	Ga029_A04	0.8
Gb203_A11	Ga045_A04	0.76
Gb203_A11	Ga179_A10	0.71
Gb203_A11	Ga135_A08	0.7
Gb203_A11	Ga136_A08	0.7
Gb203_A11	Ga180_A10	0.68
Gb203_A11	Ga092_A06	0.4
Gb203_A11	Ga016_A03	0.42
Gb203_A11	Ga215_A10	0.48
Gb203_A11	Ga017_A03	0.4
Gb203_A11	Ga122_A07	0.5
Gb203_A11	Ga157_A09	0.47
Gb203_A11	Ga158_A09	0.44
Gb203_A11	Ga088_A06	0.47
Gb203_A11	Ga217_A10	0.41
Gb203_A11	Ga223_A10	0.4
Gb204_A11	Ga029_A04	0.6
Gb204_A11	Ga045_A04	0.55
Gb204_A11	Ga135_A08	0.52
Gb204_A11	Ga136_A08	0.52
Gb204_A11	Ga179_A10	0.53
Gb204_A11	Ga180_A10	0.51
Gb205_A11	Ga029_A04	0.79
Gb205_A11	Ga045_A04	0.78
Gb205_A11	Ga135_A08	0.71
Gb205_A11	Ga136_A08	0.72
Gb205_A11	Ga179_A10	0.72
Gb205_A11	Ga180_A10	0.66
Gb205_A11	Ga122_A07	0.51
Gb205_A11	Ga014_A03	0.42
Gb205_A11	Ga092_A06	0.41
Gb205_A11	Ga016_A03	0.43
Gb205_A11	Ga215_A10	0.48
Gb205_A11	Ga017_A03	0.42
Gb205_A11	Ga137_A08	0.42
Gb205_A11	Ga157_A09	0.49
Gb205_A11	Ga158_A09	0.47
Gb205_A11	Ga088_A06	0.47
Gb205_A11	Ga201_A10	0.4
Gb205_A11	Ga217_A10	0.41
Gb205_A11	Ga223_A10	0.41
Gb205_A11	Ga203_A10	0.41
Gb206_A11	Ga180_A10	0.69
Gb206_A11	Ga045_A04	0.54
Gb206_A11	Ga135_A08	0.51
Gb206_A11	Ga136_A08	0.51
Gb206_A11	Ga179_A10	0.51
Gb206_A11	Ga029_A04	0.58
Gb206_A11	Ga215_A10	0.43
Gb206_A11	Ga157_A09	0.48
Gb206_A11	Ga088_A06	0.48
Gb207_A11	Ga059_A04	0.77
Gb207_A11	Ga062_A04	0.77
Gb207_A11	Ga169_A09	0.5
Gb207_A11	Ga204_A10	0.47
Gb207_A11	Ga038_A04	0.41
Gb208_A11	Ga059_A04	0.7
Gb208_A11	Ga061_A04	0.79
Gb208_A11	Ga062_A04	0.74
Gb208_A11	Ga204_A10	0.46
Gb209_A11	Ga059_A04	0.77
Gb209_A11	Ga062_A04	0.8
Gb209_A11	Ga169_A09	0.46
Gb210_A11	Ga059_A04	0.74
Gb210_A11	Ga062_A04	0.74
Gb210_A11	Ga169_A09	0.41
Gb210_A11	Ga204_A10	0.47
Gb210_A11	Ga038_A04	0.41
Gb211_A11	Ga059_A04	0.6
Gb211_A11	Ga062_A04	0.57
Gb211_A11	Ga204_A10	0.48
Gb211_A11	Ga038_A04	0.4
Gb212_A11	Ga059_A04	0.63
Gb212_A11	Ga061_A04	0.64
Gb212_A11	Ga062_A04	0.63
Gb212_A11	Ga169_A09	0.41
Gb212_A11	Ga204_A10	0.42
Gb213_A11	Ga059_A04	0.73
Gb213_A11	Ga062_A04	0.73
Gb213_A11	Ga169_A09	0.44
Gb214_A11	Ga061_A04	0.87
Gb214_A11	Ga062_A04	0.84
Gb214_A11	Ga169_A09	0.48
Gb214_A11	Ga204_A10	0.46
Gb215_A11	Ga059_A04	0.74
Gb215_A11	Ga062_A04	0.76
Gb215_A11	Ga169_A09	0.4
Gb217_A11	Ga059_A04	0.73
Gb217_A11	Ga062_A04	0.77
Gb217_A11	Ga169_A09	0.4
Gb217_A11	Ga204_A10	0.46
Gb218_A11	Ga062_A04	0.97
Gb218_A11	Ga059_A04	0.78
Gb218_A11	Ga169_A09	0.44
Gb219_A12	Ga082_A06	0.95
Gb220_A12	Ga082_A06	1
Gb220_A12	Ga134_A07	0.46
Gb221_A12	Ga082_A06	1
Gb221_A12	Ga134_A07	0.44
Gb222_A12	Ga092_A06	0.96
Gb222_A12	Ga016_A03	0.5
Gb222_A12	Ga014_A03	0.55
Gb222_A12	Ga015_A03	0.51
Gb222_A12	Ga017_A03	0.42
Gb222_A12	Ga029_A04	0.43
Gb222_A12	Ga088_A06	0.48
Gb222_A12	Ga136_A08	0.41
Gb222_A12	Ga137_A08	0.46
Gb222_A12	Ga157_A09	0.45
Gb222_A12	Ga158_A09	0.43
Gb222_A12	Ga180_A10	0.42
Gb222_A12	Ga200_A10	0.43
Gb222_A12	Ga202_A10	0.4
Gb222_A12	Ga203_A10	0.44
Gb222_A12	Ga215_A10	0.47
Gb222_A12	Ga216_A10	0.41
Gb222_A12	Ga217_A10	0.49
Gb223_A12	Ga092_A06	0.98
Gb223_A12	Ga016_A03	0.52
Gb223_A12	Ga088_A06	0.52
Gb223_A12	Ga217_A10	0.53
Gb223_A12	Ga014_A03	0.56
Gb223_A12	Ga015_A03	0.51
Gb223_A12	Ga017_A03	0.44
Gb223_A12	Ga029_A04	0.44
Gb223_A12	Ga122_A07	0.41
Gb223_A12	Ga135_A08	0.41
Gb223_A12	Ga136_A08	0.42
Gb223_A12	Ga137_A08	0.47
Gb223_A12	Ga157_A09	0.47
Gb223_A12	Ga158_A09	0.45
Gb223_A12	Ga179_A10	0.41
Gb223_A12	Ga180_A10	0.44
Gb223_A12	Ga200_A10	0.45
Gb223_A12	Ga202_A10	0.4
Gb223_A12	Ga203_A10	0.46
Gb223_A12	Ga215_A10	0.49
Gb223_A12	Ga216_A10	0.43
Gb224_A12	Ga091_A06	0.99
Gb224_A12	Ga038_A04	0.43
Gb225_A12	Ga091_A06	0.99
Gb225_A12	Ga038_A04	0.43
Gb226_A12	Ga087_A06	0.94
Gb226_A12	Ga084_A06	0.44
Gb227_A12	Ga087_A06	0.99
Gb227_A12	Ga084_A06	0.43
Gb228_A12	Ga087_A06	0.99
Gb228_A12	Ga084_A06	0.43
Gb229_A12	Ga086_A06	0.99
Gb230_A12	Ga085_A06	0.99
Gb231_A12	Ga084_A06	1
Gb231_A12	Ga087_A06	0.44
Gb232_A12	Ga084_A06	0.99
Gb233_A13	Ga163_A09	0.88
Gb233_A13	Ga178_A10	0.61
Gb233_A13	Ga240_A13	0.62
Gb233_A13	Ga241_A13	0.6
Gb233_A13	Ga242_A13	0.6
Gb233_A13	Ga243_A13	0.6
Gb233_A13	Ga019_A04	0.41
Gb235_A13	Ga154_A08	1
Gb235_A13	Ga241_A13	0.71
Gb235_A13	Ga243_A13	0.7
Gb235_A13	Ga178_A10	0.67
Gb235_A13	Ga240_A13	0.68
Gb235_A13	Ga169_A09	0.41
Gb235_A13	Ga106_A07	0.42
Gb235_A13	Ga117_A07	0.41
Gb235_A13	Ga018_A04	0.49
Gb236_A13	Ga240_A13	0.71
Gb236_A13	Ga241_A13	0.7
Gb236_A13	Ga242_A13	0.71
Gb236_A13	Ga243_A13	0.71
Gb236_A13	Ga163_A09	0.62
Gb236_A13	Ga178_A10	0.69
Gb236_A13	Ga105_A07	0.43
Gb236_A13	Ga106_A07	0.43
Gb236_A13	Ga117_A07	0.45
Gb236_A13	Ga019_A04	0.46
Gb238_A13	Ga240_A13	0.82
Gb238_A13	Ga241_A13	0.82
Gb238_A13	Ga242_A13	0.83
Gb238_A13	Ga243_A13	0.82
Gb238_A13	Ga178_A10	0.62
Gb238_A13	Ga163_A09	0.59
Gb238_A13	Ga038_A04	0.45
Gb238_A13	Ga105_A07	0.44
Gb238_A13	Ga106_A07	0.43
Gb238_A13	Ga117_A07	0.43
Gb238_A13	Ga019_A04	0.46
Gb239_A13	Ga240_A13	0.82
Gb239_A13	Ga241_A13	0.82
Gb239_A13	Ga242_A13	0.83
Gb239_A13	Ga243_A13	0.82
Gb239_A13	Ga178_A10	0.62
Gb239_A13	Ga163_A09	0.59
Gb239_A13	Ga038_A04	0.45
Gb239_A13	Ga105_A07	0.44
Gb239_A13	Ga106_A07	0.43
Gb239_A13	Ga117_A07	0.43
Gb239_A13	Ga019_A04	0.46
Gb240_D01	Ga120_A07	0.41
Gb240_D01	Ga123_A07	0.42
Gb241_D01	Ga122_A07	0.93
Gb241_D01	Ga029_A04	0.45
Gb241_D01	Ga045_A04	0.46
Gb241_D01	Ga088_A06	0.42
Gb241_D01	Ga135_A08	0.46
Gb241_D01	Ga136_A08	0.45
Gb241_D01	Ga157_A09	0.46
Gb241_D01	Ga158_A09	0.45
Gb241_D01	Ga179_A10	0.46
Gb241_D01	Ga180_A10	0.44
Gb241_D01	Ga014_A03	0.42
Gb241_D01	Ga092_A06	0.41
Gb241_D01	Ga016_A03	0.43
Gb241_D01	Ga215_A10	0.47
Gb241_D01	Ga017_A03	0.43
Gb242_D01	Ga123_A07	0.94
Gb242_D01	Ga120_A07	0.74
Gb242_D01	Ga121_A07	0.67
Gb242_D01	Ga156_A09	0.42
Gb242_D01	Ga220_A10	0.42
Gb242_D01	Ga063_A04	0.43
Gb242_D01	Ga133_A07	0.44
Gb243_D01	Ga096_A07	0.6
Gb243_D01	Ga097_A07	0.52
Gb243_D01	Ga149_A08	0.47
Gb244_D01	Ga121_A07	0.68
Gb244_D01	Ga120_A07	0.55
Gb244_D01	Ga123_A07	0.53
Gb245_D01	Ga121_A07	0.87
Gb245_D01	Ga120_A07	0.46
Gb245_D01	Ga123_A07	0.44
Gb246_D01	Ga121_A07	0.67
Gb246_D01	Ga120_A07	0.6
Gb246_D01	Ga123_A07	0.57
Gb247_D01	Ga121_A07	0.88
Gb247_D01	Ga120_A07	0.54
Gb247_D01	Ga123_A07	0.52
Gb247_D01	Ga133_A07	0.41
Gb248_D01	Ga121_A07	0.87
Gb248_D01	Ga123_A07	0.67
Gb248_D01	Ga120_A07	0.5
Gb249_D01	Ga134_A07	0.99
Gb249_D01	Ga082_A06	0.48
Gb250_D01	Ga124_A07	0.98
Gb250_D01	Ga176_A10	0.82
Gb251_D01	Ga124_A07	0.98
Gb251_D01	Ga176_A10	0.82
Gb252_D01	Ga096_A07	0.64
Gb252_D01	Ga097_A07	0.65
Gb252_D01	Ga149_A08	0.51
Gb252_D01	Ga098_A07	0.44
Gb253_D02	Ga075_A05	0.89
Gb254_D02	Ga076_A05	0.92
Gb254_D02	Ga077_A05	0.92
Gb255_D02	Ga076_A05	0.95
Gb255_D02	Ga077_A05	0.95
Gb256_D02	Ga075_A05	0.85
Gb257_D02	Ga169_A09	0.96
Gb257_D02	Ga204_A10	0.48
Gb257_D02	Ga038_A04	0.41
Gb257_D02	Ga059_A04	0.4
Gb257_D02	Ga061_A04	0.48
Gb258_D02	Ga081_A05	0.95
Gb259_D03	Ga083_A06	0.45
Gb260_D03	Ga008_A02	0.95
Gb260_D03	Ga105_A07	0.49
Gb260_D03	Ga106_A07	0.48
Gb260_D03	Ga117_A07	0.48
Gb262_D03	Ga008_A02	0.53
Gb263_D05	Ga152_A08	0.57
Gb263_D05	Ga153_A08	0.57
Gb264_D05	Ga152_A08	0.96
Gb264_D05	Ga153_A08	0.71
Gb265_D05	Ga152_A08	0.82
Gb265_D05	Ga153_A08	0.88
Gb266_D05	Ga153_A08	0.97
Gb266_D05	Ga152_A08	0.71
Gb267_D05	Ga150_A08	0.97
Gb267_D05	Ga138_A08	0.41
Gb267_D05	Ga142_A08	0.42
Gb267_D05	Ga140_A08	0.45
Gb267_D05	Ga139_A08	0.41
Gb267_D05	Ga141_A08	0.42
Gb267_D05	Ga143_A08	0.41
Gb267_D05	Ga144_A08	0.4
Gb268_D05	Ga177_A10	0.89
Gb268_D05	Ga225_A11	0.48
Gb269_D05	Ga124_A07	0.81
Gb269_D05	Ga176_A10	0.88
Gb270_D05	Ga176_A10	0.81
Gb270_D05	Ga124_A07	0.78
Gb271_D05	Ga215_A10	0.95
Gb271_D05	Ga017_A03	0.4
Gb271_D05	Ga029_A04	0.41
Gb271_D05	Ga045_A04	0.41
Gb271_D05	Ga088_A06	0.48
Gb271_D05	Ga122_A07	0.41
Gb271_D05	Ga135_A08	0.41
Gb271_D05	Ga136_A08	0.41
Gb271_D05	Ga157_A09	0.49
Gb271_D05	Ga158_A09	0.45
Gb271_D05	Ga179_A10	0.41
Gb271_D05	Ga180_A10	0.48
Gb271_D05	Ga202_A10	0.42
Gb271_D05	Ga015_A03	0.43
Gb271_D05	Ga016_A03	0.44
Gb272_D05	Ga203_A10	0.95
Gb272_D05	Ga088_A06	0.7
Gb272_D05	Ga200_A10	0.64
Gb272_D05	Ga202_A10	0.67
Gb272_D05	Ga216_A10	0.62
Gb272_D05	Ga201_A10	0.64
Gb272_D05	Ga217_A10	0.67
Gb272_D05	Ga223_A10	0.66
Gb272_D05	Ga180_A10	0.44
Gb272_D05	Ga015_A03	0.4
Gb272_D05	Ga215_A10	0.41
Gb272_D05	Ga157_A09	0.42
Gb273_D05	Ga088_A06	0.92
Gb273_D05	Ga200_A10	0.8
Gb273_D05	Ga216_A10	0.81
Gb273_D05	Ga217_A10	0.81
Gb273_D05	Ga201_A10	0.77
Gb273_D05	Ga223_A10	0.7
Gb273_D05	Ga203_A10	0.61
Gb273_D05	Ga180_A10	0.43
Gb273_D05	Ga014_A03	0.41
Gb273_D05	Ga092_A06	0.41
Gb273_D05	Ga016_A03	0.43
Gb273_D05	Ga215_A10	0.41
Gb273_D05	Ga137_A08	0.41
Gb273_D05	Ga158_A09	0.4
Gb274_D05	Ga223_A10	0.81
Gb274_D05	Ga200_A10	0.73
Gb274_D05	Ga201_A10	0.76
Gb274_D05	Ga216_A10	0.73
Gb274_D05	Ga217_A10	0.76
Gb274_D05	Ga203_A10	0.64
Gb274_D05	Ga180_A10	0.41
Gb274_D05	Ga215_A10	0.42
Gb274_D05	Ga157_A09	0.41
Gb275_D05	Ga201_A10	0.73
Gb275_D05	Ga217_A10	0.74
Gb275_D05	Ga223_A10	0.79
Gb275_D05	Ga203_A10	0.61
Gb275_D05	Ga088_A06	0.66
Gb275_D05	Ga200_A10	0.69
Gb275_D05	Ga216_A10	0.68
Gb275_D05	Ga215_A10	0.41
Gb276_D05	Ga201_A10	0.7
Gb276_D05	Ga217_A10	0.71
Gb276_D05	Ga223_A10	0.76
Gb276_D05	Ga200_A10	0.68
Gb276_D05	Ga216_A10	0.69
Gb276_D05	Ga203_A10	0.6
Gb276_D05	Ga180_A10	0.44
Gb276_D05	Ga157_A09	0.43
Gb277_D05	Ga217_A10	0.82
Gb277_D05	Ga223_A10	0.82
Gb277_D05	Ga200_A10	0.79
Gb277_D05	Ga201_A10	0.8
Gb277_D05	Ga216_A10	0.78
Gb277_D05	Ga203_A10	0.65
Gb277_D05	Ga179_A10	0.41
Gb277_D05	Ga180_A10	0.42
Gb277_D05	Ga014_A03	0.45
Gb277_D05	Ga092_A06	0.45
Gb277_D05	Ga016_A03	0.46
Gb277_D05	Ga215_A10	0.42
Gb277_D05	Ga137_A08	0.44
Gb277_D05	Ga122_A07	0.4
Gb277_D05	Ga157_A09	0.4
Gb278_D05	Ga088_A06	0.65
Gb278_D05	Ga200_A10	0.6
Gb278_D05	Ga216_A10	0.65
Gb278_D05	Ga201_A10	0.63
Gb278_D05	Ga217_A10	0.64
Gb278_D05	Ga223_A10	0.7
Gb278_D05	Ga203_A10	0.56
Gb278_D05	Ga180_A10	0.41
Gb278_D05	Ga015_A03	0.41
Gb278_D05	Ga215_A10	0.4
Gb278_D05	Ga157_A09	0.41
Gb279_D05	Ga223_A10	0.82
Gb279_D05	Ga200_A10	0.72
Gb279_D05	Ga201_A10	0.76
Gb279_D05	Ga216_A10	0.71
Gb279_D05	Ga217_A10	0.75
Gb279_D05	Ga203_A10	0.65
Gb279_D05	Ga088_A06	0.69
Gb279_D05	Ga180_A10	0.44
Gb279_D05	Ga016_A03	0.41
Gb279_D05	Ga215_A10	0.42
Gb279_D05	Ga157_A09	0.42
Gb280_D05	Ga200_A10	0.81
Gb280_D05	Ga217_A10	0.83
Gb280_D05	Ga223_A10	0.86
Gb280_D05	Ga203_A10	0.7
Gb280_D05	Ga014_A03	0.53
Gb280_D05	Ga016_A03	0.54
Gb280_D05	Ga092_A06	0.53
Gb280_D05	Ga137_A08	0.51
Gb280_D05	Ga158_A09	0.51
Gb280_D05	Ga215_A10	0.5
Gb280_D05	Ga029_A04	0.43
Gb280_D05	Ga045_A04	0.44
Gb280_D05	Ga135_A08	0.45
Gb280_D05	Ga136_A08	0.44
Gb280_D05	Ga179_A10	0.47
Gb280_D05	Ga180_A10	0.46
Gb280_D05	Ga225_A11	0.42
Gb280_D05	Ga122_A07	0.49
Gb280_D05	Ga157_A09	0.5
Gb281_D05	Ga135_A08	0.74
Gb281_D05	Ga136_A08	0.75
Gb281_D05	Ga179_A10	0.76
Gb281_D05	Ga180_A10	0.7
Gb281_D05	Ga029_A04	0.59
Gb281_D05	Ga045_A04	0.59
Gb281_D05	Ga215_A10	0.41
Gb281_D05	Ga157_A09	0.45
Gb282_D05	Ga173_A10	0.88
Gb282_D05	Ga205_A10	0.74
Gb282_D05	Ga207_A10	0.72
Gb282_D05	Ga197_A10	0.69
Gb282_D05	Ga198_A10	0.66
Gb282_D05	Ga206_A10	0.65
Gb282_D05	Ga210_A10	0.66
Gb282_D05	Ga211_A10	0.66
Gb282_D05	Ga212_A10	0.63
Gb282_D05	Ga213_A10	0.69
Gb282_D05	Ga214_A10	0.62
Gb282_D05	Ga208_A10	0.56
Gb282_D05	Ga100_A07	0.42
Gb282_D05	Ga101_A07	0.42
Gb282_D05	Ga102_A07	0.41
Gb282_D05	Ga196_A10	0.43
Gb283_D05	Ga173_A10	0.88
Gb283_D05	Ga207_A10	0.73
Gb283_D05	Ga197_A10	0.68
Gb283_D05	Ga198_A10	0.68
Gb283_D05	Ga206_A10	0.63
Gb283_D05	Ga210_A10	0.64
Gb283_D05	Ga211_A10	0.65
Gb283_D05	Ga212_A10	0.68
Gb283_D05	Ga213_A10	0.64
Gb283_D05	Ga208_A10	0.55
Gb283_D05	Ga214_A10	0.59
Gb283_D05	Ga100_A07	0.43
Gb283_D05	Ga101_A07	0.44
Gb283_D05	Ga102_A07	0.42
Gb284_D05	Ga135_A08	0.63
Gb284_D05	Ga136_A08	0.64
Gb284_D05	Ga179_A10	0.63
Gb284_D05	Ga180_A10	0.7
Gb284_D05	Ga029_A04	0.65
Gb284_D05	Ga045_A04	0.65
Gb284_D05	Ga088_A06	0.5
Gb284_D05	Ga215_A10	0.45
Gb284_D05	Ga122_A07	0.42
Gb284_D05	Ga157_A09	0.49
Gb285_D05	Ga198_A10	0.73
Gb285_D05	Ga206_A10	0.7
Gb285_D05	Ga210_A10	0.73
Gb285_D05	Ga211_A10	0.76
Gb285_D05	Ga212_A10	0.78
Gb285_D05	Ga173_A10	0.6
Gb285_D05	Ga197_A10	0.69
Gb285_D05	Ga207_A10	0.67
Gb285_D05	Ga214_A10	0.69
Gb285_D05	Ga208_A10	0.63
Gb286_D05	Ga197_A10	0.75
Gb286_D05	Ga198_A10	0.73
[truncated: 2,791 more rows]

## Sheet: more than 50%
Gene in G.barbadense	Gene in G.arboreum	similarity >50%
Gb001_A01	Ga104_A07	0.8
Gb002_A01	Ga104_A07	0.79
Gb003_A01	Ga104_A07	0.72
Gb004_A01	Ga104_A07	0.83
Gb004_A01	Ga172_A09	0.51
Gb005_A01	Ga104_A07	0.74
Gb005_A01	Ga139_A08	0.5
Gb005_A01	Ga140_A08	0.52
Gb005_A01	Ga141_A08	0.52
Gb005_A01	Ga144_A08	0.52
Gb006_A01	Ga104_A07	0.78
Gb007_A01	Ga104_A07	0.97
Gb007_A01	Ga140_A08	0.5
Gb008_A01	Ga104_A07	0.97
Gb008_A01	Ga140_A08	0.5
Gb009_A01	Ga104_A07	0.72
Gb010_A01	Ga104_A07	0.74
Gb010_A01	Ga140_A08	0.52
Gb011_A01	Ga104_A07	0.83
Gb012_A01	Ga104_A07	0.74
Gb012_A01	Ga138_A08	0.5
Gb013_A01	Ga104_A07	0.8
Gb014_A01	Ga104_A07	0.78
Gb014_A01	Ga140_A08	0.51
Gb015_A01	Ga104_A07	0.76
Gb016_A01	Ga104_A07	0.79
Gb016_A01	Ga141_A08	0.5
Gb017_A01	Ga122_A07	0.98
Gb017_A01	Ga029_A04	0.51
Gb017_A01	Ga045_A04	0.52
Gb017_A01	Ga135_A08	0.53
Gb017_A01	Ga136_A08	0.52
Gb017_A01	Ga157_A09	0.52
Gb017_A01	Ga158_A09	0.52
Gb017_A01	Ga179_A10	0.51
Gb018_A01	Ga120_A07	0.64
Gb018_A01	Ga123_A07	0.67
Gb018_A01	Ga121_A07	0.69
Gb019_A01	Ga120_A07	0.71
Gb019_A01	Ga123_A07	0.75
Gb019_A01	Ga063_A04	0.55
Gb019_A01	Ga133_A07	0.52
Gb021_A01	Ga120_A07	0.68
Gb021_A01	Ga123_A07	0.69
Gb021_A01	Ga063_A04	0.56
Gb021_A01	Ga133_A07	0.58
Gb023_A01	Ga100_A07	0.97
Gb023_A01	Ga101_A07	0.83
Gb023_A01	Ga102_A07	0.9
Gb023_A01	Ga096_A07	0.76
Gb023_A01	Ga097_A07	0.8
Gb023_A01	Ga149_A08	0.56
Gb024_A01	Ga050_A04	0.66
Gb024_A01	Ga051_A04	0.66
Gb024_A01	Ga044_A04	0.54
Gb025_A01	Ga133_A07	0.99
Gb025_A01	Ga063_A04	0.54
Gb026_A01	Ga133_A07	0.99
Gb026_A01	Ga063_A04	0.54
Gb027_A01	Ga134_A07	0.99
Gb028_A01	Ga134_A07	0.99
Gb029_A01	Ga124_A07	0.99
Gb029_A01	Ga176_A10	0.82
Gb030_A01	Ga124_A07	1
Gb030_A01	Ga176_A10	0.82
Gb031_A02	Ga079_A05	0.97
Gb031_A02	Ga080_A05	0.97
Gb031_A02	Ga125_A07	0.63
Gb031_A02	Ga126_A07	0.65
Gb031_A02	Ga127_A07	0.64
Gb031_A02	Ga128_A07	0.61
Gb031_A02	Ga129_A07	0.63
Gb031_A02	Ga235_A12	0.65
Gb031_A02	Ga236_A12	0.66
Gb032_A02	Ga078_A05	0.93
Gb032_A02	Ga166_A09	0.63
Gb033_A02	Ga076_A05	0.98
Gb033_A02	Ga077_A05	0.98
Gb034_A02	Ga076_A05	0.99
Gb034_A02	Ga077_A05	0.99
Gb035_A02	Ga075_A05	0.95
Gb037_A02	Ga008_A02	0.99
Gb037_A02	Ga105_A07	0.52
Gb037_A02	Ga106_A07	0.5
Gb037_A02	Ga117_A07	0.51
Gb039_A03	Ga125_A07	0.78
Gb039_A03	Ga126_A07	0.75
Gb039_A03	Ga236_A12	0.7
Gb039_A03	Ga127_A07	0.67
Gb039_A03	Ga128_A07	0.61
Gb039_A03	Ga129_A07	0.67
Gb039_A03	Ga235_A12	0.69
Gb039_A03	Ga079_A05	0.6
Gb039_A03	Ga080_A05	0.57
Gb040_A03	Ga125_A07	0.78
Gb040_A03	Ga126_A07	0.75
Gb040_A03	Ga236_A12	0.7
Gb040_A03	Ga127_A07	0.67
Gb040_A03	Ga128_A07	0.61
Gb040_A03	Ga129_A07	0.67
Gb040_A03	Ga235_A12	0.69
Gb040_A03	Ga079_A05	0.6
Gb040_A03	Ga080_A05	0.57
Gb041_A04	Ga061_A04	0.81
Gb041_A04	Ga059_A04	0.77
Gb041_A04	Ga062_A04	0.76
Gb042_A04	Ga059_A04	0.72
Gb042_A04	Ga062_A04	0.74
Gb043_A04	Ga178_A10	0.97
Gb043_A04	Ga240_A13	0.61
Gb043_A04	Ga241_A13	0.62
Gb043_A04	Ga242_A13	0.62
Gb043_A04	Ga243_A13	0.63
Gb043_A04	Ga154_A08	0.65
Gb043_A04	Ga163_A09	0.63
Gb043_A04	Ga164_A09	0.55
Gb044_A04	Ga178_A10	0.9
Gb044_A04	Ga154_A08	0.65
Gb044_A04	Ga240_A13	0.55
Gb044_A04	Ga241_A13	0.56
Gb044_A04	Ga242_A13	0.56
Gb044_A04	Ga243_A13	0.57
Gb044_A04	Ga163_A09	0.56
Gb044_A04	Ga164_A09	0.55
Gb045_A04	Ga181_A10	0.89
Gb046_A04	Ga181_A10	0.82
Gb047_A04	Ga181_A10	0.91
Gb048_A04	Ga135_A08	0.88
Gb048_A04	Ga136_A08	0.86
Gb048_A04	Ga179_A10	0.98
Gb048_A04	Ga029_A04	0.74
Gb048_A04	Ga045_A04	0.73
Gb048_A04	Ga180_A10	0.79
Gb049_A04	Ga135_A08	0.7
Gb049_A04	Ga136_A08	0.71
Gb049_A04	Ga179_A10	0.76
Gb049_A04	Ga180_A10	0.77
Gb049_A04	Ga029_A04	0.56
Gb049_A04	Ga045_A04	0.55
Gb050_A04	Ga135_A08	0.85
Gb050_A04	Ga136_A08	0.85
Gb050_A04	Ga179_A10	0.92
Gb050_A04	Ga180_A10	0.82
Gb050_A04	Ga029_A04	0.71
Gb050_A04	Ga045_A04	0.7
Gb050_A04	Ga122_A07	0.51
Gb051_A04	Ga135_A08	0.8
Gb051_A04	Ga136_A08	0.82
Gb051_A04	Ga179_A10	0.9
Gb051_A04	Ga029_A04	0.65
Gb051_A04	Ga045_A04	0.68
Gb051_A04	Ga122_A07	0.58
Gb051_A04	Ga157_A09	0.51
Gb051_A04	Ga215_A10	0.56
Gb052_A04	Ga135_A08	0.84
Gb052_A04	Ga136_A08	0.83
Gb052_A04	Ga179_A10	0.91
Gb052_A04	Ga180_A10	0.84
Gb052_A04	Ga029_A04	0.67
Gb052_A04	Ga045_A04	0.66
Gb053_A04	Ga227_A11	0.97
Gb053_A04	Ga185_A10	0.72
Gb053_A04	Ga109_A07	0.62
Gb053_A04	Ga182_A10	0.64
Gb053_A04	Ga183_A10	0.65
Gb053_A04	Ga187_A10	0.67
Gb053_A04	Ga186_A10	0.68
Gb053_A04	Ga190_A10	0.63
Gb053_A04	Ga184_A10	0.69
Gb053_A04	Ga194_A10	0.63
Gb053_A04	Ga191_A10	0.66
Gb053_A04	Ga195_A10	0.69
Gb053_A04	Ga193_A10	0.66
Gb053_A04	Ga192_A10	0.59
Gb054_A04	Ga191_A10	0.86
Gb054_A04	Ga194_A10	0.86
Gb054_A04	Ga195_A10	0.99
Gb054_A04	Ga109_A07	0.77
Gb054_A04	Ga183_A10	0.78
Gb054_A04	Ga184_A10	0.79
Gb054_A04	Ga185_A10	0.75
Gb054_A04	Ga186_A10	0.76
Gb054_A04	Ga187_A10	0.77
Gb054_A04	Ga190_A10	0.75
Gb054_A04	Ga193_A10	0.76
Gb054_A04	Ga227_A11	0.64
Gb055_A04	Ga191_A10	0.84
Gb055_A04	Ga193_A10	0.81
Gb055_A04	Ga194_A10	0.83
Gb055_A04	Ga195_A10	0.9
Gb055_A04	Ga196_A10	0.86
Gb055_A04	Ga109_A07	0.7
Gb055_A04	Ga182_A10	0.78
Gb055_A04	Ga183_A10	0.72
Gb055_A04	Ga184_A10	0.76
Gb055_A04	Ga185_A10	0.78
Gb055_A04	Ga186_A10	0.75
Gb055_A04	Ga187_A10	0.72
Gb055_A04	Ga188_A10	0.74
Gb055_A04	Ga190_A10	0.73
Gb055_A04	Ga192_A10	0.68
Gb055_A04	Ga227_A11	0.6
Gb056_A04	Ga182_A10	0.75
Gb056_A04	Ga184_A10	0.71
Gb056_A04	Ga191_A10	0.7
Gb056_A04	Ga193_A10	0.74
Gb056_A04	Ga195_A10	0.8
Gb056_A04	Ga109_A07	0.69
Gb056_A04	Ga183_A10	0.68
Gb056_A04	Ga187_A10	0.64
Gb056_A04	Ga186_A10	0.64
Gb056_A04	Ga190_A10	0.68
Gb056_A04	Ga185_A10	0.67
Gb056_A04	Ga194_A10	0.68
Gb056_A04	Ga227_A11	0.57
Gb056_A04	Ga228_A11	0.58
Gb057_A04	Ga191_A10	0.82
Gb057_A04	Ga194_A10	0.89
Gb057_A04	Ga195_A10	0.84
Gb057_A04	Ga182_A10	0.7
Gb057_A04	Ga185_A10	0.72
Gb057_A04	Ga188_A10	0.72
Gb057_A04	Ga192_A10	0.74
Gb057_A04	Ga193_A10	0.73
Gb057_A04	Ga196_A10	0.74
Gb057_A04	Ga109_A07	0.67
Gb057_A04	Ga183_A10	0.67
Gb057_A04	Ga187_A10	0.68
Gb057_A04	Ga186_A10	0.7
Gb057_A04	Ga190_A10	0.65
Gb057_A04	Ga184_A10	0.69
Gb057_A04	Ga227_A11	0.58
Gb058_A04	Ga191_A10	0.81
Gb058_A04	Ga194_A10	0.81
Gb058_A04	Ga195_A10	0.88
Gb058_A04	Ga196_A10	0.84
Gb058_A04	Ga182_A10	0.77
Gb058_A04	Ga183_A10	0.72
Gb058_A04	Ga184_A10	0.75
Gb058_A04	Ga185_A10	0.76
Gb058_A04	Ga186_A10	0.72
Gb058_A04	Ga188_A10	0.73
Gb058_A04	Ga190_A10	0.71
Gb058_A04	Ga193_A10	0.78
Gb058_A04	Ga192_A10	0.68
Gb058_A04	Ga109_A07	0.69
Gb058_A04	Ga187_A10	0.7
Gb058_A04	Ga227_A11	0.58
Gb059_A04	Ga220_A10	0.72
Gb059_A04	Ga222_A10	0.7
Gb059_A04	Ga234_A12	0.76
Gb059_A04	Ga004_A01	0.69
Gb059_A04	Ga005_A01	0.69
Gb059_A04	Ga006_A01	0.68
Gb059_A04	Ga108_A07	0.69
Gb059_A04	Ga219_A10	0.68
Gb059_A04	Ga001_A01	0.68
Gb060_A04	Ga004_A01	0.91
Gb060_A04	Ga005_A01	0.88
Gb060_A04	Ga006_A01	0.86
Gb060_A04	Ga108_A07	0.9
Gb060_A04	Ga219_A10	0.88
Gb060_A04	Ga220_A10	0.85
Gb060_A04	Ga222_A10	0.89
Gb060_A04	Ga001_A01	0.77
Gb061_A04	Ga234_A12	0.83
Gb061_A04	Ga004_A01	0.73
Gb061_A04	Ga005_A01	0.74
Gb061_A04	Ga006_A01	0.73
Gb061_A04	Ga108_A07	0.77
Gb061_A04	Ga222_A10	0.76
Gb061_A04	Ga219_A10	0.72
Gb061_A04	Ga220_A10	0.78
Gb061_A04	Ga001_A01	0.67
Gb063_A04	Ga234_A12	0.82
Gb063_A04	Ga005_A01	0.6
Gb063_A04	Ga006_A01	0.61
Gb063_A04	Ga108_A07	0.61
Gb063_A04	Ga219_A10	0.6
Gb063_A04	Ga222_A10	0.6
Gb063_A04	Ga004_A01	0.6
Gb063_A04	Ga220_A10	0.58
Gb063_A04	Ga001_A01	0.57
Gb064_A04	Ga004_A01	0.72
Gb064_A04	Ga005_A01	0.72
Gb064_A04	Ga006_A01	0.72
Gb064_A04	Ga108_A07	0.74
Gb064_A04	Ga220_A10	0.74
Gb064_A04	Ga222_A10	0.73
Gb064_A04	Ga234_A12	0.76
Gb064_A04	Ga001_A01	0.7
Gb064_A04	Ga219_A10	0.68
Gb065_A04	Ga197_A10	0.72
Gb065_A04	Ga198_A10	0.7
Gb065_A04	Ga206_A10	0.77
Gb065_A04	Ga207_A10	0.71
Gb065_A04	Ga210_A10	0.8
Gb065_A04	Ga211_A10	0.75
Gb065_A04	Ga212_A10	0.75
Gb065_A04	Ga214_A10	0.64
Gb065_A04	Ga208_A10	0.61
Gb065_A04	Ga173_A10	0.58
Gb066_A04	Ga197_A10	0.83
Gb066_A04	Ga198_A10	0.86
Gb066_A04	Ga205_A10	0.8
Gb066_A04	Ga206_A10	0.84
Gb066_A04	Ga207_A10	0.83
Gb066_A04	Ga208_A10	0.83
Gb066_A04	Ga210_A10	0.88
Gb066_A04	Ga211_A10	0.97
Gb066_A04	Ga214_A10	0.87
Gb066_A04	Ga173_A10	0.71
Gb066_A04	Ga213_A10	0.77
Gb066_A04	Ga212_A10	0.74
Gb067_A04	Ga197_A10	0.85
Gb067_A04	Ga205_A10	0.89
Gb067_A04	Ga207_A10	0.81
Gb067_A04	Ga210_A10	0.99
Gb067_A04	Ga211_A10	0.85
Gb067_A04	Ga198_A10	0.79
Gb067_A04	Ga206_A10	0.78
Gb067_A04	Ga213_A10	0.76
Gb067_A04	Ga214_A10	0.72
Gb067_A04	Ga212_A10	0.75
Gb067_A04	Ga173_A10	0.64
Gb067_A04	Ga208_A10	0.67
Gb068_A04	Ga197_A10	0.83
Gb068_A04	Ga206_A10	0.8
Gb068_A04	Ga207_A10	0.81
Gb068_A04	Ga210_A10	0.85
Gb068_A04	Ga211_A10	0.82
Gb068_A04	Ga212_A10	0.83
Gb068_A04	Ga198_A10	0.8
Gb068_A04	Ga214_A10	0.73
Gb068_A04	Ga173_A10	0.62
Gb068_A04	Ga208_A10	0.61
Gb069_A04	Ga198_A10	0.82
Gb069_A04	Ga205_A10	0.82
Gb069_A04	Ga210_A10	0.86
Gb069_A04	Ga211_A10	0.85
Gb069_A04	Ga213_A10	0.82
Gb069_A04	Ga197_A10	0.77
Gb069_A04	Ga206_A10	0.79
Gb069_A04	Ga207_A10	0.79
Gb069_A04	Ga214_A10	0.78
Gb069_A04	Ga173_A10	0.65
Gb069_A04	Ga208_A10	0.63
Gb070_A04	Ga029_A04	0.75
Gb070_A04	Ga045_A04	0.76
Gb070_A04	Ga135_A08	0.75
Gb070_A04	Ga136_A08	0.77
Gb070_A04	Ga179_A10	0.76
Gb070_A04	Ga180_A10	0.73
Gb070_A04	Ga088_A06	0.51
Gb070_A04	Ga122_A07	0.54
Gb070_A04	Ga157_A09	0.53
Gb070_A04	Ga158_A09	0.54
Gb070_A04	Ga215_A10	0.52
Gb071_A04	Ga135_A08	0.68
Gb071_A04	Ga136_A08	0.68
Gb071_A04	Ga179_A10	0.69
Gb071_A04	Ga029_A04	0.7
Gb071_A04	Ga045_A04	0.68
Gb072_A04	Ga135_A08	0.98
Gb072_A04	Ga136_A08	0.87
Gb072_A04	Ga179_A10	0.83
Gb072_A04	Ga180_A10	0.75
Gb072_A04	Ga029_A04	0.69
Gb072_A04	Ga045_A04	0.69
Gb073_A04	Ga135_A08	0.86
Gb073_A04	Ga136_A08	0.98
Gb073_A04	Ga179_A10	0.83
Gb073_A04	Ga180_A10	0.77
Gb073_A04	Ga029_A04	0.66
Gb073_A04	Ga045_A04	0.66
Gb074_A05	Ga150_A08	0.77
Gb075_A05	Ga155_A09	0.53
Gb076_A05	Ga215_A10	0.99
Gb077_A05	Ga203_A10	0.99
Gb077_A05	Ga088_A06	0.7
Gb077_A05	Ga200_A10	0.64
Gb077_A05	Ga202_A10	0.69
Gb077_A05	Ga216_A10	0.64
Gb077_A05	Ga201_A10	0.64
Gb077_A05	Ga217_A10	0.67
Gb077_A05	Ga223_A10	0.67
Gb078_A05	Ga088_A06	0.92
Gb078_A05	Ga200_A10	0.84
Gb078_A05	Ga201_A10	0.96
Gb078_A05	Ga202_A10	0.92
Gb078_A05	Ga216_A10	0.9
Gb078_A05	Ga217_A10	0.88
Gb078_A05	Ga223_A10	0.79
Gb078_A05	Ga203_A10	0.63
Gb079_A05	Ga201_A10	0.84
Gb079_A05	Ga216_A10	0.86
Gb079_A05	Ga217_A10	0.83
Gb079_A05	Ga200_A10	0.78
Gb079_A05	Ga223_A10	0.76
Gb079_A05	Ga203_A10	0.62
Gb080_A05	Ga088_A06	0.9
Gb080_A05	Ga200_A10	0.91
Gb080_A05	Ga201_A10	0.9
Gb080_A05	Ga216_A10	0.9
Gb080_A05	Ga217_A10	0.92
Gb080_A05	Ga223_A10	0.88
Gb080_A05	Ga203_A10	0.69
Gb080_A05	Ga016_A03	0.5
Gb081_A05	Ga216_A10	0.71
Gb081_A05	Ga217_A10	0.71
Gb081_A05	Ga223_A10	0.8
Gb081_A05	Ga200_A10	0.66
Gb081_A05	Ga201_A10	0.69
Gb081_A05	Ga203_A10	0.57
Gb082_A05	Ga088_A06	0.81
Gb082_A05	Ga202_A10	0.81
Gb082_A05	Ga216_A10	0.77
Gb082_A05	Ga223_A10	0.78
Gb082_A05	Ga201_A10	0.7
Gb082_A05	Ga203_A10	0.6
Gb082_A05	Ga217_A10	0.69
Gb082_A05	Ga200_A10	0.69
Gb083_A05	Ga223_A10	0.91
Gb083_A05	Ga200_A10	0.78
Gb083_A05	Ga201_A10	0.78
Gb083_A05	Ga216_A10	0.77
Gb083_A05	Ga217_A10	0.8
Gb083_A05	Ga203_A10	0.64
Gb084_A05	Ga235_A12	0.86
Gb084_A05	Ga236_A12	0.86
Gb084_A05	Ga126_A07	0.74
Gb084_A05	Ga127_A07	0.76
Gb084_A05	Ga129_A07	0.75
Gb084_A05	Ga128_A07	0.66
Gb084_A05	Ga080_A05	0.57
Gb085_A06	Ga130_A07	0.85
Gb085_A06	Ga132_A07	0.89
Gb085_A06	Ga038_A04	0.79
Gb085_A06	Ga131_A07	0.79
Gb087_A06	Ga225_A11	0.98
Gb088_A06	Ga225_A11	0.98
Gb089_A06	Ga225_A11	0.55
Gb090_A06	Ga149_A08	0.96
Gb090_A06	Ga100_A07	0.71
Gb090_A06	Ga101_A07	0.71
Gb090_A06	Ga102_A07	0.7
Gb090_A06	Ga097_A07	0.67
Gb090_A06	Ga096_A07	0.54
Gb091_A06	Ga149_A08	0.99
Gb091_A06	Ga100_A07	0.71
Gb091_A06	Ga101_A07	0.71
Gb091_A06	Ga102_A07	0.7
Gb091_A06	Ga097_A07	0.66
Gb091_A06	Ga096_A07	0.59
Gb092_A06	Ga140_A08	0.71
Gb092_A06	Ga141_A08	0.71
Gb092_A06	Ga144_A08	0.72
Gb092_A06	Ga146_A08	0.74
Gb092_A06	Ga147_A08	0.74
Gb092_A06	Ga148_A08	0.78
Gb092_A06	Ga230_A12	0.79
Gb092_A06	Ga231_A12	0.72
Gb092_A06	Ga138_A08	0.64
Gb092_A06	Ga142_A08	0.65
Gb092_A06	Ga139_A08	0.69
Gb092_A06	Ga143_A08	0.68
Gb093_A06	Ga140_A08	0.71
Gb093_A06	Ga141_A08	0.71
Gb093_A06	Ga144_A08	0.72
Gb093_A06	Ga146_A08	0.74
Gb093_A06	Ga147_A08	0.74
Gb093_A06	Ga148_A08	0.78
Gb093_A06	Ga230_A12	0.79
Gb093_A06	Ga231_A12	0.72
Gb093_A06	Ga138_A08	0.64
Gb093_A06	Ga142_A08	0.65
Gb093_A06	Ga139_A08	0.69
Gb093_A06	Ga143_A08	0.68
Gb094_A06	Ga139_A08	0.72
Gb094_A06	Ga141_A08	0.73
Gb094_A06	Ga144_A08	0.76
Gb094_A06	Ga147_A08	0.77
Gb094_A06	Ga148_A08	0.77
Gb094_A06	Ga230_A12	0.79
Gb094_A06	Ga231_A12	0.74
Gb094_A06	Ga143_A08	0.67
Gb095_A06	Ga138_A08	0.75
Gb095_A06	Ga142_A08	0.74
Gb095_A06	Ga139_A08	0.78
Gb095_A06	Ga140_A08	0.77
Gb095_A06	Ga141_A08	0.75
Gb095_A06	Ga144_A08	0.78
Gb095_A06	Ga146_A08	0.71
Gb095_A06	Ga147_A08	0.74
Gb095_A06	Ga231_A12	0.77
Gb096_A06	Ga139_A08	0.61
Gb096_A06	Ga141_A08	0.61
Gb096_A06	Ga144_A08	0.63
Gb096_A06	Ga230_A12	0.65
Gb096_A06	Ga148_A08	0.66
Gb096_A06	Ga231_A12	0.59
Gb097_A06	Ga144_A08	0.82
Gb097_A06	Ga148_A08	0.82
Gb097_A06	Ga230_A12	0.97
Gb097_A06	Ga138_A08	0.77
Gb097_A06	Ga139_A08	0.79
Gb097_A06	Ga140_A08	0.77
Gb097_A06	Ga141_A08	0.78
Gb097_A06	Ga142_A08	0.75
Gb097_A06	Ga143_A08	0.77
Gb097_A06	Ga146_A08	0.74
Gb097_A06	Ga147_A08	0.8
Gb097_A06	Ga231_A12	0.77
Gb098_A06	Ga148_A08	0.74
Gb098_A06	Ga230_A12	0.77
Gb098_A06	Ga139_A08	0.65
Gb098_A06	Ga141_A08	0.65
Gb098_A06	Ga144_A08	0.69
Gb098_A06	Ga231_A12	0.66
Gb098_A06	Ga142_A08	0.6
Gb098_A06	Ga147_A08	0.65
Gb098_A06	Ga146_A08	0.66
Gb098_A06	Ga140_A08	0.64
Gb098_A06	Ga138_A08	0.59
Gb099_A06	Ga146_A08	0.79
Gb099_A06	Ga147_A08	0.78
Gb099_A06	Ga139_A08	0.73
Gb099_A06	Ga141_A08	0.73
Gb099_A06	Ga144_A08	0.79
Gb099_A06	Ga148_A08	0.79
Gb099_A06	Ga230_A12	0.77
Gb099_A06	Ga231_A12	0.78
Gb099_A06	Ga138_A08	0.68
Gb099_A06	Ga142_A08	0.67
Gb099_A06	Ga140_A08	0.69
Gb099_A06	Ga104_A07	0.54
Gb099_A06	Ga172_A09	0.57
Gb101_A06	Ga230_A12	0.83
Gb101_A06	Ga231_A12	0.81
Gb101_A06	Ga138_A08	0.74
Gb101_A06	Ga142_A08	0.73
Gb101_A06	Ga139_A08	0.76
Gb101_A06	Ga140_A08	0.76
Gb101_A06	Ga141_A08	0.75
Gb101_A06	Ga143_A08	0.76
Gb101_A06	Ga144_A08	0.79
Gb101_A06	Ga146_A08	0.73
Gb101_A06	Ga147_A08	0.78
Gb101_A06	Ga148_A08	0.8
Gb102_A07	Ga003_A01	0.99
Gb103_A08	Ga014_A03	0.99
Gb103_A08	Ga015_A03	0.65
Gb103_A08	Ga088_A06	0.52
Gb103_A08	Ga092_A06	0.53
Gb106_A08	Ga119_A07	0.76
Gb106_A08	Ga118_A07	0.66
Gb106_A08	Ga115_A07	0.61
Gb106_A08	Ga053_A04	0.51
Gb106_A08	Ga064_A04	0.55
Gb106_A08	Ga065_A04	0.55
Gb106_A08	Ga068_A04	0.52
Gb106_A08	Ga112_A07	0.57
Gb106_A08	Ga113_A07	0.6
Gb107_A08	Ga118_A07	0.63
Gb107_A08	Ga119_A07	0.65
Gb107_A08	Ga113_A07	0.6
Gb107_A08	Ga115_A07	0.62
Gb107_A08	Ga064_A04	0.52
Gb107_A08	Ga065_A04	0.5
Gb107_A08	Ga068_A04	0.5
Gb107_A08	Ga112_A07	0.56
Gb108_A08	Ga119_A07	0.66
Gb108_A08	Ga112_A07	0.52
Gb108_A08	Ga113_A07	0.55
Gb108_A08	Ga118_A07	0.6
Gb109_A08	Ga118_A07	0.76
Gb109_A08	Ga119_A07	0.67
Gb109_A08	Ga053_A04	0.5
Gb109_A08	Ga054_A04	0.55
Gb109_A08	Ga064_A04	0.52
Gb109_A08	Ga065_A04	0.51
Gb109_A08	Ga068_A04	0.5
Gb109_A08	Ga112_A07	0.54
Gb109_A08	Ga113_A07	0.56
Gb109_A08	Ga115_A07	0.56
Gb110_A09	Ga125_A07	0.8
Gb110_A09	Ga126_A07	0.81
Gb110_A09	Ga127_A07	0.71
Gb110_A09	Ga235_A12	0.72
Gb110_A09	Ga236_A12	0.72
Gb110_A09	Ga128_A07	0.66
Gb110_A09	Ga129_A07	0.7
Gb110_A09	Ga079_A05	0.58
Gb110_A09	Ga080_A05	0.59
Gb112_A09	Ga013_A02	0.99
Gb112_A09	Ga226_A11	0.99
Gb113_A09	Ga229_A12	0.99
Gb114_A10	Ga155_A09	0.98
Gb116_A10	Ga172_A09	0.97
Gb118_A10	Ga204_A10	0.71
Gb120_A10	Ga162_A09	0.91
Gb121_A10	Ga162_A09	0.84
Gb122_A10	Ga166_A09	0.66
Gb123_A10	Ga166_A09	0.94
Gb123_A10	Ga078_A05	0.63
Gb124_A10	Ga157_A09	0.75
Gb124_A10	Ga158_A09	0.71
Gb124_A10	Ga180_A10	0.51
Gb125_A10	Ga157_A09	0.87
Gb125_A10	Ga158_A09	0.86
Gb126_A10	Ga158_A09	0.68
Gb127_A10	Ga002_A01	0.86
Gb127_A10	Ga156_A09	0.89
Gb127_A10	Ga069_A04	0.78
Gb127_A10	Ga070_A04	0.66
Gb127_A10	Ga071_A04	0.64
Gb127_A10	Ga072_A04	0.65
Gb128_A10	Ga002_A01	0.86
Gb128_A10	Ga156_A09	0.99
Gb128_A10	Ga069_A04	0.78
Gb128_A10	Ga070_A04	0.66
Gb128_A10	Ga071_A04	0.63
Gb128_A10	Ga072_A04	0.66
Gb129_A10	Ga002_A01	0.64
Gb129_A10	Ga070_A04	0.52
Gb129_A10	Ga072_A04	0.51
Gb129_A10	Ga156_A09	0.58
Gb130_A10	Ga002_A01	0.84
Gb130_A10	Ga156_A09	0.87
Gb130_A10	Ga072_A04	0.64
Gb130_A10	Ga070_A04	0.67
Gb131_A10	Ga002_A01	0.87
Gb131_A10	Ga156_A09	0.88
Gb131_A10	Ga069_A04	0.78
Gb131_A10	Ga070_A04	0.64
Gb131_A10	Ga071_A04	0.68
Gb131_A10	Ga072_A04	0.65
Gb132_A10	Ga002_A01	0.9
Gb132_A10	Ga156_A09	0.92
Gb132_A10	Ga069_A04	0.79
Gb132_A10	Ga071_A04	0.64
Gb132_A10	Ga072_A04	0.69
Gb133_A10	Ga002_A01	0.98
Gb133_A10	Ga156_A09	0.88
Gb133_A10	Ga069_A04	0.78
Gb133_A10	Ga070_A04	0.66
Gb133_A10	Ga071_A04	0.66
Gb133_A10	Ga072_A04	0.66
Gb134_A10	Ga041_A04	0.65
Gb134_A10	Ga040_A04	0.55
Gb134_A10	Ga103_A07	0.58
Gb135_A10	Ga244_A13	0.82
Gb135_A10	Ga245_A13	0.78
Gb135_A10	Ga246_A13	0.7
Gb136_A10	Ga244_A13	0.53
Gb136_A10	Ga245_A13	0.52
Gb137_A10	Ga246_A13	0.98
Gb137_A10	Ga244_A13	0.66
Gb137_A10	Ga245_A13	0.68
Gb138_A10	Ga042_A04	0.68
Gb138_A10	Ga041_A04	0.51
Gb138_A10	Ga040_A04	0.53
Gb139_A10	Ga040_A04	0.5
Gb140_A10	Ga041_A04	0.51
Gb140_A10	Ga042_A04	0.6
Gb141_A10	Ga103_A07	0.5
Gb142_A10	Ga041_A04	0.52
Gb142_A10	Ga103_A07	0.52
Gb142_A10	Ga040_A04	0.59
Gb142_A10	Ga042_A04	0.58
Gb143_A10	Ga041_A04	0.63
Gb143_A10	Ga042_A04	0.52
Gb144_A10	Ga041_A04	0.66
Gb144_A10	Ga103_A07	0.61
Gb144_A10	Ga037_A04	0.51
Gb144_A10	Ga040_A04	0.54
Gb145_A10	Ga041_A04	0.98
Gb145_A10	Ga103_A07	0.82
Gb145_A10	Ga040_A04	0.59
Gb146_A10	Ga040_A04	0.53
Gb147_A10	Ga041_A04	0.68
Gb147_A10	Ga103_A07	0.63
Gb147_A10	Ga040_A04	0.51
Gb147_A10	Ga042_A04	0.5
Gb149_A11	Ga030_A04	0.99
Gb150_A11	Ga030_A04	0.99
Gb151_A11	Ga037_A04	0.98
Gb152_A11	Ga037_A04	0.93
Gb153_A11	Ga038_A04	0.86
Gb153_A11	Ga130_A07	0.78
Gb153_A11	Ga131_A07	0.78
Gb153_A11	Ga132_A07	0.74
Gb154_A11	Ga038_A04	0.59
Gb154_A11	Ga130_A07	0.51
Gb155_A11	Ga238_A12	1
Gb156_A11	Ga238_A12	0.98
Gb157_A11	Ga033_A04	0.97
Gb157_A11	Ga026_A04	0.64
Gb157_A11	Ga025_A04	0.62
Gb157_A11	Ga027_A04	0.58
Gb159_A11	Ga058_A04	0.84
Gb160_A11	Ga007_A02	0.88
Gb160_A11	Ga056_A04	0.82
Gb160_A11	Ga057_A04	0.86
Gb160_A11	Ga058_A04	0.98
Gb161_A11	Ga095_A06	0.98
Gb162_A11	Ga034_A04	0.88
Gb162_A11	Ga035_A04	0.88
Gb162_A11	Ga036_A04	0.84
Gb162_A11	Ga093_A06	0.82
Gb166_A11	Ga046_A04	0.72
Gb166_A11	Ga049_A04	0.74
Gb166_A11	Ga047_A04	0.6
Gb167_A11	Ga049_A04	0.69
Gb167_A11	Ga046_A04	0.66
Gb168_A11	Ga046_A04	0.74
Gb168_A11	Ga049_A04	0.68
Gb168_A11	Ga047_A04	0.6
Gb169_A11	Ga049_A04	0.88
Gb169_A11	Ga046_A04	0.72
Gb169_A11	Ga047_A04	0.57
Gb170_A11	Ga047_A04	0.96
Gb170_A11	Ga046_A04	0.64
Gb170_A11	Ga049_A04	0.53
Gb171_A11	Ga046_A04	0.87
Gb171_A11	Ga047_A04	0.63
Gb171_A11	Ga049_A04	0.62
Gb172_A11	Ga049_A04	0.72
Gb172_A11	Ga047_A04	0.64
Gb173_A11	Ga049_A04	0.51
Gb174_A11	Ga046_A04	0.66
Gb174_A11	Ga047_A04	0.62
Gb174_A11	Ga049_A04	0.61
Gb175_A11	Ga046_A04	0.66
Gb175_A11	Ga047_A04	0.62
Gb175_A11	Ga049_A04	0.61
Gb176_A11	Ga044_A04	0.76
Gb176_A11	Ga050_A04	0.79
Gb176_A11	Ga051_A04	0.77
Gb176_A11	Ga090_A06	0.73
Gb177_A11	Ga050_A04	0.8
Gb177_A11	Ga051_A04	0.78
Gb177_A11	Ga044_A04	0.66
Gb177_A11	Ga090_A06	0.64
Gb178_A11	Ga044_A04	0.69
Gb179_A11	Ga050_A04	0.77
Gb179_A11	Ga051_A04	0.76
Gb179_A11	Ga044_A04	0.63
Gb179_A11	Ga090_A06	0.55
Gb180_A11	Ga050_A04	0.8
Gb180_A11	Ga051_A04	0.79
Gb180_A11	Ga044_A04	0.63
Gb180_A11	Ga090_A06	0.6
Gb181_A11	Ga050_A04	0.77
Gb181_A11	Ga051_A04	0.74
Gb181_A11	Ga044_A04	0.62
Gb181_A11	Ga090_A06	0.61
Gb183_A11	Ga072_A04	0.83
Gb183_A11	Ga071_A04	0.75
Gb183_A11	Ga070_A04	0.62
Gb183_A11	Ga156_A09	0.64
Gb183_A11	Ga002_A01	0.6
Gb184_A11	Ga002_A01	0.77
Gb184_A11	Ga156_A09	0.72
Gb184_A11	Ga072_A04	0.66
Gb184_A11	Ga071_A04	0.6
Gb185_A11	Ga053_A04	0.85
Gb185_A11	Ga064_A04	0.92
Gb185_A11	Ga065_A04	0.78
Gb185_A11	Ga067_A04	0.76
Gb185_A11	Ga054_A04	0.67
Gb185_A11	Ga066_A04	0.67
Gb185_A11	Ga113_A07	0.68
Gb185_A11	Ga115_A07	0.64
Gb185_A11	Ga068_A04	0.6
Gb185_A11	Ga112_A07	0.6
Gb185_A11	Ga118_A07	0.52
Gb185_A11	Ga119_A07	0.55
Gb186_A11	Ga064_A04	0.61
Gb186_A11	Ga053_A04	0.54
Gb186_A11	Ga065_A04	0.57
Gb186_A11	Ga112_A07	0.52
Gb186_A11	Ga113_A07	0.54
Gb187_A11	Ga053_A04	0.98
Gb187_A11	Ga064_A04	0.84
Gb187_A11	Ga065_A04	0.85
Gb187_A11	Ga066_A04	0.81
Gb187_A11	Ga054_A04	0.79
Gb187_A11	Ga067_A04	0.78
Gb187_A11	Ga068_A04	0.62
Gb187_A11	Ga113_A07	0.66
Gb187_A11	Ga115_A07	0.63
Gb187_A11	Ga112_A07	0.57
Gb187_A11	Ga118_A07	0.55
Gb187_A11	Ga119_A07	0.57
Gb189_A11	Ga111_A07	0.82
Gb190_A11	Ga110_A07	0.97
Gb191_A11	Ga050_A04	0.86
Gb191_A11	Ga051_A04	0.87
Gb191_A11	Ga044_A04	0.74
Gb191_A11	Ga090_A06	0.6
Gb192_A11	Ga044_A04	0.81
Gb192_A11	Ga050_A04	0.71
Gb192_A11	Ga051_A04	0.76
Gb192_A11	Ga090_A06	0.58
Gb193_A11	Ga044_A04	0.81
Gb193_A11	Ga050_A04	0.71
Gb193_A11	Ga051_A04	0.75
Gb193_A11	Ga090_A06	0.6
Gb194_A11	Ga051_A04	0.81
Gb194_A11	Ga044_A04	0.76
Gb194_A11	Ga090_A06	0.55
Gb195_A11	Ga033_A04	0.74
Gb195_A11	Ga028_A04	0.63
Gb195_A11	Ga025_A04	0.68
Gb195_A11	Ga027_A04	0.68
Gb195_A11	Ga026_A04	0.68
Gb196_A11	Ga029_A04	0.77
Gb196_A11	Ga180_A10	0.61
Gb196_A11	Ga045_A04	0.58
Gb196_A11	Ga135_A08	0.53
Gb196_A11	Ga136_A08	0.54
Gb196_A11	Ga179_A10	0.55
Gb197_A11	Ga045_A04	0.99
Gb197_A11	Ga029_A04	0.74
Gb197_A11	Ga135_A08	0.66
Gb197_A11	Ga136_A08	0.65
Gb197_A11	Ga179_A10	0.66
Gb197_A11	Ga180_A10	0.65
Gb198_A11	Ga029_A04	0.79
Gb198_A11	Ga045_A04	0.72
Gb198_A11	Ga135_A08	0.7
Gb198_A11	Ga136_A08	0.72
Gb198_A11	Ga179_A10	0.7
Gb198_A11	Ga180_A10	0.68
Gb198_A11	Ga157_A09	0.51
Gb199_A11	Ga029_A04	0.79
Gb199_A11	Ga045_A04	0.76
Gb199_A11	Ga135_A08	0.71
Gb199_A11	Ga136_A08	0.71
Gb199_A11	Ga179_A10	0.72
Gb199_A11	Ga180_A10	0.67
Gb199_A11	Ga122_A07	0.5
Gb200_A11	Ga029_A04	0.71
Gb200_A11	Ga045_A04	0.69
Gb200_A11	Ga135_A08	0.63
Gb200_A11	Ga136_A08	0.63
Gb200_A11	Ga179_A10	0.64
Gb201_A11	Ga029_A04	0.77
Gb201_A11	Ga045_A04	0.77
Gb201_A11	Ga135_A08	0.7
Gb201_A11	Ga136_A08	0.72
Gb201_A11	Ga179_A10	0.7
Gb201_A11	Ga180_A10	0.61
Gb202_A11	Ga029_A04	0.78
Gb202_A11	Ga045_A04	0.75
Gb202_A11	Ga135_A08	0.67
Gb202_A11	Ga136_A08	0.66
Gb202_A11	Ga179_A10	0.67
Gb202_A11	Ga180_A10	0.67
Gb203_A11	Ga029_A04	0.8
Gb203_A11	Ga045_A04	0.76
Gb203_A11	Ga179_A10	0.71
Gb203_A11	Ga135_A08	0.7
Gb203_A11	Ga136_A08	0.7
Gb203_A11	Ga180_A10	0.68
Gb204_A11	Ga029_A04	0.6
Gb204_A11	Ga045_A04	0.55
Gb204_A11	Ga135_A08	0.52
Gb204_A11	Ga136_A08	0.52
Gb204_A11	Ga179_A10	0.53
Gb204_A11	Ga180_A10	0.51
Gb205_A11	Ga029_A04	0.79
Gb205_A11	Ga045_A04	0.78
Gb205_A11	Ga135_A08	0.71
Gb205_A11	Ga136_A08	0.72
Gb205_A11	Ga179_A10	0.72
Gb205_A11	Ga180_A10	0.66
Gb205_A11	Ga122_A07	0.51
Gb206_A11	Ga180_A10	0.69
Gb206_A11	Ga045_A04	0.54
Gb206_A11	Ga135_A08	0.51
Gb206_A11	Ga136_A08	0.51
Gb206_A11	Ga179_A10	0.51
Gb206_A11	Ga029_A04	0.58
Gb207_A11	Ga059_A04	0.77
Gb207_A11	Ga062_A04	0.77
Gb208_A11	Ga059_A04	0.7
Gb208_A11	Ga061_A04	0.79
Gb208_A11	Ga062_A04	0.74
Gb209_A11	Ga059_A04	0.77
Gb209_A11	Ga062_A04	0.8
Gb210_A11	Ga059_A04	0.74
Gb210_A11	Ga062_A04	0.74
Gb211_A11	Ga059_A04	0.6
Gb211_A11	Ga062_A04	0.57
Gb212_A11	Ga059_A04	0.63
Gb212_A11	Ga061_A04	0.64
Gb212_A11	Ga062_A04	0.63
Gb213_A11	Ga059_A04	0.73
Gb213_A11	Ga062_A04	0.73
Gb214_A11	Ga061_A04	0.87
Gb214_A11	Ga062_A04	0.84
Gb215_A11	Ga059_A04	0.74
Gb215_A11	Ga062_A04	0.76
Gb217_A11	Ga059_A04	0.73
Gb217_A11	Ga062_A04	0.77
Gb218_A11	Ga062_A04	0.97
Gb218_A11	Ga059_A04	0.78
Gb219_A12	Ga082_A06	0.95
Gb220_A12	Ga082_A06	1
Gb221_A12	Ga082_A06	1
Gb222_A12	Ga092_A06	0.96
Gb222_A12	Ga016_A03	0.5
Gb222_A12	Ga014_A03	0.55
Gb222_A12	Ga015_A03	0.51
Gb223_A12	Ga092_A06	0.98
Gb223_A12	Ga016_A03	0.52
Gb223_A12	Ga088_A06	0.52
Gb223_A12	Ga217_A10	0.53
Gb223_A12	Ga014_A03	0.56
Gb223_A12	Ga015_A03	0.51
Gb224_A12	Ga091_A06	0.99
Gb225_A12	Ga091_A06	0.99
Gb226_A12	Ga087_A06	0.94
Gb227_A12	Ga087_A06	0.99
Gb228_A12	Ga087_A06	0.99
Gb229_A12	Ga086_A06	0.99
Gb230_A12	Ga085_A06	0.99
Gb231_A12	Ga084_A06	1
Gb232_A12	Ga084_A06	0.99
Gb233_A13	Ga163_A09	0.88
Gb233_A13	Ga178_A10	0.61
Gb233_A13	Ga240_A13	0.62
Gb233_A13	Ga241_A13	0.6
Gb233_A13	Ga242_A13	0.6
Gb233_A13	Ga243_A13	0.6
Gb235_A13	Ga154_A08	1
Gb235_A13	Ga241_A13	0.71
Gb235_A13	Ga243_A13	0.7
Gb235_A13	Ga178_A10	0.67
Gb235_A13	Ga240_A13	0.68
Gb236_A13	Ga240_A13	0.71
Gb236_A13	Ga241_A13	0.7
Gb236_A13	Ga242_A13	0.71
Gb236_A13	Ga243_A13	0.71
Gb236_A13	Ga163_A09	0.62
Gb236_A13	Ga178_A10	0.69
Gb238_A13	Ga240_A13	0.82
Gb238_A13	Ga241_A13	0.82
Gb238_A13	Ga242_A13	0.83
Gb238_A13	Ga243_A13	0.82
Gb238_A13	Ga178_A10	0.62
Gb238_A13	Ga163_A09	0.59
Gb239_A13	Ga240_A13	0.82
Gb239_A13	Ga241_A13	0.82
Gb239_A13	Ga242_A13	0.83
Gb239_A13	Ga243_A13	0.82
Gb239_A13	Ga178_A10	0.62
Gb239_A13	Ga163_A09	0.59
Gb241_D01	Ga122_A07	0.93
Gb242_D01	Ga123_A07	0.94
Gb242_D01	Ga120_A07	0.74
Gb242_D01	Ga121_A07	0.67
Gb243_D01	Ga096_A07	0.6
Gb243_D01	Ga097_A07	0.52
Gb244_D01	Ga121_A07	0.68
Gb244_D01	Ga120_A07	0.55
Gb244_D01	Ga123_A07	0.53
Gb245_D01	Ga121_A07	0.87
Gb246_D01	Ga121_A07	0.67
Gb246_D01	Ga120_A07	0.6
Gb246_D01	Ga123_A07	0.57
Gb247_D01	Ga121_A07	0.88
Gb247_D01	Ga120_A07	0.54
Gb247_D01	Ga123_A07	0.52
Gb248_D01	Ga121_A07	0.87
Gb248_D01	Ga123_A07	0.67
Gb248_D01	Ga120_A07	0.5
Gb249_D01	Ga134_A07	0.99
Gb250_D01	Ga124_A07	0.98
Gb250_D01	Ga176_A10	0.82
Gb251_D01	Ga124_A07	0.98
Gb251_D01	Ga176_A10	0.82
Gb252_D01	Ga096_A07	0.64
Gb252_D01	Ga097_A07	0.65
Gb252_D01	Ga149_A08	0.51
Gb253_D02	Ga075_A05	0.89
Gb254_D02	Ga076_A05	0.92
Gb254_D02	Ga077_A05	0.92
Gb255_D02	Ga076_A05	0.95
Gb255_D02	Ga077_A05	0.95
Gb256_D02	Ga075_A05	0.85
Gb257_D02	Ga169_A09	0.96
Gb258_D02	Ga081_A05	0.95
Gb260_D03	Ga008_A02	0.95
Gb262_D03	Ga008_A02	0.53
Gb263_D05	Ga152_A08	0.57
Gb263_D05	Ga153_A08	0.57
Gb264_D05	Ga152_A08	0.96
Gb264_D05	Ga153_A08	0.71
Gb265_D05	Ga152_A08	0.82
Gb265_D05	Ga153_A08	0.88
Gb266_D05	Ga153_A08	0.97
Gb266_D05	Ga152_A08	0.71
Gb267_D05	Ga150_A08	0.97
Gb268_D05	Ga177_A10	0.89
Gb269_D05	Ga124_A07	0.81
Gb269_D05	Ga176_A10	0.88
Gb270_D05	Ga176_A10	0.81
Gb270_D05	Ga124_A07	0.78
Gb271_D05	Ga215_A10	0.95
Gb272_D05	Ga203_A10	0.95
Gb272_D05	Ga088_A06	0.7
Gb272_D05	Ga200_A10	0.64
Gb272_D05	Ga202_A10	0.67
Gb272_D05	Ga216_A10	0.62
Gb272_D05	Ga201_A10	0.64
Gb272_D05	Ga217_A10	0.67
Gb272_D05	Ga223_A10	0.66
Gb273_D05	Ga088_A06	0.92
Gb273_D05	Ga200_A10	0.8
Gb273_D05	Ga216_A10	0.81
Gb273_D05	Ga217_A10	0.81
Gb273_D05	Ga201_A10	0.77
Gb273_D05	Ga223_A10	0.7
Gb273_D05	Ga203_A10	0.61
Gb274_D05	Ga223_A10	0.81
Gb274_D05	Ga200_A10	0.73
Gb274_D05	Ga201_A10	0.76
Gb274_D05	Ga216_A10	0.73
Gb274_D05	Ga217_A10	0.76
Gb274_D05	Ga203_A10	0.64
Gb275_D05	Ga201_A10	0.73
Gb275_D05	Ga217_A10	0.74
Gb275_D05	Ga223_A10	0.79
Gb275_D05	Ga203_A10	0.61
Gb275_D05	Ga088_A06	0.66
Gb275_D05	Ga200_A10	0.69
Gb275_D05	Ga216_A10	0.68
Gb276_D05	Ga201_A10	0.7
Gb276_D05	Ga217_A10	0.71
Gb276_D05	Ga223_A10	0.76
Gb276_D05	Ga200_A10	0.68
Gb276_D05	Ga216_A10	0.69
Gb276_D05	Ga203_A10	0.6
Gb277_D05	Ga217_A10	0.82
Gb277_D05	Ga223_A10	0.82
Gb277_D05	Ga200_A10	0.79
Gb277_D05	Ga201_A10	0.8
Gb277_D05	Ga216_A10	0.78
Gb277_D05	Ga203_A10	0.65
Gb278_D05	Ga088_A06	0.65
Gb278_D05	Ga200_A10	0.6
Gb278_D05	Ga216_A10	0.65
Gb278_D05	Ga201_A10	0.63
Gb278_D05	Ga217_A10	0.64
Gb278_D05	Ga223_A10	0.7
Gb278_D05	Ga203_A10	0.56
Gb279_D05	Ga223_A10	0.82
Gb279_D05	Ga200_A10	0.72
Gb279_D05	Ga201_A10	0.76
Gb279_D05	Ga216_A10	0.71
Gb279_D05	Ga217_A10	0.75
Gb279_D05	Ga203_A10	0.65
Gb279_D05	Ga088_A06	0.69
Gb280_D05	Ga200_A10	0.81
Gb280_D05	Ga217_A10	0.83
Gb280_D05	Ga223_A10	0.86
Gb280_D05	Ga203_A10	0.7
Gb280_D05	Ga014_A03	0.53
Gb280_D05	Ga016_A03	0.54
Gb280_D05	Ga092_A06	0.53
Gb280_D05	Ga137_A08	0.51
Gb280_D05	Ga158_A09	0.51
Gb280_D05	Ga215_A10	0.5
Gb281_D05	Ga135_A08	0.74
Gb281_D05	Ga136_A08	0.75
Gb281_D05	Ga179_A10	0.76
Gb281_D05	Ga180_A10	0.7
Gb281_D05	Ga029_A04	0.59
Gb281_D05	Ga045_A04	0.59
Gb282_D05	Ga173_A10	0.88
Gb282_D05	Ga205_A10	0.74
Gb282_D05	Ga207_A10	0.72
Gb282_D05	Ga197_A10	0.69
Gb282_D05	Ga198_A10	0.66
Gb282_D05	Ga206_A10	0.65
Gb282_D05	Ga210_A10	0.66
Gb282_D05	Ga211_A10	0.66
Gb282_D05	Ga212_A10	0.63
Gb282_D05	Ga213_A10	0.69
Gb282_D05	Ga214_A10	0.62
Gb282_D05	Ga208_A10	0.56
Gb283_D05	Ga173_A10	0.88
Gb283_D05	Ga207_A10	0.73
Gb283_D05	Ga197_A10	0.68
Gb283_D05	Ga198_A10	0.68
Gb283_D05	Ga206_A10	0.63
Gb283_D05	Ga210_A10	0.64
Gb283_D05	Ga211_A10	0.65
Gb283_D05	Ga212_A10	0.68
Gb283_D05	Ga213_A10	0.64
Gb283_D05	Ga208_A10	0.55
Gb283_D05	Ga214_A10	0.59
Gb284_D05	Ga135_A08	0.63
Gb284_D05	Ga136_A08	0.64
Gb284_D05	Ga179_A10	0.63
Gb284_D05	Ga180_A10	0.7
Gb284_D05	Ga029_A04	0.65
Gb284_D05	Ga045_A04	0.65
Gb284_D05	Ga088_A06	0.5
Gb285_D05	Ga198_A10	0.73
Gb285_D05	Ga206_A10	0.7
Gb285_D05	Ga210_A10	0.73
Gb285_D05	Ga211_A10	0.76
Gb285_D05	Ga212_A10	0.78
Gb285_D05	Ga173_A10	0.6
Gb285_D05	Ga197_A10	0.69
Gb285_D05	Ga207_A10	0.67
Gb285_D05	Ga214_A10	0.69
Gb285_D05	Ga208_A10	0.63
Gb286_D05	Ga197_A10	0.75
Gb286_D05	Ga198_A10	0.73
Gb286_D05	Ga206_A10	0.72
Gb286_D05	Ga208_A10	0.78
Gb286_D05	Ga210_A10	0.78
Gb286_D05	Ga211_A10	0.78
Gb286_D05	Ga214_A10	0.78
Gb286_D05	Ga173_A10	0.63
Gb287_D05	Ga205_A10	0.84
Gb287_D05	Ga213_A10	0.8
Gb287_D05	Ga197_A10	0.66
Gb287_D05	Ga198_A10	0.6
Gb287_D05	Ga207_A10	0.67
Gb287_D05	Ga210_A10	0.63
Gb287_D05	Ga214_A10	0.67
Gb287_D05	Ga206_A10	0.6
Gb287_D05	Ga208_A10	0.55
Gb287_D05	Ga211_A10	0.5
Gb287_D05	Ga173_A10	0.54
Gb288_D05	Ga004_A01	0.72
Gb288_D05	Ga005_A01	0.73
Gb288_D05	Ga006_A01	0.74
Gb288_D05	Ga108_A07	0.73
Gb288_D05	Ga220_A10	0.73
Gb288_D05	Ga222_A10	0.73
Gb288_D05	Ga234_A12	0.76
Gb288_D05	Ga001_A01	0.7
Gb288_D05	Ga219_A10	0.66
Gb292_D05	Ga004_A01	0.86
Gb292_D05	Ga005_A01	0.86
Gb292_D05	Ga006_A01	0.84
Gb292_D05	Ga108_A07	0.89
Gb292_D05	Ga219_A10	0.82
Gb292_D05	Ga220_A10	0.81
Gb292_D05	Ga222_A10	0.89
Gb292_D05	Ga001_A01	0.75
Gb293_D05	Ga197_A10	0.8
Gb293_D05	Ga205_A10	0.86
Gb293_D05	Ga207_A10	0.85
Gb293_D05	Ga210_A10	0.85
Gb293_D05	Ga211_A10	0.82
Gb293_D05	Ga213_A10	0.81
Gb293_D05	Ga206_A10	0.79
Gb293_D05	Ga214_A10	0.79
Gb293_D05	Ga198_A10	0.79
Gb293_D05	Ga208_A10	0.71
Gb293_D05	Ga212_A10	0.8
Gb293_D05	Ga173_A10	0.61
Gb294_D05	Ga197_A10	0.77
Gb294_D05	Ga198_A10	0.73
Gb294_D05	Ga205_A10	0.75
Gb294_D05	Ga206_A10	0.72
Gb294_D05	Ga207_A10	0.78
Gb294_D05	Ga210_A10	0.76
Gb294_D05	Ga211_A10	0.72
Gb294_D05	Ga212_A10	0.77
Gb294_D05	Ga213_A10	0.74
Gb294_D05	Ga214_A10	0.75
Gb294_D05	Ga173_A10	0.61
Gb294_D05	Ga208_A10	0.65
Gb295_D05	Ga004_A01	0.81
Gb295_D05	Ga005_A01	0.84
Gb295_D05	Ga006_A01	0.84
Gb295_D05	Ga108_A07	0.85
Gb295_D05	Ga222_A10	0.84
Gb295_D05	Ga001_A01	0.75
Gb295_D05	Ga219_A10	0.78
Gb295_D05	Ga220_A10	0.78
Gb296_D05	Ga004_A01	0.8
Gb296_D05	Ga005_A01	0.8
Gb296_D05	Ga006_A01	0.8
Gb296_D05	Ga108_A07	0.8
Gb296_D05	Ga001_A01	0.79
Gb296_D05	Ga219_A10	0.79
Gb296_D05	Ga220_A10	0.77
Gb296_D05	Ga222_A10	0.8
Gb296_D05	Ga234_A12	0.76
Gb297_D05	Ga240_A13	0.81
Gb297_D05	Ga241_A13	0.79
Gb297_D05	Ga242_A13	0.76
Gb297_D05	Ga243_A13	0.76
Gb297_D05	Ga178_A10	0.61
Gb298_D05	Ga227_A11	0.94
Gb298_D05	Ga188_A10	0.62
Gb298_D05	Ga182_A10	0.64
Gb298_D05	Ga183_A10	0.62
Gb298_D05	Ga187_A10	0.62
Gb298_D05	Ga186_A10	0.65
Gb298_D05	Ga190_A10	0.62
Gb298_D05	Ga184_A10	0.65
Gb298_D05	Ga185_A10	0.67
Gb298_D05	Ga194_A10	0.61
Gb298_D05	Ga191_A10	0.63
Gb298_D05	Ga195_A10	0.67
Gb298_D05	Ga193_A10	0.63
Gb298_D05	Ga109_A07	0.6
Gb299_D05	Ga135_A08	0.81
Gb299_D05	Ga136_A08	0.81
Gb299_D05	Ga179_A10	0.88
Gb299_D05	Ga029_A04	0.68
Gb299_D05	Ga045_A04	0.66
Gb300_D05	Ga181_A10	0.85
Gb301_D05	Ga181_A10	0.88
Gb302_D06	Ga130_A07	0.86
Gb302_D06	Ga038_A04	0.79
Gb302_D06	Ga131_A07	0.79
Gb302_D06	Ga132_A07	0.7
Gb303_D06	Ga130_A07	0.86
Gb303_D06	Ga038_A04	0.79
Gb303_D06	Ga131_A07	0.79
Gb303_D06	Ga132_A07	0.7
Gb304_D06	Ga130_A07	0.84
Gb304_D06	Ga132_A07	0.82
Gb304_D06	Ga131_A07	0.78
Gb305_D06	Ga130_A07	0.84
Gb305_D06	Ga132_A07	0.82
Gb305_D06	Ga131_A07	0.78
Gb308_D06	Ga138_A08	0.82
Gb308_D06	Ga140_A08	0.83
Gb308_D06	Ga142_A08	0.82
Gb308_D06	Ga147_A08	0.75
Gb308_D06	Ga139_A08	0.79
Gb308_D06	Ga141_A08	0.75
Gb308_D06	Ga144_A08	0.73
Gb308_D06	Ga148_A08	0.7
Gb308_D06	Ga231_A12	0.75
Gb308_D06	Ga230_A12	0.69
Gb308_D06	Ga146_A08	0.7
Gb309_D06	Ga138_A08	0.8
Gb309_D06	Ga139_A08	0.9
Gb309_D06	Ga140_A08	0.8
Gb309_D06	Ga141_A08	0.87
Gb309_D06	Ga143_A08	0.84
Gb309_D06	Ga142_A08	0.79
Gb309_D06	Ga144_A08	0.77
Gb309_D06	Ga146_A08	0.72
Gb309_D06	Ga147_A08	0.77
Gb309_D06	Ga148_A08	0.78
Gb309_D06	Ga230_A12	0.78
Gb309_D06	Ga231_A12	0.77
Gb310_D06	Ga144_A08	0.87
Gb310_D06	Ga138_A08	0.74
Gb310_D06	Ga146_A08	0.72
Gb310_D06	Ga147_A08	0.77
Gb310_D06	Ga139_A08	0.73
Gb310_D06	Ga140_A08	0.73
Gb310_D06	Ga141_A08	0.72
Gb310_D06	Ga148_A08	0.76
Gb310_D06	Ga230_A12	0.79
Gb310_D06	Ga231_A12	0.76
Gb310_D06	Ga143_A08	0.64
Gb310_D06	Ga142_A08	0.69
Gb311_D06	Ga144_A08	0.82
Gb311_D06	Ga148_A08	0.82
Gb311_D06	Ga230_A12	0.83
Gb311_D06	Ga138_A08	0.75
Gb311_D06	Ga142_A08	0.74
Gb311_D06	Ga147_A08	0.72
Gb311_D06	Ga139_A08	0.76
Gb311_D06	Ga140_A08	0.78
Gb311_D06	Ga141_A08	0.76
Gb311_D06	Ga231_A12	0.73
Gb311_D06	Ga143_A08	0.7
Gb311_D06	Ga146_A08	0.67
Gb312_D06	Ga146_A08	0.83
Gb312_D06	Ga147_A08	0.74
Gb312_D06	Ga230_A12	0.71
Gb312_D06	Ga231_A12	0.72
Gb312_D06	Ga138_A08	0.65
Gb312_D06	Ga140_A08	0.61
Gb312_D06	Ga139_A08	0.66
Gb312_D06	Ga141_A08	0.67
Gb312_D06	Ga144_A08	0.7
Gb312_D06	Ga148_A08	0.69
Gb312_D06	Ga142_A08	0.57
Gb312_D06	Ga143_A08	0.57
Gb313_D06	Ga147_A08	0.64
Gb313_D06	Ga146_A08	0.64
Gb313_D06	Ga140_A08	0.61
Gb313_D06	Ga139_A08	0.6
Gb313_D06	Ga141_A08	0.63
Gb313_D06	Ga144_A08	0.64
Gb313_D06	Ga230_A12	0.7
Gb313_D06	Ga231_A12	0.65
Gb313_D06	Ga148_A08	0.69
Gb313_D06	Ga142_A08	0.53
Gb313_D06	Ga143_A08	0.58
Gb314_D06	Ga140_A08	0.72
Gb314_D06	Ga144_A08	0.71
Gb314_D06	Ga146_A08	0.73
Gb314_D06	Ga147_A08	0.72
Gb314_D06	Ga148_A08	0.79
Gb314_D06	Ga230_A12	0.78
Gb314_D06	Ga231_A12	0.71
Gb314_D06	Ga138_A08	0.64
Gb314_D06	Ga142_A08	0.65
Gb314_D06	Ga139_A08	0.68
Gb314_D06	Ga141_A08	0.7
Gb314_D06	Ga143_A08	0.68
Gb315_D06	Ga141_A08	0.71
Gb315_D06	Ga144_A08	0.77
Gb315_D06	Ga147_A08	0.76
Gb315_D06	Ga148_A08	0.79
Gb315_D06	Ga230_A12	0.79
Gb315_D06	Ga231_A12	0.76
Gb315_D06	Ga139_A08	0.7
Gb316_D06	Ga144_A08	0.81
Gb316_D06	Ga230_A12	0.91
Gb316_D06	Ga138_A08	0.75
Gb316_D06	Ga142_A08	0.73
Gb316_D06	Ga146_A08	0.74
Gb316_D06	Ga147_A08	0.78
Gb316_D06	Ga139_A08	0.76
Gb316_D06	Ga140_A08	0.76
Gb316_D06	Ga141_A08	0.73
Gb316_D06	Ga148_A08	0.78
Gb316_D06	Ga231_A12	0.78
Gb317_D06	Ga142_A08	0.7
Gb317_D06	Ga146_A08	0.78
Gb317_D06	Ga147_A08	0.77
Gb317_D06	Ga139_A08	0.73
Gb317_D06	Ga140_A08	0.73
Gb317_D06	Ga141_A08	0.74
Gb317_D06	Ga144_A08	0.78
Gb317_D06	Ga148_A08	0.74
Gb317_D06	Ga230_A12	0.77
Gb317_D06	Ga231_A12	0.78
Gb317_D06	Ga138_A08	0.69
Gb318_D06	Ga230_A12	0.85
Gb318_D06	Ga138_A08	0.74
Gb318_D06	Ga139_A08	0.75
Gb318_D06	Ga140_A08	0.76
Gb318_D06	Ga141_A08	0.76
Gb318_D06	Ga142_A08	0.74
Gb318_D06	Ga143_A08	0.71
Gb318_D06	Ga144_A08	0.8
Gb318_D06	Ga146_A08	0.75
Gb318_D06	Ga147_A08	0.79
Gb318_D06	Ga148_A08	0.79
Gb318_D06	Ga231_A12	0.76
Gb320_D07	Ga003_A01	0.98
Gb322_D08	Ga014_A03	0.96
Gb322_D08	Ga015_A03	0.66
Gb322_D08	Ga088_A06	0.51
Gb322_D08	Ga092_A06	0.53
Gb323_D08	Ga166_A09	0.51
Gb324_D08	Ga015_A03	0.92
Gb324_D08	Ga014_A03	0.69
Gb324_D08	Ga092_A06	0.53
Gb326_D08	Ga074_A05	0.97
Gb327_D08	Ga074_A05	0.97
Gb328_D09	Ga013_A02	0.95
Gb328_D09	Ga226_A11	0.95
Gb329_D09	Ga229_A12	0.58
Gb331_D09	Ga224_A11	0.93
Gb332_D10	Ga155_A09	0.88
Gb333_D10	Ga155_A09	0.82
Gb334_D10	Ga049_A04	0.69
Gb334_D10	Ga046_A04	0.62
Gb335_D10	Ga170_A09	0.96
Gb335_D10	Ga171_A09	0.95
Gb337_D10	Ga172_A09	0.9
Gb338_D10	Ga001_A01	0.97
Gb338_D10	Ga004_A01	0.78
Gb338_D10	Ga005_A01	0.79
Gb338_D10	Ga006_A01	0.79
Gb338_D10	Ga108_A07	0.79
Gb338_D10	Ga219_A10	0.76
Gb338_D10	Ga220_A10	0.75
Gb338_D10	Ga222_A10	0.77
Gb339_D10	Ga157_A09	0.71
Gb339_D10	Ga158_A09	0.69
Gb339_D10	Ga180_A10	0.52
Gb340_D10	Ga002_A01	0.75
Gb340_D10	Ga156_A09	0.71
Gb340_D10	Ga069_A04	0.63
Gb340_D10	Ga072_A04	0.58
Gb341_D10	Ga002_A01	0.87
Gb341_D10	Ga156_A09	0.89
Gb341_D10	Ga069_A04	0.8
Gb341_D10	Ga070_A04	0.66
Gb341_D10	Ga071_A04	0.66
Gb341_D10	Ga072_A04	0.67
Gb342_D10	Ga245_A13	0.9
Gb342_D10	Ga244_A13	0.77
Gb342_D10	Ga246_A13	0.71
Gb343_D10	Ga245_A13	0.86
Gb343_D10	Ga244_A13	0.72
Gb344_D10	Ga245_A13	0.63
Gb344_D10	Ga244_A13	0.53
Gb345_D10	Ga246_A13	0.71
Gb345_D10	Ga245_A13	0.64
Gb345_D10	Ga244_A13	0.54
Gb346_D10	Ga041_A04	0.88
Gb346_D10	Ga103_A07	0.79
Gb346_D10	Ga040_A04	0.6
Gb347_D10	Ga041_A04	0.63
Gb347_D10	Ga103_A07	0.53
Gb348_D10	Ga041_A04	0.72
Gb348_D10	Ga103_A07	0.68
Gb348_D10	Ga040_A04	0.57
Gb348_D10	Ga042_A04	0.51
Gb349_D10	Ga009_A02	0.79
Gb349_D10	Ga010_A02	0.74
Gb349_D10	Ga011_A02	0.6
Gb349_D10	Ga167_A09	0.69
Gb349_D10	Ga168_A09	0.69
Gb349_D10	Ga012_A02	0.67
Gb349_D10	Ga239_A13	0.53
Gb350_D11	Ga083_A06	0.83
Gb351_D11	Ga046_A04	0.76
Gb351_D11	Ga049_A04	0.74
Gb352_D11	Ga030_A04	0.98
Gb353_D11	Ga030_A04	0.98
Gb354_D11	Ga038_A04	0.86
Gb354_D11	Ga130_A07	0.78
Gb354_D11	Ga131_A07	0.78
Gb354_D11	Ga132_A07	0.74
Gb355_D11	Ga130_A07	0.76
Gb355_D11	Ga131_A07	0.76
Gb355_D11	Ga132_A07	0.74
Gb356_D11	Ga021_A04	0.61
Gb356_D11	Ga023_A04	0.69
Gb356_D11	Ga024_A04	0.55
Gb358_D11	Ga023_A04	0.79
Gb358_D11	Ga034_A04	0.5
Gb358_D11	Ga035_A04	0.51
Gb358_D11	Ga036_A04	0.53
Gb358_D11	Ga009_A02	0.54
Gb358_D11	Ga010_A02	0.51
Gb358_D11	Ga011_A02	0.53
Gb358_D11	Ga012_A02	0.53
Gb358_D11	Ga027_A04	0.5
Gb358_D11	Ga167_A09	0.52
Gb358_D11	Ga168_A09	0.53
Gb358_D11	Ga239_A13	0.53
Gb361_D11	Ga063_A04	0.95
Gb361_D11	Ga133_A07	0.54
Gb362_D11	Ga050_A04	0.8
Gb362_D11	Ga051_A04	0.76
Gb362_D11	Ga044_A04	0.64
Gb362_D11	Ga090_A06	0.67
Gb363_D11	Ga110_A07	0.93
Gb364_D11	Ga111_A07	0.94
Gb365_D11	Ga111_A07	0.94
Gb366_D11	Ga059_A04	0.75
Gb366_D11	Ga061_A04	0.76
Gb366_D11	Ga062_A04	0.76
Gb367_D11	Ga059_A04	0.75
Gb367_D11	Ga061_A04	0.76
Gb367_D11	Ga062_A04	0.76
Gb368_D11	Ga059_A04	0.75
Gb368_D11	Ga061_A04	0.76
Gb368_D11	Ga062_A04	0.76
Gb369_D11	Ga059_A04	0.75
Gb369_D11	Ga061_A04	0.76
Gb369_D11	Ga062_A04	0.76
Gb370_D11	Ga044_A04	0.83
Gb370_D11	Ga051_A04	0.78
Gb370_D11	Ga090_A06	0.55
Gb371_D11	Ga044_A04	0.88
Gb371_D11	Ga051_A04	0.78
Gb372_D11	Ga044_A04	0.87
Gb372_D11	Ga050_A04	0.79
Gb372_D11	Ga051_A04	0.79
Gb372_D11	Ga090_A06	0.6
Gb373_D11	Ga044_A04	0.85
Gb373_D11	Ga050_A04	0.79
Gb373_D11	Ga051_A04	0.79
Gb373_D11	Ga090_A06	0.74
Gb374_D11	Ga045_A04	0.9
Gb374_D11	Ga029_A04	0.76
Gb374_D11	Ga135_A08	0.68
Gb374_D11	Ga136_A08	0.66
Gb374_D11	Ga179_A10	0.67
Gb374_D11	Ga180_A10	0.69
Gb376_D11	Ga062_A04	0.81
Gb376_D11	Ga059_A04	0.74
Gb377_D11	Ga062_A04	0.85
Gb377_D11	Ga059_A04	0.77
Gb378_D11	Ga059_A04	0.76
Gb378_D11	Ga061_A04	0.74
Gb378_D11	Ga062_A04	0.73
Gb379_D11	Ga062_A04	0.82
Gb379_D11	Ga059_A04	0.75
Gb380_D12	Ga082_A06	0.98
Gb381_D12	Ga082_A06	0.98
Gb382_D12	Ga092_A06	0.95
Gb382_D12	Ga014_A03	0.53
Gb382_D12	Ga015_A03	0.51
Gb383_D12	Ga092_A06	0.88
Gb383_D12	Ga015_A03	0.51
Gb384_D12	Ga091_A06	0.98
Gb385_D12	Ga087_A06	0.9
Gb386_D12	Ga086_A06	0.99
Gb387_D12	Ga086_A06	0.98
Gb388_D12	Ga086_A06	0.99
Gb389_D12	Ga084_A06	0.99
Gb390_D12	Ga084_A06	0.99
Gb391_D12	Ga084_A06	0.95
Gb392_D12	Ga029_A04	0.79
Gb392_D12	Ga045_A04	0.75
Gb392_D12	Ga135_A08	0.69
Gb392_D12	Ga136_A08	0.69
Gb392_D12	Ga179_A10	0.68
Gb393_D13	Ga154_A08	0.84
Gb393_D13	Ga163_A09	0.93
Gb393_D13	Ga164_A09	0.84
Gb393_D13	Ga178_A10	0.63
Gb393_D13	Ga240_A13	0.67
Gb393_D13	Ga243_A13	0.67
Gb393_D13	Ga242_A13	0.65
Gb393_D13	Ga241_A13	0.67
Gb395_D13	Ga240_A13	0.82
Gb395_D13	Ga241_A13	0.84
Gb395_D13	Ga242_A13	0.81
Gb395_D13	Ga243_A13	0.83
Gb395_D13	Ga163_A09	0.69
Gb395_D13	Ga178_A10	0.66
Gb396_sC30395458	Ga140_A08	0.82
Gb396_sC30395458	Ga138_A08	0.77
Gb396_sC30395458	Ga142_A08	0.79
Gb396_sC30395458	Ga146_A08	0.71
Gb396_sC30395458	Ga147_A08	0.77
Gb396_sC30395458	Ga139_A08	0.77
Gb396_sC30395458	Ga141_A08	0.78
Gb396_sC30395458	Ga144_A08	0.76
Gb396_sC30395458	Ga231_A12	0.76
Gb396_sC30395458	Ga148_A08	0.7
Gb396_sC30395458	Ga230_A12	0.69
Gb396_sC30395458	Ga172_A09	0.5
Gb397_scaffold1004	Ga135_A08	0.83
Gb397_scaffold1004	Ga136_A08	0.82
Gb397_scaffold1004	Ga179_A10	0.83
Gb397_scaffold1004	Ga029_A04	0.71
Gb397_scaffold1004	Ga045_A04	0.69
Gb398_scaffold10391	Ga044_A04	0.72
Gb398_scaffold10391	Ga050_A04	0.75
Gb398_scaffold10391	Ga051_A04	0.77
Gb398_scaffold10391	Ga090_A06	0.54
Gb399_scaffold10391	Ga050_A04	0.8
Gb399_scaffold10391	Ga051_A04	0.75
Gb399_scaffold10391	Ga044_A04	0.51
Gb400_scaffold10542_D11	Ga238_A12	0.96
Gb401_scaffold10542_D11	Ga238_A12	0.97
Gb402_scaffold10542_D11	Ga238_A12	0.97
Gb403_scaffold10709	Ga029_A04	0.8
Gb403_scaffold10709	Ga045_A04	0.76
Gb403_scaffold10709	Ga180_A10	0.75
Gb403_scaffold10709	Ga135_A08	0.7
Gb403_scaffold10709	Ga136_A08	0.7
Gb403_scaffold10709	Ga179_A10	0.7
Gb403_scaffold10709	Ga157_A09	0.53
Gb404_scaffold10709	Ga029_A04	0.79
Gb404_scaffold10709	Ga045_A04	0.76
Gb404_scaffold10709	Ga180_A10	0.76
Gb404_scaffold10709	Ga135_A08	0.68
Gb404_scaffold10709	Ga136_A08	0.68
Gb404_scaffold10709	Ga179_A10	0.69
Gb404_scaffold10709	Ga157_A09	0.52
Gb404_scaffold10709	Ga215_A10	0.5
Gb405_scaffold10709	Ga029_A04	0.89
Gb405_scaffold10709	Ga135_A08	0.82
Gb405_scaffold10709	Ga136_A08	0.82
Gb405_scaffold10709	Ga179_A10	0.82
Gb405_scaffold10709	Ga180_A10	0.83
Gb405_scaffold10709	Ga045_A04	0.8
Gb406_scaffold10771	Ga004_A01	0.81
Gb406_scaffold10771	Ga005_A01	0.82
Gb406_scaffold10771	Ga006_A01	0.81
Gb406_scaffold10771	Ga108_A07	0.84
Gb406_scaffold10771	Ga219_A10	0.82
Gb406_scaffold10771	Ga220_A10	0.81
Gb406_scaffold10771	Ga222_A10	0.83
Gb406_scaffold10771	Ga234_A12	0.83
Gb406_scaffold10771	Ga001_A01	0.75
Gb407_scaffold10771	Ga005_A01	0.84
Gb407_scaffold10771	Ga006_A01	0.84
Gb407_scaffold10771	Ga108_A07	0.84
Gb407_scaffold10771	Ga220_A10	0.81
Gb407_scaffold10771	Ga222_A10	0.83
Gb407_scaffold10771	Ga001_A01	0.72
Gb407_scaffold10771	Ga004_A01	0.79
Gb407_scaffold10771	Ga219_A10	0.78
Gb407_scaffold10771	Ga156_A09	0.51
Gb408_scaffold10784	Ga010_A02	0.72
Gb408_scaffold10784	Ga167_A09	0.78
Gb408_scaffold10784	Ga168_A09	0.75
Gb408_scaffold10784	Ga239_A13	0.76
Gb408_scaffold10784	Ga009_A02	0.69
Gb408_scaffold10784	Ga012_A02	0.65
Gb408_scaffold10784	Ga033_A04	0.5
Gb408_scaffold10784	Ga011_A02	0.6
Gb409_scaffold10972	Ga176_A10	0.92
Gb409_scaffold10972	Ga124_A07	0.76
Gb410_scaffold10972	Ga124_A07	0.82
Gb410_scaffold10972	Ga176_A10	1
Gb411_scaffold10972	Ga124_A07	0.82
Gb411_scaffold10972	Ga176_A10	1
Gb412_scaffold10972	Ga124_A07	0.8
Gb412_scaffold10972	Ga176_A10	0.97
Gb414_scaffold11045	Ga198_A10	0.81
Gb414_scaffold11045	Ga207_A10	0.83
Gb414_scaffold11045	Ga210_A10	0.81
Gb414_scaffold11045	Ga211_A10	0.83
Gb414_scaffold11045	Ga197_A10	0.79
Gb414_scaffold11045	Ga206_A10	0.79
Gb414_scaffold11045	Ga212_A10	0.77
Gb414_scaffold11045	Ga214_A10	0.69
Gb414_scaffold11045	Ga208_A10	0.62
Gb414_scaffold11045	Ga173_A10	0.55
Gb415_scaffold11162	Ga004_A01	0.87
Gb415_scaffold11162	Ga005_A01	0.86
Gb415_scaffold11162	Ga006_A01	0.82
Gb415_scaffold11162	Ga108_A07	0.87
Gb415_scaffold11162	Ga220_A10	0.83
Gb415_scaffold11162	Ga222_A10	0.83
Gb415_scaffold11162	Ga234_A12	0.87
Gb415_scaffold11162	Ga001_A01	0.71
Gb415_scaffold11162	Ga219_A10	0.79
Gb416_scaffold11216	Ga149_A08	0.94
Gb416_scaffold11216	Ga100_A07	0.71
Gb416_scaffold11216	Ga101_A07	0.71
Gb416_scaffold11216	Ga102_A07	0.71
Gb416_scaffold11216	Ga097_A07	0.67
Gb416_scaffold11216	Ga099_A07	0.59
Gb416_scaffold11216	Ga096_A07	0.52
Gb417_scaffold11216	Ga149_A08	0.94
Gb417_scaffold11216	Ga100_A07	0.71
Gb417_scaffold11216	Ga101_A07	0.71
Gb417_scaffold11216	Ga102_A07	0.71
Gb417_scaffold11216	Ga097_A07	0.67
Gb417_scaffold11216	Ga099_A07	0.59
Gb417_scaffold11216	Ga096_A07	0.52
Gb418_scaffold11510	Ga161_A09	0.99
Gb419_scaffold11510	Ga161_A09	0.99
Gb420_scaffold11591_D11	Ga046_A04	0.74
Gb420_scaffold11591_D11	Ga047_A04	0.62
Gb420_scaffold11591_D11	Ga049_A04	0.66
Gb421_scaffold11591_D11	Ga046_A04	0.74
Gb421_scaffold11591_D11	Ga049_A04	0.74
Gb421_scaffold11591_D11	Ga047_A04	0.65
Gb422_scaffold11591_D11	Ga046_A04	0.74
Gb422_scaffold11591_D11	Ga047_A04	0.71
Gb422_scaffold11591_D11	Ga049_A04	0.77
Gb423_scaffold11591_D11	Ga049_A04	0.5
Gb424_scaffold11591_D11	Ga046_A04	0.75
Gb424_scaffold11591_D11	Ga047_A04	0.62
Gb424_scaffold11591_D11	Ga049_A04	0.62
Gb425_scaffold11908	Ga245_A13	0.9
Gb425_scaffold11908	Ga244_A13	0.79
Gb425_scaffold11908	Ga246_A13	0.69
Gb426_scaffold11908	Ga245_A13	0.91
Gb426_scaffold11908	Ga244_A13	0.78
Gb426_scaffold11908	Ga246_A13	0.7
Gb427_scaffold11963	Ga001_A01	0.95
Gb427_scaffold11963	Ga004_A01	0.74
Gb427_scaffold11963	Ga005_A01	0.75
Gb427_scaffold11963	Ga006_A01	0.75
Gb427_scaffold11963	Ga108_A07	0.76
Gb427_scaffold11963	Ga219_A10	0.74
Gb427_scaffold11963	Ga220_A10	0.73
Gb427_scaffold11963	Ga222_A10	0.76
Gb427_scaffold11963	Ga234_A12	0.73
Gb428_scaffold11963	Ga001_A01	0.89
Gb428_scaffold11963	Ga004_A01	0.71
Gb428_scaffold11963	Ga005_A01	0.72
Gb428_scaffold11963	Ga006_A01	0.71
Gb428_scaffold11963	Ga108_A07	0.72
Gb428_scaffold11963	Ga222_A10	0.71
Gb428_scaffold11963	Ga234_A12	0.75
Gb428_scaffold11963	Ga219_A10	0.69
Gb428_scaffold11963	Ga220_A10	0.69
Gb429_scaffold11978	Ga041_A04	0.64
Gb429_scaffold11978	Ga103_A07	0.63
Gb429_scaffold11978	Ga040_A04	0.55
Gb430_scaffold11978	Ga041_A04	0.63
Gb430_scaffold11978	Ga040_A04	0.5
Gb430_scaffold11978	Ga103_A07	0.59
Gb431_scaffold12129_A11	Ga059_A04	0.74
Gb431_scaffold12129_A11	Ga062_A04	0.78
Gb432_scaffold12263	Ga083_A06	0.86
Gb433_scaffold1259	Ga197_A10	0.81
Gb433_scaffold1259	Ga211_A10	0.81
Gb433_scaffold1259	Ga198_A10	0.79
Gb433_scaffold1259	Ga206_A10	0.79
Gb433_scaffold1259	Ga207_A10	0.79
Gb433_scaffold1259	Ga210_A10	0.79
Gb433_scaffold1259	Ga214_A10	0.77
Gb433_scaffold1259	Ga173_A10	0.61
Gb433_scaffold1259	Ga208_A10	0.64
Gb434_scaffold12708	Ga041_A04	0.55
Gb435_scaffold12901_A11	Ga050_A04	0.76
Gb435_scaffold12901_A11	Ga051_A04	0.77
Gb435_scaffold12901_A11	Ga044_A04	0.69
Gb435_scaffold12901_A11	Ga090_A06	0.51
Gb436_scaffold12901_A11	Ga050_A04	0.86
Gb436_scaffold12901_A11	Ga051_A04	0.87
Gb436_scaffold12901_A11	Ga044_A04	0.77
Gb436_scaffold12901_A11	Ga090_A06	0.67
Gb437_scaffold13191_D11	Ga050_A04	0.81
Gb437_scaffold13191_D11	Ga051_A04	0.79
Gb437_scaffold13191_D11	Ga044_A04	0.64
Gb437_scaffold13191_D11	Ga090_A06	0.55
Gb438_scaffold13191_D11	Ga050_A04	0.74
Gb438_scaffold13191_D11	Ga051_A04	0.74
Gb438_scaffold13191_D11	Ga044_A04	0.61
Gb438_scaffold13191_D11	Ga090_A06	0.52
Gb439_scaffold13191_D11	Ga050_A04	0.74
Gb439_scaffold13191_D11	Ga051_A04	0.74
Gb439_scaffold13191_D11	Ga044_A04	0.6
Gb439_scaffold13191_D11	Ga090_A06	0.5
Gb440_scaffold13202	Ga117_A07	0.97
Gb440_scaffold13202	Ga105_A07	0.74
Gb440_scaffold13202	Ga106_A07	0.7
Gb440_scaffold13202	Ga107_A07	0.67
Gb440_scaffold13202	Ga008_A02	0.51
Gb441_scaffold13255	Ga167_A09	0.8
Gb441_scaffold13255	Ga168_A09	0.84
Gb441_scaffold13255	Ga009_A02	0.69
Gb441_scaffold13255	Ga010_A02	0.64
Gb441_scaffold13255	Ga012_A02	0.67
Gb441_scaffold13255	Ga239_A13	0.56
Gb442_scaffold13302	Ga094_A06	0.84
Gb443_scaffold13358	Ga074_A05	0.98
Gb444_scaffold13394_A06	Ga104_A07	0.71
Gb445_scaffold13560	Ga213_A10	0.6
Gb445_scaffold13560	Ga173_A10	0.51
Gb445_scaffold13560	Ga205_A10	0.52
Gb445_scaffold13560	Ga206_A10	0.55
Gb445_scaffold13560	Ga210_A10	0.5
Gb445_scaffold13560	Ga214_A10	0.52
Gb446_scaffold13560	Ga205_A10	0.86
Gb446_scaffold13560	Ga207_A10	0.82
Gb446_scaffold13560	Ga214_A10	0.82
Gb446_scaffold13560	Ga197_A10	0.79
Gb446_scaffold13560	Ga206_A10	0.74
Gb446_scaffold13560	Ga213_A10	0.76
Gb446_scaffold13560	Ga198_A10	0.76
Gb446_scaffold13560	Ga210_A10	0.76
Gb446_scaffold13560	Ga211_A10	0.71
Gb446_scaffold13560	Ga212_A10	0.77
Gb446_scaffold13560	Ga208_A10	0.67
Gb446_scaffold13560	Ga173_A10	0.63
Gb447_scaffold13642_D06	Ga225_A11	0.96
Gb448_scaffold13642_D06	Ga225_A11	0.52
Gb449_scaffold13669	Ga104_A07	0.74
Gb450_scaffold13669	Ga104_A07	0.75
Gb451_scaffold13669	Ga104_A07	0.76
Gb452_scaffold13717	Ga059_A04	0.71
Gb452_scaffold13717	Ga061_A04	0.73
Gb452_scaffold13717	Ga062_A04	0.74
Gb453_scaffold13717	Ga061_A04	0.88
Gb453_scaffold13717	Ga059_A04	0.76
Gb453_scaffold13717	Ga062_A04	0.79
Gb454_scaffold13717	Ga061_A04	0.86
Gb454_scaffold13717	Ga059_A04	0.77
Gb454_scaffold13717	Ga062_A04	0.78
Gb455_scaffold13722	Ga025_A04	0.85
Gb455_scaffold13722	Ga027_A04	0.9
Gb455_scaffold13722	Ga033_A04	0.71
Gb455_scaffold13722	Ga026_A04	0.6
Gb455_scaffold13722	Ga028_A04	0.56
Gb456_scaffold1374_D05	Ga155_A09	0.54
Gb457_scaffold13814_A11	Ga062_A04	0.8
Gb457_scaffold13814_A11	Ga059_A04	0.8
Gb458_scaffold13853	Ga041_A04	0.59
Gb458_scaffold13853	Ga042_A04	0.53
Gb459_scaffold13933	Ga025_A04	0.73
Gb459_scaffold13933	Ga026_A04	0.79
Gb459_scaffold13933	Ga027_A04	0.73
Gb459_scaffold13933	Ga033_A04	0.75
Gb459_scaffold13933	Ga035_A04	0.56
Gb459_scaffold13933	Ga036_A04	0.52
Gb459_scaffold13933	Ga009_A02	0.51
Gb459_scaffold13933	Ga168_A09	0.53
Gb460_scaffold13933	Ga026_A04	0.82
Gb460_scaffold13933	Ga025_A04	0.76
Gb460_scaffold13933	Ga027_A04	0.75
Gb460_scaffold13933	Ga033_A04	0.76
Gb460_scaffold13933	Ga028_A04	0.55
Gb460_scaffold13933	Ga035_A04	0.5
Gb461_scaffold14037	Ga233_A12	0.79
Gb463_scaffold14037	Ga233_A12	0.8
Gb465_scaffold14466	Ga009_A02	0.87
Gb465_scaffold14466	Ga010_A02	0.85
Gb465_scaffold14466	Ga011_A02	0.98
Gb465_scaffold14466	Ga012_A02	0.86
Gb465_scaffold14466	Ga239_A13	0.81
Gb465_scaffold14466	Ga167_A09	0.8
Gb465_scaffold14466	Ga168_A09	0.79
Gb465_scaffold14466	Ga023_A04	0.5
Gb465_scaffold14466	Ga025_A04	0.54
Gb465_scaffold14466	Ga026_A04	0.55
Gb465_scaffold14466	Ga027_A04	0.54
Gb465_scaffold14466	Ga033_A04	0.5
Gb466_scaffold14466	Ga009_A02	0.88
Gb466_scaffold14466	Ga010_A02	0.86
Gb466_scaffold14466	Ga012_A02	0.72
Gb466_scaffold14466	Ga167_A09	0.7
Gb466_scaffold14466	Ga168_A09	0.69
Gb466_scaffold14466	Ga011_A02	0.57
Gb466_scaffold14466	Ga239_A13	0.57
Gb467_scaffold14466	Ga009_A02	0.86
Gb467_scaffold14466	Ga010_A02	0.86
Gb467_scaffold14466	Ga012_A02	0.71
Gb467_scaffold14466	Ga167_A09	0.69
Gb467_scaffold14466	Ga168_A09	0.68
Gb467_scaffold14466	Ga011_A02	0.57
Gb467_scaffold14466	Ga239_A13	0.57
Gb468_scaffold14851_D10	Ga157_A09	0.86
Gb468_scaffold14851_D10	Ga158_A09	0.77
Gb469_scaffold15653	Ga044_A04	0.83
Gb469_scaffold15653	Ga050_A04	0.75
Gb469_scaffold15653	Ga051_A04	0.77
Gb469_scaffold15653	Ga090_A06	0.59
Gb470_scaffold15760	Ga052_A04	0.99
Gb471_scaffold15848_D11	Ga050_A04	0.83
Gb471_scaffold15848_D11	Ga051_A04	0.85
Gb471_scaffold15848_D11	Ga044_A04	0.79
Gb471_scaffold15848_D11	Ga090_A06	0.6
Gb472_scaffold15848_D11	Ga050_A04	0.89
Gb472_scaffold15848_D11	Ga051_A04	0.88
Gb472_scaffold15848_D11	Ga044_A04	0.8
Gb472_scaffold15848_D11	Ga090_A06	0.77
Gb473_scaffold15848_D11	Ga044_A04	0.78
Gb474_scaffold16470_D11	Ga044_A04	0.73
Gb474_scaffold16470_D11	Ga051_A04	0.79
Gb474_scaffold16470_D11	Ga090_A06	0.57
Gb475_scaffold16728_A04	Ga136_A08	0.81
Gb475_scaffold16728_A04	Ga135_A08	0.78
Gb475_scaffold16728_A04	Ga179_A10	0.8
Gb475_scaffold16728_A04	Ga180_A10	0.77
Gb475_scaffold16728_A04	Ga029_A04	0.62
Gb475_scaffold16728_A04	Ga045_A04	0.62
Gb475_scaffold16728_A04	Ga157_A09	0.51
Gb476_scaffold16799	Ga104_A07	0.8
Gb476_scaffold16799	Ga146_A08	0.54
Gb478_scaffold16907	Ga182_A10	0.79
Gb478_scaffold16907	Ga185_A10	0.75
Gb478_scaffold16907	Ga188_A10	0.73
Gb478_scaffold16907	Ga191_A10	0.73
Gb478_scaffold16907	Ga195_A10	0.75
Gb478_scaffold16907	Ga109_A07	0.67
Gb478_scaffold16907	Ga183_A10	0.65
Gb478_scaffold16907	Ga187_A10	0.67
Gb478_scaffold16907	Ga186_A10	0.69
Gb478_scaffold16907	Ga190_A10	0.68
Gb478_scaffold16907	Ga184_A10	0.69
Gb478_scaffold16907	Ga194_A10	0.67
Gb478_scaffold16907	Ga193_A10	0.61
Gb478_scaffold16907	Ga192_A10	0.6
Gb478_scaffold16907	Ga227_A11	0.53
Gb479_scaffold16950	Ga113_A07	0.77
Gb479_scaffold16950	Ga115_A07	0.76
Gb479_scaffold16950	Ga112_A07	0.65
Gb479_scaffold16950	Ga064_A04	0.62
Gb479_scaffold16950	Ga053_A04	0.68
Gb479_scaffold16950	Ga065_A04	0.62
Gb479_scaffold16950	Ga068_A04	0.63
Gb479_scaffold16950	Ga118_A07	0.53
Gb479_scaffold16950	Ga119_A07	0.55
Gb479_scaffold16950	Ga054_A04	0.57
Gb479_scaffold16950	Ga066_A04	0.57
Gb479_scaffold16950	Ga067_A04	0.6
Gb480_scaffold16950	Ga113_A07	0.82
Gb480_scaffold16950	Ga112_A07	0.77
Gb480_scaffold16950	Ga115_A07	0.76
Gb480_scaffold16950	Ga064_A04	0.59
Gb480_scaffold16950	Ga065_A04	0.6
Gb481_scaffold1703	Ga025_A04	0.8
Gb481_scaffold1703	Ga026_A04	0.68
Gb481_scaffold1703	Ga033_A04	0.69
Gb481_scaffold1703	Ga028_A04	0.58
Gb481_scaffold1703	Ga035_A04	0.52
Gb481_scaffold1703	Ga027_A04	0.68
Gb482_scaffold17177_A05	Ga152_A08	0.52
Gb482_scaffold17177_A05	Ga153_A08	0.53
Gb483_scaffold17177_A05	Ga152_A08	0.99
Gb483_scaffold17177_A05	Ga153_A08	0.72
Gb484_scaffold17177_A05	Ga153_A08	0.97
Gb484_scaffold17177_A05	Ga152_A08	0.66
Gb485_scaffold17388	Ga049_A04	0.7
Gb485_scaffold17388	Ga046_A04	0.65
Gb486_scaffold17883	Ga025_A04	0.8
Gb486_scaffold17883	Ga033_A04	0.72
Gb486_scaffold17883	Ga026_A04	0.61
Gb486_scaffold17883	Ga027_A04	0.67
Gb486_scaffold17883	Ga028_A04	0.53
Gb486_scaffold17883	Ga035_A04	0.52
Gb487_scaffold17957	Ga052_A04	0.98
Gb488_scaffold18020_D11	Ga050_A04	0.83
Gb488_scaffold18020_D11	Ga051_A04	0.82
Gb488_scaffold18020_D11	Ga044_A04	0.74
Gb488_scaffold18020_D11	Ga090_A06	0.59
Gb489_scaffold18209	Ga050_A04	0.88
Gb489_scaffold18209	Ga051_A04	0.89
Gb489_scaffold18209	Ga044_A04	0.78
Gb489_scaffold18209	Ga090_A06	0.58
Gb490_scaffold18209	Ga050_A04	0.88
Gb490_scaffold18209	Ga051_A04	0.89
Gb490_scaffold18209	Ga044_A04	0.78
Gb490_scaffold18209	Ga090_A06	0.58
Gb491_scaffold18209	Ga050_A04	0.84
Gb491_scaffold18209	Ga044_A04	0.74
Gb491_scaffold18209	Ga051_A04	0.8
Gb491_scaffold18209	Ga090_A06	0.76
Gb492_scaffold18455_A10	Ga157_A09	0.87
Gb492_scaffold18455_A10	Ga158_A09	0.82
Gb492_scaffold18455_A10	Ga180_A10	0.53
Gb493_scaffold18486	Ga197_A10	0.81
Gb493_scaffold18486	Ga198_A10	0.82
Gb493_scaffold18486	Ga205_A10	0.88
Gb493_scaffold18486	Ga206_A10	0.82
Gb493_scaffold18486	Ga207_A10	0.84
Gb493_scaffold18486	Ga210_A10	0.85
Gb493_scaffold18486	Ga211_A10	0.84
Gb493_scaffold18486	Ga213_A10	0.76
Gb493_scaffold18486	Ga214_A10	0.76
Gb493_scaffold18486	Ga173_A10	0.66
Gb493_scaffold18486	Ga208_A10	0.69
Gb494_scaffold18574	Ga244_A13	0.98
Gb494_scaffold18574	Ga245_A13	0.78
Gb494_scaffold18574	Ga246_A13	0.7
Gb495_scaffold18574	Ga244_A13	0.98
Gb495_scaffold18574	Ga245_A13	0.78
Gb495_scaffold18574	Ga246_A13	0.7
Gb496_scaffold18886	Ga081_A05	0.98
Gb497_scaffold18917	Ga220_A10	0.83
Gb497_scaffold18917	Ga001_A01	0.73
Gb497_scaffold18917	Ga004_A01	0.77
Gb497_scaffold18917	Ga005_A01	0.77
Gb497_scaffold18917	Ga006_A01	0.74
Gb497_scaffold18917	Ga108_A07	0.78
Gb497_scaffold18917	Ga222_A10	0.79
Gb497_scaffold18917	Ga219_A10	0.74
Gb498_scaffold18917	Ga004_A01	0.81
Gb498_scaffold18917	Ga108_A07	0.8
Gb498_scaffold18917	Ga234_A12	0.86
Gb498_scaffold18917	Ga005_A01	0.8
Gb498_scaffold18917	Ga006_A01	0.78
Gb498_scaffold18917	Ga222_A10	0.78
Gb498_scaffold18917	Ga220_A10	0.79
Gb498_scaffold18917	Ga219_A10	0.7
Gb498_scaffold18917	Ga001_A01	0.65
Gb499_scaffold18917	Ga005_A01	0.82
Gb499_scaffold18917	Ga108_A07	0.82
Gb499_scaffold18917	Ga220_A10	0.81
Gb499_scaffold18917	Ga222_A10	0.83
Gb499_scaffold18917	Ga234_A12	0.86
Gb499_scaffold18917	Ga001_A01	0.71
Gb499_scaffold18917	Ga004_A01	0.79
Gb499_scaffold18917	Ga006_A01	0.79
Gb499_scaffold18917	Ga219_A10	0.78
Gb500_scaffold19238	Ga044_A04	0.82
Gb500_scaffold19238	Ga051_A04	0.78
Gb501_scaffold19472	Ga127_A07	0.84
Gb501_scaffold19472	Ga129_A07	0.85
Gb501_scaffold19472	Ga126_A07	0.72
Gb501_scaffold19472	Ga235_A12	0.7
Gb501_scaffold19472	Ga236_A12	0.7
Gb501_scaffold19472	Ga128_A07	0.66
Gb501_scaffold19472	Ga080_A05	0.59
Gb502_scaffold19700	Ga096_A07	0.65
Gb502_scaffold19700	Ga149_A08	0.66
Gb503_scaffold19745_D11	Ga050_A04	0.82
Gb503_scaffold19745_D11	Ga044_A04	0.78
Gb503_scaffold19745_D11	Ga051_A04	0.8
Gb503_scaffold19745_D11	Ga090_A06	0.59
Gb504_scaffold20037	Ga123_A07	0.97
Gb504_scaffold20037	Ga120_A07	0.75
Gb504_scaffold20037	Ga121_A07	0.65
Gb505_scaffold20103	Ga113_A07	0.82
Gb505_scaffold20103	Ga115_A07	0.82
Gb505_scaffold20103	Ga112_A07	0.68
Gb505_scaffold20103	Ga064_A04	0.63
Gb505_scaffold20103	Ga053_A04	0.64
[truncated: 910 more rows]

## Sheet: more than 60%
Gene in G.barbadense	Gene in G.arboreum	similarity >60%
Gb001_A01	Ga104_A07	0.8
Gb002_A01	Ga104_A07	0.79
Gb003_A01	Ga104_A07	0.72
Gb004_A01	Ga104_A07	0.83
Gb005_A01	Ga104_A07	0.74
Gb006_A01	Ga104_A07	0.78
Gb007_A01	Ga104_A07	0.97
Gb008_A01	Ga104_A07	0.97
Gb009_A01	Ga104_A07	0.72
Gb010_A01	Ga104_A07	0.74
Gb011_A01	Ga104_A07	0.83
Gb012_A01	Ga104_A07	0.74
Gb013_A01	Ga104_A07	0.8
Gb014_A01	Ga104_A07	0.78
Gb015_A01	Ga104_A07	0.76
Gb016_A01	Ga104_A07	0.79
Gb017_A01	Ga122_A07	0.98
Gb018_A01	Ga120_A07	0.64
Gb018_A01	Ga121_A07	0.69
Gb018_A01	Ga123_A07	0.67
Gb019_A01	Ga120_A07	0.71
Gb019_A01	Ga123_A07	0.75
Gb021_A01	Ga120_A07	0.68
Gb021_A01	Ga123_A07	0.69
Gb023_A01	Ga096_A07	0.76
Gb023_A01	Ga097_A07	0.8
Gb023_A01	Ga100_A07	0.97
Gb023_A01	Ga101_A07	0.83
Gb023_A01	Ga102_A07	0.9
Gb024_A01	Ga050_A04	0.66
Gb024_A01	Ga051_A04	0.66
Gb025_A01	Ga133_A07	0.99
Gb026_A01	Ga133_A07	0.99
Gb027_A01	Ga134_A07	0.99
Gb028_A01	Ga134_A07	0.99
Gb029_A01	Ga124_A07	0.99
Gb029_A01	Ga176_A10	0.82
Gb030_A01	Ga124_A07	1
Gb030_A01	Ga176_A10	0.82
Gb031_A02	Ga079_A05	0.97
Gb031_A02	Ga080_A05	0.97
Gb031_A02	Ga125_A07	0.63
Gb031_A02	Ga126_A07	0.65
Gb031_A02	Ga127_A07	0.64
Gb031_A02	Ga128_A07	0.61
Gb031_A02	Ga129_A07	0.63
Gb031_A02	Ga235_A12	0.65
Gb031_A02	Ga236_A12	0.66
Gb032_A02	Ga078_A05	0.93
Gb032_A02	Ga166_A09	0.63
Gb033_A02	Ga076_A05	0.98
Gb033_A02	Ga077_A05	0.98
Gb034_A02	Ga076_A05	0.99
Gb034_A02	Ga077_A05	0.99
Gb035_A02	Ga075_A05	0.95
Gb037_A02	Ga008_A02	0.99
Gb039_A03	Ga079_A05	0.6
Gb039_A03	Ga125_A07	0.78
Gb039_A03	Ga126_A07	0.75
Gb039_A03	Ga127_A07	0.67
Gb039_A03	Ga128_A07	0.61
Gb039_A03	Ga129_A07	0.67
Gb039_A03	Ga235_A12	0.69
Gb039_A03	Ga236_A12	0.7
Gb040_A03	Ga079_A05	0.6
Gb040_A03	Ga125_A07	0.78
Gb040_A03	Ga126_A07	0.75
Gb040_A03	Ga127_A07	0.67
Gb040_A03	Ga128_A07	0.61
Gb040_A03	Ga129_A07	0.67
Gb040_A03	Ga235_A12	0.69
Gb040_A03	Ga236_A12	0.7
Gb041_A04	Ga059_A04	0.77
Gb041_A04	Ga061_A04	0.81
Gb041_A04	Ga062_A04	0.76
Gb042_A04	Ga059_A04	0.72
Gb042_A04	Ga062_A04	0.74
Gb043_A04	Ga154_A08	0.65
Gb043_A04	Ga163_A09	0.63
Gb043_A04	Ga178_A10	0.97
Gb043_A04	Ga240_A13	0.61
Gb043_A04	Ga241_A13	0.62
Gb043_A04	Ga242_A13	0.62
Gb043_A04	Ga243_A13	0.63
Gb044_A04	Ga154_A08	0.65
Gb044_A04	Ga178_A10	0.9
Gb045_A04	Ga181_A10	0.89
Gb046_A04	Ga181_A10	0.82
Gb047_A04	Ga181_A10	0.91
Gb048_A04	Ga029_A04	0.74
Gb048_A04	Ga045_A04	0.73
Gb048_A04	Ga135_A08	0.88
Gb048_A04	Ga136_A08	0.86
Gb048_A04	Ga179_A10	0.98
Gb048_A04	Ga180_A10	0.79
Gb049_A04	Ga135_A08	0.7
Gb049_A04	Ga136_A08	0.71
Gb049_A04	Ga179_A10	0.76
Gb049_A04	Ga180_A10	0.77
Gb050_A04	Ga029_A04	0.71
Gb050_A04	Ga045_A04	0.7
Gb050_A04	Ga135_A08	0.85
Gb050_A04	Ga136_A08	0.85
Gb050_A04	Ga179_A10	0.92
Gb050_A04	Ga180_A10	0.82
Gb051_A04	Ga029_A04	0.65
Gb051_A04	Ga045_A04	0.68
Gb051_A04	Ga135_A08	0.8
Gb051_A04	Ga136_A08	0.82
Gb051_A04	Ga179_A10	0.9
Gb052_A04	Ga029_A04	0.67
Gb052_A04	Ga045_A04	0.66
Gb052_A04	Ga135_A08	0.84
Gb052_A04	Ga136_A08	0.83
Gb052_A04	Ga179_A10	0.91
Gb052_A04	Ga180_A10	0.84
Gb053_A04	Ga109_A07	0.62
Gb053_A04	Ga182_A10	0.64
Gb053_A04	Ga183_A10	0.65
Gb053_A04	Ga184_A10	0.69
Gb053_A04	Ga185_A10	0.72
Gb053_A04	Ga186_A10	0.68
Gb053_A04	Ga187_A10	0.67
Gb053_A04	Ga190_A10	0.63
Gb053_A04	Ga191_A10	0.66
Gb053_A04	Ga193_A10	0.66
Gb053_A04	Ga194_A10	0.63
Gb053_A04	Ga195_A10	0.69
Gb053_A04	Ga227_A11	0.97
Gb054_A04	Ga109_A07	0.77
Gb054_A04	Ga183_A10	0.78
Gb054_A04	Ga184_A10	0.79
Gb054_A04	Ga185_A10	0.75
Gb054_A04	Ga186_A10	0.76
Gb054_A04	Ga187_A10	0.77
Gb054_A04	Ga190_A10	0.75
Gb054_A04	Ga191_A10	0.86
Gb054_A04	Ga193_A10	0.76
Gb054_A04	Ga194_A10	0.86
Gb054_A04	Ga195_A10	0.99
Gb054_A04	Ga227_A11	0.64
Gb055_A04	Ga109_A07	0.7
Gb055_A04	Ga182_A10	0.78
Gb055_A04	Ga183_A10	0.72
Gb055_A04	Ga184_A10	0.76
Gb055_A04	Ga185_A10	0.78
Gb055_A04	Ga186_A10	0.75
Gb055_A04	Ga187_A10	0.72
Gb055_A04	Ga188_A10	0.74
Gb055_A04	Ga190_A10	0.73
Gb055_A04	Ga191_A10	0.84
Gb055_A04	Ga192_A10	0.68
Gb055_A04	Ga193_A10	0.81
Gb055_A04	Ga194_A10	0.83
Gb055_A04	Ga195_A10	0.9
Gb055_A04	Ga196_A10	0.86
Gb056_A04	Ga109_A07	0.69
Gb056_A04	Ga182_A10	0.75
Gb056_A04	Ga183_A10	0.68
Gb056_A04	Ga184_A10	0.71
Gb056_A04	Ga185_A10	0.67
Gb056_A04	Ga186_A10	0.64
Gb056_A04	Ga187_A10	0.64
Gb056_A04	Ga190_A10	0.68
Gb056_A04	Ga191_A10	0.7
Gb056_A04	Ga193_A10	0.74
Gb056_A04	Ga194_A10	0.68
Gb056_A04	Ga195_A10	0.8
Gb057_A04	Ga109_A07	0.67
Gb057_A04	Ga182_A10	0.7
Gb057_A04	Ga183_A10	0.67
Gb057_A04	Ga184_A10	0.69
Gb057_A04	Ga185_A10	0.72
Gb057_A04	Ga186_A10	0.7
Gb057_A04	Ga187_A10	0.68
Gb057_A04	Ga188_A10	0.72
Gb057_A04	Ga190_A10	0.65
Gb057_A04	Ga191_A10	0.82
Gb057_A04	Ga192_A10	0.74
Gb057_A04	Ga193_A10	0.73
Gb057_A04	Ga194_A10	0.89
Gb057_A04	Ga195_A10	0.84
Gb057_A04	Ga196_A10	0.74
Gb058_A04	Ga109_A07	0.69
Gb058_A04	Ga182_A10	0.77
Gb058_A04	Ga183_A10	0.72
Gb058_A04	Ga184_A10	0.75
Gb058_A04	Ga185_A10	0.76
Gb058_A04	Ga186_A10	0.72
Gb058_A04	Ga187_A10	0.7
Gb058_A04	Ga188_A10	0.73
Gb058_A04	Ga190_A10	0.71
Gb058_A04	Ga191_A10	0.81
Gb058_A04	Ga192_A10	0.68
Gb058_A04	Ga193_A10	0.78
Gb058_A04	Ga194_A10	0.81
Gb058_A04	Ga195_A10	0.88
Gb058_A04	Ga196_A10	0.84
Gb059_A04	Ga001_A01	0.68
Gb059_A04	Ga004_A01	0.69
Gb059_A04	Ga005_A01	0.69
Gb059_A04	Ga006_A01	0.68
Gb059_A04	Ga108_A07	0.69
Gb059_A04	Ga219_A10	0.68
Gb059_A04	Ga220_A10	0.72
Gb059_A04	Ga222_A10	0.7
Gb059_A04	Ga234_A12	0.76
Gb060_A04	Ga001_A01	0.77
Gb060_A04	Ga004_A01	0.91
Gb060_A04	Ga005_A01	0.88
Gb060_A04	Ga006_A01	0.86
Gb060_A04	Ga108_A07	0.9
Gb060_A04	Ga219_A10	0.88
Gb060_A04	Ga220_A10	0.85
Gb060_A04	Ga222_A10	0.89
Gb061_A04	Ga001_A01	0.67
Gb061_A04	Ga004_A01	0.73
Gb061_A04	Ga005_A01	0.74
Gb061_A04	Ga006_A01	0.73
Gb061_A04	Ga108_A07	0.77
Gb061_A04	Ga219_A10	0.72
Gb061_A04	Ga220_A10	0.78
Gb061_A04	Ga222_A10	0.76
Gb061_A04	Ga234_A12	0.83
Gb063_A04	Ga005_A01	0.6
Gb063_A04	Ga006_A01	0.61
Gb063_A04	Ga108_A07	0.61
Gb063_A04	Ga219_A10	0.6
Gb063_A04	Ga222_A10	0.6
Gb063_A04	Ga234_A12	0.82
Gb064_A04	Ga001_A01	0.7
Gb064_A04	Ga004_A01	0.72
Gb064_A04	Ga005_A01	0.72
Gb064_A04	Ga006_A01	0.72
Gb064_A04	Ga108_A07	0.74
Gb064_A04	Ga219_A10	0.68
Gb064_A04	Ga220_A10	0.74
Gb064_A04	Ga222_A10	0.73
Gb064_A04	Ga234_A12	0.76
Gb065_A04	Ga197_A10	0.72
Gb065_A04	Ga198_A10	0.7
Gb065_A04	Ga206_A10	0.77
Gb065_A04	Ga207_A10	0.71
Gb065_A04	Ga208_A10	0.61
Gb065_A04	Ga210_A10	0.8
Gb065_A04	Ga211_A10	0.75
Gb065_A04	Ga212_A10	0.75
Gb065_A04	Ga214_A10	0.64
Gb066_A04	Ga173_A10	0.71
Gb066_A04	Ga197_A10	0.83
Gb066_A04	Ga198_A10	0.86
Gb066_A04	Ga205_A10	0.8
Gb066_A04	Ga206_A10	0.84
Gb066_A04	Ga207_A10	0.83
Gb066_A04	Ga208_A10	0.83
Gb066_A04	Ga210_A10	0.88
Gb066_A04	Ga211_A10	0.97
Gb066_A04	Ga212_A10	0.74
Gb066_A04	Ga213_A10	0.77
Gb066_A04	Ga214_A10	0.87
Gb067_A04	Ga173_A10	0.64
Gb067_A04	Ga197_A10	0.85
Gb067_A04	Ga198_A10	0.79
Gb067_A04	Ga205_A10	0.89
Gb067_A04	Ga206_A10	0.78
Gb067_A04	Ga207_A10	0.81
Gb067_A04	Ga208_A10	0.67
Gb067_A04	Ga210_A10	0.99
Gb067_A04	Ga211_A10	0.85
Gb067_A04	Ga212_A10	0.75
Gb067_A04	Ga213_A10	0.76
Gb067_A04	Ga214_A10	0.72
Gb068_A04	Ga173_A10	0.62
Gb068_A04	Ga197_A10	0.83
Gb068_A04	Ga198_A10	0.8
Gb068_A04	Ga206_A10	0.8
Gb068_A04	Ga207_A10	0.81
Gb068_A04	Ga208_A10	0.61
Gb068_A04	Ga210_A10	0.85
Gb068_A04	Ga211_A10	0.82
Gb068_A04	Ga212_A10	0.83
Gb068_A04	Ga214_A10	0.73
Gb069_A04	Ga173_A10	0.65
Gb069_A04	Ga197_A10	0.77
Gb069_A04	Ga198_A10	0.82
Gb069_A04	Ga205_A10	0.82
Gb069_A04	Ga206_A10	0.79
Gb069_A04	Ga207_A10	0.79
Gb069_A04	Ga208_A10	0.63
Gb069_A04	Ga210_A10	0.86
Gb069_A04	Ga211_A10	0.85
Gb069_A04	Ga213_A10	0.82
Gb069_A04	Ga214_A10	0.78
Gb070_A04	Ga029_A04	0.75
Gb070_A04	Ga045_A04	0.76
Gb070_A04	Ga135_A08	0.75
Gb070_A04	Ga136_A08	0.77
Gb070_A04	Ga179_A10	0.76
Gb070_A04	Ga180_A10	0.73
Gb071_A04	Ga029_A04	0.7
Gb071_A04	Ga045_A04	0.68
Gb071_A04	Ga135_A08	0.68
Gb071_A04	Ga136_A08	0.68
Gb071_A04	Ga179_A10	0.69
Gb072_A04	Ga029_A04	0.69
Gb072_A04	Ga045_A04	0.69
Gb072_A04	Ga135_A08	0.98
Gb072_A04	Ga136_A08	0.87
Gb072_A04	Ga179_A10	0.83
Gb072_A04	Ga180_A10	0.75
Gb073_A04	Ga029_A04	0.66
Gb073_A04	Ga045_A04	0.66
Gb073_A04	Ga135_A08	0.86
Gb073_A04	Ga136_A08	0.98
Gb073_A04	Ga179_A10	0.83
Gb073_A04	Ga180_A10	0.77
Gb074_A05	Ga150_A08	0.77
Gb076_A05	Ga215_A10	0.99
Gb077_A05	Ga088_A06	0.7
Gb077_A05	Ga200_A10	0.64
Gb077_A05	Ga201_A10	0.64
Gb077_A05	Ga202_A10	0.69
Gb077_A05	Ga203_A10	0.99
Gb077_A05	Ga216_A10	0.64
Gb077_A05	Ga217_A10	0.67
Gb077_A05	Ga223_A10	0.67
Gb078_A05	Ga088_A06	0.92
Gb078_A05	Ga200_A10	0.84
Gb078_A05	Ga201_A10	0.96
Gb078_A05	Ga202_A10	0.92
Gb078_A05	Ga203_A10	0.63
Gb078_A05	Ga216_A10	0.9
Gb078_A05	Ga217_A10	0.88
Gb078_A05	Ga223_A10	0.79
Gb079_A05	Ga200_A10	0.78
Gb079_A05	Ga201_A10	0.84
Gb079_A05	Ga203_A10	0.62
Gb079_A05	Ga216_A10	0.86
Gb079_A05	Ga217_A10	0.83
Gb079_A05	Ga223_A10	0.76
Gb080_A05	Ga088_A06	0.9
Gb080_A05	Ga200_A10	0.91
Gb080_A05	Ga201_A10	0.9
Gb080_A05	Ga203_A10	0.69
Gb080_A05	Ga216_A10	0.9
Gb080_A05	Ga217_A10	0.92
Gb080_A05	Ga223_A10	0.88
Gb081_A05	Ga200_A10	0.66
Gb081_A05	Ga201_A10	0.69
Gb081_A05	Ga216_A10	0.71
Gb081_A05	Ga217_A10	0.71
Gb081_A05	Ga223_A10	0.8
Gb082_A05	Ga088_A06	0.81
Gb082_A05	Ga200_A10	0.69
Gb082_A05	Ga201_A10	0.7
Gb082_A05	Ga202_A10	0.81
Gb082_A05	Ga203_A10	0.6
Gb082_A05	Ga216_A10	0.77
Gb082_A05	Ga217_A10	0.69
Gb082_A05	Ga223_A10	0.78
Gb083_A05	Ga200_A10	0.78
Gb083_A05	Ga201_A10	0.78
Gb083_A05	Ga203_A10	0.64
Gb083_A05	Ga216_A10	0.77
Gb083_A05	Ga217_A10	0.8
Gb083_A05	Ga223_A10	0.91
Gb084_A05	Ga126_A07	0.74
Gb084_A05	Ga127_A07	0.76
Gb084_A05	Ga128_A07	0.66
Gb084_A05	Ga129_A07	0.75
Gb084_A05	Ga235_A12	0.86
Gb084_A05	Ga236_A12	0.86
Gb085_A06	Ga038_A04	0.79
Gb085_A06	Ga130_A07	0.85
Gb085_A06	Ga131_A07	0.79
Gb085_A06	Ga132_A07	0.89
Gb087_A06	Ga225_A11	0.98
Gb088_A06	Ga225_A11	0.98
Gb090_A06	Ga097_A07	0.67
Gb090_A06	Ga100_A07	0.71
Gb090_A06	Ga101_A07	0.71
Gb090_A06	Ga102_A07	0.7
Gb090_A06	Ga149_A08	0.96
Gb091_A06	Ga097_A07	0.66
Gb091_A06	Ga100_A07	0.71
Gb091_A06	Ga101_A07	0.71
Gb091_A06	Ga102_A07	0.7
Gb091_A06	Ga149_A08	0.99
Gb092_A06	Ga138_A08	0.64
Gb092_A06	Ga139_A08	0.69
Gb092_A06	Ga140_A08	0.71
Gb092_A06	Ga141_A08	0.71
Gb092_A06	Ga142_A08	0.65
Gb092_A06	Ga143_A08	0.68
Gb092_A06	Ga144_A08	0.72
Gb092_A06	Ga146_A08	0.74
Gb092_A06	Ga147_A08	0.74
Gb092_A06	Ga148_A08	0.78
Gb092_A06	Ga230_A12	0.79
Gb092_A06	Ga231_A12	0.72
Gb093_A06	Ga138_A08	0.64
Gb093_A06	Ga139_A08	0.69
Gb093_A06	Ga140_A08	0.71
Gb093_A06	Ga141_A08	0.71
Gb093_A06	Ga142_A08	0.65
Gb093_A06	Ga143_A08	0.68
Gb093_A06	Ga144_A08	0.72
Gb093_A06	Ga146_A08	0.74
Gb093_A06	Ga147_A08	0.74
Gb093_A06	Ga148_A08	0.78
Gb093_A06	Ga230_A12	0.79
Gb093_A06	Ga231_A12	0.72
Gb094_A06	Ga139_A08	0.72
Gb094_A06	Ga141_A08	0.73
Gb094_A06	Ga143_A08	0.67
Gb094_A06	Ga144_A08	0.76
Gb094_A06	Ga147_A08	0.77
Gb094_A06	Ga148_A08	0.77
Gb094_A06	Ga230_A12	0.79
Gb094_A06	Ga231_A12	0.74
Gb095_A06	Ga138_A08	0.75
Gb095_A06	Ga139_A08	0.78
Gb095_A06	Ga140_A08	0.77
Gb095_A06	Ga141_A08	0.75
Gb095_A06	Ga142_A08	0.74
Gb095_A06	Ga144_A08	0.78
Gb095_A06	Ga146_A08	0.71
Gb095_A06	Ga147_A08	0.74
Gb095_A06	Ga231_A12	0.77
Gb096_A06	Ga139_A08	0.61
Gb096_A06	Ga141_A08	0.61
Gb096_A06	Ga144_A08	0.63
Gb096_A06	Ga148_A08	0.66
Gb096_A06	Ga230_A12	0.65
Gb097_A06	Ga138_A08	0.77
Gb097_A06	Ga139_A08	0.79
Gb097_A06	Ga140_A08	0.77
Gb097_A06	Ga141_A08	0.78
Gb097_A06	Ga142_A08	0.75
Gb097_A06	Ga143_A08	0.77
Gb097_A06	Ga144_A08	0.82
Gb097_A06	Ga146_A08	0.74
Gb097_A06	Ga147_A08	0.8
Gb097_A06	Ga148_A08	0.82
Gb097_A06	Ga230_A12	0.97
Gb097_A06	Ga231_A12	0.77
Gb098_A06	Ga139_A08	0.65
Gb098_A06	Ga140_A08	0.64
Gb098_A06	Ga141_A08	0.65
Gb098_A06	Ga142_A08	0.6
Gb098_A06	Ga144_A08	0.69
Gb098_A06	Ga146_A08	0.66
Gb098_A06	Ga147_A08	0.65
Gb098_A06	Ga148_A08	0.74
Gb098_A06	Ga230_A12	0.77
Gb098_A06	Ga231_A12	0.66
Gb099_A06	Ga138_A08	0.68
Gb099_A06	Ga139_A08	0.73
Gb099_A06	Ga140_A08	0.69
Gb099_A06	Ga141_A08	0.73
Gb099_A06	Ga142_A08	0.67
Gb099_A06	Ga144_A08	0.79
Gb099_A06	Ga146_A08	0.79
Gb099_A06	Ga147_A08	0.78
Gb099_A06	Ga148_A08	0.79
Gb099_A06	Ga230_A12	0.77
Gb099_A06	Ga231_A12	0.78
Gb101_A06	Ga138_A08	0.74
Gb101_A06	Ga139_A08	0.76
Gb101_A06	Ga140_A08	0.76
Gb101_A06	Ga141_A08	0.75
Gb101_A06	Ga142_A08	0.73
Gb101_A06	Ga143_A08	0.76
Gb101_A06	Ga144_A08	0.79
Gb101_A06	Ga146_A08	0.73
Gb101_A06	Ga147_A08	0.78
Gb101_A06	Ga148_A08	0.8
Gb101_A06	Ga230_A12	0.83
Gb101_A06	Ga231_A12	0.81
Gb102_A07	Ga003_A01	0.99
Gb103_A08	Ga014_A03	0.99
Gb103_A08	Ga015_A03	0.65
Gb106_A08	Ga115_A07	0.61
Gb106_A08	Ga118_A07	0.66
Gb106_A08	Ga119_A07	0.76
Gb107_A08	Ga113_A07	0.6
Gb107_A08	Ga115_A07	0.62
Gb107_A08	Ga118_A07	0.63
Gb107_A08	Ga119_A07	0.65
Gb108_A08	Ga119_A07	0.66
Gb109_A08	Ga118_A07	0.76
Gb109_A08	Ga119_A07	0.67
Gb110_A09	Ga125_A07	0.8
Gb110_A09	Ga126_A07	0.81
Gb110_A09	Ga127_A07	0.71
Gb110_A09	Ga128_A07	0.66
Gb110_A09	Ga129_A07	0.7
Gb110_A09	Ga235_A12	0.72
Gb110_A09	Ga236_A12	0.72
Gb112_A09	Ga013_A02	0.99
Gb112_A09	Ga226_A11	0.99
Gb113_A09	Ga229_A12	0.99
Gb114_A10	Ga155_A09	0.98
Gb116_A10	Ga172_A09	0.97
Gb118_A10	Ga204_A10	0.71
Gb120_A10	Ga162_A09	0.91
Gb121_A10	Ga162_A09	0.84
Gb122_A10	Ga166_A09	0.66
Gb123_A10	Ga078_A05	0.63
Gb123_A10	Ga166_A09	0.94
Gb124_A10	Ga157_A09	0.75
Gb124_A10	Ga158_A09	0.71
Gb125_A10	Ga157_A09	0.87
Gb125_A10	Ga158_A09	0.86
Gb126_A10	Ga158_A09	0.68
Gb127_A10	Ga002_A01	0.86
Gb127_A10	Ga069_A04	0.78
Gb127_A10	Ga070_A04	0.66
Gb127_A10	Ga071_A04	0.64
Gb127_A10	Ga072_A04	0.65
Gb127_A10	Ga156_A09	0.89
Gb128_A10	Ga002_A01	0.86
Gb128_A10	Ga069_A04	0.78
Gb128_A10	Ga070_A04	0.66
Gb128_A10	Ga071_A04	0.63
Gb128_A10	Ga072_A04	0.66
Gb128_A10	Ga156_A09	0.99
Gb129_A10	Ga002_A01	0.64
Gb130_A10	Ga002_A01	0.84
Gb130_A10	Ga070_A04	0.67
Gb130_A10	Ga072_A04	0.64
Gb130_A10	Ga156_A09	0.87
Gb131_A10	Ga002_A01	0.87
Gb131_A10	Ga069_A04	0.78
Gb131_A10	Ga070_A04	0.64
Gb131_A10	Ga071_A04	0.68
Gb131_A10	Ga072_A04	0.65
Gb131_A10	Ga156_A09	0.88
Gb132_A10	Ga002_A01	0.9
Gb132_A10	Ga069_A04	0.79
Gb132_A10	Ga071_A04	0.64
Gb132_A10	Ga072_A04	0.69
Gb132_A10	Ga156_A09	0.92
Gb133_A10	Ga002_A01	0.98
Gb133_A10	Ga069_A04	0.78
Gb133_A10	Ga070_A04	0.66
Gb133_A10	Ga071_A04	0.66
Gb133_A10	Ga072_A04	0.66
Gb133_A10	Ga156_A09	0.88
Gb134_A10	Ga041_A04	0.65
Gb135_A10	Ga244_A13	0.82
Gb135_A10	Ga245_A13	0.78
Gb135_A10	Ga246_A13	0.7
Gb137_A10	Ga244_A13	0.66
Gb137_A10	Ga245_A13	0.68
Gb137_A10	Ga246_A13	0.98
Gb138_A10	Ga042_A04	0.68
Gb143_A10	Ga041_A04	0.63
Gb144_A10	Ga041_A04	0.66
Gb144_A10	Ga103_A07	0.61
Gb145_A10	Ga041_A04	0.98
Gb145_A10	Ga103_A07	0.82
Gb147_A10	Ga041_A04	0.68
Gb147_A10	Ga103_A07	0.63
Gb149_A11	Ga030_A04	0.99
Gb150_A11	Ga030_A04	0.99
Gb151_A11	Ga037_A04	0.98
Gb152_A11	Ga037_A04	0.93
Gb153_A11	Ga038_A04	0.86
Gb153_A11	Ga130_A07	0.78
Gb153_A11	Ga131_A07	0.78
Gb153_A11	Ga132_A07	0.74
Gb155_A11	Ga238_A12	1
Gb156_A11	Ga238_A12	0.98
Gb157_A11	Ga025_A04	0.62
Gb157_A11	Ga026_A04	0.64
Gb157_A11	Ga033_A04	0.97
Gb159_A11	Ga058_A04	0.84
Gb160_A11	Ga007_A02	0.88
Gb160_A11	Ga056_A04	0.82
Gb160_A11	Ga057_A04	0.86
Gb160_A11	Ga058_A04	0.98
Gb161_A11	Ga095_A06	0.98
Gb162_A11	Ga034_A04	0.88
Gb162_A11	Ga035_A04	0.88
Gb162_A11	Ga036_A04	0.84
Gb162_A11	Ga093_A06	0.82
Gb166_A11	Ga046_A04	0.72
Gb166_A11	Ga049_A04	0.74
Gb167_A11	Ga046_A04	0.66
Gb167_A11	Ga049_A04	0.69
Gb168_A11	Ga046_A04	0.74
Gb168_A11	Ga049_A04	0.68
Gb169_A11	Ga046_A04	0.72
Gb169_A11	Ga049_A04	0.88
Gb170_A11	Ga046_A04	0.64
Gb170_A11	Ga047_A04	0.96
Gb171_A11	Ga046_A04	0.87
Gb171_A11	Ga047_A04	0.63
Gb171_A11	Ga049_A04	0.62
Gb172_A11	Ga047_A04	0.64
Gb172_A11	Ga049_A04	0.72
Gb174_A11	Ga046_A04	0.66
Gb174_A11	Ga047_A04	0.62
Gb174_A11	Ga049_A04	0.61
Gb175_A11	Ga046_A04	0.66
Gb175_A11	Ga047_A04	0.62
Gb175_A11	Ga049_A04	0.61
Gb176_A11	Ga044_A04	0.76
Gb176_A11	Ga050_A04	0.79
Gb176_A11	Ga051_A04	0.77
Gb176_A11	Ga090_A06	0.73
Gb177_A11	Ga044_A04	0.66
Gb177_A11	Ga050_A04	0.8
Gb177_A11	Ga051_A04	0.78
Gb177_A11	Ga090_A06	0.64
Gb178_A11	Ga044_A04	0.69
Gb179_A11	Ga044_A04	0.63
Gb179_A11	Ga050_A04	0.77
Gb179_A11	Ga051_A04	0.76
Gb180_A11	Ga044_A04	0.63
Gb180_A11	Ga050_A04	0.8
Gb180_A11	Ga051_A04	0.79
Gb181_A11	Ga044_A04	0.62
Gb181_A11	Ga050_A04	0.77
Gb181_A11	Ga051_A04	0.74
Gb181_A11	Ga090_A06	0.61
Gb183_A11	Ga070_A04	0.62
Gb183_A11	Ga071_A04	0.75
Gb183_A11	Ga072_A04	0.83
Gb183_A11	Ga156_A09	0.64
Gb184_A11	Ga002_A01	0.77
Gb184_A11	Ga072_A04	0.66
Gb184_A11	Ga156_A09	0.72
Gb185_A11	Ga053_A04	0.85
Gb185_A11	Ga054_A04	0.67
Gb185_A11	Ga064_A04	0.92
Gb185_A11	Ga065_A04	0.78
Gb185_A11	Ga066_A04	0.67
Gb185_A11	Ga067_A04	0.76
Gb185_A11	Ga113_A07	0.68
Gb185_A11	Ga115_A07	0.64
Gb186_A11	Ga064_A04	0.61
Gb187_A11	Ga053_A04	0.98
Gb187_A11	Ga054_A04	0.79
Gb187_A11	Ga064_A04	0.84
Gb187_A11	Ga065_A04	0.85
Gb187_A11	Ga066_A04	0.81
Gb187_A11	Ga067_A04	0.78
Gb187_A11	Ga068_A04	0.62
Gb187_A11	Ga113_A07	0.66
Gb187_A11	Ga115_A07	0.63
Gb189_A11	Ga111_A07	0.82
Gb190_A11	Ga110_A07	0.97
Gb191_A11	Ga044_A04	0.74
Gb191_A11	Ga050_A04	0.86
Gb191_A11	Ga051_A04	0.87
Gb192_A11	Ga044_A04	0.81
Gb192_A11	Ga050_A04	0.71
Gb192_A11	Ga051_A04	0.76
Gb193_A11	Ga044_A04	0.81
Gb193_A11	Ga050_A04	0.71
Gb193_A11	Ga051_A04	0.75
Gb194_A11	Ga044_A04	0.76
Gb194_A11	Ga051_A04	0.81
Gb195_A11	Ga025_A04	0.68
Gb195_A11	Ga026_A04	0.68
Gb195_A11	Ga027_A04	0.68
Gb195_A11	Ga028_A04	0.63
Gb195_A11	Ga033_A04	0.74
Gb196_A11	Ga029_A04	0.77
Gb196_A11	Ga180_A10	0.61
Gb197_A11	Ga029_A04	0.74
Gb197_A11	Ga045_A04	0.99
Gb197_A11	Ga135_A08	0.66
Gb197_A11	Ga136_A08	0.65
Gb197_A11	Ga179_A10	0.66
Gb197_A11	Ga180_A10	0.65
Gb198_A11	Ga029_A04	0.79
Gb198_A11	Ga045_A04	0.72
Gb198_A11	Ga135_A08	0.7
Gb198_A11	Ga136_A08	0.72
Gb198_A11	Ga179_A10	0.7
Gb198_A11	Ga180_A10	0.68
Gb199_A11	Ga029_A04	0.79
Gb199_A11	Ga045_A04	0.76
Gb199_A11	Ga135_A08	0.71
Gb199_A11	Ga136_A08	0.71
Gb199_A11	Ga179_A10	0.72
Gb199_A11	Ga180_A10	0.67
Gb200_A11	Ga029_A04	0.71
Gb200_A11	Ga045_A04	0.69
Gb200_A11	Ga135_A08	0.63
Gb200_A11	Ga136_A08	0.63
Gb200_A11	Ga179_A10	0.64
Gb201_A11	Ga029_A04	0.77
Gb201_A11	Ga045_A04	0.77
Gb201_A11	Ga135_A08	0.7
Gb201_A11	Ga136_A08	0.72
Gb201_A11	Ga179_A10	0.7
Gb201_A11	Ga180_A10	0.61
Gb202_A11	Ga029_A04	0.78
Gb202_A11	Ga045_A04	0.75
Gb202_A11	Ga135_A08	0.67
Gb202_A11	Ga136_A08	0.66
Gb202_A11	Ga179_A10	0.67
Gb202_A11	Ga180_A10	0.67
Gb203_A11	Ga029_A04	0.8
Gb203_A11	Ga045_A04	0.76
Gb203_A11	Ga135_A08	0.7
Gb203_A11	Ga136_A08	0.7
Gb203_A11	Ga179_A10	0.71
Gb203_A11	Ga180_A10	0.68
Gb204_A11	Ga029_A04	0.6
Gb205_A11	Ga029_A04	0.79
Gb205_A11	Ga045_A04	0.78
Gb205_A11	Ga135_A08	0.71
Gb205_A11	Ga136_A08	0.72
Gb205_A11	Ga179_A10	0.72
Gb205_A11	Ga180_A10	0.66
Gb206_A11	Ga180_A10	0.69
Gb207_A11	Ga059_A04	0.77
Gb207_A11	Ga062_A04	0.77
Gb208_A11	Ga059_A04	0.7
Gb208_A11	Ga061_A04	0.79
Gb208_A11	Ga062_A04	0.74
Gb209_A11	Ga059_A04	0.77
Gb209_A11	Ga062_A04	0.8
Gb210_A11	Ga059_A04	0.74
Gb210_A11	Ga062_A04	0.74
Gb212_A11	Ga059_A04	0.63
Gb212_A11	Ga061_A04	0.64
Gb212_A11	Ga062_A04	0.63
Gb213_A11	Ga059_A04	0.73
Gb213_A11	Ga062_A04	0.73
Gb214_A11	Ga061_A04	0.87
Gb214_A11	Ga062_A04	0.84
Gb215_A11	Ga059_A04	0.74
Gb215_A11	Ga062_A04	0.76
Gb217_A11	Ga059_A04	0.73
Gb217_A11	Ga062_A04	0.77
Gb218_A11	Ga059_A04	0.78
Gb218_A11	Ga062_A04	0.97
Gb219_A12	Ga082_A06	0.95
Gb220_A12	Ga082_A06	1
Gb221_A12	Ga082_A06	1
Gb222_A12	Ga092_A06	0.96
Gb223_A12	Ga092_A06	0.98
Gb224_A12	Ga091_A06	0.99
Gb225_A12	Ga091_A06	0.99
Gb226_A12	Ga087_A06	0.94
Gb227_A12	Ga087_A06	0.99
Gb228_A12	Ga087_A06	0.99
Gb229_A12	Ga086_A06	0.99
Gb230_A12	Ga085_A06	0.99
Gb231_A12	Ga084_A06	1
Gb232_A12	Ga084_A06	0.99
Gb233_A13	Ga163_A09	0.88
Gb233_A13	Ga178_A10	0.61
Gb233_A13	Ga240_A13	0.62
Gb233_A13	Ga241_A13	0.6
Gb235_A13	Ga154_A08	1
Gb235_A13	Ga178_A10	0.67
Gb235_A13	Ga240_A13	0.68
Gb235_A13	Ga241_A13	0.71
Gb235_A13	Ga243_A13	0.7
Gb236_A13	Ga163_A09	0.62
Gb236_A13	Ga178_A10	0.69
Gb236_A13	Ga240_A13	0.71
Gb236_A13	Ga241_A13	0.7
Gb236_A13	Ga242_A13	0.71
Gb236_A13	Ga243_A13	0.71
Gb238_A13	Ga178_A10	0.62
Gb238_A13	Ga240_A13	0.82
Gb238_A13	Ga241_A13	0.82
Gb238_A13	Ga242_A13	0.83
Gb238_A13	Ga243_A13	0.82
Gb239_A13	Ga178_A10	0.62
Gb239_A13	Ga240_A13	0.82
Gb239_A13	Ga241_A13	0.82
Gb239_A13	Ga242_A13	0.83
Gb239_A13	Ga243_A13	0.82
Gb241_D01	Ga122_A07	0.93
Gb242_D01	Ga120_A07	0.74
Gb242_D01	Ga121_A07	0.67
Gb242_D01	Ga123_A07	0.94
Gb243_D01	Ga096_A07	0.6
Gb244_D01	Ga121_A07	0.68
Gb245_D01	Ga121_A07	0.87
Gb246_D01	Ga120_A07	0.6
Gb246_D01	Ga121_A07	0.67
Gb247_D01	Ga121_A07	0.88
Gb248_D01	Ga121_A07	0.87
Gb248_D01	Ga123_A07	0.67
Gb249_D01	Ga134_A07	0.99
Gb250_D01	Ga124_A07	0.98
Gb250_D01	Ga176_A10	0.82
Gb251_D01	Ga124_A07	0.98
Gb251_D01	Ga176_A10	0.82
Gb252_D01	Ga096_A07	0.64
Gb252_D01	Ga097_A07	0.65
Gb253_D02	Ga075_A05	0.89
Gb254_D02	Ga076_A05	0.92
Gb254_D02	Ga077_A05	0.92
Gb255_D02	Ga076_A05	0.95
Gb255_D02	Ga077_A05	0.95
Gb256_D02	Ga075_A05	0.85
Gb257_D02	Ga169_A09	0.96
Gb258_D02	Ga081_A05	0.95
Gb260_D03	Ga008_A02	0.95
Gb264_D05	Ga152_A08	0.96
Gb264_D05	Ga153_A08	0.71
Gb265_D05	Ga152_A08	0.82
Gb265_D05	Ga153_A08	0.88
Gb266_D05	Ga152_A08	0.71
Gb266_D05	Ga153_A08	0.97
Gb267_D05	Ga150_A08	0.97
Gb268_D05	Ga177_A10	0.89
Gb269_D05	Ga124_A07	0.81
Gb269_D05	Ga176_A10	0.88
Gb270_D05	Ga124_A07	0.78
Gb270_D05	Ga176_A10	0.81
Gb271_D05	Ga215_A10	0.95
Gb272_D05	Ga088_A06	0.7
Gb272_D05	Ga200_A10	0.64
Gb272_D05	Ga201_A10	0.64
Gb272_D05	Ga202_A10	0.67
Gb272_D05	Ga203_A10	0.95
Gb272_D05	Ga216_A10	0.62
Gb272_D05	Ga217_A10	0.67
Gb272_D05	Ga223_A10	0.66
Gb273_D05	Ga088_A06	0.92
Gb273_D05	Ga200_A10	0.8
Gb273_D05	Ga201_A10	0.77
Gb273_D05	Ga203_A10	0.61
Gb273_D05	Ga216_A10	0.81
Gb273_D05	Ga217_A10	0.81
Gb273_D05	Ga223_A10	0.7
Gb274_D05	Ga200_A10	0.73
Gb274_D05	Ga201_A10	0.76
Gb274_D05	Ga203_A10	0.64
Gb274_D05	Ga216_A10	0.73
Gb274_D05	Ga217_A10	0.76
Gb274_D05	Ga223_A10	0.81
Gb275_D05	Ga088_A06	0.66
Gb275_D05	Ga200_A10	0.69
Gb275_D05	Ga201_A10	0.73
Gb275_D05	Ga203_A10	0.61
Gb275_D05	Ga216_A10	0.68
Gb275_D05	Ga217_A10	0.74
Gb275_D05	Ga223_A10	0.79
Gb276_D05	Ga200_A10	0.68
Gb276_D05	Ga201_A10	0.7
Gb276_D05	Ga216_A10	0.69
Gb276_D05	Ga217_A10	0.71
Gb276_D05	Ga223_A10	0.76
Gb277_D05	Ga200_A10	0.79
Gb277_D05	Ga201_A10	0.8
Gb277_D05	Ga203_A10	0.65
Gb277_D05	Ga216_A10	0.78
Gb277_D05	Ga217_A10	0.82
Gb277_D05	Ga223_A10	0.82
Gb278_D05	Ga088_A06	0.65
Gb278_D05	Ga200_A10	0.6
Gb278_D05	Ga201_A10	0.63
Gb278_D05	Ga216_A10	0.65
Gb278_D05	Ga217_A10	0.64
Gb278_D05	Ga223_A10	0.7
Gb279_D05	Ga088_A06	0.69
Gb279_D05	Ga200_A10	0.72
Gb279_D05	Ga201_A10	0.76
Gb279_D05	Ga203_A10	0.65
Gb279_D05	Ga216_A10	0.71
Gb279_D05	Ga217_A10	0.75
Gb279_D05	Ga223_A10	0.82
Gb280_D05	Ga200_A10	0.81
Gb280_D05	Ga203_A10	0.7
Gb280_D05	Ga217_A10	0.83
Gb280_D05	Ga223_A10	0.86
Gb281_D05	Ga135_A08	0.74
Gb281_D05	Ga136_A08	0.75
Gb281_D05	Ga179_A10	0.76
Gb281_D05	Ga180_A10	0.7
Gb282_D05	Ga173_A10	0.88
Gb282_D05	Ga197_A10	0.69
Gb282_D05	Ga198_A10	0.66
Gb282_D05	Ga205_A10	0.74
Gb282_D05	Ga206_A10	0.65
Gb282_D05	Ga207_A10	0.72
Gb282_D05	Ga210_A10	0.66
Gb282_D05	Ga211_A10	0.66
Gb282_D05	Ga212_A10	0.63
Gb282_D05	Ga213_A10	0.69
Gb282_D05	Ga214_A10	0.62
Gb283_D05	Ga173_A10	0.88
Gb283_D05	Ga197_A10	0.68
Gb283_D05	Ga198_A10	0.68
Gb283_D05	Ga206_A10	0.63
Gb283_D05	Ga207_A10	0.73
Gb283_D05	Ga210_A10	0.64
Gb283_D05	Ga211_A10	0.65
Gb283_D05	Ga212_A10	0.68
Gb283_D05	Ga213_A10	0.64
Gb284_D05	Ga029_A04	0.65
Gb284_D05	Ga045_A04	0.65
Gb284_D05	Ga135_A08	0.63
Gb284_D05	Ga136_A08	0.64
Gb284_D05	Ga179_A10	0.63
Gb284_D05	Ga180_A10	0.7
Gb285_D05	Ga173_A10	0.6
Gb285_D05	Ga197_A10	0.69
Gb285_D05	Ga198_A10	0.73
Gb285_D05	Ga206_A10	0.7
Gb285_D05	Ga207_A10	0.67
Gb285_D05	Ga208_A10	0.63
Gb285_D05	Ga210_A10	0.73
Gb285_D05	Ga211_A10	0.76
Gb285_D05	Ga212_A10	0.78
Gb285_D05	Ga214_A10	0.69
Gb286_D05	Ga173_A10	0.63
Gb286_D05	Ga197_A10	0.75
Gb286_D05	Ga198_A10	0.73
Gb286_D05	Ga206_A10	0.72
Gb286_D05	Ga208_A10	0.78
Gb286_D05	Ga210_A10	0.78
Gb286_D05	Ga211_A10	0.78
Gb286_D05	Ga214_A10	0.78
Gb287_D05	Ga197_A10	0.66
Gb287_D05	Ga198_A10	0.6
Gb287_D05	Ga205_A10	0.84
Gb287_D05	Ga207_A10	0.67
Gb287_D05	Ga210_A10	0.63
Gb287_D05	Ga213_A10	0.8
Gb287_D05	Ga214_A10	0.67
Gb288_D05	Ga001_A01	0.7
Gb288_D05	Ga004_A01	0.72
Gb288_D05	Ga005_A01	0.73
Gb288_D05	Ga006_A01	0.74
Gb288_D05	Ga108_A07	0.73
Gb288_D05	Ga219_A10	0.66
Gb288_D05	Ga220_A10	0.73
Gb288_D05	Ga222_A10	0.73
Gb288_D05	Ga234_A12	0.76
Gb292_D05	Ga001_A01	0.75
Gb292_D05	Ga004_A01	0.86
Gb292_D05	Ga005_A01	0.86
Gb292_D05	Ga006_A01	0.84
Gb292_D05	Ga108_A07	0.89
Gb292_D05	Ga219_A10	0.82
Gb292_D05	Ga220_A10	0.81
Gb292_D05	Ga222_A10	0.89
Gb293_D05	Ga173_A10	0.61
Gb293_D05	Ga197_A10	0.8
Gb293_D05	Ga198_A10	0.79
Gb293_D05	Ga205_A10	0.86
Gb293_D05	Ga206_A10	0.79
Gb293_D05	Ga207_A10	0.85
Gb293_D05	Ga208_A10	0.71
Gb293_D05	Ga210_A10	0.85
Gb293_D05	Ga211_A10	0.82
Gb293_D05	Ga212_A10	0.8
Gb293_D05	Ga213_A10	0.81
Gb293_D05	Ga214_A10	0.79
Gb294_D05	Ga173_A10	0.61
Gb294_D05	Ga197_A10	0.77
Gb294_D05	Ga198_A10	0.73
Gb294_D05	Ga205_A10	0.75
Gb294_D05	Ga206_A10	0.72
Gb294_D05	Ga207_A10	0.78
Gb294_D05	Ga208_A10	0.65
Gb294_D05	Ga210_A10	0.76
Gb294_D05	Ga211_A10	0.72
Gb294_D05	Ga212_A10	0.77
Gb294_D05	Ga213_A10	0.74
Gb294_D05	Ga214_A10	0.75
Gb295_D05	Ga001_A01	0.75
Gb295_D05	Ga004_A01	0.81
Gb295_D05	Ga005_A01	0.84
Gb295_D05	Ga006_A01	0.84
Gb295_D05	Ga108_A07	0.85
Gb295_D05	Ga219_A10	0.78
Gb295_D05	Ga220_A10	0.78
Gb295_D05	Ga222_A10	0.84
Gb296_D05	Ga001_A01	0.79
Gb296_D05	Ga004_A01	0.8
Gb296_D05	Ga005_A01	0.8
Gb296_D05	Ga006_A01	0.8
Gb296_D05	Ga108_A07	0.8
Gb296_D05	Ga219_A10	0.79
Gb296_D05	Ga220_A10	0.77
Gb296_D05	Ga222_A10	0.8
Gb296_D05	Ga234_A12	0.76
Gb297_D05	Ga178_A10	0.61
Gb297_D05	Ga240_A13	0.81
Gb297_D05	Ga241_A13	0.79
Gb297_D05	Ga242_A13	0.76
Gb297_D05	Ga243_A13	0.76
Gb298_D05	Ga182_A10	0.64
Gb298_D05	Ga183_A10	0.62
Gb298_D05	Ga184_A10	0.65
Gb298_D05	Ga185_A10	0.67
Gb298_D05	Ga186_A10	0.65
Gb298_D05	Ga187_A10	0.62
Gb298_D05	Ga188_A10	0.62
Gb298_D05	Ga190_A10	0.62
Gb298_D05	Ga191_A10	0.63
Gb298_D05	Ga193_A10	0.63
Gb298_D05	Ga194_A10	0.61
Gb298_D05	Ga195_A10	0.67
Gb298_D05	Ga227_A11	0.94
Gb299_D05	Ga029_A04	0.68
Gb299_D05	Ga045_A04	0.66
Gb299_D05	Ga135_A08	0.81
Gb299_D05	Ga136_A08	0.81
Gb299_D05	Ga179_A10	0.88
Gb300_D05	Ga181_A10	0.85
Gb301_D05	Ga181_A10	0.88
Gb302_D06	Ga038_A04	0.79
Gb302_D06	Ga130_A07	0.86
Gb302_D06	Ga131_A07	0.79
Gb302_D06	Ga132_A07	0.7
Gb303_D06	Ga038_A04	0.79
Gb303_D06	Ga130_A07	0.86
Gb303_D06	Ga131_A07	0.79
Gb303_D06	Ga132_A07	0.7
Gb304_D06	Ga130_A07	0.84
Gb304_D06	Ga131_A07	0.78
Gb304_D06	Ga132_A07	0.82
Gb305_D06	Ga130_A07	0.84
Gb305_D06	Ga131_A07	0.78
Gb305_D06	Ga132_A07	0.82
Gb308_D06	Ga138_A08	0.82
Gb308_D06	Ga139_A08	0.79
Gb308_D06	Ga140_A08	0.83
Gb308_D06	Ga141_A08	0.75
Gb308_D06	Ga142_A08	0.82
Gb308_D06	Ga144_A08	0.73
Gb308_D06	Ga146_A08	0.7
Gb308_D06	Ga147_A08	0.75
Gb308_D06	Ga148_A08	0.7
Gb308_D06	Ga230_A12	0.69
Gb308_D06	Ga231_A12	0.75
Gb309_D06	Ga138_A08	0.8
Gb309_D06	Ga139_A08	0.9
Gb309_D06	Ga140_A08	0.8
Gb309_D06	Ga141_A08	0.87
Gb309_D06	Ga142_A08	0.79
Gb309_D06	Ga143_A08	0.84
Gb309_D06	Ga144_A08	0.77
Gb309_D06	Ga146_A08	0.72
Gb309_D06	Ga147_A08	0.77
Gb309_D06	Ga148_A08	0.78
Gb309_D06	Ga230_A12	0.78
Gb309_D06	Ga231_A12	0.77
Gb310_D06	Ga138_A08	0.74
Gb310_D06	Ga139_A08	0.73
Gb310_D06	Ga140_A08	0.73
Gb310_D06	Ga141_A08	0.72
Gb310_D06	Ga142_A08	0.69
Gb310_D06	Ga143_A08	0.64
Gb310_D06	Ga144_A08	0.87
Gb310_D06	Ga146_A08	0.72
Gb310_D06	Ga147_A08	0.77
Gb310_D06	Ga148_A08	0.76
Gb310_D06	Ga230_A12	0.79
Gb310_D06	Ga231_A12	0.76
Gb311_D06	Ga138_A08	0.75
Gb311_D06	Ga139_A08	0.76
Gb311_D06	Ga140_A08	0.78
Gb311_D06	Ga141_A08	0.76
Gb311_D06	Ga142_A08	0.74
Gb311_D06	Ga143_A08	0.7
Gb311_D06	Ga144_A08	0.82
Gb311_D06	Ga146_A08	0.67
Gb311_D06	Ga147_A08	0.72
Gb311_D06	Ga148_A08	0.82
Gb311_D06	Ga230_A12	0.83
Gb311_D06	Ga231_A12	0.73
Gb312_D06	Ga138_A08	0.65
Gb312_D06	Ga139_A08	0.66
Gb312_D06	Ga140_A08	0.61
Gb312_D06	Ga141_A08	0.67
Gb312_D06	Ga144_A08	0.7
Gb312_D06	Ga146_A08	0.83
Gb312_D06	Ga147_A08	0.74
Gb312_D06	Ga148_A08	0.69
Gb312_D06	Ga230_A12	0.71
Gb312_D06	Ga231_A12	0.72
Gb313_D06	Ga139_A08	0.6
Gb313_D06	Ga140_A08	0.61
Gb313_D06	Ga141_A08	0.63
Gb313_D06	Ga144_A08	0.64
Gb313_D06	Ga146_A08	0.64
Gb313_D06	Ga147_A08	0.64
Gb313_D06	Ga148_A08	0.69
Gb313_D06	Ga230_A12	0.7
Gb313_D06	Ga231_A12	0.65
Gb314_D06	Ga138_A08	0.64
Gb314_D06	Ga139_A08	0.68
Gb314_D06	Ga140_A08	0.72
Gb314_D06	Ga141_A08	0.7
Gb314_D06	Ga142_A08	0.65
Gb314_D06	Ga143_A08	0.68
Gb314_D06	Ga144_A08	0.71
Gb314_D06	Ga146_A08	0.73
Gb314_D06	Ga147_A08	0.72
Gb314_D06	Ga148_A08	0.79
Gb314_D06	Ga230_A12	0.78
Gb314_D06	Ga231_A12	0.71
Gb315_D06	Ga139_A08	0.7
Gb315_D06	Ga141_A08	0.71
Gb315_D06	Ga144_A08	0.77
Gb315_D06	Ga147_A08	0.76
Gb315_D06	Ga148_A08	0.79
Gb315_D06	Ga230_A12	0.79
Gb315_D06	Ga231_A12	0.76
Gb316_D06	Ga138_A08	0.75
Gb316_D06	Ga139_A08	0.76
Gb316_D06	Ga140_A08	0.76
Gb316_D06	Ga141_A08	0.73
Gb316_D06	Ga142_A08	0.73
Gb316_D06	Ga144_A08	0.81
Gb316_D06	Ga146_A08	0.74
Gb316_D06	Ga147_A08	0.78
Gb316_D06	Ga148_A08	0.78
Gb316_D06	Ga230_A12	0.91
Gb316_D06	Ga231_A12	0.78
Gb317_D06	Ga138_A08	0.69
Gb317_D06	Ga139_A08	0.73
Gb317_D06	Ga140_A08	0.73
Gb317_D06	Ga141_A08	0.74
Gb317_D06	Ga142_A08	0.7
Gb317_D06	Ga144_A08	0.78
Gb317_D06	Ga146_A08	0.78
Gb317_D06	Ga147_A08	0.77
Gb317_D06	Ga148_A08	0.74
Gb317_D06	Ga230_A12	0.77
Gb317_D06	Ga231_A12	0.78
Gb318_D06	Ga138_A08	0.74
Gb318_D06	Ga139_A08	0.75
Gb318_D06	Ga140_A08	0.76
Gb318_D06	Ga141_A08	0.76
Gb318_D06	Ga142_A08	0.74
Gb318_D06	Ga143_A08	0.71
Gb318_D06	Ga144_A08	0.8
Gb318_D06	Ga146_A08	0.75
Gb318_D06	Ga147_A08	0.79
Gb318_D06	Ga148_A08	0.79
Gb318_D06	Ga230_A12	0.85
Gb318_D06	Ga231_A12	0.76
Gb320_D07	Ga003_A01	0.98
Gb322_D08	Ga014_A03	0.96
Gb322_D08	Ga015_A03	0.66
Gb324_D08	Ga014_A03	0.69
Gb324_D08	Ga015_A03	0.92
Gb326_D08	Ga074_A05	0.97
Gb327_D08	Ga074_A05	0.97
Gb328_D09	Ga013_A02	0.95
Gb328_D09	Ga226_A11	0.95
Gb331_D09	Ga224_A11	0.93
Gb332_D10	Ga155_A09	0.88
Gb333_D10	Ga155_A09	0.82
Gb334_D10	Ga046_A04	0.62
Gb334_D10	Ga049_A04	0.69
Gb335_D10	Ga170_A09	0.96
Gb335_D10	Ga171_A09	0.95
Gb337_D10	Ga172_A09	0.9
Gb338_D10	Ga001_A01	0.97
Gb338_D10	Ga004_A01	0.78
Gb338_D10	Ga005_A01	0.79
Gb338_D10	Ga006_A01	0.79
Gb338_D10	Ga108_A07	0.79
Gb338_D10	Ga219_A10	0.76
Gb338_D10	Ga220_A10	0.75
Gb338_D10	Ga222_A10	0.77
Gb339_D10	Ga157_A09	0.71
Gb339_D10	Ga158_A09	0.69
Gb340_D10	Ga002_A01	0.75
Gb340_D10	Ga069_A04	0.63
Gb340_D10	Ga156_A09	0.71
Gb341_D10	Ga002_A01	0.87
Gb341_D10	Ga069_A04	0.8
Gb341_D10	Ga070_A04	0.66
Gb341_D10	Ga071_A04	0.66
Gb341_D10	Ga072_A04	0.67
Gb341_D10	Ga156_A09	0.89
Gb342_D10	Ga244_A13	0.77
Gb342_D10	Ga245_A13	0.9
Gb342_D10	Ga246_A13	0.71
Gb343_D10	Ga244_A13	0.72
Gb343_D10	Ga245_A13	0.86
Gb344_D10	Ga245_A13	0.63
Gb345_D10	Ga245_A13	0.64
Gb345_D10	Ga246_A13	0.71
Gb346_D10	Ga041_A04	0.88
Gb346_D10	Ga103_A07	0.79
Gb347_D10	Ga041_A04	0.63
Gb348_D10	Ga041_A04	0.72
Gb348_D10	Ga103_A07	0.68
Gb349_D10	Ga009_A02	0.79
Gb349_D10	Ga010_A02	0.74
Gb349_D10	Ga011_A02	0.6
Gb349_D10	Ga012_A02	0.67
Gb349_D10	Ga167_A09	0.69
Gb349_D10	Ga168_A09	0.69
Gb350_D11	Ga083_A06	0.83
Gb351_D11	Ga046_A04	0.76
Gb351_D11	Ga049_A04	0.74
Gb352_D11	Ga030_A04	0.98
Gb353_D11	Ga030_A04	0.98
Gb354_D11	Ga038_A04	0.86
Gb354_D11	Ga130_A07	0.78
Gb354_D11	Ga131_A07	0.78
Gb354_D11	Ga132_A07	0.74
Gb355_D11	Ga130_A07	0.76
Gb355_D11	Ga131_A07	0.76
Gb355_D11	Ga132_A07	0.74
Gb356_D11	Ga021_A04	0.61
Gb356_D11	Ga023_A04	0.69
Gb358_D11	Ga023_A04	0.79
Gb361_D11	Ga063_A04	0.95
Gb362_D11	Ga044_A04	0.64
Gb362_D11	Ga050_A04	0.8
Gb362_D11	Ga051_A04	0.76
Gb362_D11	Ga090_A06	0.67
Gb363_D11	Ga110_A07	0.93
Gb364_D11	Ga111_A07	0.94
Gb365_D11	Ga111_A07	0.94
Gb366_D11	Ga059_A04	0.75
Gb366_D11	Ga061_A04	0.76
Gb366_D11	Ga062_A04	0.76
Gb367_D11	Ga059_A04	0.75
Gb367_D11	Ga061_A04	0.76
Gb367_D11	Ga062_A04	0.76
Gb368_D11	Ga059_A04	0.75
Gb368_D11	Ga061_A04	0.76
Gb368_D11	Ga062_A04	0.76
Gb369_D11	Ga059_A04	0.75
Gb369_D11	Ga061_A04	0.76
Gb369_D11	Ga062_A04	0.76
Gb370_D11	Ga044_A04	0.83
Gb370_D11	Ga051_A04	0.78
Gb371_D11	Ga044_A04	0.88
Gb371_D11	Ga051_A04	0.78
Gb372_D11	Ga044_A04	0.87
Gb372_D11	Ga050_A04	0.79
Gb372_D11	Ga051_A04	0.79
Gb373_D11	Ga044_A04	0.85
Gb373_D11	Ga050_A04	0.79
Gb373_D11	Ga051_A04	0.79
Gb373_D11	Ga090_A06	0.74
Gb374_D11	Ga029_A04	0.76
Gb374_D11	Ga045_A04	0.9
Gb374_D11	Ga135_A08	0.68
Gb374_D11	Ga136_A08	0.66
Gb374_D11	Ga179_A10	0.67
Gb374_D11	Ga180_A10	0.69
Gb376_D11	Ga059_A04	0.74
Gb376_D11	Ga062_A04	0.81
Gb377_D11	Ga059_A04	0.77
Gb377_D11	Ga062_A04	0.85
Gb378_D11	Ga059_A04	0.76
Gb378_D11	Ga061_A04	0.74
Gb378_D11	Ga062_A04	0.73
Gb379_D11	Ga059_A04	0.75
Gb379_D11	Ga062_A04	0.82
Gb380_D12	Ga082_A06	0.98
Gb381_D12	Ga082_A06	0.98
Gb382_D12	Ga092_A06	0.95
Gb383_D12	Ga092_A06	0.88
Gb384_D12	Ga091_A06	0.98
Gb385_D12	Ga087_A06	0.9
Gb386_D12	Ga086_A06	0.99
Gb387_D12	Ga086_A06	0.98
Gb388_D12	Ga086_A06	0.99
Gb389_D12	Ga084_A06	0.99
Gb390_D12	Ga084_A06	0.99
Gb391_D12	Ga084_A06	0.95
Gb392_D12	Ga029_A04	0.79
Gb392_D12	Ga045_A04	0.75
Gb392_D12	Ga135_A08	0.69
Gb392_D12	Ga136_A08	0.69
Gb392_D12	Ga179_A10	0.68
Gb393_D13	Ga154_A08	0.84
Gb393_D13	Ga163_A09	0.93
Gb393_D13	Ga164_A09	0.84
Gb393_D13	Ga178_A10	0.63
Gb393_D13	Ga240_A13	0.67
Gb393_D13	Ga241_A13	0.67
Gb393_D13	Ga242_A13	0.65
Gb393_D13	Ga243_A13	0.67
Gb395_D13	Ga163_A09	0.69
Gb395_D13	Ga178_A10	0.66
Gb395_D13	Ga240_A13	0.82
Gb395_D13	Ga241_A13	0.84
Gb395_D13	Ga242_A13	0.81
Gb395_D13	Ga243_A13	0.83
Gb396_sC30395458	Ga138_A08	0.77
Gb396_sC30395458	Ga139_A08	0.77
Gb396_sC30395458	Ga140_A08	0.82
Gb396_sC30395458	Ga141_A08	0.78
Gb396_sC30395458	Ga142_A08	0.79
Gb396_sC30395458	Ga144_A08	0.76
Gb396_sC30395458	Ga146_A08	0.71
Gb396_sC30395458	Ga147_A08	0.77
Gb396_sC30395458	Ga148_A08	0.7
Gb396_sC30395458	Ga230_A12	0.69
Gb396_sC30395458	Ga231_A12	0.76
Gb397_scaffold1004	Ga029_A04	0.71
Gb397_scaffold1004	Ga135_A08	0.83
Gb397_scaffold1004	Ga136_A08	0.82
Gb397_scaffold1004	Ga179_A10	0.83
Gb397_scaffold1004	Ga045_A04	0.69
Gb398_scaffold10391	Ga044_A04	0.72
Gb398_scaffold10391	Ga050_A04	0.75
Gb398_scaffold10391	Ga051_A04	0.77
Gb399_scaffold10391	Ga050_A04	0.8
Gb399_scaffold10391	Ga051_A04	0.75
Gb400_scaffold10542_D11	Ga238_A12	0.96
Gb401_scaffold10542_D11	Ga238_A12	0.97
Gb402_scaffold10542_D11	Ga238_A12	0.97
Gb403_scaffold10709	Ga029_A04	0.8
Gb403_scaffold10709	Ga045_A04	0.76
Gb403_scaffold10709	Ga135_A08	0.7
Gb403_scaffold10709	Ga136_A08	0.7
Gb403_scaffold10709	Ga179_A10	0.7
Gb403_scaffold10709	Ga180_A10	0.75
Gb404_scaffold10709	Ga029_A04	0.79
Gb404_scaffold10709	Ga045_A04	0.76
Gb404_scaffold10709	Ga135_A08	0.68
Gb404_scaffold10709	Ga136_A08	0.68
Gb404_scaffold10709	Ga179_A10	0.69
Gb404_scaffold10709	Ga180_A10	0.76
Gb405_scaffold10709	Ga029_A04	0.89
Gb405_scaffold10709	Ga045_A04	0.8
Gb405_scaffold10709	Ga135_A08	0.82
Gb405_scaffold10709	Ga136_A08	0.82
Gb405_scaffold10709	Ga179_A10	0.82
Gb405_scaffold10709	Ga180_A10	0.83
Gb406_scaffold10771	Ga001_A01	0.75
Gb406_scaffold10771	Ga004_A01	0.81
Gb406_scaffold10771	Ga005_A01	0.82
Gb406_scaffold10771	Ga006_A01	0.81
Gb406_scaffold10771	Ga108_A07	0.84
Gb406_scaffold10771	Ga219_A10	0.82
Gb406_scaffold10771	Ga220_A10	0.81
Gb406_scaffold10771	Ga222_A10	0.83
Gb406_scaffold10771	Ga234_A12	0.83
Gb407_scaffold10771	Ga001_A01	0.72
Gb407_scaffold10771	Ga004_A01	0.79
Gb407_scaffold10771	Ga005_A01	0.84
Gb407_scaffold10771	Ga006_A01	0.84
Gb407_scaffold10771	Ga108_A07	0.84
Gb407_scaffold10771	Ga219_A10	0.78
Gb407_scaffold10771	Ga220_A10	0.81
Gb407_scaffold10771	Ga222_A10	0.83
Gb408_scaffold10784	Ga009_A02	0.69
Gb408_scaffold10784	Ga010_A02	0.72
Gb408_scaffold10784	Ga012_A02	0.65
Gb408_scaffold10784	Ga167_A09	0.78
Gb408_scaffold10784	Ga168_A09	0.75
Gb408_scaffold10784	Ga239_A13	0.76
Gb409_scaffold10972	Ga124_A07	0.76
Gb409_scaffold10972	Ga176_A10	0.92
Gb410_scaffold10972	Ga124_A07	0.82
Gb410_scaffold10972	Ga176_A10	1
Gb411_scaffold10972	Ga124_A07	0.82
Gb411_scaffold10972	Ga176_A10	1
Gb412_scaffold10972	Ga124_A07	0.8
Gb412_scaffold10972	Ga176_A10	0.97
Gb414_scaffold11045	Ga197_A10	0.79
Gb414_scaffold11045	Ga198_A10	0.81
Gb414_scaffold11045	Ga206_A10	0.79
Gb414_scaffold11045	Ga207_A10	0.83
Gb414_scaffold11045	Ga208_A10	0.62
Gb414_scaffold11045	Ga210_A10	0.81
Gb414_scaffold11045	Ga211_A10	0.83
Gb414_scaffold11045	Ga212_A10	0.77
Gb414_scaffold11045	Ga214_A10	0.69
Gb415_scaffold11162	Ga001_A01	0.71
Gb415_scaffold11162	Ga004_A01	0.87
Gb415_scaffold11162	Ga005_A01	0.86
Gb415_scaffold11162	Ga006_A01	0.82
Gb415_scaffold11162	Ga108_A07	0.87
Gb415_scaffold11162	Ga219_A10	0.79
Gb415_scaffold11162	Ga220_A10	0.83
Gb415_scaffold11162	Ga222_A10	0.83
Gb415_scaffold11162	Ga234_A12	0.87
Gb416_scaffold11216	Ga097_A07	0.67
Gb416_scaffold11216	Ga100_A07	0.71
Gb416_scaffold11216	Ga101_A07	0.71
Gb416_scaffold11216	Ga102_A07	0.71
Gb416_scaffold11216	Ga149_A08	0.94
Gb417_scaffold11216	Ga097_A07	0.67
Gb417_scaffold11216	Ga100_A07	0.71
Gb417_scaffold11216	Ga101_A07	0.71
Gb417_scaffold11216	Ga102_A07	0.71
Gb417_scaffold11216	Ga149_A08	0.94
Gb418_scaffold11510	Ga161_A09	0.99
Gb419_scaffold11510	Ga161_A09	0.99
Gb420_scaffold11591_D11	Ga046_A04	0.74
Gb420_scaffold11591_D11	Ga047_A04	0.62
Gb420_scaffold11591_D11	Ga049_A04	0.66
Gb421_scaffold11591_D11	Ga046_A04	0.74
Gb421_scaffold11591_D11	Ga047_A04	0.65
Gb421_scaffold11591_D11	Ga049_A04	0.74
Gb422_scaffold11591_D11	Ga046_A04	0.74
Gb422_scaffold11591_D11	Ga047_A04	0.71
Gb422_scaffold11591_D11	Ga049_A04	0.77
Gb424_scaffold11591_D11	Ga046_A04	0.75
Gb424_scaffold11591_D11	Ga047_A04	0.62
Gb424_scaffold11591_D11	Ga049_A04	0.62
Gb425_scaffold11908	Ga244_A13	0.79
Gb425_scaffold11908	Ga245_A13	0.9
Gb425_scaffold11908	Ga246_A13	0.69
Gb426_scaffold11908	Ga244_A13	0.78
Gb426_scaffold11908	Ga245_A13	0.91
Gb426_scaffold11908	Ga246_A13	0.7
Gb427_scaffold11963	Ga001_A01	0.95
Gb427_scaffold11963	Ga004_A01	0.74
Gb427_scaffold11963	Ga005_A01	0.75
Gb427_scaffold11963	Ga006_A01	0.75
Gb427_scaffold11963	Ga108_A07	0.76
Gb427_scaffold11963	Ga219_A10	0.74
Gb427_scaffold11963	Ga220_A10	0.73
Gb427_scaffold11963	Ga222_A10	0.76
Gb427_scaffold11963	Ga234_A12	0.73
Gb428_scaffold11963	Ga001_A01	0.89
Gb428_scaffold11963	Ga004_A01	0.71
Gb428_scaffold11963	Ga005_A01	0.72
Gb428_scaffold11963	Ga006_A01	0.71
Gb428_scaffold11963	Ga108_A07	0.72
Gb428_scaffold11963	Ga219_A10	0.69
Gb428_scaffold11963	Ga220_A10	0.69
Gb428_scaffold11963	Ga222_A10	0.71
Gb428_scaffold11963	Ga234_A12	0.75
Gb429_scaffold11978	Ga041_A04	0.64
Gb429_scaffold11978	Ga103_A07	0.63
Gb430_scaffold11978	Ga041_A04	0.63
Gb431_scaffold12129_A11	Ga059_A04	0.74
Gb431_scaffold12129_A11	Ga062_A04	0.78
Gb432_scaffold12263	Ga083_A06	0.86
Gb433_scaffold1259	Ga173_A10	0.61
Gb433_scaffold1259	Ga197_A10	0.81
Gb433_scaffold1259	Ga198_A10	0.79
Gb433_scaffold1259	Ga206_A10	0.79
Gb433_scaffold1259	Ga207_A10	0.79
Gb433_scaffold1259	Ga208_A10	0.64
Gb433_scaffold1259	Ga210_A10	0.79
Gb433_scaffold1259	Ga211_A10	0.81
Gb433_scaffold1259	Ga214_A10	0.77
Gb435_scaffold12901_A11	Ga044_A04	0.69
Gb435_scaffold12901_A11	Ga050_A04	0.76
Gb435_scaffold12901_A11	Ga051_A04	0.77
Gb436_scaffold12901_A11	Ga044_A04	0.77
Gb436_scaffold12901_A11	Ga050_A04	0.86
Gb436_scaffold12901_A11	Ga051_A04	0.87
Gb436_scaffold12901_A11	Ga090_A06	0.67
Gb437_scaffold13191_D11	Ga044_A04	0.64
Gb437_scaffold13191_D11	Ga050_A04	0.81
Gb437_scaffold13191_D11	Ga051_A04	0.79
Gb438_scaffold13191_D11	Ga044_A04	0.61
Gb438_scaffold13191_D11	Ga050_A04	0.74
Gb438_scaffold13191_D11	Ga051_A04	0.74
Gb439_scaffold13191_D11	Ga044_A04	0.6
Gb439_scaffold13191_D11	Ga050_A04	0.74
Gb439_scaffold13191_D11	Ga051_A04	0.74
Gb440_scaffold13202	Ga105_A07	0.74
Gb440_scaffold13202	Ga106_A07	0.7
Gb440_scaffold13202	Ga107_A07	0.67
Gb440_scaffold13202	Ga117_A07	0.97
Gb441_scaffold13255	Ga009_A02	0.69
Gb441_scaffold13255	Ga010_A02	0.64
Gb441_scaffold13255	Ga012_A02	0.67
Gb441_scaffold13255	Ga167_A09	0.8
Gb441_scaffold13255	Ga168_A09	0.84
Gb442_scaffold13302	Ga094_A06	0.84
Gb443_scaffold13358	Ga074_A05	0.98
Gb444_scaffold13394_A06	Ga104_A07	0.71
Gb445_scaffold13560	Ga213_A10	0.6
Gb446_scaffold13560	Ga173_A10	0.63
Gb446_scaffold13560	Ga197_A10	0.79
Gb446_scaffold13560	Ga198_A10	0.76
Gb446_scaffold13560	Ga205_A10	0.86
Gb446_scaffold13560	Ga206_A10	0.74
Gb446_scaffold13560	Ga207_A10	0.82
Gb446_scaffold13560	Ga208_A10	0.67
Gb446_scaffold13560	Ga210_A10	0.76
Gb446_scaffold13560	Ga211_A10	0.71
Gb446_scaffold13560	Ga212_A10	0.77
Gb446_scaffold13560	Ga213_A10	0.76
Gb446_scaffold13560	Ga214_A10	0.82
Gb447_scaffold13642_D06	Ga225_A11	0.96
Gb449_scaffold13669	Ga104_A07	0.74
Gb450_scaffold13669	Ga104_A07	0.75
Gb451_scaffold13669	Ga104_A07	0.76
Gb452_scaffold13717	Ga059_A04	0.71
Gb452_scaffold13717	Ga061_A04	0.73
Gb452_scaffold13717	Ga062_A04	0.74
Gb453_scaffold13717	Ga059_A04	0.76
Gb453_scaffold13717	Ga061_A04	0.88
Gb453_scaffold13717	Ga062_A04	0.79
Gb454_scaffold13717	Ga059_A04	0.77
Gb454_scaffold13717	Ga061_A04	0.86
Gb454_scaffold13717	Ga062_A04	0.78
Gb455_scaffold13722	Ga025_A04	0.85
Gb455_scaffold13722	Ga026_A04	0.6
Gb455_scaffold13722	Ga027_A04	0.9
Gb455_scaffold13722	Ga033_A04	0.71
Gb457_scaffold13814_A11	Ga059_A04	0.8
Gb457_scaffold13814_A11	Ga062_A04	0.8
Gb459_scaffold13933	Ga025_A04	0.73
Gb459_scaffold13933	Ga026_A04	0.79
Gb459_scaffold13933	Ga027_A04	0.73
Gb459_scaffold13933	Ga033_A04	0.75
Gb460_scaffold13933	Ga025_A04	0.76
Gb460_scaffold13933	Ga026_A04	0.82
Gb460_scaffold13933	Ga027_A04	0.75
Gb460_scaffold13933	Ga033_A04	0.76
Gb461_scaffold14037	Ga233_A12	0.79
Gb463_scaffold14037	Ga233_A12	0.8
Gb465_scaffold14466	Ga009_A02	0.87
Gb465_scaffold14466	Ga010_A02	0.85
Gb465_scaffold14466	Ga011_A02	0.98
Gb465_scaffold14466	Ga012_A02	0.86
Gb465_scaffold14466	Ga167_A09	0.8
Gb465_scaffold14466	Ga168_A09	0.79
Gb465_scaffold14466	Ga239_A13	0.81
Gb466_scaffold14466	Ga009_A02	0.88
Gb466_scaffold14466	Ga010_A02	0.86
Gb466_scaffold14466	Ga012_A02	0.72
Gb466_scaffold14466	Ga167_A09	0.7
Gb466_scaffold14466	Ga168_A09	0.69
Gb467_scaffold14466	Ga009_A02	0.86
Gb467_scaffold14466	Ga010_A02	0.86
Gb467_scaffold14466	Ga012_A02	0.71
Gb467_scaffold14466	Ga167_A09	0.69
Gb467_scaffold14466	Ga168_A09	0.68
Gb468_scaffold14851_D10	Ga157_A09	0.86
Gb468_scaffold14851_D10	Ga158_A09	0.77
Gb469_scaffold15653	Ga044_A04	0.83
Gb469_scaffold15653	Ga050_A04	0.75
Gb469_scaffold15653	Ga051_A04	0.77
Gb470_scaffold15760	Ga052_A04	0.99
Gb471_scaffold15848_D11	Ga044_A04	0.79
Gb471_scaffold15848_D11	Ga050_A04	0.83
Gb471_scaffold15848_D11	Ga051_A04	0.85
Gb472_scaffold15848_D11	Ga044_A04	0.8
Gb472_scaffold15848_D11	Ga050_A04	0.89
Gb472_scaffold15848_D11	Ga051_A04	0.88
Gb472_scaffold15848_D11	Ga090_A06	0.77
Gb473_scaffold15848_D11	Ga044_A04	0.78
Gb474_scaffold16470_D11	Ga044_A04	0.73
Gb474_scaffold16470_D11	Ga051_A04	0.79
Gb475_scaffold16728_A04	Ga029_A04	0.62
Gb475_scaffold16728_A04	Ga045_A04	0.62
Gb475_scaffold16728_A04	Ga135_A08	0.78
Gb475_scaffold16728_A04	Ga136_A08	0.81
Gb475_scaffold16728_A04	Ga179_A10	0.8
Gb475_scaffold16728_A04	Ga180_A10	0.77
Gb476_scaffold16799	Ga104_A07	0.8
Gb478_scaffold16907	Ga109_A07	0.67
Gb478_scaffold16907	Ga182_A10	0.79
Gb478_scaffold16907	Ga183_A10	0.65
Gb478_scaffold16907	Ga184_A10	0.69
Gb478_scaffold16907	Ga185_A10	0.75
Gb478_scaffold16907	Ga186_A10	0.69
Gb478_scaffold16907	Ga187_A10	0.67
Gb478_scaffold16907	Ga188_A10	0.73
Gb478_scaffold16907	Ga190_A10	0.68
Gb478_scaffold16907	Ga191_A10	0.73
Gb478_scaffold16907	Ga192_A10	0.6
Gb478_scaffold16907	Ga193_A10	0.61
Gb478_scaffold16907	Ga194_A10	0.67
Gb478_scaffold16907	Ga195_A10	0.75
Gb479_scaffold16950	Ga053_A04	0.68
Gb479_scaffold16950	Ga064_A04	0.62
Gb479_scaffold16950	Ga065_A04	0.62
Gb479_scaffold16950	Ga068_A04	0.63
Gb479_scaffold16950	Ga112_A07	0.65
Gb479_scaffold16950	Ga113_A07	0.77
Gb479_scaffold16950	Ga115_A07	0.76
Gb480_scaffold16950	Ga112_A07	0.77
Gb480_scaffold16950	Ga113_A07	0.82
Gb480_scaffold16950	Ga115_A07	0.76
Gb481_scaffold1703	Ga025_A04	0.8
Gb481_scaffold1703	Ga026_A04	0.68
Gb481_scaffold1703	Ga033_A04	0.69
Gb481_scaffold1703	Ga027_A04	0.68
Gb483_scaffold17177_A05	Ga152_A08	0.99
Gb483_scaffold17177_A05	Ga153_A08	0.72
Gb484_scaffold17177_A05	Ga152_A08	0.66
Gb484_scaffold17177_A05	Ga153_A08	0.97
Gb485_scaffold17388	Ga046_A04	0.65
Gb485_scaffold17388	Ga049_A04	0.7
Gb486_scaffold17883	Ga025_A04	0.8
Gb486_scaffold17883	Ga026_A04	0.61
Gb486_scaffold17883	Ga027_A04	0.67
Gb486_scaffold17883	Ga033_A04	0.72
Gb487_scaffold17957	Ga052_A04	0.98
Gb488_scaffold18020_D11	Ga044_A04	0.74
Gb488_scaffold18020_D11	Ga050_A04	0.83
Gb488_scaffold18020_D11	Ga051_A04	0.82
Gb489_scaffold18209	Ga044_A04	0.78
Gb489_scaffold18209	Ga050_A04	0.88
Gb489_scaffold18209	Ga051_A04	0.89
Gb490_scaffold18209	Ga044_A04	0.78
Gb490_scaffold18209	Ga050_A04	0.88
Gb490_scaffold18209	Ga051_A04	0.89
Gb491_scaffold18209	Ga044_A04	0.74
Gb491_scaffold18209	Ga050_A04	0.84
Gb491_scaffold18209	Ga051_A04	0.8
Gb491_scaffold18209	Ga090_A06	0.76
Gb492_scaffold18455_A10	Ga157_A09	0.87
Gb492_scaffold18455_A10	Ga158_A09	0.82
Gb493_scaffold18486	Ga173_A10	0.66
Gb493_scaffold18486	Ga197_A10	0.81
Gb493_scaffold18486	Ga198_A10	0.82
Gb493_scaffold18486	Ga205_A10	0.88
Gb493_scaffold18486	Ga206_A10	0.82
Gb493_scaffold18486	Ga207_A10	0.84
Gb493_scaffold18486	Ga208_A10	0.69
Gb493_scaffold18486	Ga210_A10	0.85
Gb493_scaffold18486	Ga211_A10	0.84
Gb493_scaffold18486	Ga213_A10	0.76
Gb493_scaffold18486	Ga214_A10	0.76
Gb494_scaffold18574	Ga244_A13	0.98
Gb494_scaffold18574	Ga245_A13	0.78
Gb494_scaffold18574	Ga246_A13	0.7
Gb495_scaffold18574	Ga244_A13	0.98
Gb495_scaffold18574	Ga245_A13	0.78
Gb495_scaffold18574	Ga246_A13	0.7
Gb496_scaffold18886	Ga081_A05	0.98
Gb497_scaffold18917	Ga001_A01	0.73
Gb497_scaffold18917	Ga004_A01	0.77
Gb497_scaffold18917	Ga005_A01	0.77
Gb497_scaffold18917	Ga006_A01	0.74
Gb497_scaffold18917	Ga108_A07	0.78
Gb497_scaffold18917	Ga219_A10	0.74
Gb497_scaffold18917	Ga220_A10	0.83
Gb497_scaffold18917	Ga222_A10	0.79
Gb498_scaffold18917	Ga001_A01	0.65
Gb498_scaffold18917	Ga004_A01	0.81
Gb498_scaffold18917	Ga005_A01	0.8
Gb498_scaffold18917	Ga006_A01	0.78
Gb498_scaffold18917	Ga108_A07	0.8
Gb498_scaffold18917	Ga219_A10	0.7
Gb498_scaffold18917	Ga220_A10	0.79
Gb498_scaffold18917	Ga222_A10	0.78
Gb498_scaffold18917	Ga234_A12	0.86
Gb499_scaffold18917	Ga001_A01	0.71
Gb499_scaffold18917	Ga004_A01	0.79
Gb499_scaffold18917	Ga005_A01	0.82
Gb499_scaffold18917	Ga006_A01	0.79
Gb499_scaffold18917	Ga108_A07	0.82
Gb499_scaffold18917	Ga219_A10	0.78
Gb499_scaffold18917	Ga220_A10	0.81
Gb499_scaffold18917	Ga222_A10	0.83
Gb499_scaffold18917	Ga234_A12	0.86
Gb500_scaffold19238	Ga044_A04	0.82
Gb500_scaffold19238	Ga051_A04	0.78
Gb501_scaffold19472	Ga126_A07	0.72
Gb501_scaffold19472	Ga127_A07	0.84
Gb501_scaffold19472	Ga128_A07	0.66
Gb501_scaffold19472	Ga129_A07	0.85
Gb501_scaffold19472	Ga235_A12	0.7
Gb501_scaffold19472	Ga236_A12	0.7
Gb502_scaffold19700	Ga096_A07	0.65
Gb502_scaffold19700	Ga149_A08	0.66
Gb503_scaffold19745_D11	Ga044_A04	0.78
Gb503_scaffold19745_D11	Ga050_A04	0.82
Gb503_scaffold19745_D11	Ga051_A04	0.8
Gb504_scaffold20037	Ga120_A07	0.75
Gb504_scaffold20037	Ga121_A07	0.65
Gb504_scaffold20037	Ga123_A07	0.97
Gb505_scaffold20103	Ga053_A04	0.64
Gb505_scaffold20103	Ga064_A04	0.63
Gb505_scaffold20103	Ga065_A04	0.63
Gb505_scaffold20103	Ga068_A04	0.64
Gb505_scaffold20103	Ga112_A07	0.68
Gb505_scaffold20103	Ga113_A07	0.82
Gb505_scaffold20103	Ga115_A07	0.82
Gb506_scaffold20820	Ga040_A04	0.71
Gb506_scaffold20820	Ga042_A04	0.66
Gb507_scaffold21284	Ga001_A01	0.74
Gb507_scaffold21284	Ga004_A01	0.79
Gb507_scaffold21284	Ga005_A01	0.8
Gb507_scaffold21284	Ga006_A01	0.8
Gb507_scaffold21284	Ga108_A07	0.81
Gb507_scaffold21284	Ga219_A10	0.79
Gb507_scaffold21284	Ga220_A10	0.77
Gb507_scaffold21284	Ga222_A10	0.81
Gb508_scaffold21284	Ga001_A01	0.74
Gb508_scaffold21284	Ga004_A01	0.78
Gb508_scaffold21284	Ga005_A01	0.79
Gb508_scaffold21284	Ga006_A01	0.79
Gb508_scaffold21284	Ga108_A07	0.79
Gb508_scaffold21284	Ga219_A10	0.78
Gb508_scaffold21284	Ga220_A10	0.75
Gb508_scaffold21284	Ga222_A10	0.79
Gb509_scaffold21391_A09	Ga224_A11	0.99
Gb510_scaffold21391_A09	Ga224_A11	0.99
Gb511_scaffold21747	Ga044_A04	0.68
Gb514_scaffold22719	Ga059_A04	0.75
Gb514_scaffold22719	Ga061_A04	0.75
Gb514_scaffold22719	Ga062_A04	0.76
Gb515_scaffold22719	Ga059_A04	0.7
Gb515_scaffold22719	Ga061_A04	0.76
Gb515_scaffold22719	Ga062_A04	0.73
Gb517_scaffold24059	Ga109_A07	0.68
Gb517_scaffold24059	Ga182_A10	0.79
Gb517_scaffold24059	Ga183_A10	0.68
Gb517_scaffold24059	Ga184_A10	0.73
Gb517_scaffold24059	Ga185_A10	0.78
Gb517_scaffold24059	Ga186_A10	0.75
Gb517_scaffold24059	Ga187_A10	0.68
Gb517_scaffold24059	Ga188_A10	0.76
Gb517_scaffold24059	Ga190_A10	0.69
Gb517_scaffold24059	Ga191_A10	0.71
Gb517_scaffold24059	Ga192_A10	0.62
Gb517_scaffold24059	Ga193_A10	0.67
Gb517_scaffold24059	Ga194_A10	0.67
Gb517_scaffold24059	Ga195_A10	0.73
Gb517_scaffold24059	Ga196_A10	0.77
Gb518_scaffold2409_D11	Ga046_A04	0.65
Gb518_scaffold2409_D11	Ga047_A04	0.94
Gb518_scaffold2409_D11	Ga049_A04	0.67
Gb519_scaffold2409_D11	Ga046_A04	0.65
Gb519_scaffold2409_D11	Ga049_A04	0.69
Gb520_scaffold2409_D11	Ga046_A04	0.65
Gb520_scaffold2409_D11	Ga047_A04	0.63
Gb520_scaffold2409_D11	Ga049_A04	0.64
Gb521_scaffold2409_D11	Ga046_A04	0.65
Gb521_scaffold2409_D11	Ga049_A04	0.69
Gb527_scaffold2412	Ga029_A04	0.74
Gb527_scaffold2412	Ga045_A04	0.74
Gb527_scaffold2412	Ga135_A08	0.68
Gb527_scaffold2412	Ga136_A08	0.68
Gb527_scaffold2412	Ga179_A10	0.67
Gb531_scaffold2526	Ga044_A04	0.84
Gb531_scaffold2526	Ga050_A04	0.77
Gb531_scaffold2526	Ga051_A04	0.79
Gb532_scaffold2526	Ga044_A04	0.82
Gb532_scaffold2526	Ga050_A04	0.72
Gb532_scaffold2526	Ga051_A04	0.75
Gb533_scaffold2526	Ga044_A04	0.82
Gb533_scaffold2526	Ga051_A04	0.78
Gb534_scaffold25310	Ga124_A07	0.82
Gb534_scaffold25310	Ga176_A10	0.99
Gb535_scaffold25813	Ga109_A07	0.76
Gb535_scaffold25813	Ga182_A10	0.85
Gb535_scaffold25813	Ga183_A10	0.76
Gb535_scaffold25813	Ga184_A10	0.77
Gb535_scaffold25813	Ga185_A10	0.79
Gb535_scaffold25813	Ga186_A10	0.76
Gb535_scaffold25813	Ga187_A10	0.74
Gb535_scaffold25813	Ga190_A10	0.76
Gb535_scaffold25813	Ga191_A10	0.73
Gb535_scaffold25813	Ga192_A10	0.63
Gb535_scaffold25813	Ga193_A10	0.71
Gb535_scaffold25813	Ga194_A10	0.73
Gb535_scaffold25813	Ga195_A10	0.75
Gb535_scaffold25813	Ga196_A10	0.78
Gb535_scaffold25813	Ga227_A11	0.66
Gb536_scaffold26312	Ga009_A02	0.71
Gb536_scaffold26312	Ga010_A02	0.68
Gb536_scaffold26312	Ga012_A02	0.64
Gb536_scaffold26312	Ga167_A09	0.79
Gb536_scaffold26312	Ga168_A09	0.83
Gb536_scaffold26312	Ga239_A13	0.69
Gb537_scaffold26312	Ga009_A02	0.71
Gb537_scaffold26312	Ga010_A02	0.68
Gb537_scaffold26312	Ga012_A02	0.63
Gb537_scaffold26312	Ga167_A09	0.79
Gb537_scaffold26312	Ga168_A09	0.84
Gb537_scaffold26312	Ga239_A13	0.69
Gb538_scaffold27858	Ga001_A01	0.8
Gb538_scaffold27858	Ga004_A01	0.9
Gb538_scaffold27858	Ga005_A01	0.94
Gb538_scaffold27858	Ga006_A01	0.93
Gb538_scaffold27858	Ga108_A07	0.95
Gb538_scaffold27858	Ga219_A10	0.88
Gb538_scaffold27858	Ga220_A10	0.89
Gb538_scaffold27858	Ga222_A10	0.93
Gb538_scaffold27858	Ga234_A12	0.93
Gb539_scaffold27902	Ga025_A04	0.76
Gb539_scaffold27902	Ga026_A04	0.7
Gb539_scaffold27902	Ga027_A04	0.66
Gb539_scaffold27902	Ga033_A04	0.78
Gb540_scaffold28009	Ga044_A04	0.75
Gb540_scaffold28009	Ga050_A04	0.82
Gb540_scaffold28009	Ga051_A04	0.79
Gb540_scaffold28009	Ga090_A06	0.6
Gb541_scaffold29015	Ga001_A01	0.77
Gb541_scaffold29015	Ga004_A01	0.92
Gb541_scaffold29015	Ga005_A01	0.87
Gb541_scaffold29015	Ga006_A01	0.86
Gb541_scaffold29015	Ga108_A07	0.87
Gb541_scaffold29015	Ga219_A10	0.85
Gb541_scaffold29015	Ga220_A10	0.8
Gb541_scaffold29015	Ga222_A10	0.86
Gb542_scaffold29015	Ga001_A01	0.76
Gb542_scaffold29015	Ga004_A01	0.83
Gb542_scaffold29015	Ga005_A01	0.84
Gb542_scaffold29015	Ga006_A01	0.82
Gb542_scaffold29015	Ga108_A07	0.84
Gb542_scaffold29015	Ga219_A10	0.83
Gb542_scaffold29015	Ga220_A10	0.84
Gb542_scaffold29015	Ga222_A10	0.85
Gb542_scaffold29015	Ga234_A12	0.83
Gb543_scaffold29133	Ga061_A04	0.75
Gb544_scaffold29133	Ga059_A04	0.75
Gb544_scaffold29133	Ga061_A04	0.76
Gb544_scaffold29133	Ga062_A04	0.78
Gb545_scaffold29133	Ga059_A04	0.75
Gb545_scaffold29133	Ga061_A04	0.76
Gb545_scaffold29133	Ga062_A04	0.78
Gb546_scaffold29133	Ga059_A04	0.75
Gb546_scaffold29133	Ga061_A04	0.76
Gb546_scaffold29133	Ga062_A04	0.78
Gb547_scaffold29133	Ga059_A04	0.75
Gb547_scaffold29133	Ga061_A04	0.76
Gb547_scaffold29133	Ga062_A04	0.78
Gb548_scaffold29133	Ga059_A04	0.75
Gb548_scaffold29133	Ga061_A04	0.76
Gb548_scaffold29133	Ga062_A04	0.78
Gb551_scaffold2985	Ga169_A09	1
Gb552_scaffold2990	Ga150_A08	0.98
Gb553_scaffold3097	Ga059_A04	0.72
Gb553_scaffold3097	Ga061_A04	0.78
Gb553_scaffold3097	Ga062_A04	0.65
Gb556_scaffold3097	Ga059_A04	0.76
Gb556_scaffold3097	Ga061_A04	0.78
Gb556_scaffold3097	Ga062_A04	0.77
Gb559_scaffold31648	Ga001_A01	0.61
Gb559_scaffold31648	Ga004_A01	0.8
Gb559_scaffold31648	Ga005_A01	0.82
Gb559_scaffold31648	Ga006_A01	0.81
Gb559_scaffold31648	Ga108_A07	0.82
Gb559_scaffold31648	Ga219_A10	0.69
Gb559_scaffold31648	Ga220_A10	0.79
Gb559_scaffold31648	Ga222_A10	0.76
Gb560_scaffold32235_D10	Ga244_A13	0.67
Gb560_scaffold32235_D10	Ga245_A13	0.68
Gb560_scaffold32235_D10	Ga246_A13	0.95
Gb561_scaffold3242	Ga044_A04	0.85
Gb561_scaffold3242	Ga050_A04	0.79
Gb561_scaffold3242	Ga051_A04	0.8
Gb561_scaffold3242	Ga090_A06	0.61
Gb562_scaffold3242	Ga044_A04	0.85
Gb562_scaffold3242	Ga050_A04	0.76
Gb562_scaffold3242	Ga051_A04	0.78
Gb562_scaffold3242	Ga090_A06	0.73
Gb563_scaffold3302	Ga138_A08	0.92
Gb563_scaffold3302	Ga139_A08	0.79
Gb563_scaffold3302	Ga140_A08	0.92
Gb563_scaffold3302	Ga141_A08	0.75
Gb563_scaffold3302	Ga142_A08	0.88
Gb563_scaffold3302	Ga144_A08	0.75
Gb563_scaffold3302	Ga146_A08	0.69
Gb563_scaffold3302	Ga147_A08	0.74
Gb563_scaffold3302	Ga148_A08	0.72
Gb563_scaffold3302	Ga230_A12	0.71
Gb563_scaffold3302	Ga231_A12	0.75
Gb564_scaffold3302	Ga138_A08	0.79
Gb564_scaffold3302	Ga139_A08	0.93
Gb564_scaffold3302	Ga140_A08	0.79
Gb564_scaffold3302	Ga141_A08	0.95
Gb564_scaffold3302	Ga142_A08	0.79
Gb564_scaffold3302	Ga143_A08	0.89
Gb564_scaffold3302	Ga144_A08	0.76
Gb564_scaffold3302	Ga146_A08	0.74
Gb564_scaffold3302	Ga147_A08	0.77
Gb564_scaffold3302	Ga148_A08	0.78
Gb564_scaffold3302	Ga230_A12	0.78
Gb564_scaffold3302	Ga231_A12	0.77
Gb565_scaffold3302	Ga138_A08	0.75
Gb565_scaffold3302	Ga139_A08	0.77
Gb565_scaffold3302	Ga140_A08	0.78
Gb565_scaffold3302	Ga141_A08	0.77
Gb565_scaffold3302	Ga142_A08	0.74
Gb565_scaffold3302	Ga143_A08	0.74
Gb565_scaffold3302	Ga144_A08	0.84
Gb565_scaffold3302	Ga146_A08	0.75
Gb565_scaffold3302	Ga147_A08	0.8
Gb565_scaffold3302	Ga148_A08	0.82
Gb565_scaffold3302	Ga230_A12	0.85
Gb565_scaffold3302	Ga231_A12	0.77
Gb566_scaffold3302	Ga138_A08	0.75
Gb566_scaffold3302	Ga139_A08	0.76
Gb566_scaffold3302	Ga140_A08	0.78
Gb566_scaffold3302	Ga141_A08	0.76
Gb566_scaffold3302	Ga142_A08	0.75
Gb566_scaffold3302	Ga144_A08	0.92
Gb566_scaffold3302	Ga146_A08	0.72
Gb566_scaffold3302	Ga147_A08	0.76
Gb566_scaffold3302	Ga231_A12	0.78
Gb567_scaffold3302	Ga138_A08	0.77
Gb567_scaffold3302	Ga139_A08	0.74
Gb567_scaffold3302	Ga140_A08	0.71
Gb567_scaffold3302	Ga141_A08	0.73
Gb567_scaffold3302	Ga142_A08	0.75
Gb567_scaffold3302	Ga144_A08	0.81
Gb567_scaffold3302	Ga146_A08	0.72
Gb567_scaffold3302	Ga147_A08	0.77
Gb567_scaffold3302	Ga148_A08	0.76
Gb567_scaffold3302	Ga230_A12	0.75
Gb567_scaffold3302	Ga231_A12	0.77
Gb568_scaffold3302	Ga138_A08	0.77
Gb568_scaffold3302	Ga139_A08	0.74
Gb568_scaffold3302	Ga140_A08	0.71
Gb568_scaffold3302	Ga141_A08	0.73
Gb568_scaffold3302	Ga142_A08	0.75
Gb568_scaffold3302	Ga144_A08	0.81
Gb568_scaffold3302	Ga146_A08	0.72
Gb568_scaffold3302	Ga147_A08	0.77
Gb568_scaffold3302	Ga148_A08	0.76
Gb568_scaffold3302	Ga230_A12	0.75
Gb568_scaffold3302	Ga231_A12	0.77
Gb569_scaffold3302	Ga138_A08	0.73
Gb569_scaffold3302	Ga139_A08	0.78
Gb569_scaffold3302	Ga140_A08	0.78
Gb569_scaffold3302	Ga141_A08	0.77
Gb569_scaffold3302	Ga142_A08	0.73
Gb569_scaffold3302	Ga143_A08	0.75
Gb569_scaffold3302	Ga144_A08	0.8
Gb569_scaffold3302	Ga146_A08	0.74
Gb569_scaffold3302	Ga147_A08	0.8
Gb569_scaffold3302	Ga148_A08	0.96
Gb569_scaffold3302	Ga230_A12	0.83
Gb569_scaffold3302	Ga231_A12	0.79
Gb570_scaffold3302	Ga138_A08	0.62
Gb570_scaffold3302	Ga139_A08	0.68
Gb570_scaffold3302	Ga140_A08	0.7
Gb570_scaffold3302	Ga141_A08	0.7
Gb570_scaffold3302	Ga142_A08	0.63
Gb570_scaffold3302	Ga143_A08	0.72
Gb570_scaffold3302	Ga144_A08	0.71
Gb570_scaffold3302	Ga146_A08	0.72
Gb570_scaffold3302	Ga147_A08	0.69
Gb570_scaffold3302	Ga148_A08	0.81
Gb570_scaffold3302	Ga230_A12	0.8
Gb570_scaffold3302	Ga231_A12	0.68
Gb571_scaffold3302	Ga139_A08	0.71
Gb571_scaffold3302	Ga141_A08	0.73
Gb571_scaffold3302	Ga143_A08	0.69
Gb571_scaffold3302	Ga144_A08	0.76
Gb571_scaffold3302	Ga147_A08	0.76
Gb571_scaffold3302	Ga148_A08	0.81
Gb571_scaffold3302	Ga230_A12	0.79
Gb571_scaffold3302	Ga231_A12	0.75
Gb572_scaffold3302	Ga138_A08	0.74
Gb572_scaffold3302	Ga139_A08	0.77
Gb572_scaffold3302	Ga140_A08	0.79
Gb572_scaffold3302	Ga141_A08	0.76
Gb572_scaffold3302	Ga142_A08	0.73
Gb572_scaffold3302	Ga143_A08	0.72
Gb572_scaffold3302	Ga144_A08	0.82
Gb572_scaffold3302	Ga146_A08	0.77
Gb572_scaffold3302	Ga147_A08	0.99
Gb572_scaffold3302	Ga148_A08	0.82
Gb572_scaffold3302	Ga230_A12	0.81
Gb572_scaffold3302	Ga231_A12	0.8
Gb573_scaffold3302	Ga138_A08	0.7
Gb573_scaffold3302	Ga139_A08	0.74
Gb573_scaffold3302	Ga140_A08	0.72
Gb573_scaffold3302	Ga141_A08	0.74
Gb573_scaffold3302	Ga142_A08	0.7
Gb573_scaffold3302	Ga143_A08	0.7
Gb573_scaffold3302	Ga144_A08	0.78
Gb573_scaffold3302	Ga146_A08	0.96
Gb573_scaffold3302	Ga147_A08	0.82
Gb573_scaffold3302	Ga148_A08	0.77
Gb573_scaffold3302	Ga230_A12	0.8
Gb573_scaffold3302	Ga231_A12	0.8
Gb574_scaffold3302	Ga138_A08	0.69
Gb574_scaffold3302	Ga139_A08	0.72
Gb574_scaffold3302	Ga140_A08	0.71
Gb574_scaffold3302	Ga141_A08	0.72
Gb574_scaffold3302	Ga142_A08	0.68
Gb574_scaffold3302	Ga143_A08	0.7
Gb574_scaffold3302	Ga144_A08	0.76
Gb574_scaffold3302	Ga146_A08	1
Gb574_scaffold3302	Ga147_A08	0.76
Gb574_scaffold3302	Ga148_A08	0.78
Gb574_scaffold3302	Ga230_A12	0.81
Gb574_scaffold3302	Ga231_A12	0.75
Gb575_scaffold3302	Ga139_A08	0.66
Gb575_scaffold3302	Ga140_A08	0.66
Gb575_scaffold3302	Ga141_A08	0.66
Gb575_scaffold3302	Ga143_A08	0.68
Gb575_scaffold3302	Ga144_A08	0.69
Gb575_scaffold3302	Ga146_A08	0.66
Gb575_scaffold3302	Ga147_A08	0.68
Gb575_scaffold3302	Ga148_A08	0.74
Gb575_scaffold3302	Ga230_A12	0.76
Gb575_scaffold3302	Ga231_A12	0.66
Gb576_scaffold34046	Ga104_A07	0.74
Gb577_scaffold34231	Ga053_A04	0.83
[truncated: 459 more rows]

## Sheet: more than 70%
Gene in G.barbadense	Gene in G.arboreum	similarity >70%
Gb001_A01	Ga104_A07	0.8
Gb002_A01	Ga104_A07	0.79
Gb003_A01	Ga104_A07	0.72
Gb004_A01	Ga104_A07	0.83
Gb005_A01	Ga104_A07	0.74
Gb006_A01	Ga104_A07	0.78
Gb007_A01	Ga104_A07	0.97
Gb008_A01	Ga104_A07	0.97
Gb009_A01	Ga104_A07	0.72
Gb010_A01	Ga104_A07	0.74
Gb011_A01	Ga104_A07	0.83
Gb012_A01	Ga104_A07	0.74
Gb013_A01	Ga104_A07	0.8
Gb014_A01	Ga104_A07	0.78
Gb015_A01	Ga104_A07	0.76
Gb016_A01	Ga104_A07	0.79
Gb017_A01	Ga122_A07	0.98
Gb019_A01	Ga120_A07	0.71
Gb019_A01	Ga123_A07	0.75
Gb023_A01	Ga100_A07	0.97
Gb023_A01	Ga101_A07	0.83
Gb023_A01	Ga102_A07	0.9
Gb023_A01	Ga096_A07	0.76
Gb023_A01	Ga097_A07	0.8
Gb025_A01	Ga133_A07	0.99
Gb026_A01	Ga133_A07	0.99
Gb027_A01	Ga134_A07	0.99
Gb028_A01	Ga134_A07	0.99
Gb029_A01	Ga124_A07	0.99
Gb029_A01	Ga176_A10	0.82
Gb030_A01	Ga124_A07	1
Gb030_A01	Ga176_A10	0.82
Gb031_A02	Ga079_A05	0.97
Gb031_A02	Ga080_A05	0.97
Gb032_A02	Ga078_A05	0.93
Gb033_A02	Ga076_A05	0.98
Gb033_A02	Ga077_A05	0.98
Gb034_A02	Ga076_A05	0.99
Gb034_A02	Ga077_A05	0.99
Gb035_A02	Ga075_A05	0.95
Gb037_A02	Ga008_A02	0.99
Gb039_A03	Ga125_A07	0.78
Gb039_A03	Ga126_A07	0.75
Gb039_A03	Ga236_A12	0.7
Gb040_A03	Ga125_A07	0.78
Gb040_A03	Ga126_A07	0.75
Gb040_A03	Ga236_A12	0.7
Gb041_A04	Ga061_A04	0.81
Gb041_A04	Ga059_A04	0.77
Gb041_A04	Ga062_A04	0.76
Gb042_A04	Ga059_A04	0.72
Gb042_A04	Ga062_A04	0.74
Gb043_A04	Ga178_A10	0.97
Gb044_A04	Ga178_A10	0.9
Gb045_A04	Ga181_A10	0.89
Gb046_A04	Ga181_A10	0.82
Gb047_A04	Ga181_A10	0.91
Gb048_A04	Ga135_A08	0.88
Gb048_A04	Ga136_A08	0.86
Gb048_A04	Ga179_A10	0.98
Gb048_A04	Ga029_A04	0.74
Gb048_A04	Ga045_A04	0.73
Gb048_A04	Ga180_A10	0.79
Gb049_A04	Ga135_A08	0.7
Gb049_A04	Ga136_A08	0.71
Gb049_A04	Ga179_A10	0.76
Gb049_A04	Ga180_A10	0.77
Gb050_A04	Ga135_A08	0.85
Gb050_A04	Ga136_A08	0.85
Gb050_A04	Ga179_A10	0.92
Gb050_A04	Ga180_A10	0.82
Gb050_A04	Ga029_A04	0.71
Gb050_A04	Ga045_A04	0.7
Gb051_A04	Ga135_A08	0.8
Gb051_A04	Ga136_A08	0.82
Gb051_A04	Ga179_A10	0.9
Gb052_A04	Ga135_A08	0.84
Gb052_A04	Ga136_A08	0.83
Gb052_A04	Ga179_A10	0.91
Gb052_A04	Ga180_A10	0.84
Gb053_A04	Ga227_A11	0.97
Gb053_A04	Ga185_A10	0.72
Gb054_A04	Ga191_A10	0.86
Gb054_A04	Ga194_A10	0.86
Gb054_A04	Ga195_A10	0.99
Gb054_A04	Ga109_A07	0.77
Gb054_A04	Ga183_A10	0.78
Gb054_A04	Ga184_A10	0.79
Gb054_A04	Ga185_A10	0.75
Gb054_A04	Ga186_A10	0.76
Gb054_A04	Ga187_A10	0.77
Gb054_A04	Ga190_A10	0.75
Gb054_A04	Ga193_A10	0.76
Gb055_A04	Ga191_A10	0.84
Gb055_A04	Ga193_A10	0.81
Gb055_A04	Ga194_A10	0.83
Gb055_A04	Ga195_A10	0.9
Gb055_A04	Ga196_A10	0.86
Gb055_A04	Ga109_A07	0.7
Gb055_A04	Ga182_A10	0.78
Gb055_A04	Ga183_A10	0.72
Gb055_A04	Ga184_A10	0.76
Gb055_A04	Ga185_A10	0.78
Gb055_A04	Ga186_A10	0.75
Gb055_A04	Ga187_A10	0.72
Gb055_A04	Ga188_A10	0.74
Gb055_A04	Ga190_A10	0.73
Gb056_A04	Ga182_A10	0.75
Gb056_A04	Ga184_A10	0.71
Gb056_A04	Ga191_A10	0.7
Gb056_A04	Ga193_A10	0.74
Gb056_A04	Ga195_A10	0.8
Gb057_A04	Ga191_A10	0.82
Gb057_A04	Ga194_A10	0.89
Gb057_A04	Ga195_A10	0.84
Gb057_A04	Ga182_A10	0.7
Gb057_A04	Ga185_A10	0.72
Gb057_A04	Ga188_A10	0.72
Gb057_A04	Ga192_A10	0.74
Gb057_A04	Ga193_A10	0.73
Gb057_A04	Ga196_A10	0.74
Gb058_A04	Ga191_A10	0.81
Gb058_A04	Ga194_A10	0.81
Gb058_A04	Ga195_A10	0.88
Gb058_A04	Ga196_A10	0.84
Gb058_A04	Ga182_A10	0.77
Gb058_A04	Ga183_A10	0.72
Gb058_A04	Ga184_A10	0.75
Gb058_A04	Ga185_A10	0.76
Gb058_A04	Ga186_A10	0.72
Gb058_A04	Ga188_A10	0.73
Gb058_A04	Ga190_A10	0.71
Gb058_A04	Ga193_A10	0.78
Gb059_A04	Ga220_A10	0.72
Gb059_A04	Ga222_A10	0.7
Gb059_A04	Ga234_A12	0.76
Gb060_A04	Ga004_A01	0.91
Gb060_A04	Ga005_A01	0.88
Gb060_A04	Ga006_A01	0.86
Gb060_A04	Ga108_A07	0.9
Gb060_A04	Ga219_A10	0.88
Gb060_A04	Ga220_A10	0.85
Gb060_A04	Ga222_A10	0.89
Gb060_A04	Ga001_A01	0.77
Gb061_A04	Ga234_A12	0.83
Gb061_A04	Ga004_A01	0.73
Gb061_A04	Ga005_A01	0.74
Gb061_A04	Ga006_A01	0.73
Gb061_A04	Ga108_A07	0.77
Gb061_A04	Ga222_A10	0.76
Gb061_A04	Ga219_A10	0.72
Gb061_A04	Ga220_A10	0.78
Gb063_A04	Ga234_A12	0.82
Gb064_A04	Ga004_A01	0.72
Gb064_A04	Ga005_A01	0.72
Gb064_A04	Ga006_A01	0.72
Gb064_A04	Ga108_A07	0.74
Gb064_A04	Ga220_A10	0.74
Gb064_A04	Ga222_A10	0.73
Gb064_A04	Ga234_A12	0.76
Gb065_A04	Ga197_A10	0.72
Gb065_A04	Ga198_A10	0.7
Gb065_A04	Ga206_A10	0.77
Gb065_A04	Ga207_A10	0.71
Gb065_A04	Ga210_A10	0.8
Gb065_A04	Ga211_A10	0.75
Gb065_A04	Ga212_A10	0.75
Gb066_A04	Ga197_A10	0.83
Gb066_A04	Ga198_A10	0.86
Gb066_A04	Ga205_A10	0.8
Gb066_A04	Ga206_A10	0.84
Gb066_A04	Ga207_A10	0.83
Gb066_A04	Ga208_A10	0.83
Gb066_A04	Ga210_A10	0.88
Gb066_A04	Ga211_A10	0.97
Gb066_A04	Ga214_A10	0.87
Gb066_A04	Ga173_A10	0.71
Gb066_A04	Ga213_A10	0.77
Gb066_A04	Ga212_A10	0.74
Gb067_A04	Ga197_A10	0.85
Gb067_A04	Ga205_A10	0.89
Gb067_A04	Ga207_A10	0.81
Gb067_A04	Ga210_A10	0.99
Gb067_A04	Ga211_A10	0.85
Gb067_A04	Ga198_A10	0.79
Gb067_A04	Ga206_A10	0.78
Gb067_A04	Ga213_A10	0.76
Gb067_A04	Ga214_A10	0.72
Gb067_A04	Ga212_A10	0.75
Gb068_A04	Ga197_A10	0.83
Gb068_A04	Ga206_A10	0.8
Gb068_A04	Ga207_A10	0.81
Gb068_A04	Ga210_A10	0.85
Gb068_A04	Ga211_A10	0.82
Gb068_A04	Ga212_A10	0.83
Gb068_A04	Ga198_A10	0.8
Gb068_A04	Ga214_A10	0.73
Gb069_A04	Ga198_A10	0.82
Gb069_A04	Ga205_A10	0.82
Gb069_A04	Ga210_A10	0.86
Gb069_A04	Ga211_A10	0.85
Gb069_A04	Ga213_A10	0.82
Gb069_A04	Ga197_A10	0.77
Gb069_A04	Ga206_A10	0.79
Gb069_A04	Ga207_A10	0.79
Gb069_A04	Ga214_A10	0.78
Gb070_A04	Ga029_A04	0.75
Gb070_A04	Ga045_A04	0.76
Gb070_A04	Ga135_A08	0.75
Gb070_A04	Ga136_A08	0.77
Gb070_A04	Ga179_A10	0.76
Gb070_A04	Ga180_A10	0.73
Gb072_A04	Ga135_A08	0.98
Gb072_A04	Ga136_A08	0.87
Gb072_A04	Ga179_A10	0.83
Gb072_A04	Ga180_A10	0.75
Gb073_A04	Ga135_A08	0.86
Gb073_A04	Ga136_A08	0.98
Gb073_A04	Ga179_A10	0.83
Gb073_A04	Ga180_A10	0.77
Gb074_A05	Ga150_A08	0.77
Gb076_A05	Ga215_A10	0.99
Gb077_A05	Ga203_A10	0.99
Gb077_A05	Ga088_A06	0.7
Gb078_A05	Ga088_A06	0.92
Gb078_A05	Ga200_A10	0.84
Gb078_A05	Ga201_A10	0.96
Gb078_A05	Ga202_A10	0.92
Gb078_A05	Ga216_A10	0.9
Gb078_A05	Ga217_A10	0.88
Gb078_A05	Ga223_A10	0.79
Gb079_A05	Ga201_A10	0.84
Gb079_A05	Ga216_A10	0.86
Gb079_A05	Ga217_A10	0.83
Gb079_A05	Ga200_A10	0.78
Gb079_A05	Ga223_A10	0.76
Gb080_A05	Ga088_A06	0.9
Gb080_A05	Ga200_A10	0.91
Gb080_A05	Ga201_A10	0.9
Gb080_A05	Ga216_A10	0.9
Gb080_A05	Ga217_A10	0.92
Gb080_A05	Ga223_A10	0.88
Gb081_A05	Ga216_A10	0.71
Gb081_A05	Ga217_A10	0.71
Gb081_A05	Ga223_A10	0.8
Gb082_A05	Ga088_A06	0.81
Gb082_A05	Ga202_A10	0.81
Gb082_A05	Ga216_A10	0.77
Gb082_A05	Ga223_A10	0.78
Gb083_A05	Ga223_A10	0.91
Gb083_A05	Ga200_A10	0.78
Gb083_A05	Ga201_A10	0.78
Gb083_A05	Ga216_A10	0.77
Gb083_A05	Ga217_A10	0.8
Gb084_A05	Ga235_A12	0.86
Gb084_A05	Ga236_A12	0.86
Gb084_A05	Ga126_A07	0.74
Gb084_A05	Ga127_A07	0.76
Gb084_A05	Ga129_A07	0.75
Gb085_A06	Ga130_A07	0.85
Gb085_A06	Ga132_A07	0.89
Gb085_A06	Ga038_A04	0.79
Gb085_A06	Ga131_A07	0.79
Gb087_A06	Ga225_A11	0.98
Gb088_A06	Ga225_A11	0.98
Gb090_A06	Ga149_A08	0.96
Gb090_A06	Ga100_A07	0.71
Gb090_A06	Ga101_A07	0.71
Gb090_A06	Ga102_A07	0.7
Gb091_A06	Ga149_A08	0.99
Gb091_A06	Ga100_A07	0.71
Gb091_A06	Ga101_A07	0.71
Gb091_A06	Ga102_A07	0.7
Gb092_A06	Ga140_A08	0.71
Gb092_A06	Ga141_A08	0.71
Gb092_A06	Ga144_A08	0.72
Gb092_A06	Ga146_A08	0.74
Gb092_A06	Ga147_A08	0.74
Gb092_A06	Ga148_A08	0.78
Gb092_A06	Ga230_A12	0.79
Gb092_A06	Ga231_A12	0.72
Gb093_A06	Ga140_A08	0.71
Gb093_A06	Ga141_A08	0.71
Gb093_A06	Ga144_A08	0.72
Gb093_A06	Ga146_A08	0.74
Gb093_A06	Ga147_A08	0.74
Gb093_A06	Ga148_A08	0.78
Gb093_A06	Ga230_A12	0.79
Gb093_A06	Ga231_A12	0.72
Gb094_A06	Ga139_A08	0.72
Gb094_A06	Ga141_A08	0.73
Gb094_A06	Ga144_A08	0.76
Gb094_A06	Ga147_A08	0.77
Gb094_A06	Ga148_A08	0.77
Gb094_A06	Ga230_A12	0.79
Gb094_A06	Ga231_A12	0.74
Gb095_A06	Ga138_A08	0.75
Gb095_A06	Ga142_A08	0.74
Gb095_A06	Ga139_A08	0.78
Gb095_A06	Ga140_A08	0.77
Gb095_A06	Ga141_A08	0.75
Gb095_A06	Ga144_A08	0.78
Gb095_A06	Ga146_A08	0.71
Gb095_A06	Ga147_A08	0.74
Gb095_A06	Ga231_A12	0.77
Gb097_A06	Ga144_A08	0.82
Gb097_A06	Ga148_A08	0.82
Gb097_A06	Ga230_A12	0.97
Gb097_A06	Ga138_A08	0.77
Gb097_A06	Ga139_A08	0.79
Gb097_A06	Ga140_A08	0.77
Gb097_A06	Ga141_A08	0.78
Gb097_A06	Ga142_A08	0.75
Gb097_A06	Ga143_A08	0.77
Gb097_A06	Ga146_A08	0.74
Gb097_A06	Ga147_A08	0.8
Gb097_A06	Ga231_A12	0.77
Gb098_A06	Ga148_A08	0.74
Gb098_A06	Ga230_A12	0.77
Gb099_A06	Ga146_A08	0.79
Gb099_A06	Ga147_A08	0.78
Gb099_A06	Ga139_A08	0.73
Gb099_A06	Ga141_A08	0.73
Gb099_A06	Ga144_A08	0.79
Gb099_A06	Ga148_A08	0.79
Gb099_A06	Ga230_A12	0.77
Gb099_A06	Ga231_A12	0.78
Gb101_A06	Ga230_A12	0.83
Gb101_A06	Ga231_A12	0.81
Gb101_A06	Ga138_A08	0.74
Gb101_A06	Ga142_A08	0.73
Gb101_A06	Ga139_A08	0.76
Gb101_A06	Ga140_A08	0.76
Gb101_A06	Ga141_A08	0.75
Gb101_A06	Ga143_A08	0.76
Gb101_A06	Ga144_A08	0.79
Gb101_A06	Ga146_A08	0.73
Gb101_A06	Ga147_A08	0.78
Gb101_A06	Ga148_A08	0.8
Gb102_A07	Ga003_A01	0.99
Gb103_A08	Ga014_A03	0.99
Gb106_A08	Ga119_A07	0.76
Gb109_A08	Ga118_A07	0.76
Gb110_A09	Ga125_A07	0.8
Gb110_A09	Ga126_A07	0.81
Gb110_A09	Ga127_A07	0.71
Gb110_A09	Ga235_A12	0.72
Gb110_A09	Ga236_A12	0.72
Gb112_A09	Ga013_A02	0.99
Gb112_A09	Ga226_A11	0.99
Gb113_A09	Ga229_A12	0.99
Gb114_A10	Ga155_A09	0.98
Gb116_A10	Ga172_A09	0.97
Gb118_A10	Ga204_A10	0.71
Gb120_A10	Ga162_A09	0.91
Gb121_A10	Ga162_A09	0.84
Gb123_A10	Ga166_A09	0.94
Gb124_A10	Ga157_A09	0.75
Gb124_A10	Ga158_A09	0.71
Gb125_A10	Ga157_A09	0.87
Gb125_A10	Ga158_A09	0.86
Gb127_A10	Ga002_A01	0.86
Gb127_A10	Ga156_A09	0.89
Gb127_A10	Ga069_A04	0.78
Gb128_A10	Ga002_A01	0.86
Gb128_A10	Ga156_A09	0.99
Gb128_A10	Ga069_A04	0.78
Gb130_A10	Ga002_A01	0.84
Gb130_A10	Ga156_A09	0.87
Gb131_A10	Ga002_A01	0.87
Gb131_A10	Ga156_A09	0.88
Gb131_A10	Ga069_A04	0.78
Gb132_A10	Ga002_A01	0.9
Gb132_A10	Ga156_A09	0.92
Gb132_A10	Ga069_A04	0.79
Gb133_A10	Ga002_A01	0.98
Gb133_A10	Ga156_A09	0.88
Gb133_A10	Ga069_A04	0.78
Gb135_A10	Ga244_A13	0.82
Gb135_A10	Ga245_A13	0.78
Gb137_A10	Ga246_A13	0.98
Gb145_A10	Ga041_A04	0.98
Gb145_A10	Ga103_A07	0.82
Gb149_A11	Ga030_A04	0.99
Gb150_A11	Ga030_A04	0.99
Gb151_A11	Ga037_A04	0.98
Gb152_A11	Ga037_A04	0.93
Gb153_A11	Ga038_A04	0.86
Gb153_A11	Ga130_A07	0.78
Gb153_A11	Ga131_A07	0.78
Gb153_A11	Ga132_A07	0.74
Gb155_A11	Ga238_A12	1
Gb156_A11	Ga238_A12	0.98
Gb157_A11	Ga033_A04	0.97
Gb159_A11	Ga058_A04	0.84
Gb160_A11	Ga007_A02	0.88
Gb160_A11	Ga056_A04	0.82
Gb160_A11	Ga057_A04	0.86
Gb160_A11	Ga058_A04	0.98
Gb161_A11	Ga095_A06	0.98
Gb162_A11	Ga034_A04	0.88
Gb162_A11	Ga035_A04	0.88
Gb162_A11	Ga036_A04	0.84
Gb162_A11	Ga093_A06	0.82
Gb166_A11	Ga046_A04	0.72
Gb166_A11	Ga049_A04	0.74
Gb168_A11	Ga046_A04	0.74
Gb169_A11	Ga049_A04	0.88
Gb169_A11	Ga046_A04	0.72
Gb170_A11	Ga047_A04	0.96
Gb171_A11	Ga046_A04	0.87
Gb172_A11	Ga049_A04	0.72
Gb176_A11	Ga044_A04	0.76
Gb176_A11	Ga050_A04	0.79
Gb176_A11	Ga051_A04	0.77
Gb176_A11	Ga090_A06	0.73
Gb177_A11	Ga050_A04	0.8
Gb177_A11	Ga051_A04	0.78
Gb179_A11	Ga050_A04	0.77
Gb179_A11	Ga051_A04	0.76
Gb180_A11	Ga050_A04	0.8
Gb180_A11	Ga051_A04	0.79
Gb181_A11	Ga050_A04	0.77
Gb181_A11	Ga051_A04	0.74
Gb183_A11	Ga072_A04	0.83
Gb183_A11	Ga071_A04	0.75
Gb184_A11	Ga002_A01	0.77
Gb184_A11	Ga156_A09	0.72
Gb185_A11	Ga053_A04	0.85
Gb185_A11	Ga064_A04	0.92
Gb185_A11	Ga065_A04	0.78
Gb185_A11	Ga067_A04	0.76
Gb187_A11	Ga053_A04	0.98
Gb187_A11	Ga064_A04	0.84
Gb187_A11	Ga065_A04	0.85
Gb187_A11	Ga066_A04	0.81
Gb187_A11	Ga054_A04	0.79
Gb187_A11	Ga067_A04	0.78
Gb189_A11	Ga111_A07	0.82
Gb190_A11	Ga110_A07	0.97
Gb191_A11	Ga050_A04	0.86
Gb191_A11	Ga051_A04	0.87
Gb191_A11	Ga044_A04	0.74
Gb192_A11	Ga044_A04	0.81
Gb192_A11	Ga050_A04	0.71
Gb192_A11	Ga051_A04	0.76
Gb193_A11	Ga044_A04	0.81
Gb193_A11	Ga050_A04	0.71
Gb193_A11	Ga051_A04	0.75
Gb194_A11	Ga051_A04	0.81
Gb194_A11	Ga044_A04	0.76
Gb195_A11	Ga033_A04	0.74
Gb196_A11	Ga029_A04	0.77
Gb197_A11	Ga045_A04	0.99
Gb197_A11	Ga029_A04	0.74
Gb198_A11	Ga029_A04	0.79
Gb198_A11	Ga045_A04	0.72
Gb198_A11	Ga135_A08	0.7
Gb198_A11	Ga136_A08	0.72
Gb199_A11	Ga029_A04	0.79
Gb199_A11	Ga045_A04	0.76
Gb199_A11	Ga135_A08	0.71
Gb199_A11	Ga136_A08	0.71
Gb199_A11	Ga179_A10	0.72
Gb200_A11	Ga029_A04	0.71
Gb201_A11	Ga029_A04	0.77
Gb201_A11	Ga045_A04	0.77
Gb201_A11	Ga135_A08	0.7
Gb201_A11	Ga136_A08	0.72
Gb201_A11	Ga179_A10	0.7
Gb202_A11	Ga029_A04	0.78
Gb202_A11	Ga045_A04	0.75
Gb203_A11	Ga029_A04	0.8
Gb203_A11	Ga045_A04	0.76
Gb203_A11	Ga179_A10	0.71
Gb205_A11	Ga029_A04	0.79
Gb205_A11	Ga045_A04	0.78
Gb205_A11	Ga135_A08	0.71
Gb205_A11	Ga136_A08	0.72
Gb205_A11	Ga179_A10	0.72
Gb207_A11	Ga059_A04	0.77
Gb207_A11	Ga062_A04	0.77
Gb208_A11	Ga059_A04	0.7
Gb208_A11	Ga061_A04	0.79
Gb208_A11	Ga062_A04	0.74
Gb209_A11	Ga059_A04	0.77
Gb209_A11	Ga062_A04	0.8
Gb210_A11	Ga059_A04	0.74
Gb210_A11	Ga062_A04	0.74
Gb213_A11	Ga059_A04	0.73
Gb213_A11	Ga062_A04	0.73
Gb214_A11	Ga061_A04	0.87
Gb214_A11	Ga062_A04	0.84
Gb215_A11	Ga059_A04	0.74
Gb215_A11	Ga062_A04	0.76
Gb217_A11	Ga059_A04	0.73
Gb217_A11	Ga062_A04	0.77
Gb218_A11	Ga062_A04	0.97
Gb218_A11	Ga059_A04	0.78
Gb219_A12	Ga082_A06	0.95
Gb220_A12	Ga082_A06	1
Gb221_A12	Ga082_A06	1
Gb222_A12	Ga092_A06	0.96
Gb223_A12	Ga092_A06	0.98
Gb224_A12	Ga091_A06	0.99
Gb225_A12	Ga091_A06	0.99
Gb226_A12	Ga087_A06	0.94
Gb227_A12	Ga087_A06	0.99
Gb228_A12	Ga087_A06	0.99
Gb229_A12	Ga086_A06	0.99
Gb230_A12	Ga085_A06	0.99
Gb231_A12	Ga084_A06	1
Gb232_A12	Ga084_A06	0.99
Gb233_A13	Ga163_A09	0.88
Gb235_A13	Ga154_A08	1
Gb235_A13	Ga241_A13	0.71
Gb235_A13	Ga243_A13	0.7
Gb236_A13	Ga240_A13	0.71
Gb236_A13	Ga241_A13	0.7
Gb236_A13	Ga242_A13	0.71
Gb236_A13	Ga243_A13	0.71
Gb238_A13	Ga240_A13	0.82
Gb238_A13	Ga241_A13	0.82
Gb238_A13	Ga242_A13	0.83
Gb238_A13	Ga243_A13	0.82
Gb239_A13	Ga240_A13	0.82
Gb239_A13	Ga241_A13	0.82
Gb239_A13	Ga242_A13	0.83
Gb239_A13	Ga243_A13	0.82
Gb241_D01	Ga122_A07	0.93
Gb242_D01	Ga123_A07	0.94
Gb242_D01	Ga120_A07	0.74
Gb245_D01	Ga121_A07	0.87
Gb247_D01	Ga121_A07	0.88
Gb248_D01	Ga121_A07	0.87
Gb249_D01	Ga134_A07	0.99
Gb250_D01	Ga124_A07	0.98
Gb250_D01	Ga176_A10	0.82
Gb251_D01	Ga124_A07	0.98
Gb251_D01	Ga176_A10	0.82
Gb253_D02	Ga075_A05	0.89
Gb254_D02	Ga076_A05	0.92
Gb254_D02	Ga077_A05	0.92
Gb255_D02	Ga076_A05	0.95
Gb255_D02	Ga077_A05	0.95
Gb256_D02	Ga075_A05	0.85
Gb257_D02	Ga169_A09	0.96
Gb258_D02	Ga081_A05	0.95
Gb260_D03	Ga008_A02	0.95
Gb264_D05	Ga152_A08	0.96
Gb264_D05	Ga153_A08	0.71
Gb265_D05	Ga152_A08	0.82
Gb265_D05	Ga153_A08	0.88
Gb266_D05	Ga153_A08	0.97
Gb266_D05	Ga152_A08	0.71
Gb267_D05	Ga150_A08	0.97
Gb268_D05	Ga177_A10	0.89
Gb269_D05	Ga124_A07	0.81
Gb269_D05	Ga176_A10	0.88
Gb270_D05	Ga176_A10	0.81
Gb270_D05	Ga124_A07	0.78
Gb271_D05	Ga215_A10	0.95
Gb272_D05	Ga203_A10	0.95
Gb273_D05	Ga088_A06	0.92
Gb273_D05	Ga200_A10	0.8
Gb273_D05	Ga216_A10	0.81
Gb273_D05	Ga217_A10	0.81
Gb273_D05	Ga201_A10	0.77
Gb273_D05	Ga223_A10	0.7
Gb274_D05	Ga223_A10	0.81
Gb274_D05	Ga200_A10	0.73
Gb274_D05	Ga201_A10	0.76
Gb274_D05	Ga216_A10	0.73
Gb274_D05	Ga217_A10	0.76
Gb275_D05	Ga201_A10	0.73
Gb275_D05	Ga217_A10	0.74
Gb275_D05	Ga223_A10	0.79
Gb276_D05	Ga201_A10	0.7
Gb276_D05	Ga217_A10	0.71
Gb276_D05	Ga223_A10	0.76
Gb277_D05	Ga217_A10	0.82
Gb277_D05	Ga223_A10	0.82
Gb277_D05	Ga200_A10	0.79
Gb277_D05	Ga201_A10	0.8
Gb277_D05	Ga216_A10	0.78
Gb279_D05	Ga223_A10	0.82
Gb279_D05	Ga200_A10	0.72
Gb279_D05	Ga201_A10	0.76
Gb279_D05	Ga216_A10	0.71
Gb279_D05	Ga217_A10	0.75
Gb280_D05	Ga200_A10	0.81
Gb280_D05	Ga217_A10	0.83
Gb280_D05	Ga223_A10	0.86
Gb280_D05	Ga203_A10	0.7
Gb281_D05	Ga135_A08	0.74
Gb281_D05	Ga136_A08	0.75
Gb281_D05	Ga179_A10	0.76
Gb282_D05	Ga173_A10	0.88
Gb282_D05	Ga205_A10	0.74
Gb282_D05	Ga207_A10	0.72
Gb283_D05	Ga173_A10	0.88
Gb283_D05	Ga207_A10	0.73
Gb285_D05	Ga198_A10	0.73
Gb285_D05	Ga206_A10	0.7
Gb285_D05	Ga210_A10	0.73
Gb285_D05	Ga211_A10	0.76
Gb285_D05	Ga212_A10	0.78
Gb286_D05	Ga197_A10	0.75
Gb286_D05	Ga198_A10	0.73
Gb286_D05	Ga206_A10	0.72
Gb286_D05	Ga208_A10	0.78
Gb286_D05	Ga210_A10	0.78
Gb286_D05	Ga211_A10	0.78
Gb286_D05	Ga214_A10	0.78
Gb287_D05	Ga205_A10	0.84
Gb287_D05	Ga213_A10	0.8
Gb288_D05	Ga004_A01	0.72
Gb288_D05	Ga005_A01	0.73
Gb288_D05	Ga006_A01	0.74
Gb288_D05	Ga108_A07	0.73
Gb288_D05	Ga220_A10	0.73
Gb288_D05	Ga222_A10	0.73
Gb288_D05	Ga234_A12	0.76
Gb292_D05	Ga004_A01	0.86
Gb292_D05	Ga005_A01	0.86
Gb292_D05	Ga006_A01	0.84
Gb292_D05	Ga108_A07	0.89
Gb292_D05	Ga219_A10	0.82
Gb292_D05	Ga220_A10	0.81
Gb292_D05	Ga222_A10	0.89
Gb292_D05	Ga001_A01	0.75
Gb293_D05	Ga197_A10	0.8
Gb293_D05	Ga205_A10	0.86
Gb293_D05	Ga207_A10	0.85
Gb293_D05	Ga210_A10	0.85
Gb293_D05	Ga211_A10	0.82
Gb293_D05	Ga213_A10	0.81
Gb293_D05	Ga206_A10	0.79
Gb293_D05	Ga214_A10	0.79
Gb293_D05	Ga198_A10	0.79
Gb293_D05	Ga208_A10	0.71
Gb293_D05	Ga212_A10	0.8
Gb294_D05	Ga197_A10	0.77
Gb294_D05	Ga198_A10	0.73
Gb294_D05	Ga205_A10	0.75
Gb294_D05	Ga206_A10	0.72
Gb294_D05	Ga207_A10	0.78
Gb294_D05	Ga210_A10	0.76
Gb294_D05	Ga211_A10	0.72
Gb294_D05	Ga212_A10	0.77
Gb294_D05	Ga213_A10	0.74
Gb294_D05	Ga214_A10	0.75
Gb295_D05	Ga004_A01	0.81
Gb295_D05	Ga005_A01	0.84
Gb295_D05	Ga006_A01	0.84
Gb295_D05	Ga108_A07	0.85
Gb295_D05	Ga222_A10	0.84
Gb295_D05	Ga001_A01	0.75
Gb295_D05	Ga219_A10	0.78
Gb295_D05	Ga220_A10	0.78
Gb296_D05	Ga004_A01	0.8
Gb296_D05	Ga005_A01	0.8
Gb296_D05	Ga006_A01	0.8
Gb296_D05	Ga108_A07	0.8
Gb296_D05	Ga001_A01	0.79
Gb296_D05	Ga219_A10	0.79
Gb296_D05	Ga220_A10	0.77
Gb296_D05	Ga222_A10	0.8
Gb296_D05	Ga234_A12	0.76
Gb297_D05	Ga240_A13	0.81
Gb297_D05	Ga241_A13	0.79
Gb297_D05	Ga242_A13	0.76
Gb297_D05	Ga243_A13	0.76
Gb298_D05	Ga227_A11	0.94
Gb299_D05	Ga135_A08	0.81
Gb299_D05	Ga136_A08	0.81
Gb299_D05	Ga179_A10	0.88
Gb300_D05	Ga181_A10	0.85
Gb301_D05	Ga181_A10	0.88
Gb302_D06	Ga130_A07	0.86
Gb302_D06	Ga038_A04	0.79
Gb302_D06	Ga131_A07	0.79
Gb302_D06	Ga132_A07	0.7
Gb303_D06	Ga130_A07	0.86
Gb303_D06	Ga038_A04	0.79
Gb303_D06	Ga131_A07	0.79
Gb303_D06	Ga132_A07	0.7
Gb304_D06	Ga130_A07	0.84
Gb304_D06	Ga132_A07	0.82
Gb304_D06	Ga131_A07	0.78
Gb305_D06	Ga130_A07	0.84
Gb305_D06	Ga132_A07	0.82
Gb305_D06	Ga131_A07	0.78
Gb308_D06	Ga138_A08	0.82
Gb308_D06	Ga140_A08	0.83
Gb308_D06	Ga142_A08	0.82
Gb308_D06	Ga147_A08	0.75
Gb308_D06	Ga139_A08	0.79
Gb308_D06	Ga141_A08	0.75
Gb308_D06	Ga144_A08	0.73
Gb308_D06	Ga148_A08	0.7
Gb308_D06	Ga231_A12	0.75
Gb309_D06	Ga138_A08	0.8
Gb309_D06	Ga139_A08	0.9
Gb309_D06	Ga140_A08	0.8
Gb309_D06	Ga141_A08	0.87
Gb309_D06	Ga143_A08	0.84
Gb309_D06	Ga142_A08	0.79
Gb309_D06	Ga144_A08	0.77
Gb309_D06	Ga146_A08	0.72
Gb309_D06	Ga147_A08	0.77
Gb309_D06	Ga148_A08	0.78
Gb309_D06	Ga230_A12	0.78
Gb309_D06	Ga231_A12	0.77
Gb310_D06	Ga144_A08	0.87
Gb310_D06	Ga138_A08	0.74
Gb310_D06	Ga146_A08	0.72
Gb310_D06	Ga147_A08	0.77
Gb310_D06	Ga139_A08	0.73
Gb310_D06	Ga140_A08	0.73
Gb310_D06	Ga141_A08	0.72
Gb310_D06	Ga148_A08	0.76
Gb310_D06	Ga230_A12	0.79
Gb310_D06	Ga231_A12	0.76
Gb311_D06	Ga144_A08	0.82
Gb311_D06	Ga148_A08	0.82
Gb311_D06	Ga230_A12	0.83
Gb311_D06	Ga138_A08	0.75
Gb311_D06	Ga142_A08	0.74
Gb311_D06	Ga147_A08	0.72
Gb311_D06	Ga139_A08	0.76
Gb311_D06	Ga140_A08	0.78
Gb311_D06	Ga141_A08	0.76
Gb311_D06	Ga231_A12	0.73
Gb312_D06	Ga146_A08	0.83
Gb312_D06	Ga147_A08	0.74
Gb312_D06	Ga230_A12	0.71
Gb312_D06	Ga231_A12	0.72
Gb314_D06	Ga140_A08	0.72
Gb314_D06	Ga144_A08	0.71
Gb314_D06	Ga146_A08	0.73
Gb314_D06	Ga147_A08	0.72
Gb314_D06	Ga148_A08	0.79
Gb314_D06	Ga230_A12	0.78
Gb314_D06	Ga231_A12	0.71
Gb315_D06	Ga141_A08	0.71
Gb315_D06	Ga144_A08	0.77
Gb315_D06	Ga147_A08	0.76
Gb315_D06	Ga148_A08	0.79
Gb315_D06	Ga230_A12	0.79
Gb315_D06	Ga231_A12	0.76
Gb316_D06	Ga144_A08	0.81
Gb316_D06	Ga230_A12	0.91
Gb316_D06	Ga138_A08	0.75
Gb316_D06	Ga142_A08	0.73
Gb316_D06	Ga146_A08	0.74
Gb316_D06	Ga147_A08	0.78
Gb316_D06	Ga139_A08	0.76
Gb316_D06	Ga140_A08	0.76
Gb316_D06	Ga141_A08	0.73
Gb316_D06	Ga148_A08	0.78
Gb316_D06	Ga231_A12	0.78
Gb317_D06	Ga142_A08	0.7
Gb317_D06	Ga146_A08	0.78
Gb317_D06	Ga147_A08	0.77
Gb317_D06	Ga139_A08	0.73
Gb317_D06	Ga140_A08	0.73
Gb317_D06	Ga141_A08	0.74
Gb317_D06	Ga144_A08	0.78
Gb317_D06	Ga148_A08	0.74
Gb317_D06	Ga230_A12	0.77
Gb317_D06	Ga231_A12	0.78
Gb318_D06	Ga230_A12	0.85
Gb318_D06	Ga138_A08	0.74
Gb318_D06	Ga139_A08	0.75
Gb318_D06	Ga140_A08	0.76
Gb318_D06	Ga141_A08	0.76
Gb318_D06	Ga142_A08	0.74
Gb318_D06	Ga143_A08	0.71
Gb318_D06	Ga144_A08	0.8
Gb318_D06	Ga146_A08	0.75
Gb318_D06	Ga147_A08	0.79
Gb318_D06	Ga148_A08	0.79
Gb318_D06	Ga231_A12	0.76
Gb320_D07	Ga003_A01	0.98
Gb322_D08	Ga014_A03	0.96
Gb324_D08	Ga015_A03	0.92
Gb326_D08	Ga074_A05	0.97
Gb327_D08	Ga074_A05	0.97
Gb328_D09	Ga013_A02	0.95
Gb328_D09	Ga226_A11	0.95
Gb331_D09	Ga224_A11	0.93
Gb332_D10	Ga155_A09	0.88
Gb333_D10	Ga155_A09	0.82
Gb335_D10	Ga170_A09	0.96
Gb335_D10	Ga171_A09	0.95
Gb337_D10	Ga172_A09	0.9
Gb338_D10	Ga001_A01	0.97
Gb338_D10	Ga004_A01	0.78
Gb338_D10	Ga005_A01	0.79
Gb338_D10	Ga006_A01	0.79
Gb338_D10	Ga108_A07	0.79
Gb338_D10	Ga219_A10	0.76
Gb338_D10	Ga220_A10	0.75
Gb338_D10	Ga222_A10	0.77
Gb339_D10	Ga157_A09	0.71
Gb340_D10	Ga002_A01	0.75
Gb340_D10	Ga156_A09	0.71
Gb341_D10	Ga002_A01	0.87
Gb341_D10	Ga156_A09	0.89
Gb341_D10	Ga069_A04	0.8
Gb342_D10	Ga245_A13	0.9
Gb342_D10	Ga244_A13	0.77
Gb342_D10	Ga246_A13	0.71
Gb343_D10	Ga245_A13	0.86
Gb343_D10	Ga244_A13	0.72
Gb345_D10	Ga246_A13	0.71
Gb346_D10	Ga041_A04	0.88
Gb346_D10	Ga103_A07	0.79
Gb348_D10	Ga041_A04	0.72
Gb349_D10	Ga009_A02	0.79
Gb349_D10	Ga010_A02	0.74
Gb350_D11	Ga083_A06	0.83
Gb351_D11	Ga046_A04	0.76
Gb351_D11	Ga049_A04	0.74
Gb352_D11	Ga030_A04	0.98
Gb353_D11	Ga030_A04	0.98
Gb354_D11	Ga038_A04	0.86
Gb354_D11	Ga130_A07	0.78
Gb354_D11	Ga131_A07	0.78
Gb354_D11	Ga132_A07	0.74
Gb355_D11	Ga130_A07	0.76
Gb355_D11	Ga131_A07	0.76
Gb355_D11	Ga132_A07	0.74
Gb358_D11	Ga023_A04	0.79
Gb361_D11	Ga063_A04	0.95
Gb362_D11	Ga050_A04	0.8
Gb362_D11	Ga051_A04	0.76
Gb363_D11	Ga110_A07	0.93
Gb364_D11	Ga111_A07	0.94
Gb365_D11	Ga111_A07	0.94
Gb366_D11	Ga059_A04	0.75
Gb366_D11	Ga061_A04	0.76
Gb366_D11	Ga062_A04	0.76
Gb367_D11	Ga059_A04	0.75
Gb367_D11	Ga061_A04	0.76
Gb367_D11	Ga062_A04	0.76
Gb368_D11	Ga059_A04	0.75
Gb368_D11	Ga061_A04	0.76
Gb368_D11	Ga062_A04	0.76
Gb369_D11	Ga059_A04	0.75
Gb369_D11	Ga061_A04	0.76
Gb369_D11	Ga062_A04	0.76
Gb370_D11	Ga044_A04	0.83
Gb370_D11	Ga051_A04	0.78
Gb371_D11	Ga044_A04	0.88
Gb371_D11	Ga051_A04	0.78
Gb372_D11	Ga044_A04	0.87
Gb372_D11	Ga050_A04	0.79
Gb372_D11	Ga051_A04	0.79
Gb373_D11	Ga044_A04	0.85
Gb373_D11	Ga050_A04	0.79
Gb373_D11	Ga051_A04	0.79
Gb373_D11	Ga090_A06	0.74
Gb374_D11	Ga045_A04	0.9
Gb374_D11	Ga029_A04	0.76
Gb376_D11	Ga062_A04	0.81
Gb376_D11	Ga059_A04	0.74
Gb377_D11	Ga062_A04	0.85
Gb377_D11	Ga059_A04	0.77
Gb378_D11	Ga059_A04	0.76
Gb378_D11	Ga061_A04	0.74
Gb378_D11	Ga062_A04	0.73
Gb379_D11	Ga062_A04	0.82
Gb379_D11	Ga059_A04	0.75
Gb380_D12	Ga082_A06	0.98
Gb381_D12	Ga082_A06	0.98
Gb382_D12	Ga092_A06	0.95
Gb383_D12	Ga092_A06	0.88
Gb384_D12	Ga091_A06	0.98
Gb385_D12	Ga087_A06	0.9
Gb386_D12	Ga086_A06	0.99
Gb387_D12	Ga086_A06	0.98
Gb388_D12	Ga086_A06	0.99
Gb389_D12	Ga084_A06	0.99
Gb390_D12	Ga084_A06	0.99
Gb391_D12	Ga084_A06	0.95
Gb392_D12	Ga029_A04	0.79
Gb392_D12	Ga045_A04	0.75
Gb393_D13	Ga154_A08	0.84
Gb393_D13	Ga163_A09	0.93
Gb393_D13	Ga164_A09	0.84
Gb395_D13	Ga240_A13	0.82
Gb395_D13	Ga241_A13	0.84
Gb395_D13	Ga242_A13	0.81
Gb395_D13	Ga243_A13	0.83
Gb396_sC30395458	Ga140_A08	0.82
Gb396_sC30395458	Ga138_A08	0.77
Gb396_sC30395458	Ga142_A08	0.79
Gb396_sC30395458	Ga146_A08	0.71
Gb396_sC30395458	Ga147_A08	0.77
Gb396_sC30395458	Ga139_A08	0.77
Gb396_sC30395458	Ga141_A08	0.78
Gb396_sC30395458	Ga144_A08	0.76
Gb396_sC30395458	Ga231_A12	0.76
Gb396_sC30395458	Ga148_A08	0.7
Gb397_scaffold1004	Ga135_A08	0.83
Gb397_scaffold1004	Ga136_A08	0.82
Gb397_scaffold1004	Ga179_A10	0.83
Gb397_scaffold1004	Ga029_A04	0.71
Gb398_scaffold10391	Ga044_A04	0.72
Gb398_scaffold10391	Ga050_A04	0.75
Gb398_scaffold10391	Ga051_A04	0.77
Gb399_scaffold10391	Ga050_A04	0.8
Gb399_scaffold10391	Ga051_A04	0.75
Gb400_scaffold10542_D11	Ga238_A12	0.96
Gb401_scaffold10542_D11	Ga238_A12	0.97
Gb402_scaffold10542_D11	Ga238_A12	0.97
Gb403_scaffold10709	Ga029_A04	0.8
Gb403_scaffold10709	Ga045_A04	0.76
Gb403_scaffold10709	Ga180_A10	0.75
Gb404_scaffold10709	Ga029_A04	0.79
Gb404_scaffold10709	Ga045_A04	0.76
Gb404_scaffold10709	Ga180_A10	0.76
Gb405_scaffold10709	Ga029_A04	0.89
Gb405_scaffold10709	Ga135_A08	0.82
Gb405_scaffold10709	Ga136_A08	0.82
Gb405_scaffold10709	Ga179_A10	0.82
Gb405_scaffold10709	Ga180_A10	0.83
Gb405_scaffold10709	Ga045_A04	0.8
Gb406_scaffold10771	Ga004_A01	0.81
Gb406_scaffold10771	Ga005_A01	0.82
Gb406_scaffold10771	Ga006_A01	0.81
Gb406_scaffold10771	Ga108_A07	0.84
Gb406_scaffold10771	Ga219_A10	0.82
Gb406_scaffold10771	Ga220_A10	0.81
Gb406_scaffold10771	Ga222_A10	0.83
Gb406_scaffold10771	Ga234_A12	0.83
Gb406_scaffold10771	Ga001_A01	0.75
Gb407_scaffold10771	Ga005_A01	0.84
Gb407_scaffold10771	Ga006_A01	0.84
Gb407_scaffold10771	Ga108_A07	0.84
Gb407_scaffold10771	Ga220_A10	0.81
Gb407_scaffold10771	Ga222_A10	0.83
Gb407_scaffold10771	Ga001_A01	0.72
Gb407_scaffold10771	Ga004_A01	0.79
Gb407_scaffold10771	Ga219_A10	0.78
Gb408_scaffold10784	Ga010_A02	0.72
Gb408_scaffold10784	Ga167_A09	0.78
Gb408_scaffold10784	Ga168_A09	0.75
Gb408_scaffold10784	Ga239_A13	0.76
Gb409_scaffold10972	Ga176_A10	0.92
Gb409_scaffold10972	Ga124_A07	0.76
Gb410_scaffold10972	Ga124_A07	0.82
Gb410_scaffold10972	Ga176_A10	1
Gb411_scaffold10972	Ga124_A07	0.82
Gb411_scaffold10972	Ga176_A10	1
Gb412_scaffold10972	Ga124_A07	0.8
Gb412_scaffold10972	Ga176_A10	0.97
Gb414_scaffold11045	Ga198_A10	0.81
Gb414_scaffold11045	Ga207_A10	0.83
Gb414_scaffold11045	Ga210_A10	0.81
Gb414_scaffold11045	Ga211_A10	0.83
Gb414_scaffold11045	Ga197_A10	0.79
Gb414_scaffold11045	Ga206_A10	0.79
Gb414_scaffold11045	Ga212_A10	0.77
Gb415_scaffold11162	Ga004_A01	0.87
Gb415_scaffold11162	Ga005_A01	0.86
Gb415_scaffold11162	Ga006_A01	0.82
Gb415_scaffold11162	Ga108_A07	0.87
Gb415_scaffold11162	Ga220_A10	0.83
Gb415_scaffold11162	Ga222_A10	0.83
Gb415_scaffold11162	Ga234_A12	0.87
Gb415_scaffold11162	Ga001_A01	0.71
Gb415_scaffold11162	Ga219_A10	0.79
Gb416_scaffold11216	Ga149_A08	0.94
Gb416_scaffold11216	Ga100_A07	0.71
Gb416_scaffold11216	Ga101_A07	0.71
Gb416_scaffold11216	Ga102_A07	0.71
Gb417_scaffold11216	Ga149_A08	0.94
Gb417_scaffold11216	Ga100_A07	0.71
Gb417_scaffold11216	Ga101_A07	0.71
Gb417_scaffold11216	Ga102_A07	0.71
Gb418_scaffold11510	Ga161_A09	0.99
Gb419_scaffold11510	Ga161_A09	0.99
Gb420_scaffold11591_D11	Ga046_A04	0.74
Gb421_scaffold11591_D11	Ga046_A04	0.74
Gb421_scaffold11591_D11	Ga049_A04	0.74
Gb422_scaffold11591_D11	Ga046_A04	0.74
Gb422_scaffold11591_D11	Ga047_A04	0.71
Gb422_scaffold11591_D11	Ga049_A04	0.77
Gb424_scaffold11591_D11	Ga046_A04	0.75
Gb425_scaffold11908	Ga245_A13	0.9
Gb425_scaffold11908	Ga244_A13	0.79
Gb426_scaffold11908	Ga245_A13	0.91
Gb426_scaffold11908	Ga244_A13	0.78
Gb427_scaffold11963	Ga001_A01	0.95
Gb427_scaffold11963	Ga004_A01	0.74
Gb427_scaffold11963	Ga005_A01	0.75
Gb427_scaffold11963	Ga006_A01	0.75
Gb427_scaffold11963	Ga108_A07	0.76
Gb427_scaffold11963	Ga219_A10	0.74
Gb427_scaffold11963	Ga220_A10	0.73
Gb427_scaffold11963	Ga222_A10	0.76
Gb427_scaffold11963	Ga234_A12	0.73
Gb428_scaffold11963	Ga001_A01	0.89
Gb428_scaffold11963	Ga004_A01	0.71
Gb428_scaffold11963	Ga005_A01	0.72
Gb428_scaffold11963	Ga006_A01	0.71
Gb428_scaffold11963	Ga108_A07	0.72
Gb428_scaffold11963	Ga222_A10	0.71
Gb428_scaffold11963	Ga234_A12	0.75
Gb431_scaffold12129_A11	Ga059_A04	0.74
Gb431_scaffold12129_A11	Ga062_A04	0.78
Gb432_scaffold12263	Ga083_A06	0.86
Gb433_scaffold1259	Ga197_A10	0.81
Gb433_scaffold1259	Ga211_A10	0.81
Gb433_scaffold1259	Ga198_A10	0.79
Gb433_scaffold1259	Ga206_A10	0.79
Gb433_scaffold1259	Ga207_A10	0.79
Gb433_scaffold1259	Ga210_A10	0.79
Gb433_scaffold1259	Ga214_A10	0.77
Gb435_scaffold12901_A11	Ga050_A04	0.76
Gb435_scaffold12901_A11	Ga051_A04	0.77
Gb436_scaffold12901_A11	Ga050_A04	0.86
Gb436_scaffold12901_A11	Ga051_A04	0.87
Gb436_scaffold12901_A11	Ga044_A04	0.77
Gb437_scaffold13191_D11	Ga050_A04	0.81
Gb437_scaffold13191_D11	Ga051_A04	0.79
Gb438_scaffold13191_D11	Ga050_A04	0.74
Gb438_scaffold13191_D11	Ga051_A04	0.74
Gb439_scaffold13191_D11	Ga050_A04	0.74
Gb439_scaffold13191_D11	Ga051_A04	0.74
Gb440_scaffold13202	Ga117_A07	0.97
Gb440_scaffold13202	Ga105_A07	0.74
Gb440_scaffold13202	Ga106_A07	0.7
Gb441_scaffold13255	Ga167_A09	0.8
Gb441_scaffold13255	Ga168_A09	0.84
Gb442_scaffold13302	Ga094_A06	0.84
Gb443_scaffold13358	Ga074_A05	0.98
Gb444_scaffold13394_A06	Ga104_A07	0.71
Gb446_scaffold13560	Ga205_A10	0.86
Gb446_scaffold13560	Ga207_A10	0.82
Gb446_scaffold13560	Ga214_A10	0.82
Gb446_scaffold13560	Ga197_A10	0.79
Gb446_scaffold13560	Ga206_A10	0.74
Gb446_scaffold13560	Ga213_A10	0.76
Gb446_scaffold13560	Ga198_A10	0.76
Gb446_scaffold13560	Ga210_A10	0.76
Gb446_scaffold13560	Ga211_A10	0.71
Gb446_scaffold13560	Ga212_A10	0.77
Gb447_scaffold13642_D06	Ga225_A11	0.96
Gb449_scaffold13669	Ga104_A07	0.74
Gb450_scaffold13669	Ga104_A07	0.75
Gb451_scaffold13669	Ga104_A07	0.76
Gb452_scaffold13717	Ga059_A04	0.71
Gb452_scaffold13717	Ga061_A04	0.73
Gb452_scaffold13717	Ga062_A04	0.74
Gb453_scaffold13717	Ga061_A04	0.88
Gb453_scaffold13717	Ga059_A04	0.76
Gb453_scaffold13717	Ga062_A04	0.79
Gb454_scaffold13717	Ga061_A04	0.86
Gb454_scaffold13717	Ga059_A04	0.77
Gb454_scaffold13717	Ga062_A04	0.78
Gb455_scaffold13722	Ga025_A04	0.85
Gb455_scaffold13722	Ga027_A04	0.9
Gb455_scaffold13722	Ga033_A04	0.71
Gb457_scaffold13814_A11	Ga062_A04	0.8
Gb457_scaffold13814_A11	Ga059_A04	0.8
Gb459_scaffold13933	Ga025_A04	0.73
Gb459_scaffold13933	Ga026_A04	0.79
Gb459_scaffold13933	Ga027_A04	0.73
Gb459_scaffold13933	Ga033_A04	0.75
Gb460_scaffold13933	Ga026_A04	0.82
Gb460_scaffold13933	Ga025_A04	0.76
Gb460_scaffold13933	Ga027_A04	0.75
Gb460_scaffold13933	Ga033_A04	0.76
Gb461_scaffold14037	Ga233_A12	0.79
Gb463_scaffold14037	Ga233_A12	0.8
Gb465_scaffold14466	Ga009_A02	0.87
Gb465_scaffold14466	Ga010_A02	0.85
Gb465_scaffold14466	Ga011_A02	0.98
Gb465_scaffold14466	Ga012_A02	0.86
Gb465_scaffold14466	Ga239_A13	0.81
Gb465_scaffold14466	Ga167_A09	0.8
Gb465_scaffold14466	Ga168_A09	0.79
Gb466_scaffold14466	Ga009_A02	0.88
Gb466_scaffold14466	Ga010_A02	0.86
Gb466_scaffold14466	Ga012_A02	0.72
Gb466_scaffold14466	Ga167_A09	0.7
Gb467_scaffold14466	Ga009_A02	0.86
Gb467_scaffold14466	Ga010_A02	0.86
Gb467_scaffold14466	Ga012_A02	0.71
Gb468_scaffold14851_D10	Ga157_A09	0.86
Gb468_scaffold14851_D10	Ga158_A09	0.77
Gb469_scaffold15653	Ga044_A04	0.83
Gb469_scaffold15653	Ga050_A04	0.75
Gb469_scaffold15653	Ga051_A04	0.77
Gb470_scaffold15760	Ga052_A04	0.99
Gb471_scaffold15848_D11	Ga050_A04	0.83
Gb471_scaffold15848_D11	Ga051_A04	0.85
Gb471_scaffold15848_D11	Ga044_A04	0.79
Gb472_scaffold15848_D11	Ga050_A04	0.89
Gb472_scaffold15848_D11	Ga051_A04	0.88
Gb472_scaffold15848_D11	Ga044_A04	0.8
Gb472_scaffold15848_D11	Ga090_A06	0.77
Gb473_scaffold15848_D11	Ga044_A04	0.78
Gb474_scaffold16470_D11	Ga044_A04	0.73
Gb474_scaffold16470_D11	Ga051_A04	0.79
Gb475_scaffold16728_A04	Ga136_A08	0.81
Gb475_scaffold16728_A04	Ga135_A08	0.78
Gb475_scaffold16728_A04	Ga179_A10	0.8
Gb475_scaffold16728_A04	Ga180_A10	0.77
Gb476_scaffold16799	Ga104_A07	0.8
Gb478_scaffold16907	Ga182_A10	0.79
Gb478_scaffold16907	Ga185_A10	0.75
Gb478_scaffold16907	Ga188_A10	0.73
Gb478_scaffold16907	Ga191_A10	0.73
Gb478_scaffold16907	Ga195_A10	0.75
Gb479_scaffold16950	Ga113_A07	0.77
Gb479_scaffold16950	Ga115_A07	0.76
Gb480_scaffold16950	Ga113_A07	0.82
Gb480_scaffold16950	Ga112_A07	0.77
Gb480_scaffold16950	Ga115_A07	0.76
Gb481_scaffold1703	Ga025_A04	0.8
Gb483_scaffold17177_A05	Ga152_A08	0.99
Gb483_scaffold17177_A05	Ga153_A08	0.72
Gb484_scaffold17177_A05	Ga153_A08	0.97
Gb486_scaffold17883	Ga025_A04	0.8
Gb486_scaffold17883	Ga033_A04	0.72
Gb487_scaffold17957	Ga052_A04	0.98
Gb488_scaffold18020_D11	Ga050_A04	0.83
Gb488_scaffold18020_D11	Ga051_A04	0.82
Gb488_scaffold18020_D11	Ga044_A04	0.74
Gb489_scaffold18209	Ga050_A04	0.88
Gb489_scaffold18209	Ga051_A04	0.89
Gb489_scaffold18209	Ga044_A04	0.78
Gb490_scaffold18209	Ga050_A04	0.88
Gb490_scaffold18209	Ga051_A04	0.89
Gb490_scaffold18209	Ga044_A04	0.78
Gb491_scaffold18209	Ga050_A04	0.84
Gb491_scaffold18209	Ga044_A04	0.74
Gb491_scaffold18209	Ga051_A04	0.8
Gb491_scaffold18209	Ga090_A06	0.76
Gb492_scaffold18455_A10	Ga157_A09	0.87
Gb492_scaffold18455_A10	Ga158_A09	0.82
Gb493_scaffold18486	Ga197_A10	0.81
Gb493_scaffold18486	Ga198_A10	0.82
Gb493_scaffold18486	Ga205_A10	0.88
Gb493_scaffold18486	Ga206_A10	0.82
Gb493_scaffold18486	Ga207_A10	0.84
Gb493_scaffold18486	Ga210_A10	0.85
Gb493_scaffold18486	Ga211_A10	0.84
Gb493_scaffold18486	Ga213_A10	0.76
Gb493_scaffold18486	Ga214_A10	0.76
Gb494_scaffold18574	Ga244_A13	0.98
Gb494_scaffold18574	Ga245_A13	0.78
Gb495_scaffold18574	Ga244_A13	0.98
Gb495_scaffold18574	Ga245_A13	0.78
Gb496_scaffold18886	Ga081_A05	0.98
Gb497_scaffold18917	Ga220_A10	0.83
Gb497_scaffold18917	Ga001_A01	0.73
Gb497_scaffold18917	Ga004_A01	0.77
Gb497_scaffold18917	Ga005_A01	0.77
Gb497_scaffold18917	Ga006_A01	0.74
Gb497_scaffold18917	Ga108_A07	0.78
Gb497_scaffold18917	Ga222_A10	0.79
Gb497_scaffold18917	Ga219_A10	0.74
Gb498_scaffold18917	Ga004_A01	0.81
Gb498_scaffold18917	Ga108_A07	0.8
Gb498_scaffold18917	Ga234_A12	0.86
Gb498_scaffold18917	Ga005_A01	0.8
Gb498_scaffold18917	Ga006_A01	0.78
Gb498_scaffold18917	Ga222_A10	0.78
Gb498_scaffold18917	Ga220_A10	0.79
Gb499_scaffold18917	Ga005_A01	0.82
Gb499_scaffold18917	Ga108_A07	0.82
Gb499_scaffold18917	Ga220_A10	0.81
Gb499_scaffold18917	Ga222_A10	0.83
Gb499_scaffold18917	Ga234_A12	0.86
Gb499_scaffold18917	Ga001_A01	0.71
Gb499_scaffold18917	Ga004_A01	0.79
Gb499_scaffold18917	Ga006_A01	0.79
Gb499_scaffold18917	Ga219_A10	0.78
Gb500_scaffold19238	Ga044_A04	0.82
Gb500_scaffold19238	Ga051_A04	0.78
Gb501_scaffold19472	Ga127_A07	0.84
Gb501_scaffold19472	Ga129_A07	0.85
Gb501_scaffold19472	Ga126_A07	0.72
Gb501_scaffold19472	Ga235_A12	0.7
Gb501_scaffold19472	Ga236_A12	0.7
Gb503_scaffold19745_D11	Ga050_A04	0.82
Gb503_scaffold19745_D11	Ga044_A04	0.78
Gb503_scaffold19745_D11	Ga051_A04	0.8
Gb504_scaffold20037	Ga123_A07	0.97
Gb504_scaffold20037	Ga120_A07	0.75
Gb505_scaffold20103	Ga113_A07	0.82
Gb505_scaffold20103	Ga115_A07	0.82
Gb506_scaffold20820	Ga040_A04	0.71
Gb507_scaffold21284	Ga005_A01	0.8
Gb507_scaffold21284	Ga108_A07	0.81
Gb507_scaffold21284	Ga222_A10	0.81
Gb507_scaffold21284	Ga001_A01	0.74
Gb507_scaffold21284	Ga004_A01	0.79
Gb507_scaffold21284	Ga006_A01	0.8
Gb507_scaffold21284	Ga219_A10	0.79
Gb507_scaffold21284	Ga220_A10	0.77
Gb508_scaffold21284	Ga001_A01	0.74
Gb508_scaffold21284	Ga004_A01	0.78
Gb508_scaffold21284	Ga005_A01	0.79
Gb508_scaffold21284	Ga006_A01	0.79
Gb508_scaffold21284	Ga108_A07	0.79
Gb508_scaffold21284	Ga219_A10	0.78
Gb508_scaffold21284	Ga220_A10	0.75
Gb508_scaffold21284	Ga222_A10	0.79
Gb509_scaffold21391_A09	Ga224_A11	0.99
Gb510_scaffold21391_A09	Ga224_A11	0.99
Gb514_scaffold22719	Ga059_A04	0.75
Gb514_scaffold22719	Ga061_A04	0.75
Gb514_scaffold22719	Ga062_A04	0.76
Gb515_scaffold22719	Ga061_A04	0.76
Gb515_scaffold22719	Ga062_A04	0.73
Gb517_scaffold24059	Ga182_A10	0.79
Gb517_scaffold24059	Ga184_A10	0.73
Gb517_scaffold24059	Ga185_A10	0.78
Gb517_scaffold24059	Ga186_A10	0.75
Gb517_scaffold24059	Ga188_A10	0.76
Gb517_scaffold24059	Ga191_A10	0.71
Gb517_scaffold24059	Ga195_A10	0.73
Gb517_scaffold24059	Ga196_A10	0.77
Gb518_scaffold2409_D11	Ga047_A04	0.94
Gb527_scaffold2412	Ga029_A04	0.74
Gb527_scaffold2412	Ga045_A04	0.74
Gb531_scaffold2526	Ga044_A04	0.84
Gb531_scaffold2526	Ga050_A04	0.77
Gb531_scaffold2526	Ga051_A04	0.79
Gb532_scaffold2526	Ga044_A04	0.82
Gb532_scaffold2526	Ga050_A04	0.72
Gb532_scaffold2526	Ga051_A04	0.75
Gb533_scaffold2526	Ga044_A04	0.82
Gb533_scaffold2526	Ga051_A04	0.78
Gb534_scaffold25310	Ga124_A07	0.82
Gb534_scaffold25310	Ga176_A10	0.99
Gb535_scaffold25813	Ga182_A10	0.85
Gb535_scaffold25813	Ga109_A07	0.76
Gb535_scaffold25813	Ga183_A10	0.76
Gb535_scaffold25813	Ga184_A10	0.77
Gb535_scaffold25813	Ga185_A10	0.79
Gb535_scaffold25813	Ga186_A10	0.76
Gb535_scaffold25813	Ga187_A10	0.74
Gb535_scaffold25813	Ga190_A10	0.76
Gb535_scaffold25813	Ga191_A10	0.73
Gb535_scaffold25813	Ga193_A10	0.71
Gb535_scaffold25813	Ga194_A10	0.73
Gb535_scaffold25813	Ga195_A10	0.75
Gb535_scaffold25813	Ga196_A10	0.78
Gb536_scaffold26312	Ga168_A09	0.83
Gb536_scaffold26312	Ga009_A02	0.71
Gb536_scaffold26312	Ga167_A09	0.79
Gb537_scaffold26312	Ga168_A09	0.84
Gb537_scaffold26312	Ga009_A02	0.71
Gb537_scaffold26312	Ga167_A09	0.79
Gb538_scaffold27858	Ga001_A01	0.8
Gb538_scaffold27858	Ga004_A01	0.9
Gb538_scaffold27858	Ga005_A01	0.94
Gb538_scaffold27858	Ga006_A01	0.93
Gb538_scaffold27858	Ga108_A07	0.95
Gb538_scaffold27858	Ga219_A10	0.88
Gb538_scaffold27858	Ga220_A10	0.89
Gb538_scaffold27858	Ga222_A10	0.93
Gb538_scaffold27858	Ga234_A12	0.93
Gb539_scaffold27902	Ga025_A04	0.76
Gb539_scaffold27902	Ga026_A04	0.7
Gb539_scaffold27902	Ga033_A04	0.78
Gb540_scaffold28009	Ga050_A04	0.82
Gb540_scaffold28009	Ga044_A04	0.75
Gb540_scaffold28009	Ga051_A04	0.79
Gb541_scaffold29015	Ga004_A01	0.92
Gb541_scaffold29015	Ga005_A01	0.87
Gb541_scaffold29015	Ga006_A01	0.86
Gb541_scaffold29015	Ga108_A07	0.87
Gb541_scaffold29015	Ga219_A10	0.85
Gb541_scaffold29015	Ga222_A10	0.86
Gb541_scaffold29015	Ga001_A01	0.77
Gb541_scaffold29015	Ga220_A10	0.8
Gb542_scaffold29015	Ga004_A01	0.83
Gb542_scaffold29015	Ga005_A01	0.84
Gb542_scaffold29015	Ga006_A01	0.82
Gb542_scaffold29015	Ga108_A07	0.84
Gb542_scaffold29015	Ga219_A10	0.83
Gb542_scaffold29015	Ga220_A10	0.84
Gb542_scaffold29015	Ga222_A10	0.85
Gb542_scaffold29015	Ga234_A12	0.83
Gb542_scaffold29015	Ga001_A01	0.76
Gb543_scaffold29133	Ga061_A04	0.75
Gb544_scaffold29133	Ga059_A04	0.75
Gb544_scaffold29133	Ga061_A04	0.76
Gb544_scaffold29133	Ga062_A04	0.78
Gb545_scaffold29133	Ga059_A04	0.75
Gb545_scaffold29133	Ga061_A04	0.76
Gb545_scaffold29133	Ga062_A04	0.78
Gb546_scaffold29133	Ga059_A04	0.75
Gb546_scaffold29133	Ga061_A04	0.76
Gb546_scaffold29133	Ga062_A04	0.78
Gb547_scaffold29133	Ga059_A04	0.75
Gb547_scaffold29133	Ga061_A04	0.76
Gb547_scaffold29133	Ga062_A04	0.78
Gb548_scaffold29133	Ga059_A04	0.75
Gb548_scaffold29133	Ga061_A04	0.76
Gb548_scaffold29133	Ga062_A04	0.78
Gb551_scaffold2985	Ga169_A09	1
Gb552_scaffold2990	Ga150_A08	0.98
Gb553_scaffold3097	Ga059_A04	0.72
Gb553_scaffold3097	Ga061_A04	0.78
Gb556_scaffold3097	Ga059_A04	0.76
Gb556_scaffold3097	Ga061_A04	0.78
Gb556_scaffold3097	Ga062_A04	0.77
Gb559_scaffold31648	Ga005_A01	0.82
Gb559_scaffold31648	Ga006_A01	0.81
Gb559_scaffold31648	Ga108_A07	0.82
Gb559_scaffold31648	Ga004_A01	0.8
Gb559_scaffold31648	Ga220_A10	0.79
Gb559_scaffold31648	Ga222_A10	0.76
Gb560_scaffold32235_D10	Ga246_A13	0.95
Gb561_scaffold3242	Ga044_A04	0.85
Gb561_scaffold3242	Ga050_A04	0.79
Gb561_scaffold3242	Ga051_A04	0.8
Gb562_scaffold3242	Ga044_A04	0.85
Gb562_scaffold3242	Ga050_A04	0.76
Gb562_scaffold3242	Ga051_A04	0.78
Gb562_scaffold3242	Ga090_A06	0.73
Gb563_scaffold3302	Ga138_A08	0.92
Gb563_scaffold3302	Ga140_A08	0.92
Gb563_scaffold3302	Ga142_A08	0.88
Gb563_scaffold3302	Ga147_A08	0.74
Gb563_scaffold3302	Ga139_A08	0.79
Gb563_scaffold3302	Ga141_A08	0.75
Gb563_scaffold3302	Ga144_A08	0.75
Gb563_scaffold3302	Ga230_A12	0.71
Gb563_scaffold3302	Ga231_A12	0.75
Gb563_scaffold3302	Ga148_A08	0.72
Gb564_scaffold3302	Ga139_A08	0.93
Gb564_scaffold3302	Ga141_A08	0.95
Gb564_scaffold3302	Ga143_A08	0.89
Gb564_scaffold3302	Ga138_A08	0.79
Gb564_scaffold3302	Ga140_A08	0.79
Gb564_scaffold3302	Ga142_A08	0.79
Gb564_scaffold3302	Ga146_A08	0.74
Gb564_scaffold3302	Ga147_A08	0.77
Gb564_scaffold3302	Ga144_A08	0.76
Gb564_scaffold3302	Ga230_A12	0.78
Gb564_scaffold3302	Ga231_A12	0.77
Gb564_scaffold3302	Ga148_A08	0.78
Gb565_scaffold3302	Ga144_A08	0.84
Gb565_scaffold3302	Ga148_A08	0.82
Gb565_scaffold3302	Ga230_A12	0.85
Gb565_scaffold3302	Ga138_A08	0.75
Gb565_scaffold3302	Ga139_A08	0.77
Gb565_scaffold3302	Ga140_A08	0.78
Gb565_scaffold3302	Ga141_A08	0.77
Gb565_scaffold3302	Ga142_A08	0.74
Gb565_scaffold3302	Ga143_A08	0.74
Gb565_scaffold3302	Ga146_A08	0.75
Gb565_scaffold3302	Ga147_A08	0.8
Gb565_scaffold3302	Ga231_A12	0.77
Gb566_scaffold3302	Ga144_A08	0.92
Gb566_scaffold3302	Ga138_A08	0.75
Gb566_scaffold3302	Ga142_A08	0.75
Gb566_scaffold3302	Ga146_A08	0.72
Gb566_scaffold3302	Ga147_A08	0.76
Gb566_scaffold3302	Ga140_A08	0.78
Gb566_scaffold3302	Ga139_A08	0.76
Gb566_scaffold3302	Ga141_A08	0.76
Gb566_scaffold3302	Ga231_A12	0.78
Gb567_scaffold3302	Ga144_A08	0.81
Gb567_scaffold3302	Ga138_A08	0.77
Gb567_scaffold3302	Ga142_A08	0.75
Gb567_scaffold3302	Ga146_A08	0.72
Gb567_scaffold3302	Ga147_A08	0.77
Gb567_scaffold3302	Ga140_A08	0.71
Gb567_scaffold3302	Ga139_A08	0.74
Gb567_scaffold3302	Ga141_A08	0.73
Gb567_scaffold3302	Ga230_A12	0.75
Gb567_scaffold3302	Ga231_A12	0.77
Gb567_scaffold3302	Ga148_A08	0.76
Gb568_scaffold3302	Ga144_A08	0.81
Gb568_scaffold3302	Ga138_A08	0.77
Gb568_scaffold3302	Ga142_A08	0.75
Gb568_scaffold3302	Ga146_A08	0.72
Gb568_scaffold3302	Ga147_A08	0.77
Gb568_scaffold3302	Ga140_A08	0.71
Gb568_scaffold3302	Ga139_A08	0.74
Gb568_scaffold3302	Ga141_A08	0.73
Gb568_scaffold3302	Ga230_A12	0.75
Gb568_scaffold3302	Ga231_A12	0.77
Gb568_scaffold3302	Ga148_A08	0.76
Gb569_scaffold3302	Ga144_A08	0.8
Gb569_scaffold3302	Ga147_A08	0.8
Gb569_scaffold3302	Ga148_A08	0.96
Gb569_scaffold3302	Ga230_A12	0.83
Gb569_scaffold3302	Ga138_A08	0.73
Gb569_scaffold3302	Ga139_A08	0.78
Gb569_scaffold3302	Ga140_A08	0.78
Gb569_scaffold3302	Ga141_A08	0.77
Gb569_scaffold3302	Ga142_A08	0.73
Gb569_scaffold3302	Ga143_A08	0.75
Gb569_scaffold3302	Ga146_A08	0.74
Gb569_scaffold3302	Ga231_A12	0.79
Gb570_scaffold3302	Ga148_A08	0.81
Gb570_scaffold3302	Ga230_A12	0.8
Gb570_scaffold3302	Ga140_A08	0.7
Gb570_scaffold3302	Ga143_A08	0.72
Gb570_scaffold3302	Ga144_A08	0.71
Gb570_scaffold3302	Ga146_A08	0.72
Gb571_scaffold3302	Ga148_A08	0.81
Gb571_scaffold3302	Ga139_A08	0.71
Gb571_scaffold3302	Ga141_A08	0.73
Gb571_scaffold3302	Ga144_A08	0.76
Gb571_scaffold3302	Ga147_A08	0.76
Gb571_scaffold3302	Ga230_A12	0.79
Gb571_scaffold3302	Ga231_A12	0.75
Gb572_scaffold3302	Ga144_A08	0.82
Gb572_scaffold3302	Ga147_A08	0.99
Gb572_scaffold3302	Ga148_A08	0.82
Gb572_scaffold3302	Ga230_A12	0.81
Gb572_scaffold3302	Ga231_A12	0.8
Gb572_scaffold3302	Ga138_A08	0.74
Gb572_scaffold3302	Ga142_A08	0.73
Gb572_scaffold3302	Ga146_A08	0.77
Gb572_scaffold3302	Ga140_A08	0.79
Gb572_scaffold3302	Ga139_A08	0.77
Gb572_scaffold3302	Ga141_A08	0.76
Gb572_scaffold3302	Ga143_A08	0.72
Gb573_scaffold3302	Ga146_A08	0.96
Gb573_scaffold3302	Ga147_A08	0.82
Gb573_scaffold3302	Ga231_A12	0.8
Gb573_scaffold3302	Ga139_A08	0.74
Gb573_scaffold3302	Ga140_A08	0.72
Gb573_scaffold3302	Ga141_A08	0.74
Gb573_scaffold3302	Ga144_A08	0.78
Gb573_scaffold3302	Ga148_A08	0.77
Gb573_scaffold3302	Ga230_A12	0.8
Gb574_scaffold3302	Ga146_A08	1
Gb574_scaffold3302	Ga230_A12	0.81
Gb574_scaffold3302	Ga147_A08	0.76
Gb574_scaffold3302	Ga140_A08	0.71
Gb574_scaffold3302	Ga139_A08	0.72
Gb574_scaffold3302	Ga141_A08	0.72
Gb574_scaffold3302	Ga144_A08	0.76
Gb574_scaffold3302	Ga231_A12	0.75
Gb574_scaffold3302	Ga148_A08	0.78
Gb575_scaffold3302	Ga148_A08	0.74
Gb575_scaffold3302	Ga230_A12	0.76
Gb576_scaffold34046	Ga104_A07	0.74
Gb577_scaffold34231	Ga053_A04	0.83
Gb577_scaffold34231	Ga064_A04	0.84
Gb577_scaffold34231	Ga065_A04	0.86
Gb577_scaffold34231	Ga067_A04	0.94
Gb577_scaffold34231	Ga054_A04	0.77
Gb577_scaffold34231	Ga066_A04	0.8
Gb578_scaffold34714	Ga199_A10	0.87
Gb580_scaffold36754	Ga017_A03	0.96
Gb581_scaffold3686	Ga135_A08	0.84
Gb581_scaffold3686	Ga136_A08	0.85
Gb581_scaffold3686	Ga179_A10	0.91
Gb581_scaffold3686	Ga180_A10	0.75
Gb582_scaffold3686	Ga135_A08	0.82
Gb582_scaffold3686	Ga136_A08	0.83
Gb582_scaffold3686	Ga179_A10	0.89
Gb583_scaffold3840	Ga072_A04	0.82
Gb583_scaffold3840	Ga071_A04	0.79
Gb584_scaffold3840	Ga002_A01	0.7
Gb584_scaffold3840	Ga156_A09	0.75
Gb585_scaffold3840	Ga071_A04	0.81
Gb585_scaffold3840	Ga072_A04	0.84
Gb586_scaffold3840	Ga069_A04	0.77
Gb587_scaffold3840	Ga053_A04	0.82
Gb587_scaffold3840	Ga064_A04	0.87
Gb587_scaffold3840	Ga065_A04	0.84
Gb587_scaffold3840	Ga066_A04	0.83
Gb587_scaffold3840	Ga067_A04	0.85
Gb587_scaffold3840	Ga054_A04	0.79
Gb588_scaffold3846_A11	Ga025_A04	0.78
Gb588_scaffold3846_A11	Ga026_A04	0.74
Gb588_scaffold3846_A11	Ga027_A04	0.79
Gb588_scaffold3846_A11	Ga028_A04	0.77
Gb590_scaffold3869_D11	Ga051_A04	0.84
Gb590_scaffold3869_D11	Ga044_A04	0.78
Gb592_scaffold39279	Ga037_A04	0.96
Gb593_scaffold3928	Ga056_A04	0.8
Gb593_scaffold3928	Ga058_A04	0.91
Gb595_scaffold39916	Ga016_A03	0.94
Gb596_scaffold4096	Ga050_A04	0.84
Gb596_scaffold4096	Ga051_A04	0.83
Gb596_scaffold4096	Ga044_A04	0.76
Gb597_scaffold4096	Ga050_A04	0.84
Gb597_scaffold4096	Ga051_A04	0.83
Gb597_scaffold4096	Ga044_A04	0.76
Gb598_scaffold4096	Ga044_A04	0.8
Gb598_scaffold4096	Ga050_A04	0.85
Gb598_scaffold4096	Ga051_A04	0.83
Gb599_scaffold4096	Ga050_A04	0.83
Gb599_scaffold4096	Ga051_A04	0.84
Gb599_scaffold4096	Ga044_A04	0.79
Gb600_scaffold4096	Ga050_A04	0.86
Gb600_scaffold4096	Ga051_A04	0.87
Gb600_scaffold4096	Ga044_A04	0.73
Gb601_scaffold4186	Ga063_A04	0.99
Gb602_scaffold4254	Ga005_A01	0.81
Gb602_scaffold4254	Ga006_A01	0.81
Gb602_scaffold4254	Ga108_A07	0.84
Gb602_scaffold4254	Ga004_A01	0.79
Gb602_scaffold4254	Ga222_A10	0.8
Gb602_scaffold4254	Ga220_A10	0.79
Gb603_scaffold4254	Ga005_A01	0.8
Gb603_scaffold4254	Ga108_A07	0.84
Gb603_scaffold4254	Ga220_A10	0.85
Gb603_scaffold4254	Ga222_A10	0.81
Gb603_scaffold4254	Ga001_A01	0.73
Gb603_scaffold4254	Ga004_A01	0.79
Gb603_scaffold4254	Ga006_A01	0.77
Gb603_scaffold4254	Ga219_A10	0.79
Gb604_scaffold4254	Ga004_A01	0.74
Gb604_scaffold4254	Ga005_A01	0.76
Gb604_scaffold4254	Ga006_A01	0.79
Gb604_scaffold4254	Ga108_A07	0.78
Gb604_scaffold4254	Ga219_A10	0.74
Gb604_scaffold4254	Ga220_A10	0.71
Gb604_scaffold4254	Ga222_A10	0.77
Gb605_scaffold42989	Ga004_A01	0.83
Gb605_scaffold42989	Ga005_A01	0.83
Gb605_scaffold42989	Ga006_A01	0.83
Gb605_scaffold42989	Ga108_A07	0.83
Gb605_scaffold42989	Ga222_A10	0.8
Gb605_scaffold42989	Ga219_A10	0.71
Gb605_scaffold42989	Ga220_A10	0.79
Gb606_scaffold4318	Ga104_A07	0.74
Gb607_scaffold4318	Ga104_A07	0.78
Gb609_scaffold46779	Ga161_A09	0.99
Gb610_scaffold46779	Ga161_A09	0.99
Gb611_scaffold5034	Ga005_A01	0.8
Gb611_scaffold5034	Ga006_A01	0.81
Gb611_scaffold5034	Ga108_A07	0.81
Gb611_scaffold5034	Ga222_A10	0.8
Gb611_scaffold5034	Ga004_A01	0.79
Gb611_scaffold5034	Ga220_A10	0.78
Gb611_scaffold5034	Ga219_A10	0.72
Gb612_scaffold5034	Ga004_A01	0.84
Gb612_scaffold5034	Ga005_A01	0.82
Gb612_scaffold5034	Ga006_A01	0.81
Gb612_scaffold5034	Ga108_A07	0.82
Gb612_scaffold5034	Ga220_A10	0.82
Gb612_scaffold5034	Ga222_A10	0.82
Gb612_scaffold5034	Ga234_A12	0.88
Gb612_scaffold5034	Ga001_A01	0.71
Gb612_scaffold5034	Ga219_A10	0.8
Gb613_scaffold5034	Ga004_A01	0.87
Gb613_scaffold5034	Ga005_A01	0.91
Gb613_scaffold5034	Ga006_A01	0.88
Gb613_scaffold5034	Ga108_A07	0.93
Gb613_scaffold5034	Ga219_A10	0.86
Gb613_scaffold5034	Ga220_A10	0.86
Gb613_scaffold5034	Ga222_A10	0.91
Gb613_scaffold5034	Ga234_A12	0.91
Gb613_scaffold5034	Ga001_A01	0.79
Gb614_scaffold50756	Ga148_A08	0.81
Gb614_scaffold50756	Ga230_A12	0.84
Gb614_scaffold50756	Ga231_A12	0.97
Gb614_scaffold50756	Ga138_A08	0.71
Gb614_scaffold50756	Ga139_A08	0.76
Gb614_scaffold50756	Ga140_A08	0.76
Gb614_scaffold50756	Ga141_A08	0.75
Gb614_scaffold50756	Ga142_A08	0.73
Gb614_scaffold50756	Ga143_A08	0.74
Gb614_scaffold50756	Ga144_A08	0.78
Gb614_scaffold50756	Ga146_A08	0.73
Gb614_scaffold50756	Ga147_A08	0.79
Gb615_scaffold50912	Ga061_A04	0.81
Gb615_scaffold50912	Ga059_A04	0.76
Gb615_scaffold50912	Ga062_A04	0.76
Gb617_scaffold5347	Ga044_A04	0.8
Gb617_scaffold5347	Ga051_A04	0.74
Gb618_scaffold5400	Ga157_A09	0.9
Gb618_scaffold5400	Ga158_A09	0.86
Gb619_scaffold5400	Ga157_A09	0.9
Gb619_scaffold5400	Ga158_A09	0.86
Gb620_scaffold5607	Ga109_A07	0.74
Gb620_scaffold5607	Ga183_A10	0.72
Gb620_scaffold5607	Ga184_A10	0.74
Gb620_scaffold5607	Ga185_A10	0.71
Gb620_scaffold5607	Ga190_A10	0.74
Gb623_scaffold5607	Ga004_A01	0.76
Gb623_scaffold5607	Ga005_A01	0.75
Gb623_scaffold5607	Ga006_A01	0.73
Gb623_scaffold5607	Ga108_A07	0.76
Gb623_scaffold5607	Ga222_A10	0.76
Gb623_scaffold5607	Ga220_A10	0.74
Gb623_scaffold5607	Ga219_A10	0.73
Gb624_scaffold5607	Ga004_A01	0.85
Gb624_scaffold5607	Ga005_A01	0.86
Gb624_scaffold5607	Ga006_A01	0.84
Gb624_scaffold5607	Ga108_A07	0.86
Gb624_scaffold5607	Ga220_A10	0.82
Gb624_scaffold5607	Ga222_A10	0.84
Gb624_scaffold5607	Ga234_A12	0.88
Gb624_scaffold5607	Ga219_A10	0.75
Gb625_scaffold5607	Ga004_A01	0.84
Gb625_scaffold5607	Ga005_A01	0.84
Gb625_scaffold5607	Ga006_A01	0.83
Gb625_scaffold5607	Ga108_A07	0.85
Gb625_scaffold5607	Ga220_A10	0.82
Gb625_scaffold5607	Ga222_A10	0.82
Gb625_scaffold5607	Ga234_A12	0.88
Gb625_scaffold5607	Ga219_A10	0.76
Gb626_scaffold5607	Ga220_A10	0.82
Gb626_scaffold5607	Ga001_A01	0.73
Gb626_scaffold5607	Ga004_A01	0.77
Gb626_scaffold5607	Ga005_A01	0.76
Gb626_scaffold5607	Ga006_A01	0.73
Gb626_scaffold5607	Ga108_A07	0.79
Gb626_scaffold5607	Ga222_A10	0.77
Gb626_scaffold5607	Ga219_A10	0.74
Gb627_scaffold5793	Ga135_A08	0.84
Gb627_scaffold5793	Ga136_A08	0.84
Gb627_scaffold5793	Ga179_A10	0.89
Gb627_scaffold5793	Ga045_A04	0.7
Gb627_scaffold5793	Ga180_A10	0.77
Gb628_scaffold5793	Ga179_A10	0.82
Gb628_scaffold5793	Ga135_A08	0.76
Gb628_scaffold5793	Ga136_A08	0.76
Gb629_scaffold5793	Ga135_A08	0.82
Gb629_scaffold5793	Ga136_A08	0.82
Gb629_scaffold5793	Ga179_A10	0.87
Gb629_scaffold5793	Ga029_A04	0.7
Gb630_scaffold6034	Ga053_A04	0.85
Gb630_scaffold6034	Ga066_A04	0.81
Gb630_scaffold6034	Ga067_A04	0.82
Gb630_scaffold6034	Ga054_A04	0.79
Gb631_scaffold6034	Ga053_A04	0.85
Gb631_scaffold6034	Ga064_A04	0.8
Gb631_scaffold6034	Ga065_A04	0.81
Gb631_scaffold6034	Ga066_A04	0.85
Gb631_scaffold6034	Ga067_A04	0.83
Gb631_scaffold6034	Ga054_A04	0.8
Gb633_scaffold6034	Ga053_A04	0.89
Gb633_scaffold6034	Ga064_A04	0.82
Gb633_scaffold6034	Ga065_A04	0.83
Gb633_scaffold6034	Ga054_A04	0.75
Gb633_scaffold6034	Ga067_A04	0.75
Gb633_scaffold6034	Ga066_A04	0.77
Gb634_scaffold6034	Ga065_A04	0.81
Gb634_scaffold6034	Ga067_A04	0.8
Gb634_scaffold6034	Ga064_A04	0.76
Gb636_scaffold6034	Ga055_A04	0.94
Gb638_scaffold6034	Ga055_A04	0.73
Gb639_scaffold6038	Ga095_A06	0.95
Gb640_scaffold6103	Ga104_A07	0.7
Gb641_scaffold6103	Ga104_A07	0.75
Gb642_scaffold6103	Ga104_A07	0.86
Gb643_scaffold6170	Ga240_A13	0.85
Gb643_scaffold6170	Ga241_A13	0.89
Gb643_scaffold6170	Ga242_A13	0.85
Gb643_scaffold6170	Ga243_A13	0.9
Gb643_scaffold6170	Ga163_A09	0.75
Gb644_scaffold6170	Ga240_A13	0.84
Gb644_scaffold6170	Ga241_A13	0.87
Gb644_scaffold6170	Ga242_A13	0.82
Gb644_scaffold6170	Ga243_A13	0.85
Gb644_scaffold6170	Ga163_A09	0.73
Gb646_scaffold6179	Ga100_A07	0.84
Gb646_scaffold6179	Ga101_A07	0.83
Gb646_scaffold6179	Ga102_A07	0.83
Gb647_scaffold6396	Ga016_A03	0.95
Gb648_scaffold6396	Ga016_A03	0.95
Gb649_scaffold6465	Ga197_A10	0.84
Gb649_scaffold6465	Ga214_A10	0.8
Gb649_scaffold6465	Ga173_A10	0.73
Gb649_scaffold6465	Ga206_A10	0.8
Gb649_scaffold6465	Ga210_A10	0.8
Gb649_scaffold6465	Ga213_A10	0.8
Gb650_scaffold6908_D11	Ga029_A04	0.81
Gb650_scaffold6908_D11	Ga045_A04	0.76
Gb651_scaffold7031	Ga170_A09	0.92
Gb651_scaffold7031	Ga171_A09	0.98
Gb652_scaffold7041_D11	Ga050_A04	0.81
Gb652_scaffold7041_D11	Ga044_A04	0.72
Gb652_scaffold7041_D11	Ga051_A04	0.79
Gb653_scaffold7041_D11	Ga050_A04	0.8
Gb653_scaffold7041_D11	Ga051_A04	0.78
Gb654_scaffold7161	Ga166_A09	0.74
Gb655_scaffold7503_D11	Ga050_A04	0.87
Gb655_scaffold7503_D11	Ga051_A04	0.87
Gb655_scaffold7503_D11	Ga044_A04	0.78
Gb655_scaffold7503_D11	Ga090_A06	0.7
Gb656_scaffold7630	Ga232_A12	0.77
Gb657_scaffold7630	Ga233_A12	0.86
Gb658_scaffold7630	Ga233_A12	0.92
Gb659_scaffold7630	Ga001_A01	0.8
Gb659_scaffold7630	Ga004_A01	0.88
Gb659_scaffold7630	Ga005_A01	0.92
Gb659_scaffold7630	Ga006_A01	0.89
Gb659_scaffold7630	Ga108_A07	0.94
Gb659_scaffold7630	Ga219_A10	0.87
Gb659_scaffold7630	Ga220_A10	0.89
Gb659_scaffold7630	Ga222_A10	0.94
Gb659_scaffold7630	Ga234_A12	0.95
Gb660_scaffold7630	Ga004_A01	0.79
Gb660_scaffold7630	Ga005_A01	0.79
Gb660_scaffold7630	Ga006_A01	0.78
Gb660_scaffold7630	Ga108_A07	0.78
Gb660_scaffold7630	Ga222_A10	0.76
Gb660_scaffold7630	Ga220_A10	0.79
Gb660_scaffold7630	Ga219_A10	0.71
Gb661_scaffold7630	Ga004_A01	0.86
Gb661_scaffold7630	Ga005_A01	0.84
Gb661_scaffold7630	Ga006_A01	0.82
Gb661_scaffold7630	Ga108_A07	0.82
Gb661_scaffold7630	Ga219_A10	0.82
Gb661_scaffold7630	Ga220_A10	0.84
Gb661_scaffold7630	Ga222_A10	0.83
Gb661_scaffold7630	Ga234_A12	0.84
Gb661_scaffold7630	Ga001_A01	0.74
Gb662_scaffold7749_D11	Ga051_A04	0.82
Gb662_scaffold7749_D11	Ga044_A04	0.71
Gb664_scaffold7778	Ga044_A04	0.87
Gb664_scaffold7778	Ga051_A04	0.77
Gb665_scaffold8022	Ga113_A07	0.81
Gb665_scaffold8022	Ga115_A07	0.82
Gb667_scaffold8081_A11	Ga113_A07	0.98
Gb667_scaffold8081_A11	Ga112_A07	0.72
Gb667_scaffold8081_A11	Ga115_A07	0.78
Gb670_scaffold814	Ga220_A10	0.82
Gb671_scaffold818	Ga118_A07	0.74
Gb671_scaffold818	Ga119_A07	0.75
Gb672_scaffold8515_D11	Ga050_A04	0.82
Gb672_scaffold8515_D11	Ga051_A04	0.78
Gb673_scaffold8810_D11	Ga051_A04	0.83
Gb673_scaffold8810_D11	Ga044_A04	0.75
Gb673_scaffold8810_D11	Ga050_A04	0.77
Gb675_scaffold9138	Ga034_A04	0.86
Gb675_scaffold9138	Ga035_A04	0.9
Gb675_scaffold9138	Ga036_A04	0.92
Gb675_scaffold9138	Ga093_A06	0.85
Gb676_scaffold9138	Ga034_A04	0.86
Gb676_scaffold9138	Ga035_A04	0.9
Gb676_scaffold9138	Ga036_A04	0.92
Gb676_scaffold9138	Ga093_A06	0.85
Gb677_scaffold937	Ga108_A07	0.81
Gb677_scaffold937	Ga220_A10	0.81
Gb677_scaffold937	Ga222_A10	0.8
Gb677_scaffold937	Ga001_A01	0.72
Gb677_scaffold937	Ga004_A01	0.79
Gb677_scaffold937	Ga005_A01	0.79
Gb677_scaffold937	Ga006_A01	0.78
Gb677_scaffold937	Ga219_A10	0.78
Gb679_scaffold937	Ga004_A01	0.81
Gb679_scaffold937	Ga005_A01	0.85
Gb679_scaffold937	Ga006_A01	0.84
Gb679_scaffold937	Ga108_A07	0.86
Gb679_scaffold937	Ga220_A10	0.87
Gb679_scaffold937	Ga222_A10	0.85
Gb679_scaffold937	Ga001_A01	0.75
Gb679_scaffold937	Ga219_A10	0.8
Gb680_scaffold9477	Ga018_A04	0.87
Gb680_scaffold9477	Ga019_A04	0.95
Gb680_scaffold9477	Ga020_A04	0.91
Gb682_scaffold9941	Ga197_A10	0.82
Gb682_scaffold9941	Ga198_A10	0.81
Gb682_scaffold9941	Ga210_A10	0.84
Gb682_scaffold9941	Ga211_A10	0.84
Gb682_scaffold9941	Ga206_A10	0.79
Gb682_scaffold9941	Ga207_A10	0.8
Gb682_scaffold9941	Ga212_A10	0.77
Gb682_scaffold9941	Ga214_A10	0.74

## Sheet: more than 80%
Gene in G.barbadense	Gene in G.arboreum	similarity >80%
Gb001_A01	Ga104_A07	0.8
Gb004_A01	Ga104_A07	0.83
Gb007_A01	Ga104_A07	0.97
Gb008_A01	Ga104_A07	0.97
Gb011_A01	Ga104_A07	0.83
Gb013_A01	Ga104_A07	0.8
Gb017_A01	Ga122_A07	0.98
Gb023_A01	Ga100_A07	0.97
Gb023_A01	Ga101_A07	0.83
Gb023_A01	Ga102_A07	0.9
Gb025_A01	Ga133_A07	0.99
Gb026_A01	Ga133_A07	0.99
Gb027_A01	Ga134_A07	0.99
Gb028_A01	Ga134_A07	0.99
Gb029_A01	Ga124_A07	0.99
Gb029_A01	Ga176_A10	0.82
Gb030_A01	Ga124_A07	1
Gb030_A01	Ga176_A10	0.82
Gb031_A02	Ga079_A05	0.97
Gb031_A02	Ga080_A05	0.97
Gb032_A02	Ga078_A05	0.93
Gb033_A02	Ga076_A05	0.98
Gb033_A02	Ga077_A05	0.98
Gb034_A02	Ga076_A05	0.99
Gb034_A02	Ga077_A05	0.99
Gb035_A02	Ga075_A05	0.95
Gb037_A02	Ga008_A02	0.99
Gb041_A04	Ga061_A04	0.81
Gb043_A04	Ga178_A10	0.97
Gb044_A04	Ga178_A10	0.9
Gb045_A04	Ga181_A10	0.89
Gb046_A04	Ga181_A10	0.82
Gb047_A04	Ga181_A10	0.91
Gb048_A04	Ga135_A08	0.88
Gb048_A04	Ga136_A08	0.86
Gb048_A04	Ga179_A10	0.98
Gb050_A04	Ga135_A08	0.85
Gb050_A04	Ga136_A08	0.85
Gb050_A04	Ga179_A10	0.92
Gb050_A04	Ga180_A10	0.82
Gb051_A04	Ga135_A08	0.8
Gb051_A04	Ga136_A08	0.82
Gb051_A04	Ga179_A10	0.9
Gb052_A04	Ga135_A08	0.84
Gb052_A04	Ga136_A08	0.83
Gb052_A04	Ga179_A10	0.91
Gb052_A04	Ga180_A10	0.84
Gb053_A04	Ga227_A11	0.97
Gb054_A04	Ga191_A10	0.86
Gb054_A04	Ga194_A10	0.86
Gb054_A04	Ga195_A10	0.99
Gb055_A04	Ga191_A10	0.84
Gb055_A04	Ga193_A10	0.81
Gb055_A04	Ga194_A10	0.83
Gb055_A04	Ga195_A10	0.9
Gb055_A04	Ga196_A10	0.86
Gb057_A04	Ga191_A10	0.82
Gb057_A04	Ga194_A10	0.89
Gb057_A04	Ga195_A10	0.84
Gb058_A04	Ga191_A10	0.81
Gb058_A04	Ga194_A10	0.81
Gb058_A04	Ga195_A10	0.88
Gb058_A04	Ga196_A10	0.84
Gb060_A04	Ga004_A01	0.91
Gb060_A04	Ga005_A01	0.88
Gb060_A04	Ga006_A01	0.86
Gb060_A04	Ga108_A07	0.9
Gb060_A04	Ga219_A10	0.88
Gb060_A04	Ga220_A10	0.85
Gb060_A04	Ga222_A10	0.89
Gb061_A04	Ga234_A12	0.83
Gb063_A04	Ga234_A12	0.82
Gb066_A04	Ga197_A10	0.83
Gb066_A04	Ga198_A10	0.86
Gb066_A04	Ga205_A10	0.8
Gb066_A04	Ga206_A10	0.84
Gb066_A04	Ga207_A10	0.83
Gb066_A04	Ga208_A10	0.83
Gb066_A04	Ga210_A10	0.88
Gb066_A04	Ga211_A10	0.97
Gb066_A04	Ga214_A10	0.87
Gb067_A04	Ga197_A10	0.85
Gb067_A04	Ga205_A10	0.89
Gb067_A04	Ga207_A10	0.81
Gb067_A04	Ga210_A10	0.99
Gb067_A04	Ga211_A10	0.85
Gb068_A04	Ga197_A10	0.83
Gb068_A04	Ga206_A10	0.8
Gb068_A04	Ga207_A10	0.81
Gb068_A04	Ga210_A10	0.85
Gb068_A04	Ga211_A10	0.82
Gb068_A04	Ga212_A10	0.83
Gb069_A04	Ga198_A10	0.82
Gb069_A04	Ga205_A10	0.82
Gb069_A04	Ga210_A10	0.86
Gb069_A04	Ga211_A10	0.85
Gb069_A04	Ga213_A10	0.82
Gb072_A04	Ga135_A08	0.98
Gb072_A04	Ga136_A08	0.87
Gb072_A04	Ga179_A10	0.83
Gb073_A04	Ga135_A08	0.86
Gb073_A04	Ga136_A08	0.98
Gb073_A04	Ga179_A10	0.83
Gb076_A05	Ga215_A10	0.99
Gb077_A05	Ga203_A10	0.99
Gb078_A05	Ga088_A06	0.92
Gb078_A05	Ga200_A10	0.84
Gb078_A05	Ga201_A10	0.96
Gb078_A05	Ga202_A10	0.92
Gb078_A05	Ga216_A10	0.9
Gb078_A05	Ga217_A10	0.88
Gb079_A05	Ga201_A10	0.84
Gb079_A05	Ga216_A10	0.86
Gb079_A05	Ga217_A10	0.83
Gb080_A05	Ga088_A06	0.9
Gb080_A05	Ga200_A10	0.91
Gb080_A05	Ga201_A10	0.9
Gb080_A05	Ga216_A10	0.9
Gb080_A05	Ga217_A10	0.92
Gb080_A05	Ga223_A10	0.88
Gb082_A05	Ga088_A06	0.81
Gb082_A05	Ga202_A10	0.81
Gb083_A05	Ga223_A10	0.91
Gb084_A05	Ga235_A12	0.86
Gb084_A05	Ga236_A12	0.86
Gb085_A06	Ga130_A07	0.85
Gb085_A06	Ga132_A07	0.89
Gb087_A06	Ga225_A11	0.98
Gb088_A06	Ga225_A11	0.98
Gb090_A06	Ga149_A08	0.96
Gb091_A06	Ga149_A08	0.99
Gb097_A06	Ga144_A08	0.82
Gb097_A06	Ga148_A08	0.82
Gb097_A06	Ga230_A12	0.97
Gb101_A06	Ga230_A12	0.83
Gb101_A06	Ga231_A12	0.81
Gb102_A07	Ga003_A01	0.99
Gb103_A08	Ga014_A03	0.99
Gb110_A09	Ga125_A07	0.8
Gb110_A09	Ga126_A07	0.81
Gb112_A09	Ga013_A02	0.99
Gb112_A09	Ga226_A11	0.99
Gb113_A09	Ga229_A12	0.99
Gb114_A10	Ga155_A09	0.98
Gb116_A10	Ga172_A09	0.97
Gb120_A10	Ga162_A09	0.91
Gb121_A10	Ga162_A09	0.84
Gb123_A10	Ga166_A09	0.94
Gb125_A10	Ga157_A09	0.87
Gb125_A10	Ga158_A09	0.86
Gb127_A10	Ga002_A01	0.86
Gb127_A10	Ga156_A09	0.89
Gb128_A10	Ga002_A01	0.86
Gb128_A10	Ga156_A09	0.99
Gb130_A10	Ga002_A01	0.84
Gb130_A10	Ga156_A09	0.87
Gb131_A10	Ga002_A01	0.87
Gb131_A10	Ga156_A09	0.88
Gb132_A10	Ga002_A01	0.9
Gb132_A10	Ga156_A09	0.92
Gb133_A10	Ga002_A01	0.98
Gb133_A10	Ga156_A09	0.88
Gb135_A10	Ga244_A13	0.82
Gb137_A10	Ga246_A13	0.98
Gb145_A10	Ga041_A04	0.98
Gb145_A10	Ga103_A07	0.82
Gb149_A11	Ga030_A04	0.99
Gb150_A11	Ga030_A04	0.99
Gb151_A11	Ga037_A04	0.98
Gb152_A11	Ga037_A04	0.93
Gb153_A11	Ga038_A04	0.86
Gb155_A11	Ga238_A12	1
Gb156_A11	Ga238_A12	0.98
Gb157_A11	Ga033_A04	0.97
Gb159_A11	Ga058_A04	0.84
Gb160_A11	Ga007_A02	0.88
Gb160_A11	Ga056_A04	0.82
Gb160_A11	Ga057_A04	0.86
Gb160_A11	Ga058_A04	0.98
Gb161_A11	Ga095_A06	0.98
Gb162_A11	Ga034_A04	0.88
Gb162_A11	Ga035_A04	0.88
Gb162_A11	Ga036_A04	0.84
Gb162_A11	Ga093_A06	0.82
Gb169_A11	Ga049_A04	0.88
Gb170_A11	Ga047_A04	0.96
Gb171_A11	Ga046_A04	0.87
Gb183_A11	Ga072_A04	0.83
Gb185_A11	Ga053_A04	0.85
Gb185_A11	Ga064_A04	0.92
Gb187_A11	Ga053_A04	0.98
Gb187_A11	Ga064_A04	0.84
Gb187_A11	Ga065_A04	0.85
Gb187_A11	Ga066_A04	0.81
Gb189_A11	Ga111_A07	0.82
Gb190_A11	Ga110_A07	0.97
Gb191_A11	Ga050_A04	0.86
Gb191_A11	Ga051_A04	0.87
Gb192_A11	Ga044_A04	0.81
Gb193_A11	Ga044_A04	0.81
Gb194_A11	Ga051_A04	0.81
Gb197_A11	Ga045_A04	0.99
Gb214_A11	Ga061_A04	0.87
Gb214_A11	Ga062_A04	0.84
Gb218_A11	Ga062_A04	0.97
Gb219_A12	Ga082_A06	0.95
Gb220_A12	Ga082_A06	1
Gb221_A12	Ga082_A06	1
Gb222_A12	Ga092_A06	0.96
Gb223_A12	Ga092_A06	0.98
Gb224_A12	Ga091_A06	0.99
Gb225_A12	Ga091_A06	0.99
Gb226_A12	Ga087_A06	0.94
Gb227_A12	Ga087_A06	0.99
Gb228_A12	Ga087_A06	0.99
Gb229_A12	Ga086_A06	0.99
Gb230_A12	Ga085_A06	0.99
Gb231_A12	Ga084_A06	1
Gb232_A12	Ga084_A06	0.99
Gb233_A13	Ga163_A09	0.88
Gb235_A13	Ga154_A08	1
Gb238_A13	Ga240_A13	0.82
Gb238_A13	Ga241_A13	0.82
Gb238_A13	Ga242_A13	0.83
Gb238_A13	Ga243_A13	0.82
Gb239_A13	Ga240_A13	0.82
Gb239_A13	Ga241_A13	0.82
Gb239_A13	Ga242_A13	0.83
Gb239_A13	Ga243_A13	0.82
Gb241_D01	Ga122_A07	0.93
Gb242_D01	Ga123_A07	0.94
Gb245_D01	Ga121_A07	0.87
Gb247_D01	Ga121_A07	0.88
Gb248_D01	Ga121_A07	0.87
Gb249_D01	Ga134_A07	0.99
Gb250_D01	Ga124_A07	0.98
Gb250_D01	Ga176_A10	0.82
Gb251_D01	Ga124_A07	0.98
Gb251_D01	Ga176_A10	0.82
Gb253_D02	Ga075_A05	0.89
Gb254_D02	Ga076_A05	0.92
Gb254_D02	Ga077_A05	0.92
Gb255_D02	Ga076_A05	0.95
Gb255_D02	Ga077_A05	0.95
Gb256_D02	Ga075_A05	0.85
Gb257_D02	Ga169_A09	0.96
Gb258_D02	Ga081_A05	0.95
Gb260_D03	Ga008_A02	0.95
Gb264_D05	Ga152_A08	0.96
Gb265_D05	Ga152_A08	0.82
Gb265_D05	Ga153_A08	0.88
Gb266_D05	Ga153_A08	0.97
Gb267_D05	Ga150_A08	0.97
Gb268_D05	Ga177_A10	0.89
Gb269_D05	Ga124_A07	0.81
Gb269_D05	Ga176_A10	0.88
Gb270_D05	Ga176_A10	0.81
Gb271_D05	Ga215_A10	0.95
Gb272_D05	Ga203_A10	0.95
Gb273_D05	Ga088_A06	0.92
Gb273_D05	Ga200_A10	0.8
Gb273_D05	Ga216_A10	0.81
Gb273_D05	Ga217_A10	0.81
Gb274_D05	Ga223_A10	0.81
Gb277_D05	Ga217_A10	0.82
Gb277_D05	Ga223_A10	0.82
Gb279_D05	Ga223_A10	0.82
Gb280_D05	Ga200_A10	0.81
Gb280_D05	Ga217_A10	0.83
Gb280_D05	Ga223_A10	0.86
Gb282_D05	Ga173_A10	0.88
Gb283_D05	Ga173_A10	0.88
Gb287_D05	Ga205_A10	0.84
Gb287_D05	Ga213_A10	0.8
Gb292_D05	Ga004_A01	0.86
Gb292_D05	Ga005_A01	0.86
Gb292_D05	Ga006_A01	0.84
Gb292_D05	Ga108_A07	0.89
Gb292_D05	Ga219_A10	0.82
Gb292_D05	Ga220_A10	0.81
Gb292_D05	Ga222_A10	0.89
Gb293_D05	Ga197_A10	0.8
Gb293_D05	Ga205_A10	0.86
Gb293_D05	Ga207_A10	0.85
Gb293_D05	Ga210_A10	0.85
Gb293_D05	Ga211_A10	0.82
Gb293_D05	Ga213_A10	0.81
Gb295_D05	Ga004_A01	0.81
Gb295_D05	Ga005_A01	0.84
Gb295_D05	Ga006_A01	0.84
Gb295_D05	Ga108_A07	0.85
Gb295_D05	Ga222_A10	0.84
Gb296_D05	Ga004_A01	0.8
Gb296_D05	Ga005_A01	0.8
Gb296_D05	Ga006_A01	0.8
Gb296_D05	Ga108_A07	0.8
Gb297_D05	Ga240_A13	0.81
Gb298_D05	Ga227_A11	0.94
Gb299_D05	Ga135_A08	0.81
Gb299_D05	Ga136_A08	0.81
Gb299_D05	Ga179_A10	0.88
Gb300_D05	Ga181_A10	0.85
Gb301_D05	Ga181_A10	0.88
Gb302_D06	Ga130_A07	0.86
Gb303_D06	Ga130_A07	0.86
Gb304_D06	Ga130_A07	0.84
Gb304_D06	Ga132_A07	0.82
Gb305_D06	Ga130_A07	0.84
Gb305_D06	Ga132_A07	0.82
Gb308_D06	Ga138_A08	0.82
Gb308_D06	Ga140_A08	0.83
Gb308_D06	Ga142_A08	0.82
Gb309_D06	Ga138_A08	0.8
Gb309_D06	Ga139_A08	0.9
Gb309_D06	Ga140_A08	0.8
Gb309_D06	Ga141_A08	0.87
Gb309_D06	Ga143_A08	0.84
Gb310_D06	Ga144_A08	0.87
Gb311_D06	Ga144_A08	0.82
Gb311_D06	Ga148_A08	0.82
Gb311_D06	Ga230_A12	0.83
Gb312_D06	Ga146_A08	0.83
Gb316_D06	Ga144_A08	0.81
Gb316_D06	Ga230_A12	0.91
Gb318_D06	Ga230_A12	0.85
Gb320_D07	Ga003_A01	0.98
Gb322_D08	Ga014_A03	0.96
Gb324_D08	Ga015_A03	0.92
Gb326_D08	Ga074_A05	0.97
Gb327_D08	Ga074_A05	0.97
Gb328_D09	Ga013_A02	0.95
Gb328_D09	Ga226_A11	0.95
Gb331_D09	Ga224_A11	0.93
Gb332_D10	Ga155_A09	0.88
Gb333_D10	Ga155_A09	0.82
Gb335_D10	Ga170_A09	0.96
Gb335_D10	Ga171_A09	0.95
Gb337_D10	Ga172_A09	0.9
Gb338_D10	Ga001_A01	0.97
Gb341_D10	Ga002_A01	0.87
Gb341_D10	Ga156_A09	0.89
Gb342_D10	Ga245_A13	0.9
Gb343_D10	Ga245_A13	0.86
Gb346_D10	Ga041_A04	0.88
Gb350_D11	Ga083_A06	0.83
Gb352_D11	Ga030_A04	0.98
Gb353_D11	Ga030_A04	0.98
Gb354_D11	Ga038_A04	0.86
Gb361_D11	Ga063_A04	0.95
Gb363_D11	Ga110_A07	0.93
Gb364_D11	Ga111_A07	0.94
Gb365_D11	Ga111_A07	0.94
Gb370_D11	Ga044_A04	0.83
Gb371_D11	Ga044_A04	0.88
Gb372_D11	Ga044_A04	0.87
Gb373_D11	Ga044_A04	0.85
Gb374_D11	Ga045_A04	0.9
Gb376_D11	Ga062_A04	0.81
Gb377_D11	Ga062_A04	0.85
Gb379_D11	Ga062_A04	0.82
Gb380_D12	Ga082_A06	0.98
Gb381_D12	Ga082_A06	0.98
Gb382_D12	Ga092_A06	0.95
Gb383_D12	Ga092_A06	0.88
Gb384_D12	Ga091_A06	0.98
Gb385_D12	Ga087_A06	0.9
Gb386_D12	Ga086_A06	0.99
Gb387_D12	Ga086_A06	0.98
Gb388_D12	Ga086_A06	0.99
Gb389_D12	Ga084_A06	0.99
Gb390_D12	Ga084_A06	0.99
Gb391_D12	Ga084_A06	0.95
Gb393_D13	Ga154_A08	0.84
Gb393_D13	Ga163_A09	0.93
Gb393_D13	Ga164_A09	0.84
Gb395_D13	Ga240_A13	0.82
Gb395_D13	Ga241_A13	0.84
Gb395_D13	Ga242_A13	0.81
Gb395_D13	Ga243_A13	0.83
Gb396_sC30395458	Ga140_A08	0.82
Gb397_scaffold1004	Ga135_A08	0.83
Gb397_scaffold1004	Ga136_A08	0.82
Gb397_scaffold1004	Ga179_A10	0.83
Gb399_scaffold10391	Ga050_A04	0.8
Gb400_scaffold10542_D11	Ga238_A12	0.96
Gb401_scaffold10542_D11	Ga238_A12	0.97
Gb402_scaffold10542_D11	Ga238_A12	0.97
Gb405_scaffold10709	Ga029_A04	0.89
Gb405_scaffold10709	Ga135_A08	0.82
Gb405_scaffold10709	Ga136_A08	0.82
Gb405_scaffold10709	Ga179_A10	0.82
Gb405_scaffold10709	Ga180_A10	0.83
Gb406_scaffold10771	Ga004_A01	0.81
Gb406_scaffold10771	Ga005_A01	0.82
Gb406_scaffold10771	Ga006_A01	0.81
Gb406_scaffold10771	Ga108_A07	0.84
Gb406_scaffold10771	Ga219_A10	0.82
Gb406_scaffold10771	Ga220_A10	0.81
Gb406_scaffold10771	Ga222_A10	0.83
Gb406_scaffold10771	Ga234_A12	0.83
Gb407_scaffold10771	Ga005_A01	0.84
Gb407_scaffold10771	Ga006_A01	0.84
Gb407_scaffold10771	Ga108_A07	0.84
Gb407_scaffold10771	Ga220_A10	0.81
Gb407_scaffold10771	Ga222_A10	0.83
Gb409_scaffold10972	Ga176_A10	0.92
Gb410_scaffold10972	Ga124_A07	0.82
Gb410_scaffold10972	Ga176_A10	1
Gb411_scaffold10972	Ga124_A07	0.82
Gb411_scaffold10972	Ga176_A10	1
Gb412_scaffold10972	Ga124_A07	0.8
Gb412_scaffold10972	Ga176_A10	0.97
Gb414_scaffold11045	Ga198_A10	0.81
Gb414_scaffold11045	Ga207_A10	0.83
Gb414_scaffold11045	Ga210_A10	0.81
Gb414_scaffold11045	Ga211_A10	0.83
Gb415_scaffold11162	Ga004_A01	0.87
Gb415_scaffold11162	Ga005_A01	0.86
Gb415_scaffold11162	Ga006_A01	0.82
Gb415_scaffold11162	Ga108_A07	0.87
Gb415_scaffold11162	Ga220_A10	0.83
Gb415_scaffold11162	Ga222_A10	0.83
Gb415_scaffold11162	Ga234_A12	0.87
Gb416_scaffold11216	Ga149_A08	0.94
Gb417_scaffold11216	Ga149_A08	0.94
Gb418_scaffold11510	Ga161_A09	0.99
Gb419_scaffold11510	Ga161_A09	0.99
Gb425_scaffold11908	Ga245_A13	0.9
Gb426_scaffold11908	Ga245_A13	0.91
Gb427_scaffold11963	Ga001_A01	0.95
Gb428_scaffold11963	Ga001_A01	0.89
Gb432_scaffold12263	Ga083_A06	0.86
Gb433_scaffold1259	Ga197_A10	0.81
Gb433_scaffold1259	Ga211_A10	0.81
Gb436_scaffold12901_A11	Ga050_A04	0.86
Gb436_scaffold12901_A11	Ga051_A04	0.87
Gb437_scaffold13191_D11	Ga050_A04	0.81
Gb440_scaffold13202	Ga117_A07	0.97
Gb441_scaffold13255	Ga167_A09	0.8
Gb441_scaffold13255	Ga168_A09	0.84
Gb442_scaffold13302	Ga094_A06	0.84
Gb443_scaffold13358	Ga074_A05	0.98
Gb446_scaffold13560	Ga205_A10	0.86
Gb446_scaffold13560	Ga207_A10	0.82
Gb446_scaffold13560	Ga214_A10	0.82
Gb447_scaffold13642_D06	Ga225_A11	0.96
Gb453_scaffold13717	Ga061_A04	0.88
Gb454_scaffold13717	Ga061_A04	0.86
Gb455_scaffold13722	Ga025_A04	0.85
Gb455_scaffold13722	Ga027_A04	0.9
Gb457_scaffold13814_A11	Ga062_A04	0.8
Gb460_scaffold13933	Ga026_A04	0.82
Gb465_scaffold14466	Ga009_A02	0.87
Gb465_scaffold14466	Ga010_A02	0.85
Gb465_scaffold14466	Ga011_A02	0.98
Gb465_scaffold14466	Ga012_A02	0.86
Gb465_scaffold14466	Ga239_A13	0.81
Gb466_scaffold14466	Ga009_A02	0.88
Gb466_scaffold14466	Ga010_A02	0.86
Gb467_scaffold14466	Ga009_A02	0.86
Gb467_scaffold14466	Ga010_A02	0.86
Gb468_scaffold14851_D10	Ga157_A09	0.86
Gb469_scaffold15653	Ga044_A04	0.83
Gb470_scaffold15760	Ga052_A04	0.99
Gb471_scaffold15848_D11	Ga050_A04	0.83
Gb471_scaffold15848_D11	Ga051_A04	0.85
Gb472_scaffold15848_D11	Ga050_A04	0.89
Gb472_scaffold15848_D11	Ga051_A04	0.88
Gb475_scaffold16728_A04	Ga136_A08	0.81
Gb476_scaffold16799	Ga104_A07	0.8
Gb480_scaffold16950	Ga113_A07	0.82
Gb483_scaffold17177_A05	Ga152_A08	0.99
Gb484_scaffold17177_A05	Ga153_A08	0.97
Gb487_scaffold17957	Ga052_A04	0.98
Gb488_scaffold18020_D11	Ga050_A04	0.83
Gb488_scaffold18020_D11	Ga051_A04	0.82
Gb489_scaffold18209	Ga050_A04	0.88
Gb489_scaffold18209	Ga051_A04	0.89
Gb490_scaffold18209	Ga050_A04	0.88
Gb490_scaffold18209	Ga051_A04	0.89
Gb491_scaffold18209	Ga050_A04	0.84
Gb492_scaffold18455_A10	Ga157_A09	0.87
Gb492_scaffold18455_A10	Ga158_A09	0.82
Gb493_scaffold18486	Ga197_A10	0.81
Gb493_scaffold18486	Ga198_A10	0.82
Gb493_scaffold18486	Ga205_A10	0.88
Gb493_scaffold18486	Ga206_A10	0.82
Gb493_scaffold18486	Ga207_A10	0.84
Gb493_scaffold18486	Ga210_A10	0.85
Gb493_scaffold18486	Ga211_A10	0.84
Gb494_scaffold18574	Ga244_A13	0.98
Gb495_scaffold18574	Ga244_A13	0.98
Gb496_scaffold18886	Ga081_A05	0.98
Gb497_scaffold18917	Ga220_A10	0.83
Gb498_scaffold18917	Ga004_A01	0.81
Gb498_scaffold18917	Ga108_A07	0.8
Gb498_scaffold18917	Ga234_A12	0.86
Gb499_scaffold18917	Ga005_A01	0.82
Gb499_scaffold18917	Ga108_A07	0.82
Gb499_scaffold18917	Ga220_A10	0.81
Gb499_scaffold18917	Ga222_A10	0.83
Gb499_scaffold18917	Ga234_A12	0.86
Gb500_scaffold19238	Ga044_A04	0.82
Gb501_scaffold19472	Ga127_A07	0.84
Gb501_scaffold19472	Ga129_A07	0.85
Gb503_scaffold19745_D11	Ga050_A04	0.82
Gb504_scaffold20037	Ga123_A07	0.97
Gb505_scaffold20103	Ga113_A07	0.82
Gb505_scaffold20103	Ga115_A07	0.82
Gb507_scaffold21284	Ga005_A01	0.8
Gb507_scaffold21284	Ga108_A07	0.81
Gb507_scaffold21284	Ga222_A10	0.81
Gb509_scaffold21391_A09	Ga224_A11	0.99
Gb510_scaffold21391_A09	Ga224_A11	0.99
Gb518_scaffold2409_D11	Ga047_A04	0.94
Gb531_scaffold2526	Ga044_A04	0.84
Gb532_scaffold2526	Ga044_A04	0.82
Gb533_scaffold2526	Ga044_A04	0.82
Gb534_scaffold25310	Ga124_A07	0.82
Gb534_scaffold25310	Ga176_A10	0.99
Gb535_scaffold25813	Ga182_A10	0.85
Gb536_scaffold26312	Ga168_A09	0.83
Gb537_scaffold26312	Ga168_A09	0.84
Gb538_scaffold27858	Ga001_A01	0.8
Gb538_scaffold27858	Ga004_A01	0.9
Gb538_scaffold27858	Ga005_A01	0.94
Gb538_scaffold27858	Ga006_A01	0.93
Gb538_scaffold27858	Ga108_A07	0.95
Gb538_scaffold27858	Ga219_A10	0.88
Gb538_scaffold27858	Ga220_A10	0.89
Gb538_scaffold27858	Ga222_A10	0.93
Gb538_scaffold27858	Ga234_A12	0.93
Gb540_scaffold28009	Ga050_A04	0.82
Gb541_scaffold29015	Ga004_A01	0.92
Gb541_scaffold29015	Ga005_A01	0.87
Gb541_scaffold29015	Ga006_A01	0.86
Gb541_scaffold29015	Ga108_A07	0.87
Gb541_scaffold29015	Ga219_A10	0.85
Gb541_scaffold29015	Ga222_A10	0.86
Gb542_scaffold29015	Ga004_A01	0.83
Gb542_scaffold29015	Ga005_A01	0.84
Gb542_scaffold29015	Ga006_A01	0.82
Gb542_scaffold29015	Ga108_A07	0.84
Gb542_scaffold29015	Ga219_A10	0.83
Gb542_scaffold29015	Ga220_A10	0.84
Gb542_scaffold29015	Ga222_A10	0.85
Gb542_scaffold29015	Ga234_A12	0.83
Gb551_scaffold2985	Ga169_A09	1
Gb552_scaffold2990	Ga150_A08	0.98
Gb559_scaffold31648	Ga005_A01	0.82
Gb559_scaffold31648	Ga006_A01	0.81
Gb559_scaffold31648	Ga108_A07	0.82
Gb560_scaffold32235_D10	Ga246_A13	0.95
Gb561_scaffold3242	Ga044_A04	0.85
Gb562_scaffold3242	Ga044_A04	0.85
Gb563_scaffold3302	Ga138_A08	0.92
Gb563_scaffold3302	Ga140_A08	0.92
Gb563_scaffold3302	Ga142_A08	0.88
Gb564_scaffold3302	Ga139_A08	0.93
Gb564_scaffold3302	Ga141_A08	0.95
Gb564_scaffold3302	Ga143_A08	0.89
Gb565_scaffold3302	Ga144_A08	0.84
Gb565_scaffold3302	Ga148_A08	0.82
Gb565_scaffold3302	Ga230_A12	0.85
Gb566_scaffold3302	Ga144_A08	0.92
Gb567_scaffold3302	Ga144_A08	0.81
Gb568_scaffold3302	Ga144_A08	0.81
Gb569_scaffold3302	Ga144_A08	0.8
Gb569_scaffold3302	Ga147_A08	0.8
Gb569_scaffold3302	Ga148_A08	0.96
Gb569_scaffold3302	Ga230_A12	0.83
Gb570_scaffold3302	Ga148_A08	0.81
Gb570_scaffold3302	Ga230_A12	0.8
Gb571_scaffold3302	Ga148_A08	0.81
Gb572_scaffold3302	Ga144_A08	0.82
Gb572_scaffold3302	Ga147_A08	0.99
Gb572_scaffold3302	Ga148_A08	0.82
Gb572_scaffold3302	Ga230_A12	0.81
Gb572_scaffold3302	Ga231_A12	0.8
Gb573_scaffold3302	Ga146_A08	0.96
Gb573_scaffold3302	Ga147_A08	0.82
Gb573_scaffold3302	Ga231_A12	0.8
Gb574_scaffold3302	Ga146_A08	1
Gb574_scaffold3302	Ga230_A12	0.81
Gb577_scaffold34231	Ga053_A04	0.83
Gb577_scaffold34231	Ga064_A04	0.84
Gb577_scaffold34231	Ga065_A04	0.86
Gb577_scaffold34231	Ga067_A04	0.94
Gb578_scaffold34714	Ga199_A10	0.87
Gb580_scaffold36754	Ga017_A03	0.96
Gb581_scaffold3686	Ga135_A08	0.84
Gb581_scaffold3686	Ga136_A08	0.85
Gb581_scaffold3686	Ga179_A10	0.91
Gb582_scaffold3686	Ga135_A08	0.82
Gb582_scaffold3686	Ga136_A08	0.83
Gb582_scaffold3686	Ga179_A10	0.89
Gb583_scaffold3840	Ga072_A04	0.82
Gb585_scaffold3840	Ga071_A04	0.81
Gb585_scaffold3840	Ga072_A04	0.84
Gb587_scaffold3840	Ga053_A04	0.82
Gb587_scaffold3840	Ga064_A04	0.87
Gb587_scaffold3840	Ga065_A04	0.84
Gb587_scaffold3840	Ga066_A04	0.83
Gb587_scaffold3840	Ga067_A04	0.85
Gb590_scaffold3869_D11	Ga051_A04	0.84
Gb592_scaffold39279	Ga037_A04	0.96
Gb593_scaffold3928	Ga056_A04	0.8
Gb593_scaffold3928	Ga058_A04	0.91
Gb595_scaffold39916	Ga016_A03	0.94
Gb596_scaffold4096	Ga050_A04	0.84
Gb596_scaffold4096	Ga051_A04	0.83
Gb597_scaffold4096	Ga050_A04	0.84
Gb597_scaffold4096	Ga051_A04	0.83
Gb598_scaffold4096	Ga044_A04	0.8
Gb598_scaffold4096	Ga050_A04	0.85
Gb598_scaffold4096	Ga051_A04	0.83
Gb599_scaffold4096	Ga050_A04	0.83
Gb599_scaffold4096	Ga051_A04	0.84
Gb600_scaffold4096	Ga050_A04	0.86
Gb600_scaffold4096	Ga051_A04	0.87
Gb601_scaffold4186	Ga063_A04	0.99
Gb602_scaffold4254	Ga005_A01	0.81
Gb602_scaffold4254	Ga006_A01	0.81
Gb602_scaffold4254	Ga108_A07	0.84
Gb603_scaffold4254	Ga005_A01	0.8
Gb603_scaffold4254	Ga108_A07	0.84
Gb603_scaffold4254	Ga220_A10	0.85
Gb603_scaffold4254	Ga222_A10	0.81
Gb605_scaffold42989	Ga004_A01	0.83
Gb605_scaffold42989	Ga005_A01	0.83
Gb605_scaffold42989	Ga006_A01	0.83
Gb605_scaffold42989	Ga108_A07	0.83
Gb605_scaffold42989	Ga222_A10	0.8
Gb609_scaffold46779	Ga161_A09	0.99
Gb610_scaffold46779	Ga161_A09	0.99
Gb611_scaffold5034	Ga005_A01	0.8
Gb611_scaffold5034	Ga006_A01	0.81
Gb611_scaffold5034	Ga108_A07	0.81
Gb611_scaffold5034	Ga222_A10	0.8
Gb612_scaffold5034	Ga004_A01	0.84
Gb612_scaffold5034	Ga005_A01	0.82
Gb612_scaffold5034	Ga006_A01	0.81
Gb612_scaffold5034	Ga108_A07	0.82
Gb612_scaffold5034	Ga220_A10	0.82
Gb612_scaffold5034	Ga222_A10	0.82
Gb612_scaffold5034	Ga234_A12	0.88
Gb613_scaffold5034	Ga004_A01	0.87
Gb613_scaffold5034	Ga005_A01	0.91
Gb613_scaffold5034	Ga006_A01	0.88
Gb613_scaffold5034	Ga108_A07	0.93
Gb613_scaffold5034	Ga219_A10	0.86
Gb613_scaffold5034	Ga220_A10	0.86
Gb613_scaffold5034	Ga222_A10	0.91
Gb613_scaffold5034	Ga234_A12	0.91
Gb614_scaffold50756	Ga148_A08	0.81
Gb614_scaffold50756	Ga230_A12	0.84
Gb614_scaffold50756	Ga231_A12	0.97
Gb615_scaffold50912	Ga061_A04	0.81
Gb618_scaffold5400	Ga157_A09	0.9
Gb618_scaffold5400	Ga158_A09	0.86
Gb619_scaffold5400	Ga157_A09	0.9
Gb619_scaffold5400	Ga158_A09	0.86
Gb624_scaffold5607	Ga004_A01	0.85
Gb624_scaffold5607	Ga005_A01	0.86
Gb624_scaffold5607	Ga006_A01	0.84
Gb624_scaffold5607	Ga108_A07	0.86
Gb624_scaffold5607	Ga220_A10	0.82
Gb624_scaffold5607	Ga222_A10	0.84
Gb624_scaffold5607	Ga234_A12	0.88
Gb625_scaffold5607	Ga004_A01	0.84
Gb625_scaffold5607	Ga005_A01	0.84
Gb625_scaffold5607	Ga006_A01	0.83
Gb625_scaffold5607	Ga108_A07	0.85
Gb625_scaffold5607	Ga220_A10	0.82
Gb625_scaffold5607	Ga222_A10	0.82
Gb625_scaffold5607	Ga234_A12	0.88
Gb626_scaffold5607	Ga220_A10	0.82
Gb627_scaffold5793	Ga135_A08	0.84
Gb627_scaffold5793	Ga136_A08	0.84
Gb627_scaffold5793	Ga179_A10	0.89
Gb628_scaffold5793	Ga179_A10	0.82
Gb629_scaffold5793	Ga135_A08	0.82
Gb629_scaffold5793	Ga136_A08	0.82
Gb629_scaffold5793	Ga179_A10	0.87
Gb630_scaffold6034	Ga053_A04	0.85
Gb630_scaffold6034	Ga066_A04	0.81
Gb630_scaffold6034	Ga067_A04	0.82
Gb631_scaffold6034	Ga053_A04	0.85
Gb631_scaffold6034	Ga064_A04	0.8
Gb631_scaffold6034	Ga065_A04	0.81
Gb631_scaffold6034	Ga066_A04	0.85
Gb631_scaffold6034	Ga067_A04	0.83
Gb633_scaffold6034	Ga053_A04	0.89
Gb633_scaffold6034	Ga064_A04	0.82
Gb633_scaffold6034	Ga065_A04	0.83
Gb634_scaffold6034	Ga065_A04	0.81
Gb634_scaffold6034	Ga067_A04	0.8
Gb636_scaffold6034	Ga055_A04	0.94
Gb639_scaffold6038	Ga095_A06	0.95
Gb642_scaffold6103	Ga104_A07	0.86
Gb643_scaffold6170	Ga240_A13	0.85
Gb643_scaffold6170	Ga241_A13	0.89
Gb643_scaffold6170	Ga242_A13	0.85
Gb643_scaffold6170	Ga243_A13	0.9
Gb644_scaffold6170	Ga240_A13	0.84
Gb644_scaffold6170	Ga241_A13	0.87
Gb644_scaffold6170	Ga242_A13	0.82
Gb644_scaffold6170	Ga243_A13	0.85
Gb646_scaffold6179	Ga100_A07	0.84
Gb646_scaffold6179	Ga101_A07	0.83
Gb646_scaffold6179	Ga102_A07	0.83
Gb647_scaffold6396	Ga016_A03	0.95
Gb648_scaffold6396	Ga016_A03	0.95
Gb649_scaffold6465	Ga197_A10	0.84
Gb649_scaffold6465	Ga214_A10	0.8
Gb650_scaffold6908_D11	Ga029_A04	0.81
Gb651_scaffold7031	Ga170_A09	0.92
Gb651_scaffold7031	Ga171_A09	0.98
Gb652_scaffold7041_D11	Ga050_A04	0.81
Gb653_scaffold7041_D11	Ga050_A04	0.8
Gb655_scaffold7503_D11	Ga050_A04	0.87
Gb655_scaffold7503_D11	Ga051_A04	0.87
Gb657_scaffold7630	Ga233_A12	0.86
Gb658_scaffold7630	Ga233_A12	0.92
Gb659_scaffold7630	Ga001_A01	0.8
Gb659_scaffold7630	Ga004_A01	0.88
Gb659_scaffold7630	Ga005_A01	0.92
Gb659_scaffold7630	Ga006_A01	0.89
Gb659_scaffold7630	Ga108_A07	0.94
Gb659_scaffold7630	Ga219_A10	0.87
Gb659_scaffold7630	Ga220_A10	0.89
Gb659_scaffold7630	Ga222_A10	0.94
Gb659_scaffold7630	Ga234_A12	0.95
Gb661_scaffold7630	Ga004_A01	0.86
Gb661_scaffold7630	Ga005_A01	0.84
Gb661_scaffold7630	Ga006_A01	0.82
Gb661_scaffold7630	Ga108_A07	0.82
Gb661_scaffold7630	Ga219_A10	0.82
Gb661_scaffold7630	Ga220_A10	0.84
Gb661_scaffold7630	Ga222_A10	0.83
Gb661_scaffold7630	Ga234_A12	0.84
Gb662_scaffold7749_D11	Ga051_A04	0.82
Gb664_scaffold7778	Ga044_A04	0.87
Gb665_scaffold8022	Ga113_A07	0.81
Gb665_scaffold8022	Ga115_A07	0.82
Gb667_scaffold8081_A11	Ga113_A07	0.98
Gb670_scaffold814	Ga220_A10	0.82
Gb672_scaffold8515_D11	Ga050_A04	0.82
Gb673_scaffold8810_D11	Ga051_A04	0.83
Gb675_scaffold9138	Ga034_A04	0.86
Gb675_scaffold9138	Ga035_A04	0.9
Gb675_scaffold9138	Ga036_A04	0.92
Gb675_scaffold9138	Ga093_A06	0.85
Gb676_scaffold9138	Ga034_A04	0.86
Gb676_scaffold9138	Ga035_A04	0.9
Gb676_scaffold9138	Ga036_A04	0.92
Gb676_scaffold9138	Ga093_A06	0.85
Gb677_scaffold937	Ga108_A07	0.81
Gb677_scaffold937	Ga220_A10	0.81
Gb677_scaffold937	Ga222_A10	0.8
Gb679_scaffold937	Ga004_A01	0.81
Gb679_scaffold937	Ga005_A01	0.85
Gb679_scaffold937	Ga006_A01	0.84
Gb679_scaffold937	Ga108_A07	0.86
Gb679_scaffold937	Ga220_A10	0.87
Gb679_scaffold937	Ga222_A10	0.85
Gb680_scaffold9477	Ga018_A04	0.87
Gb680_scaffold9477	Ga019_A04	0.95
Gb680_scaffold9477	Ga020_A04	0.91
Gb682_scaffold9941	Ga197_A10	0.82
Gb682_scaffold9941	Ga198_A10	0.81
Gb682_scaffold9941	Ga210_A10	0.84
Gb682_scaffold9941	Ga211_A10	0.84

## Sheet: more than 90%
Gene in G.barbadense	Gene in G.arboreum	similarity >90%
Gb007_A01	Ga104_A07	0.97
Gb008_A01	Ga104_A07	0.97
Gb017_A01	Ga122_A07	0.98
Gb023_A01	Ga100_A07	0.97
Gb025_A01	Ga133_A07	0.99
Gb026_A01	Ga133_A07	0.99
Gb027_A01	Ga134_A07	0.99
Gb028_A01	Ga134_A07	0.99
Gb029_A01	Ga124_A07	0.99
Gb030_A01	Ga124_A07	1
Gb031_A02	Ga079_A05	0.97
Gb031_A02	Ga080_A05	0.97
Gb032_A02	Ga078_A05	0.93
Gb033_A02	Ga076_A05	0.98
Gb033_A02	Ga077_A05	0.98
Gb034_A02	Ga076_A05	0.99
Gb034_A02	Ga077_A05	0.99
Gb035_A02	Ga075_A05	0.95
Gb037_A02	Ga008_A02	0.99
Gb043_A04	Ga178_A10	0.97
Gb047_A04	Ga181_A10	0.91
Gb048_A04	Ga179_A10	0.98
Gb050_A04	Ga179_A10	0.92
Gb052_A04	Ga179_A10	0.91
Gb053_A04	Ga227_A11	0.97
Gb054_A04	Ga195_A10	0.99
Gb055_A04	Ga195_A10	0.9
Gb060_A04	Ga004_A01	0.91
Gb060_A04	Ga108_A07	0.9
Gb066_A04	Ga211_A10	0.97
Gb067_A04	Ga210_A10	0.99
Gb072_A04	Ga135_A08	0.98
Gb073_A04	Ga136_A08	0.98
Gb076_A05	Ga215_A10	0.99
Gb077_A05	Ga203_A10	0.99
Gb078_A05	Ga088_A06	0.92
Gb078_A05	Ga201_A10	0.96
Gb078_A05	Ga202_A10	0.92
Gb078_A05	Ga216_A10	0.9
Gb080_A05	Ga200_A10	0.91
Gb080_A05	Ga201_A10	0.9
Gb080_A05	Ga217_A10	0.92
Gb083_A05	Ga223_A10	0.91
Gb087_A06	Ga225_A11	0.98
Gb088_A06	Ga225_A11	0.98
Gb090_A06	Ga149_A08	0.96
Gb091_A06	Ga149_A08	0.99
Gb097_A06	Ga230_A12	0.97
Gb102_A07	Ga003_A01	0.99
Gb103_A08	Ga014_A03	0.99
Gb112_A09	Ga013_A02	0.99
Gb112_A09	Ga226_A11	0.99
Gb113_A09	Ga229_A12	0.99
Gb114_A10	Ga155_A09	0.98
Gb116_A10	Ga172_A09	0.97
Gb120_A10	Ga162_A09	0.91
Gb123_A10	Ga166_A09	0.94
Gb128_A10	Ga156_A09	0.99
Gb132_A10	Ga156_A09	0.92
Gb133_A10	Ga002_A01	0.98
Gb137_A10	Ga246_A13	0.98
Gb145_A10	Ga041_A04	0.98
Gb149_A11	Ga030_A04	0.99
Gb150_A11	Ga030_A04	0.99
Gb151_A11	Ga037_A04	0.98
Gb152_A11	Ga037_A04	0.93
Gb155_A11	Ga238_A12	1
Gb156_A11	Ga238_A12	0.98
Gb157_A11	Ga033_A04	0.97
Gb160_A11	Ga058_A04	0.98
Gb161_A11	Ga095_A06	0.98
Gb170_A11	Ga047_A04	0.96
Gb185_A11	Ga064_A04	0.92
Gb187_A11	Ga053_A04	0.98
Gb190_A11	Ga110_A07	0.97
Gb197_A11	Ga045_A04	0.99
Gb218_A11	Ga062_A04	0.97
Gb219_A12	Ga082_A06	0.95
Gb220_A12	Ga082_A06	1
Gb221_A12	Ga082_A06	1
Gb222_A12	Ga092_A06	0.96
Gb223_A12	Ga092_A06	0.98
Gb224_A12	Ga091_A06	0.99
Gb225_A12	Ga091_A06	0.99
Gb226_A12	Ga087_A06	0.94
Gb227_A12	Ga087_A06	0.99
Gb228_A12	Ga087_A06	0.99
Gb229_A12	Ga086_A06	0.99
Gb230_A12	Ga085_A06	0.99
Gb231_A12	Ga084_A06	1
Gb232_A12	Ga084_A06	0.99
Gb235_A13	Ga154_A08	1
Gb241_D01	Ga122_A07	0.93
Gb242_D01	Ga123_A07	0.94
Gb249_D01	Ga134_A07	0.99
Gb250_D01	Ga124_A07	0.98
Gb251_D01	Ga124_A07	0.98
Gb254_D02	Ga076_A05	0.92
Gb254_D02	Ga077_A05	0.92
Gb255_D02	Ga076_A05	0.95
Gb255_D02	Ga077_A05	0.95
Gb257_D02	Ga169_A09	0.96
Gb258_D02	Ga081_A05	0.95
Gb260_D03	Ga008_A02	0.95
Gb264_D05	Ga152_A08	0.96
Gb266_D05	Ga153_A08	0.97
Gb267_D05	Ga150_A08	0.97
Gb271_D05	Ga215_A10	0.95
Gb272_D05	Ga203_A10	0.95
Gb273_D05	Ga088_A06	0.92
Gb298_D05	Ga227_A11	0.94
Gb309_D06	Ga139_A08	0.9
Gb316_D06	Ga230_A12	0.91
Gb320_D07	Ga003_A01	0.98
Gb322_D08	Ga014_A03	0.96
Gb324_D08	Ga015_A03	0.92
Gb326_D08	Ga074_A05	0.97
Gb327_D08	Ga074_A05	0.97
Gb328_D09	Ga013_A02	0.95
Gb328_D09	Ga226_A11	0.95
Gb331_D09	Ga224_A11	0.93
Gb335_D10	Ga170_A09	0.96
Gb335_D10	Ga171_A09	0.95
Gb338_D10	Ga001_A01	0.97
Gb352_D11	Ga030_A04	0.98
Gb353_D11	Ga030_A04	0.98
Gb361_D11	Ga063_A04	0.95
Gb363_D11	Ga110_A07	0.93
Gb364_D11	Ga111_A07	0.94
Gb365_D11	Ga111_A07	0.94
Gb374_D11	Ga045_A04	0.9
Gb380_D12	Ga082_A06	0.98
Gb381_D12	Ga082_A06	0.98
Gb382_D12	Ga092_A06	0.95
Gb384_D12	Ga091_A06	0.98
Gb386_D12	Ga086_A06	0.99
Gb387_D12	Ga086_A06	0.98
Gb388_D12	Ga086_A06	0.99
Gb389_D12	Ga084_A06	0.99
Gb390_D12	Ga084_A06	0.99
Gb391_D12	Ga084_A06	0.95
Gb393_D13	Ga163_A09	0.93
Gb400_scaffold10542_D11	Ga238_A12	0.96
Gb401_scaffold10542_D11	Ga238_A12	0.97
Gb402_scaffold10542_D11	Ga238_A12	0.97
Gb409_scaffold10972	Ga176_A10	0.92
Gb410_scaffold10972	Ga176_A10	1
Gb411_scaffold10972	Ga176_A10	1
Gb412_scaffold10972	Ga176_A10	0.97
Gb416_scaffold11216	Ga149_A08	0.94
Gb417_scaffold11216	Ga149_A08	0.94
Gb418_scaffold11510	Ga161_A09	0.99
Gb419_scaffold11510	Ga161_A09	0.99
Gb426_scaffold11908	Ga245_A13	0.91
Gb427_scaffold11963	Ga001_A01	0.95
Gb440_scaffold13202	Ga117_A07	0.97
Gb443_scaffold13358	Ga074_A05	0.98
Gb447_scaffold13642_D06	Ga225_A11	0.96
Gb455_scaffold13722	Ga027_A04	0.9
Gb465_scaffold14466	Ga011_A02	0.98
Gb470_scaffold15760	Ga052_A04	0.99
Gb483_scaffold17177_A05	Ga152_A08	0.99
Gb484_scaffold17177_A05	Ga153_A08	0.97
Gb487_scaffold17957	Ga052_A04	0.98
Gb494_scaffold18574	Ga244_A13	0.98
Gb495_scaffold18574	Ga244_A13	0.98
Gb496_scaffold18886	Ga081_A05	0.98
Gb504_scaffold20037	Ga123_A07	0.97
Gb509_scaffold21391_A09	Ga224_A11	0.99
Gb510_scaffold21391_A09	Ga224_A11	0.99
Gb518_scaffold2409_D11	Ga047_A04	0.94
Gb534_scaffold25310	Ga176_A10	0.99
Gb538_scaffold27858	Ga004_A01	0.9
Gb538_scaffold27858	Ga005_A01	0.94
Gb538_scaffold27858	Ga006_A01	0.93
Gb538_scaffold27858	Ga108_A07	0.95
Gb538_scaffold27858	Ga222_A10	0.93
Gb538_scaffold27858	Ga234_A12	0.93
Gb541_scaffold29015	Ga004_A01	0.92
Gb551_scaffold2985	Ga169_A09	1
Gb552_scaffold2990	Ga150_A08	0.98
Gb560_scaffold32235_D10	Ga246_A13	0.95
Gb563_scaffold3302	Ga138_A08	0.92
Gb563_scaffold3302	Ga140_A08	0.92
Gb564_scaffold3302	Ga139_A08	0.93
Gb564_scaffold3302	Ga141_A08	0.95
Gb566_scaffold3302	Ga144_A08	0.92
Gb569_scaffold3302	Ga148_A08	0.96
Gb572_scaffold3302	Ga147_A08	0.99
Gb573_scaffold3302	Ga146_A08	0.96
Gb574_scaffold3302	Ga146_A08	1
Gb577_scaffold34231	Ga067_A04	0.94
Gb580_scaffold36754	Ga017_A03	0.96
Gb581_scaffold3686	Ga179_A10	0.91
Gb592_scaffold39279	Ga037_A04	0.96
Gb593_scaffold3928	Ga058_A04	0.91
Gb595_scaffold39916	Ga016_A03	0.94
Gb601_scaffold4186	Ga063_A04	0.99
Gb609_scaffold46779	Ga161_A09	0.99
Gb610_scaffold46779	Ga161_A09	0.99
Gb613_scaffold5034	Ga005_A01	0.91
Gb613_scaffold5034	Ga108_A07	0.93
Gb613_scaffold5034	Ga222_A10	0.91
Gb613_scaffold5034	Ga234_A12	0.91
Gb614_scaffold50756	Ga231_A12	0.97
Gb618_scaffold5400	Ga157_A09	0.9
Gb619_scaffold5400	Ga157_A09	0.9
Gb636_scaffold6034	Ga055_A04	0.94
Gb639_scaffold6038	Ga095_A06	0.95
Gb647_scaffold6396	Ga016_A03	0.95
Gb648_scaffold6396	Ga016_A03	0.95
Gb651_scaffold7031	Ga170_A09	0.92
Gb651_scaffold7031	Ga171_A09	0.98
Gb658_scaffold7630	Ga233_A12	0.92
Gb659_scaffold7630	Ga005_A01	0.92
Gb659_scaffold7630	Ga108_A07	0.94
Gb659_scaffold7630	Ga222_A10	0.94
Gb659_scaffold7630	Ga234_A12	0.95
Gb667_scaffold8081_A11	Ga113_A07	0.98
Gb675_scaffold9138	Ga036_A04	0.92
Gb676_scaffold9138	Ga036_A04	0.92
Gb680_scaffold9477	Ga019_A04	0.95
Gb680_scaffold9477	Ga020_A04	0.91
