# Supplementary material for: Genome-wide comparative analysis of NBS-encoding genes in four Gossypium species
Source: BMC Genomics. 2017 Apr 12;18:292. doi: 10.1186/s12864-017-3682-x (PMC5388996; doi:10.1186/s12864-017-3682-x)
Supplement: Supplementary file 8 — The amino acid sequence similarity between G. raimondii NBS genes and G. barbadense NBS genes. (XLS 3027 kb) [file 12864_2017_3682_MOESM8_ESM.xls]

## Sheet: more than 30%
Gene in G.barbadense	Gene in G.raimondii	similarity >30%
Gb001_A01	Gr194_D08	0.82
Gb001_A01	Gr195_D08	0.78
Gb001_A01	Gr192_D08	0.77
Gb001_A01	Gr193_D08	0.8
Gb001_A01	Gr191_D08	0.7
Gb001_A01	Gr007_D01	0.47
Gb001_A01	Gr008_D01	0.46
Gb001_A01	Gr010_D01	0.48
Gb001_A01	Gr011_D01	0.44
Gb001_A01	Gr012_D01	0.44
Gb001_A01	Gr013_D01	0.44
Gb001_A01	Gr014_D01	0.42
Gb001_A01	Gr015_D01	0.44
Gb001_A01	Gr017_D01	0.44
Gb001_A01	Gr020_D01	0.45
Gb001_A01	Gr022_D01	0.44
Gb001_A01	Gr023_D01	0.43
Gb001_A01	Gr009_D01	0.38
Gb001_A01	Gr021_D01	0.31
Gb001_A01	Gr201_D09	0.35
Gb001_A01	Gr211_D09	0.31
Gb001_A01	Gr319_scaffold432	0.3
Gb001_A01	Gr320_scaffold432	0.31
Gb002_A01	Gr193_D08	0.82
Gb002_A01	Gr194_D08	0.82
Gb002_A01	Gr195_D08	0.77
Gb002_A01	Gr192_D08	0.74
Gb002_A01	Gr191_D08	0.72
Gb002_A01	Gr007_D01	0.47
Gb002_A01	Gr008_D01	0.47
Gb002_A01	Gr009_D01	0.41
Gb002_A01	Gr010_D01	0.5
Gb002_A01	Gr011_D01	0.44
Gb002_A01	Gr012_D01	0.43
Gb002_A01	Gr013_D01	0.44
Gb002_A01	Gr014_D01	0.42
Gb002_A01	Gr015_D01	0.44
Gb002_A01	Gr017_D01	0.44
Gb002_A01	Gr020_D01	0.47
Gb002_A01	Gr022_D01	0.45
Gb002_A01	Gr023_D01	0.44
Gb002_A01	Gr021_D01	0.38
Gb002_A01	Gr201_D09	0.35
Gb003_A01	Gr193_D08	0.71
Gb003_A01	Gr194_D08	0.63
Gb003_A01	Gr192_D08	0.69
Gb003_A01	Gr195_D08	0.65
Gb003_A01	Gr191_D08	0.65
Gb003_A01	Gr007_D01	0.41
Gb003_A01	Gr008_D01	0.43
Gb003_A01	Gr010_D01	0.43
Gb003_A01	Gr011_D01	0.41
Gb003_A01	Gr013_D01	0.41
Gb003_A01	Gr015_D01	0.41
Gb003_A01	Gr017_D01	0.41
Gb003_A01	Gr020_D01	0.4
Gb003_A01	Gr022_D01	0.41
Gb003_A01	Gr023_D01	0.41
Gb003_A01	Gr009_D01	0.37
Gb003_A01	Gr012_D01	0.4
Gb003_A01	Gr014_D01	0.39
Gb003_A01	Gr021_D01	0.35
Gb003_A01	Gr201_D09	0.32
Gb003_A01	Gr319_scaffold432	0.3
Gb003_A01	Gr320_scaffold432	0.31
Gb004_A01	Gr195_D08	0.79
Gb004_A01	Gr192_D08	0.75
Gb004_A01	Gr193_D08	0.78
Gb004_A01	Gr194_D08	0.76
Gb004_A01	Gr191_D08	0.52
Gb004_A01	Gr009_D01	0.4
Gb004_A01	Gr011_D01	0.45
Gb004_A01	Gr012_D01	0.44
Gb004_A01	Gr013_D01	0.45
Gb004_A01	Gr014_D01	0.44
Gb004_A01	Gr015_D01	0.46
Gb004_A01	Gr022_D01	0.47
Gb004_A01	Gr021_D01	0.34
Gb004_A01	Gr201_D09	0.37
Gb004_A01	Gr319_scaffold432	0.31
Gb004_A01	Gr320_scaffold432	0.32
Gb005_A01	Gr193_D08	0.78
Gb005_A01	Gr192_D08	0.76
Gb005_A01	Gr195_D08	0.71
Gb005_A01	Gr191_D08	0.74
Gb005_A01	Gr010_D01	0.5
Gb005_A01	Gr023_D01	0.51
Gb005_A01	Gr007_D01	0.5
Gb005_A01	Gr008_D01	0.5
Gb005_A01	Gr011_D01	0.47
Gb005_A01	Gr012_D01	0.46
Gb005_A01	Gr013_D01	0.46
Gb005_A01	Gr014_D01	0.42
Gb005_A01	Gr015_D01	0.46
Gb005_A01	Gr017_D01	0.43
Gb005_A01	Gr020_D01	0.48
Gb005_A01	Gr022_D01	0.45
Gb005_A01	Gr006_D01	0.3
Gb005_A01	Gr201_D09	0.35
Gb005_A01	Gr320_scaffold432	0.3
Gb006_A01	Gr192_D08	0.85
Gb006_A01	Gr193_D08	0.79
Gb006_A01	Gr194_D08	0.75
Gb006_A01	Gr195_D08	0.76
Gb006_A01	Gr191_D08	0.67
Gb006_A01	Gr007_D01	0.47
Gb006_A01	Gr008_D01	0.47
Gb006_A01	Gr009_D01	0.43
Gb006_A01	Gr010_D01	0.48
Gb006_A01	Gr011_D01	0.44
Gb006_A01	Gr012_D01	0.44
Gb006_A01	Gr013_D01	0.45
Gb006_A01	Gr014_D01	0.42
Gb006_A01	Gr015_D01	0.45
Gb006_A01	Gr017_D01	0.44
Gb006_A01	Gr020_D01	0.46
Gb006_A01	Gr022_D01	0.45
Gb006_A01	Gr023_D01	0.45
Gb006_A01	Gr021_D01	0.39
Gb006_A01	Gr201_D09	0.35
Gb006_A01	Gr211_D09	0.3
Gb006_A01	Gr320_scaffold432	0.31
Gb007_A01	Gr195_D08	0.81
Gb007_A01	Gr194_D08	0.75
Gb007_A01	Gr193_D08	0.79
Gb007_A01	Gr192_D08	0.76
Gb007_A01	Gr191_D08	0.68
Gb007_A01	Gr007_D01	0.49
Gb007_A01	Gr008_D01	0.48
Gb007_A01	Gr009_D01	0.42
Gb007_A01	Gr010_D01	0.5
Gb007_A01	Gr011_D01	0.45
Gb007_A01	Gr012_D01	0.44
Gb007_A01	Gr013_D01	0.45
Gb007_A01	Gr014_D01	0.43
Gb007_A01	Gr015_D01	0.46
Gb007_A01	Gr017_D01	0.45
Gb007_A01	Gr020_D01	0.48
Gb007_A01	Gr022_D01	0.46
Gb007_A01	Gr023_D01	0.47
Gb007_A01	Gr021_D01	0.39
Gb007_A01	Gr201_D09	0.36
Gb007_A01	Gr211_D09	0.31
Gb007_A01	Gr319_scaffold432	0.31
Gb007_A01	Gr320_scaffold432	0.32
Gb008_A01	Gr195_D08	0.81
Gb008_A01	Gr194_D08	0.75
Gb008_A01	Gr193_D08	0.79
Gb008_A01	Gr192_D08	0.76
Gb008_A01	Gr191_D08	0.68
Gb008_A01	Gr007_D01	0.49
Gb008_A01	Gr008_D01	0.48
Gb008_A01	Gr009_D01	0.42
Gb008_A01	Gr010_D01	0.5
Gb008_A01	Gr011_D01	0.45
Gb008_A01	Gr012_D01	0.44
Gb008_A01	Gr013_D01	0.45
Gb008_A01	Gr014_D01	0.43
Gb008_A01	Gr015_D01	0.46
Gb008_A01	Gr017_D01	0.45
Gb008_A01	Gr020_D01	0.48
Gb008_A01	Gr022_D01	0.46
Gb008_A01	Gr023_D01	0.47
Gb008_A01	Gr021_D01	0.39
Gb008_A01	Gr201_D09	0.36
Gb008_A01	Gr211_D09	0.31
Gb008_A01	Gr319_scaffold432	0.31
Gb008_A01	Gr320_scaffold432	0.32
Gb009_A01	Gr194_D08	0.81
Gb009_A01	Gr193_D08	0.74
Gb009_A01	Gr191_D08	0.61
Gb009_A01	Gr192_D08	0.66
Gb009_A01	Gr195_D08	0.69
Gb009_A01	Gr020_D01	0.5
Gb009_A01	Gr007_D01	0.41
Gb009_A01	Gr008_D01	0.42
Gb009_A01	Gr009_D01	0.41
Gb009_A01	Gr010_D01	0.44
Gb009_A01	Gr011_D01	0.42
Gb009_A01	Gr012_D01	0.41
Gb009_A01	Gr013_D01	0.42
Gb009_A01	Gr014_D01	0.4
Gb009_A01	Gr015_D01	0.42
Gb009_A01	Gr017_D01	0.41
Gb009_A01	Gr022_D01	0.42
Gb009_A01	Gr023_D01	0.47
Gb009_A01	Gr021_D01	0.37
Gb009_A01	Gr201_D09	0.33
Gb010_A01	Gr195_D08	0.72
Gb010_A01	Gr193_D08	0.74
Gb010_A01	Gr194_D08	0.8
Gb010_A01	Gr192_D08	0.71
Gb010_A01	Gr191_D08	0.63
Gb010_A01	Gr007_D01	0.46
Gb010_A01	Gr008_D01	0.48
Gb010_A01	Gr010_D01	0.48
Gb010_A01	Gr011_D01	0.43
Gb010_A01	Gr012_D01	0.42
Gb010_A01	Gr013_D01	0.44
Gb010_A01	Gr014_D01	0.42
Gb010_A01	Gr015_D01	0.44
Gb010_A01	Gr017_D01	0.43
Gb010_A01	Gr020_D01	0.48
Gb010_A01	Gr022_D01	0.45
Gb010_A01	Gr023_D01	0.46
Gb010_A01	Gr009_D01	0.38
Gb010_A01	Gr021_D01	0.36
Gb010_A01	Gr201_D09	0.35
Gb010_A01	Gr211_D09	0.3
Gb010_A01	Gr319_scaffold432	0.3
Gb010_A01	Gr320_scaffold432	0.31
Gb011_A01	Gr193_D08	0.83
Gb011_A01	Gr195_D08	0.84
Gb011_A01	Gr194_D08	0.77
Gb011_A01	Gr192_D08	0.77
Gb011_A01	Gr191_D08	0.67
Gb011_A01	Gr007_D01	0.44
Gb011_A01	Gr008_D01	0.43
Gb011_A01	Gr009_D01	0.43
Gb011_A01	Gr010_D01	0.46
Gb011_A01	Gr011_D01	0.42
Gb011_A01	Gr012_D01	0.41
Gb011_A01	Gr013_D01	0.44
Gb011_A01	Gr015_D01	0.42
Gb011_A01	Gr017_D01	0.42
Gb011_A01	Gr022_D01	0.41
Gb011_A01	Gr023_D01	0.41
Gb011_A01	Gr014_D01	0.4
Gb011_A01	Gr021_D01	0.39
Gb011_A01	Gr201_D09	0.32
Gb011_A01	Gr320_scaffold432	0.3
Gb012_A01	Gr193_D08	0.77
Gb012_A01	Gr192_D08	0.71
Gb012_A01	Gr191_D08	0.76
Gb012_A01	Gr195_D08	0.69
Gb012_A01	Gr007_D01	0.5
Gb012_A01	Gr010_D01	0.52
Gb012_A01	Gr008_D01	0.48
Gb012_A01	Gr011_D01	0.44
Gb012_A01	Gr012_D01	0.42
Gb012_A01	Gr013_D01	0.44
Gb012_A01	Gr014_D01	0.42
Gb012_A01	Gr015_D01	0.44
Gb012_A01	Gr017_D01	0.43
Gb012_A01	Gr020_D01	0.49
Gb012_A01	Gr022_D01	0.45
Gb012_A01	Gr023_D01	0.48
Gb012_A01	Gr006_D01	0.3
Gb012_A01	Gr034_D02	0.31
Gb012_A01	Gr038_D02	0.3
Gb012_A01	Gr201_D09	0.37
Gb012_A01	Gr211_D09	0.32
Gb012_A01	Gr319_scaffold432	0.3
Gb012_A01	Gr320_scaffold432	0.31
Gb013_A01	Gr194_D08	0.81
Gb013_A01	Gr195_D08	0.73
Gb013_A01	Gr192_D08	0.73
Gb013_A01	Gr193_D08	0.79
Gb013_A01	Gr191_D08	0.6
Gb013_A01	Gr008_D01	0.45
Gb013_A01	Gr009_D01	0.42
Gb013_A01	Gr011_D01	0.44
Gb013_A01	Gr012_D01	0.43
Gb013_A01	Gr013_D01	0.45
Gb013_A01	Gr014_D01	0.45
Gb013_A01	Gr015_D01	0.44
Gb013_A01	Gr017_D01	0.49
Gb013_A01	Gr022_D01	0.46
Gb013_A01	Gr023_D01	0.43
Gb013_A01	Gr021_D01	0.37
Gb013_A01	Gr201_D09	0.36
Gb013_A01	Gr319_scaffold432	0.32
Gb013_A01	Gr320_scaffold432	0.33
Gb014_A01	Gr193_D08	0.85
Gb014_A01	Gr195_D08	0.8
Gb014_A01	Gr194_D08	0.77
Gb014_A01	Gr192_D08	0.74
Gb014_A01	Gr191_D08	0.68
Gb014_A01	Gr007_D01	0.5
Gb014_A01	Gr010_D01	0.52
Gb014_A01	Gr008_D01	0.49
Gb014_A01	Gr009_D01	0.42
Gb014_A01	Gr011_D01	0.44
Gb014_A01	Gr012_D01	0.44
Gb014_A01	Gr013_D01	0.45
Gb014_A01	Gr014_D01	0.43
Gb014_A01	Gr015_D01	0.45
Gb014_A01	Gr017_D01	0.46
Gb014_A01	Gr020_D01	0.49
Gb014_A01	Gr022_D01	0.46
Gb014_A01	Gr023_D01	0.46
Gb014_A01	Gr021_D01	0.34
Gb014_A01	Gr201_D09	0.35
Gb014_A01	Gr319_scaffold432	0.3
Gb014_A01	Gr320_scaffold432	0.31
Gb015_A01	Gr195_D08	0.75
Gb015_A01	Gr193_D08	0.77
Gb015_A01	Gr192_D08	0.71
Gb015_A01	Gr191_D08	0.67
Gb015_A01	Gr194_D08	0.63
Gb015_A01	Gr007_D01	0.45
Gb015_A01	Gr008_D01	0.43
Gb015_A01	Gr010_D01	0.46
Gb015_A01	Gr011_D01	0.41
Gb015_A01	Gr012_D01	0.41
Gb015_A01	Gr013_D01	0.42
Gb015_A01	Gr014_D01	0.41
Gb015_A01	Gr015_D01	0.42
Gb015_A01	Gr017_D01	0.43
Gb015_A01	Gr020_D01	0.47
Gb015_A01	Gr022_D01	0.41
Gb015_A01	Gr023_D01	0.48
Gb015_A01	Gr009_D01	0.33
Gb015_A01	Gr021_D01	0.3
Gb015_A01	Gr201_D09	0.34
Gb016_A01	Gr193_D08	0.86
Gb016_A01	Gr192_D08	0.78
Gb016_A01	Gr195_D08	0.8
Gb016_A01	Gr191_D08	0.8
Gb016_A01	Gr007_D01	0.5
Gb016_A01	Gr010_D01	0.51
Gb016_A01	Gr008_D01	0.47
Gb016_A01	Gr011_D01	0.45
Gb016_A01	Gr012_D01	0.45
Gb016_A01	Gr013_D01	0.47
Gb016_A01	Gr014_D01	0.42
Gb016_A01	Gr015_D01	0.46
Gb016_A01	Gr017_D01	0.45
Gb016_A01	Gr020_D01	0.49
Gb016_A01	Gr022_D01	0.46
Gb016_A01	Gr023_D01	0.49
Gb016_A01	Gr201_D09	0.36
Gb016_A01	Gr319_scaffold432	0.31
Gb016_A01	Gr320_scaffold432	0.33
Gb017_A01	Gr039_D02	0.92
Gb017_A01	Gr071_D05	0.5
Gb017_A01	Gr108_D07	0.51
Gb017_A01	Gr109_D07	0.53
Gb017_A01	Gr159_D07	0.51
Gb017_A01	Gr180_D08	0.54
Gb017_A01	Gr181_D08	0.53
Gb017_A01	Gr185_D08	0.52
Gb017_A01	Gr216_D09	0.54
Gb017_A01	Gr217_D09	0.5
Gb017_A01	Gr218_D09	0.51
Gb017_A01	Gr219_D09	0.51
Gb017_A01	Gr221_D09	0.52
Gb017_A01	Gr234_D11	0.53
Gb017_A01	Gr235_D11	0.53
Gb017_A01	Gr237_D11	0.57
Gb017_A01	Gr289_scaffold339	0.54
Gb017_A01	Gr156_D07	0.48
Gb017_A01	Gr062_D04	0.49
Gb017_A01	Gr196_D08	0.46
Gb017_A01	Gr063_D04	0.46
Gb017_A01	Gr064_D04	0.46
Gb017_A01	Gr292_scaffold365	0.49
Gb017_A01	Gr065_D04	0.44
Gb017_A01	Gr226_D10	0.43
Gb017_A01	Gr204_D09	0.45
Gb017_A01	Gr205_D09	0.44
Gb017_A01	Gr206_D09	0.45
Gb017_A01	Gr207_D09	0.44
Gb017_A01	Gr208_D09	0.45
Gb017_A01	Gr215_D09	0.5
Gb017_A01	Gr220_D09	0.46
Gb017_A01	Gr175_D08	0.3
Gb017_A01	Gr169_D08	0.3
Gb017_A01	Gr232_D11	0.31
Gb017_A01	Gr154_D07	0.31
Gb017_A01	Gr223_D10	0.31
Gb017_A01	Gr170_D08	0.31
Gb017_A01	Gr171_D08	0.31
Gb017_A01	Gr178_D08	0.31
Gb017_A01	Gr066_D04	0.31
Gb017_A01	Gr002_D01	0.31
Gb017_A01	Gr004_D01	0.31
Gb017_A01	Gr003_D01	0.31
Gb017_A01	Gr001_D01	0.31
Gb017_A01	Gr055_D03	0.31
Gb017_A01	Gr202_D09	0.32
Gb017_A01	Gr068_D05	0.32
Gb017_A01	Gr176_D08	0.32
Gb017_A01	Gr165_D08	0.32
Gb017_A01	Gr177_D08	0.32
Gb017_A01	Gr173_D08	0.32
Gb017_A01	Gr233_D11	0.32
Gb017_A01	Gr056_D03	0.32
Gb017_A01	Gr058_D03	0.33
Gb017_A01	Gr270_D13	0.33
Gb017_A01	Gr267_D13	0.33
Gb017_A01	Gr275_scaffold149	0.33
Gb017_A01	Gr222_D10	0.33
Gb017_A01	Gr190_D08	0.33
Gb017_A01	Gr160_D07	0.33
Gb017_A01	Gr168_D08	0.33
Gb017_A01	Gr273_D13	0.34
Gb017_A01	Gr224_D10	0.34
Gb017_A01	Gr287_scaffold301	0.34
Gb017_A01	Gr284_scaffold298	0.35
Gb017_A01	Gr269_D13	0.35
Gb017_A01	Gr323_scaffold439	0.36
Gb017_A01	Gr326_scaffold439	0.36
Gb017_A01	Gr324_scaffold439	0.36
Gb017_A01	Gr286_scaffold298	0.36
Gb017_A01	Gr285_scaffold298	0.36
Gb017_A01	Gr325_scaffold439	0.36
Gb017_A01	Gr268_D13	0.36
Gb017_A01	Gr327_scaffold439	0.37
Gb017_A01	Gr057_D03	0.38
Gb018_A01	Gr038_D02	0.9
Gb018_A01	Gr347_scaffold474	0.5
Gb018_A01	Gr049_D02	0.48
Gb018_A01	Gr313_scaffold406	0.33
Gb018_A01	Gr332_scaffold461	0.33
Gb018_A01	Gr095_D07	0.34
Gb018_A01	Gr340_scaffold461	0.34
Gb018_A01	Gr335_scaffold461	0.34
Gb018_A01	Gr309_scaffold406	0.34
Gb018_A01	Gr238_D11	0.35
Gb018_A01	Gr211_D09	0.35
Gb018_A01	Gr311_scaffold406	0.35
Gb018_A01	Gr342_scaffold461	0.35
Gb018_A01	Gr337_scaffold461	0.35
Gb018_A01	Gr339_scaffold461	0.36
Gb018_A01	Gr331_scaffold461	0.36
Gb018_A01	Gr209_D09	0.36
Gb018_A01	Gr312_scaffold406	0.36
Gb018_A01	Gr315_scaffold406	0.36
Gb018_A01	Gr316_scaffold406	0.36
Gb018_A01	Gr288_scaffold333	0.36
Gb018_A01	Gr213_D09	0.37
Gb018_A01	Gr338_scaffold461	0.37
Gb018_A01	Gr330_scaffold461	0.37
Gb018_A01	Gr343_scaffold461	0.37
Gb018_A01	Gr074_D06	0.39
Gb018_A01	Gr025_D01	0.33
Gb018_A01	Gr079_D07	0.35
Gb018_A01	Gr080_D07	0.38
Gb018_A01	Gr081_D07	0.39
Gb018_A01	Gr082_D07	0.38
Gb018_A01	Gr083_D07	0.39
Gb018_A01	Gr084_D07	0.37
Gb018_A01	Gr230_D11	0.36
Gb019_A01	Gr038_D02	0.69
Gb019_A01	Gr347_scaffold474	0.55
Gb019_A01	Gr049_D02	0.52
Gb019_A01	Gr238_D11	0.41
Gb019_A01	Gr095_D07	0.41
Gb019_A01	Gr314_scaffold406	0.42
Gb019_A01	Gr312_scaffold406	0.41
Gb019_A01	Gr330_scaffold461	0.41
Gb019_A01	Gr335_scaffold461	0.41
Gb019_A01	Gr079_D07	0.42
Gb019_A01	Gr080_D07	0.42
Gb019_A01	Gr081_D07	0.43
Gb019_A01	Gr082_D07	0.42
Gb019_A01	Gr083_D07	0.45
Gb019_A01	Gr084_D07	0.4
Gb019_A01	Gr313_scaffold406	0.37
Gb019_A01	Gr315_scaffold406	0.37
Gb019_A01	Gr342_scaffold461	0.37
Gb019_A01	Gr288_scaffold333	0.37
Gb019_A01	Gr331_scaffold461	0.38
Gb019_A01	Gr211_D09	0.38
Gb019_A01	Gr337_scaffold461	0.38
Gb019_A01	Gr343_scaffold461	0.38
Gb019_A01	Gr316_scaffold406	0.38
Gb019_A01	Gr074_D06	0.39
Gb019_A01	Gr339_scaffold461	0.39
Gb019_A01	Gr311_scaffold406	0.39
Gb019_A01	Gr340_scaffold461	0.39
Gb019_A01	Gr213_D09	0.4
Gb019_A01	Gr338_scaffold461	0.4
Gb019_A01	Gr209_D09	0.4
Gb019_A01	Gr025_D01	0.37
Gb019_A01	Gr230_D11	0.39
Gb019_A01	Gr241_D11	0.3
Gb019_A01	Gr245_D11	0.3
Gb021_A01	Gr038_D02	0.78
Gb021_A01	Gr347_scaffold474	0.57
Gb021_A01	Gr049_D02	0.58
Gb021_A01	Gr238_D11	0.46
Gb021_A01	Gr095_D07	0.42
Gb021_A01	Gr074_D06	0.45
Gb021_A01	Gr213_D09	0.45
Gb021_A01	Gr313_scaffold406	0.42
Gb021_A01	Gr339_scaffold461	0.44
Gb021_A01	Gr331_scaffold461	0.42
Gb021_A01	Gr211_D09	0.43
Gb021_A01	Gr311_scaffold406	0.47
Gb021_A01	Gr338_scaffold461	0.46
Gb021_A01	Gr209_D09	0.46
Gb021_A01	Gr312_scaffold406	0.44
Gb021_A01	Gr330_scaffold461	0.48
Gb021_A01	Gr340_scaffold461	0.43
Gb021_A01	Gr315_scaffold406	0.43
Gb021_A01	Gr342_scaffold461	0.43
Gb021_A01	Gr337_scaffold461	0.43
Gb021_A01	Gr335_scaffold461	0.45
Gb021_A01	Gr343_scaffold461	0.44
Gb021_A01	Gr316_scaffold406	0.44
Gb021_A01	Gr288_scaffold333	0.46
Gb021_A01	Gr025_D01	0.42
Gb021_A01	Gr079_D07	0.41
Gb021_A01	Gr080_D07	0.45
Gb021_A01	Gr081_D07	0.45
Gb021_A01	Gr082_D07	0.45
Gb021_A01	Gr083_D07	0.44
Gb021_A01	Gr084_D07	0.43
Gb021_A01	Gr230_D11	0.41
Gb023_A01	Gr034_D02	0.82
Gb023_A01	Gr035_D02	0.74
Gb023_A01	Gr037_D02	0.61
Gb023_A01	Gr225_D10	0.66
Gb023_A01	Gr027_D02	0.58
Gb023_A01	Gr036_D02	0.57
Gb023_A01	Gr244_D11	0.42
Gb023_A01	Gr281_scaffold254	0.44
Gb023_A01	Gr290_scaffold355	0.46
Gb023_A01	Gr211_D09	0.3
Gb023_A01	Gr359_scaffold537	0.31
Gb023_A01	Gr147_D07	0.32
Gb023_A01	Gr146_D07	0.35
Gb023_A01	Gr291_scaffold355	0.35
Gb023_A01	Gr318_scaffold406	0.36
Gb024_A01	Gr041_D02	0.85
Gb024_A01	Gr043_D02	0.82
Gb024_A01	Gr040_D02	0.82
Gb024_A01	Gr042_D02	0.81
Gb024_A01	Gr044_D02	0.76
Gb024_A01	Gr115_D07	0.65
Gb024_A01	Gr131_D07	0.64
Gb024_A01	Gr126_D07	0.66
Gb024_A01	Gr135_D07	0.65
Gb024_A01	Gr130_D07	0.6
Gb024_A01	Gr142_D07	0.63
Gb024_A01	Gr265_D12	0.64
Gb024_A01	Gr123_D07	0.64
Gb024_A01	Gr093_D07	0.66
Gb024_A01	Gr094_D07	0.61
Gb024_A01	Gr118_D07	0.54
Gb024_A01	Gr117_D07	0.55
Gb024_A01	Gr116_D07	0.53
Gb024_A01	Gr124_D07	0.5
Gb024_A01	Gr125_D07	0.53
Gb024_A01	Gr132_D07	0.52
Gb024_A01	Gr127_D07	0.53
Gb024_A01	Gr139_D07	0.52
Gb024_A01	Gr141_D07	0.51
Gb024_A01	Gr133_D07	0.54
Gb024_A01	Gr137_D07	0.53
Gb024_A01	Gr129_D07	0.55
Gb024_A01	Gr138_D07	0.56
Gb024_A01	Gr120_D07	0.51
Gb024_A01	Gr122_D07	0.54
Gb024_A01	Gr121_D07	0.56
Gb024_A01	Gr134_D07	0.52
Gb024_A01	Gr085_D07	0.6
Gb024_A01	Gr087_D07	0.53
Gb024_A01	Gr086_D07	0.59
Gb024_A01	Gr089_D07	0.6
Gb024_A01	Gr091_D07	0.59
Gb024_A01	Gr092_D07	0.58
Gb024_A01	Gr090_D07	0.57
Gb024_A01	Gr140_D07	0.45
Gb024_A01	Gr136_D07	0.43
Gb024_A01	Gr119_D07	0.45
Gb024_A01	Gr348_scaffold474	0.33
Gb024_A01	Gr077_D07	0.36
Gb025_A01	Gr049_D02	0.95
Gb025_A01	Gr347_scaffold474	0.57
Gb025_A01	Gr038_D02	0.54
Gb025_A01	Gr211_D09	0.45
Gb025_A01	Gr311_scaffold406	0.41
Gb025_A01	Gr335_scaffold461	0.42
Gb025_A01	Gr084_D07	0.43
Gb025_A01	Gr230_D11	0.42
Gb025_A01	Gr095_D07	0.3
Gb025_A01	Gr341_scaffold461	0.31
Gb025_A01	Gr238_D11	0.32
Gb025_A01	Gr214_D09	0.32
Gb025_A01	Gr317_scaffold406	0.32
Gb025_A01	Gr096_D07	0.33
Gb025_A01	Gr329_scaffold461	0.33
Gb025_A01	Gr337_scaffold461	0.33
Gb025_A01	Gr310_scaffold406	0.34
Gb025_A01	Gr364_scaffold564	0.34
Gb025_A01	Gr336_scaffold461	0.34
Gb025_A01	Gr331_scaffold461	0.34
Gb025_A01	Gr312_scaffold406	0.34
Gb025_A01	Gr330_scaffold461	0.34
Gb025_A01	Gr342_scaffold461	0.34
Gb025_A01	Gr313_scaffold406	0.35
Gb025_A01	Gr354_scaffold520	0.35
Gb025_A01	Gr353_scaffold520	0.35
Gb025_A01	Gr340_scaffold461	0.35
Gb025_A01	Gr315_scaffold406	0.35
Gb025_A01	Gr074_D06	0.36
Gb025_A01	Gr334_scaffold461	0.36
Gb025_A01	Gr339_scaffold461	0.36
Gb025_A01	Gr343_scaffold461	0.36
Gb025_A01	Gr316_scaffold406	0.36
Gb025_A01	Gr288_scaffold333	0.36
Gb025_A01	Gr213_D09	0.37
Gb025_A01	Gr333_scaffold461	0.37
Gb025_A01	Gr314_scaffold406	0.37
Gb025_A01	Gr338_scaffold461	0.37
Gb025_A01	Gr332_scaffold461	0.37
Gb025_A01	Gr363_scaffold555	0.38
Gb025_A01	Gr209_D09	0.39
Gb025_A01	Gr309_scaffold406	0.39
Gb025_A01	Gr025_D01	0.31
Gb025_A01	Gr079_D07	0.33
Gb025_A01	Gr080_D07	0.35
Gb025_A01	Gr081_D07	0.35
Gb025_A01	Gr082_D07	0.36
Gb026_A01	Gr049_D02	0.95
Gb026_A01	Gr347_scaffold474	0.57
Gb026_A01	Gr038_D02	0.54
Gb026_A01	Gr211_D09	0.45
Gb026_A01	Gr311_scaffold406	0.41
Gb026_A01	Gr335_scaffold461	0.42
Gb026_A01	Gr084_D07	0.43
Gb026_A01	Gr230_D11	0.42
Gb026_A01	Gr095_D07	0.3
Gb026_A01	Gr341_scaffold461	0.31
Gb026_A01	Gr238_D11	0.32
Gb026_A01	Gr214_D09	0.32
Gb026_A01	Gr317_scaffold406	0.32
Gb026_A01	Gr096_D07	0.33
Gb026_A01	Gr329_scaffold461	0.33
Gb026_A01	Gr337_scaffold461	0.33
Gb026_A01	Gr310_scaffold406	0.34
Gb026_A01	Gr364_scaffold564	0.34
Gb026_A01	Gr336_scaffold461	0.34
Gb026_A01	Gr331_scaffold461	0.34
Gb026_A01	Gr312_scaffold406	0.34
Gb026_A01	Gr330_scaffold461	0.34
Gb026_A01	Gr342_scaffold461	0.34
Gb026_A01	Gr313_scaffold406	0.35
Gb026_A01	Gr354_scaffold520	0.35
Gb026_A01	Gr353_scaffold520	0.35
Gb026_A01	Gr340_scaffold461	0.35
Gb026_A01	Gr315_scaffold406	0.35
Gb026_A01	Gr074_D06	0.36
Gb026_A01	Gr334_scaffold461	0.36
Gb026_A01	Gr339_scaffold461	0.36
Gb026_A01	Gr343_scaffold461	0.36
Gb026_A01	Gr316_scaffold406	0.36
Gb026_A01	Gr288_scaffold333	0.36
Gb026_A01	Gr213_D09	0.37
Gb026_A01	Gr333_scaffold461	0.37
Gb026_A01	Gr314_scaffold406	0.37
Gb026_A01	Gr338_scaffold461	0.37
Gb026_A01	Gr332_scaffold461	0.37
Gb026_A01	Gr363_scaffold555	0.38
Gb026_A01	Gr209_D09	0.39
Gb026_A01	Gr309_scaffold406	0.39
Gb026_A01	Gr025_D01	0.31
Gb026_A01	Gr079_D07	0.33
Gb026_A01	Gr080_D07	0.35
Gb026_A01	Gr081_D07	0.35
Gb026_A01	Gr082_D07	0.36
Gb027_A01	Gr048_D02	0.98
Gb027_A01	Gr197_D08	0.44
Gb027_A01	Gr105_D07	0.3
Gb028_A01	Gr048_D02	0.98
Gb028_A01	Gr197_D08	0.44
Gb028_A01	Gr105_D07	0.3
Gb029_A01	Gr033_D02	0.97
Gb029_A01	Gr308_scaffold403	0.81
Gb029_A01	Gr203_D09	0.79
Gb029_A01	Gr153_D07	0.34
Gb030_A01	Gr033_D02	0.98
Gb030_A01	Gr308_scaffold403	0.82
Gb030_A01	Gr203_D09	0.79
Gb030_A01	Gr153_D07	0.34
Gb031_A02	Gr001_D01	0.94
Gb031_A02	Gr002_D01	0.98
Gb031_A02	Gr003_D01	0.96
Gb031_A02	Gr004_D01	0.96
Gb031_A02	Gr055_D03	0.62
Gb031_A02	Gr056_D03	0.63
Gb031_A02	Gr279_scaffold228	0.58
Gb031_A02	Gr233_D11	0.45
Gb031_A02	Gr066_D04	0.46
Gb031_A02	Gr268_D13	0.3
Gb031_A02	Gr267_D13	0.3
Gb031_A02	Gr172_D08	0.3
Gb031_A02	Gr164_D08	0.3
Gb031_A02	Gr171_D08	0.3
Gb031_A02	Gr170_D08	0.31
Gb031_A02	Gr162_D08	0.31
Gb031_A02	Gr163_D08	0.31
Gb031_A02	Gr178_D08	0.31
Gb031_A02	Gr287_scaffold301	0.31
Gb031_A02	Gr231_D11	0.32
Gb031_A02	Gr284_scaffold298	0.32
Gb031_A02	Gr286_scaffold298	0.32
Gb031_A02	Gr285_scaffold298	0.32
Gb031_A02	Gr325_scaffold439	0.32
Gb031_A02	Gr273_D13	0.32
Gb031_A02	Gr168_D08	0.32
Gb031_A02	Gr307_scaffold377	0.33
Gb031_A02	Gr232_D11	0.33
Gb031_A02	Gr352_scaffold495	0.33
Gb031_A02	Gr059_D03	0.33
Gb031_A02	Gr323_scaffold439	0.33
Gb031_A02	Gr327_scaffold439	0.33
Gb031_A02	Gr326_scaffold439	0.33
Gb031_A02	Gr324_scaffold439	0.33
Gb031_A02	Gr202_D09	0.34
Gb031_A02	Gr058_D03	0.34
Gb031_A02	Gr057_D03	0.34
Gb031_A02	Gr071_D05	0.31
Gb031_A02	Gr156_D07	0.3
Gb031_A02	Gr208_D09	0.31
Gb031_A02	Gr216_D09	0.31
Gb032_A02	Gr233_D11	0.63
Gb032_A02	Gr066_D04	0.44
Gb032_A02	Gr307_scaffold377	0.3
Gb032_A02	Gr171_D08	0.3
Gb032_A02	Gr001_D01	0.39
Gb032_A02	Gr002_D01	0.38
Gb032_A02	Gr003_D01	0.36
Gb032_A02	Gr004_D01	0.39
Gb032_A02	Gr055_D03	0.39
Gb032_A02	Gr056_D03	0.37
Gb032_A02	Gr279_scaffold228	0.33
Gb033_A02	Gr005_D01	0.95
Gb034_A02	Gr005_D01	0.94
Gb035_A02	Gr006_D01	0.88
Gb035_A02	Gr010_D01	0.31
Gb036_A02	Gr058_D03	0.57
Gb036_A02	Gr059_D03	0.58
Gb036_A02	Gr057_D03	0.41
Gb036_A02	Gr284_scaffold298	0.41
Gb036_A02	Gr285_scaffold298	0.4
Gb036_A02	Gr286_scaffold298	0.42
Gb036_A02	Gr323_scaffold439	0.41
Gb036_A02	Gr326_scaffold439	0.4
Gb036_A02	Gr169_D08	0.32
Gb036_A02	Gr173_D08	0.32
Gb036_A02	Gr175_D08	0.32
Gb036_A02	Gr223_D10	0.31
Gb036_A02	Gr267_D13	0.32
Gb036_A02	Gr269_D13	0.31
Gb036_A02	Gr270_D13	0.32
Gb036_A02	Gr273_D13	0.31
Gb036_A02	Gr275_scaffold149	0.33
Gb036_A02	Gr287_scaffold301	0.33
Gb036_A02	Gr324_scaffold439	0.4
Gb036_A02	Gr325_scaffold439	0.39
Gb037_A02	Gr058_D03	0.93
Gb037_A02	Gr059_D03	0.8
Gb037_A02	Gr057_D03	0.5
Gb037_A02	Gr284_scaffold298	0.51
Gb037_A02	Gr324_scaffold439	0.5
Gb037_A02	Gr326_scaffold439	0.51
Gb037_A02	Gr273_D13	0.41
Gb037_A02	Gr285_scaffold298	0.49
Gb037_A02	Gr286_scaffold298	0.5
Gb037_A02	Gr321_scaffold439	0.46
Gb037_A02	Gr322_scaffold439	0.46
Gb037_A02	Gr323_scaffold439	0.5
Gb037_A02	Gr325_scaffold439	0.5
Gb037_A02	Gr327_scaffold439	0.49
Gb037_A02	Gr171_D08	0.35
Gb037_A02	Gr175_D08	0.31
Gb037_A02	Gr176_D08	0.35
Gb037_A02	Gr267_D13	0.38
Gb037_A02	Gr268_D13	0.39
Gb037_A02	Gr269_D13	0.39
Gb037_A02	Gr270_D13	0.38
Gb037_A02	Gr271_D13	0.34
Gb037_A02	Gr275_scaffold149	0.37
Gb037_A02	Gr287_scaffold301	0.3
Gb039_A03	Gr279_scaffold228	0.77
Gb039_A03	Gr002_D01	0.62
Gb039_A03	Gr004_D01	0.64
Gb039_A03	Gr003_D01	0.6
Gb039_A03	Gr001_D01	0.64
Gb039_A03	Gr055_D03	0.66
Gb039_A03	Gr056_D03	0.65
Gb039_A03	Gr233_D11	0.42
Gb039_A03	Gr066_D04	0.43
Gb039_A03	Gr176_D08	0.3
Gb039_A03	Gr175_D08	0.3
Gb039_A03	Gr171_D08	0.31
Gb039_A03	Gr059_D03	0.33
Gb039_A03	Gr326_scaffold439	0.33
Gb039_A03	Gr163_D08	0.33
Gb039_A03	Gr164_D08	0.33
Gb040_A03	Gr279_scaffold228	0.77
Gb040_A03	Gr002_D01	0.62
Gb040_A03	Gr004_D01	0.64
Gb040_A03	Gr003_D01	0.6
Gb040_A03	Gr001_D01	0.64
Gb040_A03	Gr055_D03	0.66
Gb040_A03	Gr056_D03	0.65
Gb040_A03	Gr233_D11	0.42
Gb040_A03	Gr066_D04	0.43
Gb040_A03	Gr176_D08	0.3
Gb040_A03	Gr175_D08	0.3
Gb040_A03	Gr171_D08	0.31
Gb040_A03	Gr059_D03	0.33
Gb040_A03	Gr326_scaffold439	0.33
Gb040_A03	Gr163_D08	0.33
Gb040_A03	Gr164_D08	0.33
Gb041_A04	Gr174_D08	0.84
Gb041_A04	Gr163_D08	0.82
Gb041_A04	Gr164_D08	0.81
Gb041_A04	Gr179_D08	0.73
Gb041_A04	Gr178_D08	0.75
Gb041_A04	Gr175_D08	0.78
Gb041_A04	Gr173_D08	0.75
Gb041_A04	Gr172_D08	0.71
Gb041_A04	Gr171_D08	0.76
Gb041_A04	Gr169_D08	0.72
Gb041_A04	Gr168_D08	0.74
Gb041_A04	Gr166_D08	0.74
Gb041_A04	Gr162_D08	0.75
Gb041_A04	Gr160_D07	0.74
Gb041_A04	Gr170_D08	0.75
Gb041_A04	Gr176_D08	0.78
Gb041_A04	Gr165_D08	0.76
Gb041_A04	Gr177_D08	0.74
Gb041_A04	Gr059_D03	0.44
Gb041_A04	Gr287_scaffold301	0.43
Gb041_A04	Gr327_scaffold439	0.3
Gb041_A04	Gr202_D09	0.31
Gb041_A04	Gr325_scaffold439	0.31
Gb041_A04	Gr323_scaffold439	0.32
Gb041_A04	Gr286_scaffold298	0.32
Gb041_A04	Gr285_scaffold298	0.32
Gb041_A04	Gr057_D03	0.32
Gb041_A04	Gr275_scaffold149	0.32
Gb041_A04	Gr068_D05	0.32
Gb041_A04	Gr284_scaffold298	0.33
Gb041_A04	Gr058_D03	0.34
Gb041_A04	Gr324_scaffold439	0.35
Gb041_A04	Gr326_scaffold439	0.39
Gb041_A04	Gr066_D04	0.3
Gb041_A04	Gr220_D09	0.31
Gb041_A04	Gr279_scaffold228	0.33
Gb042_A04	Gr170_D08	0.71
Gb042_A04	Gr176_D08	0.76
Gb042_A04	Gr165_D08	0.74
Gb042_A04	Gr177_D08	0.73
Gb042_A04	Gr162_D08	0.7
Gb042_A04	Gr173_D08	0.7
Gb042_A04	Gr160_D07	0.71
Gb042_A04	Gr166_D08	0.72
Gb042_A04	Gr178_D08	0.74
Gb042_A04	Gr168_D08	0.72
Gb042_A04	Gr172_D08	0.7
Gb042_A04	Gr175_D08	0.7
Gb042_A04	Gr171_D08	0.68
Gb042_A04	Gr179_D08	0.68
Gb042_A04	Gr169_D08	0.67
Gb042_A04	Gr287_scaffold301	0.4
Gb042_A04	Gr352_scaffold495	0.3
Gb042_A04	Gr058_D03	0.3
Gb042_A04	Gr202_D09	0.31
Gb042_A04	Gr323_scaffold439	0.31
Gb042_A04	Gr285_scaffold298	0.31
Gb042_A04	Gr057_D03	0.31
Gb042_A04	Gr275_scaffold149	0.31
Gb042_A04	Gr284_scaffold298	0.32
Gb042_A04	Gr286_scaffold298	0.32
Gb042_A04	Gr068_D05	0.33
Gb042_A04	Gr324_scaffold439	0.36
Gb042_A04	Gr059_D03	0.38
Gb042_A04	Gr326_scaffold439	0.38
Gb042_A04	Gr218_D09	0.31
Gb043_A04	Gr267_D13	0.62
Gb043_A04	Gr268_D13	0.6
Gb043_A04	Gr269_D13	0.63
Gb043_A04	Gr270_D13	0.61
Gb043_A04	Gr273_D13	0.62
Gb043_A04	Gr275_scaffold149	0.66
Gb043_A04	Gr271_D13	0.53
Gb043_A04	Gr326_scaffold439	0.4
Gb043_A04	Gr058_D03	0.37
Gb043_A04	Gr324_scaffold439	0.37
Gb043_A04	Gr321_scaffold439	0.38
Gb043_A04	Gr322_scaffold439	0.38
Gb043_A04	Gr323_scaffold439	0.38
Gb043_A04	Gr327_scaffold439	0.38
Gb043_A04	Gr284_scaffold298	0.38
Gb043_A04	Gr285_scaffold298	0.38
Gb043_A04	Gr325_scaffold439	0.38
Gb043_A04	Gr057_D03	0.38
Gb043_A04	Gr286_scaffold298	0.39
Gb043_A04	Gr059_D03	0.4
Gb043_A04	Gr154_D07	0.32
Gb043_A04	Gr163_D08	0.34
Gb043_A04	Gr164_D08	0.35
Gb043_A04	Gr165_D08	0.3
Gb043_A04	Gr168_D08	0.3
Gb043_A04	Gr169_D08	0.31
Gb043_A04	Gr170_D08	0.32
Gb043_A04	Gr171_D08	0.31
Gb043_A04	Gr172_D08	0.32
Gb043_A04	Gr175_D08	0.32
Gb043_A04	Gr176_D08	0.31
Gb043_A04	Gr190_D08	0.31
Gb043_A04	Gr205_D09	0.3
Gb043_A04	Gr207_D09	0.3
Gb043_A04	Gr208_D09	0.3
Gb043_A04	Gr223_D10	0.31
Gb043_A04	Gr224_D10	0.33
Gb043_A04	Gr287_scaffold301	0.31
Gb044_A04	Gr275_scaffold149	0.61
Gb044_A04	Gr267_D13	0.56
Gb044_A04	Gr268_D13	0.54
Gb044_A04	Gr269_D13	0.57
Gb044_A04	Gr270_D13	0.57
Gb044_A04	Gr273_D13	0.56
Gb044_A04	Gr059_D03	0.41
Gb044_A04	Gr271_D13	0.42
Gb044_A04	Gr327_scaffold439	0.36
Gb044_A04	Gr324_scaffold439	0.36
Gb044_A04	Gr323_scaffold439	0.37
Gb044_A04	Gr284_scaffold298	0.37
Gb044_A04	Gr285_scaffold298	0.37
Gb044_A04	Gr325_scaffold439	0.37
Gb044_A04	Gr057_D03	0.37
Gb044_A04	Gr058_D03	0.38
Gb044_A04	Gr286_scaffold298	0.38
Gb044_A04	Gr326_scaffold439	0.39
Gb044_A04	Gr068_D05	0.32
Gb044_A04	Gr154_D07	0.35
Gb044_A04	Gr163_D08	0.34
Gb044_A04	Gr164_D08	0.35
Gb044_A04	Gr165_D08	0.31
Gb044_A04	Gr168_D08	0.32
Gb044_A04	Gr169_D08	0.32
Gb044_A04	Gr172_D08	0.34
Gb044_A04	Gr175_D08	0.32
Gb044_A04	Gr176_D08	0.31
Gb044_A04	Gr177_D08	0.3
Gb044_A04	Gr190_D08	0.31
Gb044_A04	Gr222_D10	0.33
Gb044_A04	Gr223_D10	0.33
Gb044_A04	Gr224_D10	0.36
Gb044_A04	Gr280_scaffold242	0.3
Gb044_A04	Gr287_scaffold301	0.32
Gb045_A04	Gr319_scaffold432	0.82
Gb045_A04	Gr320_scaffold432	0.84
Gb045_A04	Gr195_D08	0.3
Gb045_A04	Gr012_D01	0.31
Gb045_A04	Gr193_D08	0.32
Gb045_A04	Gr015_D01	0.32
Gb045_A04	Gr011_D01	0.32
Gb045_A04	Gr014_D01	0.32
Gb045_A04	Gr022_D01	0.33
Gb045_A04	Gr017_D01	0.33
Gb045_A04	Gr013_D01	0.34
Gb045_A04	Gr008_D01	0.36
Gb045_A04	Gr007_D01	0.37
Gb045_A04	Gr020_D01	0.38
Gb045_A04	Gr023_D01	0.38
Gb045_A04	Gr010_D01	0.39
Gb046_A04	Gr319_scaffold432	0.81
Gb046_A04	Gr320_scaffold432	0.84
Gb046_A04	Gr012_D01	0.3
Gb046_A04	Gr014_D01	0.3
Gb046_A04	Gr193_D08	0.31
Gb046_A04	Gr015_D01	0.31
Gb046_A04	Gr023_D01	0.31
Gb046_A04	Gr011_D01	0.31
Gb046_A04	Gr022_D01	0.31
Gb046_A04	Gr013_D01	0.31
Gb046_A04	Gr008_D01	0.34
Gb046_A04	Gr007_D01	0.37
Gb046_A04	Gr020_D01	0.37
Gb046_A04	Gr010_D01	0.39
Gb047_A04	Gr320_scaffold432	0.85
Gb047_A04	Gr319_scaffold432	0.89
Gb047_A04	Gr195_D08	0.31
Gb047_A04	Gr012_D01	0.31
Gb047_A04	Gr015_D01	0.32
Gb047_A04	Gr011_D01	0.32
Gb047_A04	Gr014_D01	0.32
Gb047_A04	Gr017_D01	0.32
Gb047_A04	Gr193_D08	0.33
Gb047_A04	Gr022_D01	0.33
Gb047_A04	Gr009_D01	0.33
Gb047_A04	Gr013_D01	0.34
Gb047_A04	Gr008_D01	0.37
Gb047_A04	Gr020_D01	0.38
Gb047_A04	Gr023_D01	0.38
Gb047_A04	Gr007_D01	0.4
Gb047_A04	Gr010_D01	0.4
Gb047_A04	Gr084_D07	0.32
Gb047_A04	Gr230_D11	0.3
Gb048_A04	Gr215_D09	0.92
Gb048_A04	Gr216_D09	0.91
Gb048_A04	Gr217_D09	0.92
Gb048_A04	Gr218_D09	0.93
Gb048_A04	Gr219_D09	0.93
Gb048_A04	Gr220_D09	0.91
Gb048_A04	Gr221_D09	0.92
Gb048_A04	Gr182_D08	0.71
Gb048_A04	Gr109_D07	0.75
Gb048_A04	Gr159_D07	0.72
Gb048_A04	Gr181_D08	0.75
Gb048_A04	Gr185_D08	0.72
Gb048_A04	Gr108_D07	0.75
Gb048_A04	Gr289_scaffold339	0.77
Gb048_A04	Gr180_D08	0.69
Gb048_A04	Gr183_D08	0.65
Gb048_A04	Gr292_scaffold365	0.45
Gb048_A04	Gr039_D02	0.43
Gb048_A04	Gr234_D11	0.41
Gb048_A04	Gr235_D11	0.41
Gb048_A04	Gr071_D05	0.43
Gb048_A04	Gr184_D08	0.41
Gb048_A04	Gr327_scaffold439	0.3
Gb048_A04	Gr280_scaffold242	0.3
Gb048_A04	Gr162_D08	0.3
Gb048_A04	Gr175_D08	0.3
Gb048_A04	Gr171_D08	0.3
Gb048_A04	Gr231_D11	0.31
Gb048_A04	Gr352_scaffold495	0.31
Gb048_A04	Gr323_scaffold439	0.31
Gb048_A04	Gr324_scaffold439	0.31
Gb048_A04	Gr284_scaffold298	0.31
Gb048_A04	Gr286_scaffold298	0.31
Gb048_A04	Gr285_scaffold298	0.31
Gb048_A04	Gr270_D13	0.31
Gb048_A04	Gr273_D13	0.31
Gb048_A04	Gr267_D13	0.31
Gb048_A04	Gr223_D10	0.31
Gb048_A04	Gr176_D08	0.31
Gb048_A04	Gr165_D08	0.31
Gb048_A04	Gr163_D08	0.31
Gb048_A04	Gr236_D11	0.31
Gb048_A04	Gr232_D11	0.32
Gb048_A04	Gr202_D09	0.32
Gb048_A04	Gr058_D03	0.32
Gb048_A04	Gr326_scaffold439	0.32
Gb048_A04	Gr325_scaffold439	0.32
Gb048_A04	Gr057_D03	0.32
Gb048_A04	Gr269_D13	0.32
Gb048_A04	Gr268_D13	0.32
Gb048_A04	Gr068_D05	0.32
Gb048_A04	Gr222_D10	0.32
Gb048_A04	Gr224_D10	0.32
Gb048_A04	Gr164_D08	0.32
Gb048_A04	Gr178_D08	0.33
Gb048_A04	Gr059_D03	0.35
Gb048_A04	Gr154_D07	0.35
Gb048_A04	Gr062_D04	0.36
Gb048_A04	Gr196_D08	0.36
Gb048_A04	Gr207_D09	0.36
Gb048_A04	Gr206_D09	0.37
Gb048_A04	Gr208_D09	0.37
Gb048_A04	Gr156_D07	0.38
Gb048_A04	Gr204_D09	0.38
Gb048_A04	Gr063_D04	0.39
Gb048_A04	Gr064_D04	0.39
Gb048_A04	Gr226_D10	0.39
Gb048_A04	Gr205_D09	0.39
Gb048_A04	Gr065_D04	0.4
Gb049_A04	Gr221_D09	0.83
Gb049_A04	Gr217_D09	0.76
Gb049_A04	Gr215_D09	0.75
Gb049_A04	Gr218_D09	0.71
Gb049_A04	Gr219_D09	0.75
Gb049_A04	Gr216_D09	0.75
Gb049_A04	Gr180_D08	0.6
Gb049_A04	Gr109_D07	0.56
Gb049_A04	Gr159_D07	0.56
Gb049_A04	Gr181_D08	0.56
Gb049_A04	Gr185_D08	0.56
Gb049_A04	Gr108_D07	0.55
Gb049_A04	Gr289_scaffold339	0.58
Gb049_A04	Gr235_D11	0.47
Gb049_A04	Gr182_D08	0.45
Gb049_A04	Gr171_D08	0.3
Gb049_A04	Gr196_D08	0.32
Gb049_A04	Gr207_D09	0.32
Gb049_A04	Gr156_D07	0.33
Gb049_A04	Gr065_D04	0.33
Gb049_A04	Gr226_D10	0.33
Gb049_A04	Gr205_D09	0.33
Gb049_A04	Gr204_D09	0.33
Gb049_A04	Gr062_D04	0.34
Gb049_A04	Gr206_D09	0.34
Gb049_A04	Gr176_D08	0.35
Gb049_A04	Gr063_D04	0.35
Gb049_A04	Gr064_D04	0.35
Gb049_A04	Gr237_D11	0.35
Gb049_A04	Gr292_scaffold365	0.37
Gb049_A04	Gr234_D11	0.38
Gb049_A04	Gr039_D02	0.39
Gb049_A04	Gr071_D05	0.39
Gb049_A04	Gr184_D08	0.31
Gb050_A04	Gr215_D09	0.9
Gb050_A04	Gr216_D09	0.89
Gb050_A04	Gr217_D09	0.91
Gb050_A04	Gr219_D09	0.9
Gb050_A04	Gr220_D09	0.94
Gb050_A04	Gr221_D09	0.91
Gb050_A04	Gr218_D09	0.77
Gb050_A04	Gr182_D08	0.73
Gb050_A04	Gr109_D07	0.73
Gb050_A04	Gr159_D07	0.71
Gb050_A04	Gr180_D08	0.73
Gb050_A04	Gr181_D08	0.73
Gb050_A04	Gr185_D08	0.73
Gb050_A04	Gr108_D07	0.72
Gb050_A04	Gr289_scaffold339	0.75
Gb050_A04	Gr039_D02	0.51
Gb050_A04	Gr156_D07	0.43
Gb050_A04	Gr062_D04	0.42
Gb050_A04	Gr196_D08	0.41
Gb050_A04	Gr063_D04	0.45
Gb050_A04	Gr064_D04	0.45
Gb050_A04	Gr292_scaffold365	0.49
Gb050_A04	Gr065_D04	0.41
Gb050_A04	Gr226_D10	0.41
Gb050_A04	Gr234_D11	0.5
Gb050_A04	Gr235_D11	0.48
Gb050_A04	Gr071_D05	0.5
Gb050_A04	Gr237_D11	0.49
Gb050_A04	Gr205_D09	0.42
Gb050_A04	Gr206_D09	0.41
Gb050_A04	Gr207_D09	0.4
Gb050_A04	Gr204_D09	0.42
Gb050_A04	Gr170_D08	0.3
Gb050_A04	Gr324_scaffold439	0.31
Gb050_A04	Gr165_D08	0.31
Gb050_A04	Gr177_D08	0.31
Gb050_A04	Gr175_D08	0.31
Gb050_A04	Gr202_D09	0.32
Gb050_A04	Gr224_D10	0.32
Gb050_A04	Gr178_D08	0.32
Gb050_A04	Gr176_D08	0.34
Gb050_A04	Gr326_scaffold439	0.36
Gb050_A04	Gr208_D09	0.39
Gb051_A04	Gr217_D09	0.86
Gb051_A04	Gr221_D09	0.87
Gb051_A04	Gr215_D09	0.85
Gb051_A04	Gr219_D09	0.86
Gb051_A04	Gr216_D09	0.86
Gb051_A04	Gr180_D08	0.71
Gb051_A04	Gr181_D08	0.7
Gb051_A04	Gr218_D09	0.79
Gb051_A04	Gr109_D07	0.69
Gb051_A04	Gr159_D07	0.69
Gb051_A04	Gr185_D08	0.7
Gb051_A04	Gr108_D07	0.69
Gb051_A04	Gr289_scaffold339	0.7
Gb051_A04	Gr292_scaffold365	0.57
Gb051_A04	Gr039_D02	0.57
Gb051_A04	Gr234_D11	0.54
Gb051_A04	Gr235_D11	0.5
Gb051_A04	Gr071_D05	0.59
Gb051_A04	Gr237_D11	0.51
Gb051_A04	Gr156_D07	0.48
Gb051_A04	Gr062_D04	0.46
Gb051_A04	Gr196_D08	0.43
Gb051_A04	Gr063_D04	0.47
Gb051_A04	Gr064_D04	0.48
Gb051_A04	Gr065_D04	0.46
Gb051_A04	Gr226_D10	0.48
Gb051_A04	Gr205_D09	0.5
Gb051_A04	Gr206_D09	0.49
Gb051_A04	Gr208_D09	0.43
Gb051_A04	Gr207_D09	0.46
Gb051_A04	Gr204_D09	0.46
Gb051_A04	Gr002_D01	0.3
Gb051_A04	Gr004_D01	0.31
Gb051_A04	Gr223_D10	0.32
Gb051_A04	Gr055_D03	0.32
Gb051_A04	Gr202_D09	0.34
Gb051_A04	Gr066_D04	0.34
Gb051_A04	Gr233_D11	0.35
Gb051_A04	Gr056_D03	0.35
Gb051_A04	Gr224_D10	0.36
Gb051_A04	Gr169_D08	0.36
Gb051_A04	Gr170_D08	0.37
Gb051_A04	Gr168_D08	0.37
Gb051_A04	Gr177_D08	0.38
Gb051_A04	Gr173_D08	0.38
Gb051_A04	Gr160_D07	0.38
Gb051_A04	Gr166_D08	0.38
Gb051_A04	Gr178_D08	0.38
Gb051_A04	Gr165_D08	0.39
Gb051_A04	Gr287_scaffold301	0.4
Gb051_A04	Gr005_D01	0.3
Gb052_A04	Gr215_D09	0.88
Gb052_A04	Gr216_D09	0.86
Gb052_A04	Gr217_D09	0.89
Gb052_A04	Gr219_D09	0.88
Gb052_A04	Gr220_D09	0.91
Gb052_A04	Gr221_D09	0.91
Gb052_A04	Gr218_D09	0.79
Gb052_A04	Gr180_D08	0.7
Gb052_A04	Gr109_D07	0.68
Gb052_A04	Gr159_D07	0.67
Gb052_A04	Gr181_D08	0.68
Gb052_A04	Gr185_D08	0.68
Gb052_A04	Gr108_D07	0.67
Gb052_A04	Gr289_scaffold339	0.68
Gb052_A04	Gr183_D08	0.65
Gb052_A04	Gr182_D08	0.6
Gb052_A04	Gr292_scaffold365	0.43
Gb052_A04	Gr039_D02	0.44
Gb052_A04	Gr234_D11	0.42
Gb052_A04	Gr235_D11	0.46
Gb052_A04	Gr071_D05	0.43
Gb052_A04	Gr237_D11	0.42
Gb052_A04	Gr184_D08	0.41
Gb052_A04	Gr324_scaffold439	0.3
Gb052_A04	Gr177_D08	0.3
Gb052_A04	Gr175_D08	0.3
Gb052_A04	Gr068_D05	0.31
Gb052_A04	Gr163_D08	0.31
Gb052_A04	Gr164_D08	0.31
Gb052_A04	Gr202_D09	0.32
Gb052_A04	Gr171_D08	0.32
Gb052_A04	Gr059_D03	0.33
Gb052_A04	Gr326_scaffold439	0.33
Gb052_A04	Gr208_D09	0.34
Gb052_A04	Gr207_D09	0.34
Gb052_A04	Gr176_D08	0.35
Gb052_A04	Gr226_D10	0.35
Gb052_A04	Gr205_D09	0.35
Gb052_A04	Gr206_D09	0.35
Gb052_A04	Gr204_D09	0.35
Gb052_A04	Gr062_D04	0.36
Gb052_A04	Gr196_D08	0.36
Gb052_A04	Gr156_D07	0.37
Gb052_A04	Gr063_D04	0.38
Gb052_A04	Gr064_D04	0.38
Gb052_A04	Gr065_D04	0.38
Gb053_A04	Gr356_scaffold535	0.96
Gb053_A04	Gr359_scaffold537	0.71
Gb053_A04	Gr328_scaffold459	0.6
Gb053_A04	Gr358_scaffold537	0.6
Gb053_A04	Gr357_scaffold535	0.61
Gb053_A04	Gr281_scaffold254	0.39
Gb053_A04	Gr291_scaffold355	0.32
Gb054_A04	Gr359_scaffold537	0.75
Gb054_A04	Gr358_scaffold537	0.72
Gb054_A04	Gr328_scaffold459	0.71
Gb054_A04	Gr356_scaffold535	0.65
Gb054_A04	Gr290_scaffold355	0.33
Gb055_A04	Gr318_scaffold406	0.71
Gb055_A04	Gr212_D09	0.77
Gb055_A04	Gr359_scaffold537	0.79
Gb055_A04	Gr328_scaffold459	0.67
Gb055_A04	Gr358_scaffold537	0.69
Gb055_A04	Gr356_scaffold535	0.61
Gb055_A04	Gr357_scaffold535	0.7
Gb055_A04	Gr037_D02	0.43
Gb055_A04	Gr211_D09	0.3
Gb055_A04	Gr278_scaffold228	0.31
Gb055_A04	Gr244_D11	0.37
Gb055_A04	Gr147_D07	0.37
Gb055_A04	Gr146_D07	0.37
Gb055_A04	Gr034_D02	0.36
Gb055_A04	Gr036_D02	0.35
Gb055_A04	Gr281_scaffold254	0.37
Gb055_A04	Gr290_scaffold355	0.4
Gb055_A04	Gr291_scaffold355	0.33
Gb056_A04	Gr212_D09	0.72
Gb056_A04	Gr328_scaffold459	0.67
Gb056_A04	Gr359_scaffold537	0.69
Gb056_A04	Gr358_scaffold537	0.67
Gb056_A04	Gr356_scaffold535	0.59
Gb056_A04	Gr144_D07	0.3
Gb056_A04	Gr145_D07	0.3
Gb056_A04	Gr263_D11	0.31
Gb056_A04	Gr246_D11	0.31
Gb056_A04	Gr114_D07	0.31
Gb056_A04	Gr113_D07	0.31
Gb056_A04	Gr241_D11	0.32
Gb056_A04	Gr110_D07	0.32
Gb056_A04	Gr112_D07	0.32
Gb056_A04	Gr244_D11	0.33
Gb056_A04	Gr152_D07	0.33
Gb056_A04	Gr146_D07	0.35
Gb056_A04	Gr034_D02	0.35
Gb056_A04	Gr035_D02	0.31
Gb056_A04	Gr036_D02	0.35
Gb056_A04	Gr225_D10	0.31
Gb056_A04	Gr281_scaffold254	0.37
Gb056_A04	Gr282_scaffold254	0.33
Gb056_A04	Gr290_scaffold355	0.38
Gb056_A04	Gr291_scaffold355	0.34
Gb056_A04	Gr355_scaffold527	0.35
Gb057_A04	Gr359_scaffold537	0.75
Gb057_A04	Gr328_scaffold459	0.65
Gb057_A04	Gr358_scaffold537	0.65
Gb057_A04	Gr318_scaffold406	0.62
Gb057_A04	Gr357_scaffold535	0.66
Gb057_A04	Gr356_scaffold535	0.59
Gb057_A04	Gr037_D02	0.41
Gb057_A04	Gr281_scaffold254	0.42
Gb057_A04	Gr290_scaffold355	0.45
Gb057_A04	Gr147_D07	0.35
Gb057_A04	Gr244_D11	0.37
Gb057_A04	Gr146_D07	0.37
Gb057_A04	Gr034_D02	0.4
Gb057_A04	Gr036_D02	0.37
Gb057_A04	Gr291_scaffold355	0.34
Gb058_A04	Gr212_D09	0.76
Gb058_A04	Gr359_scaffold537	0.76
Gb058_A04	Gr328_scaffold459	0.66
Gb058_A04	Gr358_scaffold537	0.66
Gb058_A04	Gr318_scaffold406	0.7
Gb058_A04	Gr356_scaffold535	0.6
Gb058_A04	Gr357_scaffold535	0.67
Gb058_A04	Gr278_scaffold228	0.3
Gb058_A04	Gr244_D11	0.36
Gb058_A04	Gr147_D07	0.36
Gb058_A04	Gr146_D07	0.37
Gb058_A04	Gr034_D02	0.35
Gb058_A04	Gr036_D02	0.34
Gb058_A04	Gr281_scaffold254	0.37
Gb058_A04	Gr290_scaffold355	0.4
Gb058_A04	Gr291_scaffold355	0.33
Gb059_A04	Gr213_D09	0.91
Gb059_A04	Gr363_scaffold555	0.7
Gb059_A04	Gr343_scaffold461	0.72
Gb059_A04	Gr335_scaffold461	0.78
Gb059_A04	Gr332_scaffold461	0.72
Gb059_A04	Gr316_scaffold406	0.73
Gb059_A04	Gr311_scaffold406	0.75
Gb059_A04	Gr309_scaffold406	0.74
Gb059_A04	Gr288_scaffold333	0.7
Gb059_A04	Gr211_D09	0.79
Gb059_A04	Gr074_D06	0.68
Gb059_A04	Gr209_D09	0.65
Gb059_A04	Gr214_D09	0.61
Gb059_A04	Gr310_scaffold406	0.65
Gb059_A04	Gr312_scaffold406	0.67
Gb059_A04	Gr313_scaffold406	0.66
Gb059_A04	Gr314_scaffold406	0.68
Gb059_A04	Gr315_scaffold406	0.66
Gb059_A04	Gr317_scaffold406	0.61
Gb059_A04	Gr330_scaffold461	0.65
Gb059_A04	Gr331_scaffold461	0.68
Gb059_A04	Gr333_scaffold461	0.64
Gb059_A04	Gr334_scaffold461	0.66
Gb059_A04	Gr336_scaffold461	0.64
Gb059_A04	Gr337_scaffold461	0.68
Gb059_A04	Gr338_scaffold461	0.68
Gb059_A04	Gr339_scaffold461	0.69
Gb059_A04	Gr340_scaffold461	0.67
Gb059_A04	Gr342_scaffold461	0.67
Gb059_A04	Gr353_scaffold520	0.65
Gb059_A04	Gr354_scaffold520	0.66
Gb059_A04	Gr364_scaffold564	0.65
Gb059_A04	Gr329_scaffold461	0.56
Gb059_A04	Gr341_scaffold461	0.59
Gb059_A04	Gr238_D11	0.43
Gb059_A04	Gr096_D07	0.44
Gb059_A04	Gr038_D02	0.41
Gb059_A04	Gr049_D02	0.41
Gb059_A04	Gr084_D07	0.42
Gb059_A04	Gr210_D09	0.5
Gb059_A04	Gr347_scaffold474	0.42
Gb059_A04	Gr095_D07	0.4
Gb059_A04	Gr025_D01	0.39
Gb059_A04	Gr037_D02	0.31
Gb059_A04	Gr079_D07	0.34
Gb059_A04	Gr080_D07	0.37
Gb059_A04	Gr081_D07	0.38
Gb059_A04	Gr082_D07	0.38
Gb059_A04	Gr083_D07	0.36
Gb059_A04	Gr230_D11	0.39
Gb060_A04	Gr313_scaffold406	0.84
Gb060_A04	Gr211_D09	0.88
Gb060_A04	Gr309_scaffold406	0.87
Gb060_A04	Gr311_scaffold406	0.82
Gb060_A04	Gr312_scaffold406	0.85
Gb060_A04	Gr314_scaffold406	0.91
Gb060_A04	Gr315_scaffold406	0.81
Gb060_A04	Gr316_scaffold406	0.86
Gb060_A04	Gr330_scaffold461	0.81
Gb060_A04	Gr331_scaffold461	0.88
Gb060_A04	Gr332_scaffold461	0.84
Gb060_A04	Gr334_scaffold461	0.85
Gb060_A04	Gr335_scaffold461	0.9
Gb060_A04	Gr337_scaffold461	0.83
Gb060_A04	Gr338_scaffold461	0.84
Gb060_A04	Gr339_scaffold461	0.91
Gb060_A04	Gr340_scaffold461	0.83
Gb060_A04	Gr342_scaffold461	0.82
Gb060_A04	Gr343_scaffold461	0.9
Gb060_A04	Gr288_scaffold333	0.77
Gb060_A04	Gr209_D09	0.79
Gb060_A04	Gr074_D06	0.75
Gb060_A04	Gr213_D09	0.79
Gb060_A04	Gr096_D07	0.5
Gb060_A04	Gr238_D11	0.46
Gb060_A04	Gr095_D07	0.44
Gb060_A04	Gr025_D01	0.41
Gb060_A04	Gr049_D02	0.42
Gb060_A04	Gr080_D07	0.43
Gb060_A04	Gr081_D07	0.43
Gb060_A04	Gr082_D07	0.44
Gb060_A04	Gr083_D07	0.42
Gb060_A04	Gr084_D07	0.42
Gb060_A04	Gr347_scaffold474	0.45
Gb060_A04	Gr015_D01	0.3
Gb060_A04	Gr011_D01	0.31
Gb060_A04	Gr014_D01	0.31
Gb060_A04	Gr038_D02	0.39
Gb060_A04	Gr079_D07	0.38
Gb060_A04	Gr230_D11	0.38
Gb060_A04	Gr241_D11	0.3
Gb060_A04	Gr262_D11	0.32
Gb060_A04	Gr263_D11	0.34
Gb061_A04	Gr309_scaffold406	0.81
Gb061_A04	Gr311_scaffold406	0.93
Gb061_A04	Gr335_scaffold461	0.84
Gb061_A04	Gr338_scaffold461	0.8
Gb061_A04	Gr343_scaffold461	0.76
Gb061_A04	Gr342_scaffold461	0.73
Gb061_A04	Gr340_scaffold461	0.77
Gb061_A04	Gr337_scaffold461	0.73
Gb061_A04	Gr332_scaffold461	0.77
Gb061_A04	Gr330_scaffold461	0.79
Gb061_A04	Gr316_scaffold406	0.76
Gb061_A04	Gr315_scaffold406	0.73
Gb061_A04	Gr312_scaffold406	0.75
Gb061_A04	Gr209_D09	0.79
Gb061_A04	Gr313_scaffold406	0.75
Gb061_A04	Gr363_scaffold555	0.76
Gb061_A04	Gr310_scaffold406	0.73
Gb061_A04	Gr354_scaffold520	0.74
Gb061_A04	Gr353_scaffold520	0.72
Gb061_A04	Gr336_scaffold461	0.7
Gb061_A04	Gr334_scaffold461	0.71
Gb061_A04	Gr314_scaffold406	0.73
Gb061_A04	Gr339_scaffold461	0.75
Gb061_A04	Gr331_scaffold461	0.73
Gb061_A04	Gr211_D09	0.79
Gb061_A04	Gr074_D06	0.66
Gb061_A04	Gr213_D09	0.67
Gb061_A04	Gr210_D09	0.6
Gb061_A04	Gr341_scaffold461	0.68
Gb061_A04	Gr214_D09	0.67
Gb061_A04	Gr317_scaffold406	0.68
Gb061_A04	Gr364_scaffold564	0.7
Gb061_A04	Gr333_scaffold461	0.7
Gb061_A04	Gr288_scaffold333	0.69
Gb061_A04	Gr329_scaffold461	0.58
Gb061_A04	Gr238_D11	0.43
Gb061_A04	Gr096_D07	0.45
Gb061_A04	Gr038_D02	0.4
Gb061_A04	Gr084_D07	0.42
Gb061_A04	Gr347_scaffold474	0.42
Gb061_A04	Gr095_D07	0.4
Gb061_A04	Gr025_D01	0.36
Gb061_A04	Gr049_D02	0.39
Gb061_A04	Gr079_D07	0.32
Gb061_A04	Gr080_D07	0.33
Gb061_A04	Gr081_D07	0.33
Gb061_A04	Gr082_D07	0.37
Gb061_A04	Gr083_D07	0.34
Gb061_A04	Gr230_D11	0.39
Gb063_A04	Gr211_D09	0.85
Gb063_A04	Gr309_scaffold406	0.81
Gb063_A04	Gr311_scaffold406	0.82
Gb063_A04	Gr335_scaffold461	0.85
Gb063_A04	Gr332_scaffold461	0.8
Gb063_A04	Gr316_scaffold406	0.61
Gb063_A04	Gr339_scaffold461	0.6
Gb063_A04	Gr343_scaffold461	0.6
Gb063_A04	Gr074_D06	0.57
Gb063_A04	Gr213_D09	0.57
Gb063_A04	Gr313_scaffold406	0.56
Gb063_A04	Gr209_D09	0.57
Gb063_A04	Gr288_scaffold333	0.57
Gb063_A04	Gr312_scaffold406	0.57
Gb063_A04	Gr314_scaffold406	0.57
Gb063_A04	Gr315_scaffold406	0.58
Gb063_A04	Gr329_scaffold461	0.52
Gb063_A04	Gr330_scaffold461	0.54
Gb063_A04	Gr331_scaffold461	0.58
Gb063_A04	Gr334_scaffold461	0.53
Gb063_A04	Gr337_scaffold461	0.57
Gb063_A04	Gr338_scaffold461	0.59
Gb063_A04	Gr340_scaffold461	0.57
Gb063_A04	Gr342_scaffold461	0.57
Gb063_A04	Gr353_scaffold520	0.5
Gb063_A04	Gr038_D02	0.43
Gb063_A04	Gr084_D07	0.43
Gb063_A04	Gr230_D11	0.41
Gb063_A04	Gr310_scaffold406	0.49
Gb063_A04	Gr317_scaffold406	0.49
Gb063_A04	Gr333_scaffold461	0.45
Gb063_A04	Gr336_scaffold461	0.49
Gb063_A04	Gr354_scaffold520	0.5
Gb063_A04	Gr363_scaffold555	0.46
Gb063_A04	Gr364_scaffold564	0.5
Gb063_A04	Gr238_D11	0.34
Gb063_A04	Gr095_D07	0.34
Gb063_A04	Gr096_D07	0.34
Gb063_A04	Gr025_D01	0.32
Gb063_A04	Gr049_D02	0.35
Gb063_A04	Gr079_D07	0.32
Gb063_A04	Gr080_D07	0.35
Gb063_A04	Gr081_D07	0.34
Gb063_A04	Gr082_D07	0.35
Gb063_A04	Gr083_D07	0.34
Gb063_A04	Gr214_D09	0.4
Gb063_A04	Gr341_scaffold461	0.36
Gb063_A04	Gr347_scaffold474	0.33
Gb064_A04	Gr211_D09	0.81
Gb064_A04	Gr311_scaffold406	0.81
Gb064_A04	Gr288_scaffold333	0.96
Gb064_A04	Gr213_D09	0.72
Gb064_A04	Gr313_scaffold406	0.71
Gb064_A04	Gr363_scaffold555	0.74
Gb064_A04	Gr310_scaffold406	0.72
Gb064_A04	Gr354_scaffold520	0.71
Gb064_A04	Gr353_scaffold520	0.71
Gb064_A04	Gr317_scaffold406	0.7
Gb064_A04	Gr364_scaffold564	0.71
Gb064_A04	Gr334_scaffold461	0.71
Gb064_A04	Gr314_scaffold406	0.74
Gb064_A04	Gr339_scaffold461	0.73
Gb064_A04	Gr331_scaffold461	0.73
Gb064_A04	Gr338_scaffold461	0.74
Gb064_A04	Gr209_D09	0.73
Gb064_A04	Gr312_scaffold406	0.72
Gb064_A04	Gr330_scaffold461	0.72
Gb064_A04	Gr340_scaffold461	0.73
Gb064_A04	Gr315_scaffold406	0.71
Gb064_A04	Gr342_scaffold461	0.71
Gb064_A04	Gr337_scaffold461	0.71
Gb064_A04	Gr335_scaffold461	0.78
Gb064_A04	Gr332_scaffold461	0.72
Gb064_A04	Gr309_scaffold406	0.76
Gb064_A04	Gr343_scaffold461	0.73
Gb064_A04	Gr316_scaffold406	0.74
Gb064_A04	Gr074_D06	0.69
Gb064_A04	Gr341_scaffold461	0.65
Gb064_A04	Gr214_D09	0.69
Gb064_A04	Gr336_scaffold461	0.7
Gb064_A04	Gr333_scaffold461	0.7
Gb064_A04	Gr329_scaffold461	0.58
Gb064_A04	Gr210_D09	0.59
Gb064_A04	Gr038_D02	0.43
Gb064_A04	Gr084_D07	0.44
Gb064_A04	Gr230_D11	0.42
Gb064_A04	Gr347_scaffold474	0.42
Gb064_A04	Gr095_D07	0.35
Gb064_A04	Gr238_D11	0.38
Gb064_A04	Gr096_D07	0.4
Gb064_A04	Gr025_D01	0.36
Gb064_A04	Gr049_D02	0.39
Gb064_A04	Gr079_D07	0.33
Gb064_A04	Gr080_D07	0.34
Gb064_A04	Gr081_D07	0.35
Gb064_A04	Gr082_D07	0.38
Gb064_A04	Gr083_D07	0.33
Gb065_A04	Gr355_scaffold527	0.75
Gb065_A04	Gr291_scaffold355	0.78
Gb065_A04	Gr282_scaffold254	0.57
Gb065_A04	Gr359_scaffold537	0.31
Gb066_A04	Gr290_scaffold355	0.87
Gb066_A04	Gr291_scaffold355	0.88
Gb066_A04	Gr355_scaffold527	0.86
Gb066_A04	Gr281_scaffold254	0.71
Gb066_A04	Gr282_scaffold254	0.71
Gb066_A04	Gr037_D02	0.42
Gb066_A04	Gr225_D10	0.41
Gb066_A04	Gr144_D07	0.3
Gb066_A04	Gr110_D07	0.31
Gb066_A04	Gr152_D07	0.31
Gb066_A04	Gr262_D11	0.32
Gb066_A04	Gr263_D11	0.32
Gb066_A04	Gr243_D11	0.32
Gb066_A04	Gr246_D11	0.32
Gb066_A04	Gr114_D07	0.32
Gb066_A04	Gr112_D07	0.32
Gb066_A04	Gr145_D07	0.32
Gb066_A04	Gr146_D07	0.32
Gb066_A04	Gr241_D11	0.33
Gb066_A04	Gr245_D11	0.33
Gb066_A04	Gr244_D11	0.33
Gb066_A04	Gr328_scaffold459	0.35
Gb066_A04	Gr359_scaffold537	0.35
Gb066_A04	Gr358_scaffold537	0.35
Gb066_A04	Gr147_D07	0.36
Gb066_A04	Gr356_scaffold535	0.36
Gb066_A04	Gr318_scaffold406	0.36
Gb066_A04	Gr212_D09	0.38
Gb066_A04	Gr357_scaffold535	0.38
Gb066_A04	Gr027_D02	0.35
Gb066_A04	Gr034_D02	0.39
Gb066_A04	Gr035_D02	0.35
Gb066_A04	Gr036_D02	0.36
Gb067_A04	Gr290_scaffold355	0.91
Gb067_A04	Gr291_scaffold355	0.9
Gb067_A04	Gr355_scaffold527	0.83
Gb067_A04	Gr281_scaffold254	0.71
Gb067_A04	Gr282_scaffold254	0.64
Gb067_A04	Gr212_D09	0.41
Gb067_A04	Gr318_scaffold406	0.41
Gb067_A04	Gr037_D02	0.41
Gb067_A04	Gr243_D11	0.3
Gb067_A04	Gr246_D11	0.31
Gb067_A04	Gr146_D07	0.33
Gb067_A04	Gr359_scaffold537	0.34
Gb067_A04	Gr244_D11	0.35
Gb067_A04	Gr147_D07	0.35
Gb067_A04	Gr034_D02	0.39
Gb067_A04	Gr036_D02	0.36
Gb068_A04	Gr291_scaffold355	0.91
Gb068_A04	Gr355_scaffold527	0.81
Gb068_A04	Gr282_scaffold254	0.62
Gb068_A04	Gr243_D11	0.3
Gb069_A04	Gr290_scaffold355	0.87
Gb069_A04	Gr291_scaffold355	0.87
Gb069_A04	Gr355_scaffold527	0.81
Gb069_A04	Gr281_scaffold254	0.7
Gb069_A04	Gr282_scaffold254	0.65
Gb069_A04	Gr318_scaffold406	0.41
Gb069_A04	Gr146_D07	0.3
Gb069_A04	Gr359_scaffold537	0.32
Gb069_A04	Gr244_D11	0.33
Gb069_A04	Gr147_D07	0.34
Gb069_A04	Gr212_D09	0.38
Gb069_A04	Gr034_D02	0.35
Gb069_A04	Gr036_D02	0.34
Gb070_A04	Gr289_scaffold339	0.97
Gb070_A04	Gr220_D09	0.82
Gb070_A04	Gr221_D09	0.76
Gb070_A04	Gr219_D09	0.76
Gb070_A04	Gr217_D09	0.75
Gb070_A04	Gr216_D09	0.75
Gb070_A04	Gr215_D09	0.76
Gb070_A04	Gr182_D08	0.7
Gb070_A04	Gr109_D07	0.77
Gb070_A04	Gr159_D07	0.76
Gb070_A04	Gr180_D08	0.77
Gb070_A04	Gr181_D08	0.76
Gb070_A04	Gr185_D08	0.76
Gb070_A04	Gr108_D07	0.75
Gb070_A04	Gr218_D09	0.68
Gb070_A04	Gr292_scaffold365	0.52
Gb070_A04	Gr039_D02	0.52
Gb070_A04	Gr234_D11	0.54
Gb070_A04	Gr235_D11	0.53
Gb070_A04	Gr071_D05	0.53
Gb070_A04	Gr237_D11	0.53
Gb070_A04	Gr156_D07	0.47
Gb070_A04	Gr062_D04	0.47
Gb070_A04	Gr196_D08	0.46
Gb070_A04	Gr063_D04	0.49
Gb070_A04	Gr064_D04	0.49
Gb070_A04	Gr065_D04	0.44
Gb070_A04	Gr226_D10	0.45
Gb070_A04	Gr205_D09	0.46
Gb070_A04	Gr206_D09	0.44
Gb070_A04	Gr208_D09	0.43
Gb070_A04	Gr207_D09	0.44
Gb070_A04	Gr204_D09	0.45
Gb070_A04	Gr286_scaffold298	0.3
Gb070_A04	Gr285_scaffold298	0.3
Gb070_A04	Gr190_D08	0.3
Gb070_A04	Gr283_scaffold278	0.31
Gb070_A04	Gr058_D03	0.31
Gb070_A04	Gr284_scaffold298	0.31
Gb070_A04	Gr325_scaffold439	0.31
Gb070_A04	Gr275_scaffold149	0.31
Gb070_A04	Gr222_D10	0.31
Gb070_A04	Gr223_D10	0.31
Gb070_A04	Gr233_D11	0.31
Gb070_A04	Gr066_D04	0.31
Gb070_A04	Gr002_D01	0.31
Gb070_A04	Gr001_D01	0.31
Gb070_A04	Gr055_D03	0.31
Gb070_A04	Gr231_D11	0.32
Gb070_A04	Gr352_scaffold495	0.32
Gb070_A04	Gr323_scaffold439	0.32
Gb070_A04	Gr057_D03	0.32
Gb070_A04	Gr172_D08	0.32
Gb070_A04	Gr179_D08	0.32
Gb070_A04	Gr073_D06	0.33
Gb070_A04	Gr068_D05	0.33
Gb070_A04	Gr224_D10	0.33
Gb070_A04	Gr168_D08	0.33
Gb070_A04	Gr169_D08	0.33
Gb070_A04	Gr287_scaffold301	0.33
Gb070_A04	Gr056_D03	0.33
Gb070_A04	Gr232_D11	0.34
Gb070_A04	Gr170_D08	0.34
Gb070_A04	Gr177_D08	0.34
Gb070_A04	Gr162_D08	0.34
Gb070_A04	Gr175_D08	0.34
Gb070_A04	Gr166_D08	0.34
Gb070_A04	Gr324_scaffold439	0.35
Gb070_A04	Gr165_D08	0.35
Gb070_A04	Gr173_D08	0.35
Gb070_A04	Gr171_D08	0.35
Gb070_A04	Gr160_D07	0.35
Gb070_A04	Gr202_D09	0.36
Gb070_A04	Gr178_D08	0.36
Gb070_A04	Gr326_scaffold439	0.37
Gb070_A04	Gr176_D08	0.39
Gb071_A04	Gr289_scaffold339	0.98
Gb071_A04	Gr109_D07	0.71
Gb071_A04	Gr159_D07	0.72
Gb071_A04	Gr180_D08	0.74
Gb071_A04	Gr181_D08	0.72
Gb071_A04	Gr185_D08	0.72
Gb071_A04	Gr108_D07	0.69
Gb071_A04	Gr215_D09	0.68
Gb071_A04	Gr216_D09	0.67
Gb071_A04	Gr217_D09	0.68
Gb071_A04	Gr219_D09	0.69
Gb071_A04	Gr221_D09	0.7
Gb071_A04	Gr182_D08	0.6
Gb071_A04	Gr218_D09	0.55
Gb071_A04	Gr063_D04	0.41
Gb071_A04	Gr064_D04	0.42
Gb071_A04	Gr292_scaffold365	0.43
Gb071_A04	Gr039_D02	0.47
Gb071_A04	Gr234_D11	0.43
Gb071_A04	Gr235_D11	0.5
Gb071_A04	Gr071_D05	0.43
Gb071_A04	Gr237_D11	0.42
Gb071_A04	Gr206_D09	0.4
Gb071_A04	Gr175_D08	0.32
Gb071_A04	Gr176_D08	0.36
Gb071_A04	Gr065_D04	0.37
Gb071_A04	Gr226_D10	0.37
Gb071_A04	Gr208_D09	0.37
Gb071_A04	Gr205_D09	0.38
Gb071_A04	Gr204_D09	0.38
Gb071_A04	Gr196_D08	0.39
Gb071_A04	Gr207_D09	0.39
Gb071_A04	Gr156_D07	0.4
Gb071_A04	Gr062_D04	0.4
Gb071_A04	Gr184_D08	0.35
Gb072_A04	Gr215_D09	0.82
Gb072_A04	Gr216_D09	0.81
Gb072_A04	Gr217_D09	0.83
Gb072_A04	Gr219_D09	0.82
Gb072_A04	Gr220_D09	0.87
Gb072_A04	Gr221_D09	0.83
Gb072_A04	Gr218_D09	0.73
Gb072_A04	Gr109_D07	0.71
Gb072_A04	Gr180_D08	0.7
Gb072_A04	Gr181_D08	0.7
Gb072_A04	Gr185_D08	0.7
Gb072_A04	Gr108_D07	0.7
Gb072_A04	Gr289_scaffold339	0.71
Gb072_A04	Gr159_D07	0.7
Gb072_A04	Gr182_D08	0.68
Gb072_A04	Gr156_D07	0.4
Gb072_A04	Gr063_D04	0.42
Gb072_A04	Gr064_D04	0.42
Gb072_A04	Gr292_scaffold365	0.47
Gb072_A04	Gr065_D04	0.41
Gb072_A04	Gr039_D02	0.48
Gb072_A04	Gr234_D11	0.45
Gb072_A04	Gr235_D11	0.44
Gb072_A04	Gr071_D05	0.46
Gb072_A04	Gr237_D11	0.45
Gb072_A04	Gr204_D09	0.4
Gb072_A04	Gr232_D11	0.3
Gb072_A04	Gr068_D05	0.3
Gb072_A04	Gr224_D10	0.3
Gb072_A04	Gr165_D08	0.3
Gb072_A04	Gr175_D08	0.3
Gb072_A04	Gr171_D08	0.3
Gb072_A04	Gr202_D09	0.31
Gb072_A04	Gr178_D08	0.31
Gb072_A04	Gr163_D08	0.32
Gb072_A04	Gr059_D03	0.33
Gb072_A04	Gr176_D08	0.33
Gb072_A04	Gr164_D08	0.33
Gb072_A04	Gr326_scaffold439	0.35
Gb072_A04	Gr208_D09	0.37
Gb072_A04	Gr207_D09	0.38
Gb072_A04	Gr062_D04	0.39
Gb072_A04	Gr196_D08	0.39
Gb072_A04	Gr226_D10	0.39
Gb072_A04	Gr205_D09	0.39
Gb072_A04	Gr206_D09	0.39
Gb072_A04	Gr184_D08	0.37
Gb073_A04	Gr215_D09	0.82
Gb073_A04	Gr216_D09	0.82
Gb073_A04	Gr217_D09	0.82
Gb073_A04	Gr219_D09	0.82
Gb073_A04	Gr220_D09	0.86
Gb073_A04	Gr221_D09	0.84
Gb073_A04	Gr218_D09	0.75
Gb073_A04	Gr109_D07	0.67
Gb073_A04	Gr159_D07	0.68
Gb073_A04	Gr180_D08	0.7
Gb073_A04	Gr181_D08	0.67
Gb073_A04	Gr185_D08	0.66
Gb073_A04	Gr108_D07	0.66
Gb073_A04	Gr289_scaffold339	0.69
Gb073_A04	Gr183_D08	0.64
Gb073_A04	Gr182_D08	0.59
Gb073_A04	Gr063_D04	0.41
Gb073_A04	Gr064_D04	0.4
Gb073_A04	Gr292_scaffold365	0.43
Gb073_A04	Gr065_D04	0.4
Gb073_A04	Gr039_D02	0.45
Gb073_A04	Gr234_D11	0.44
Gb073_A04	Gr235_D11	0.47
Gb073_A04	Gr071_D05	0.45
Gb073_A04	Gr237_D11	0.44
Gb073_A04	Gr175_D08	0.3
Gb073_A04	Gr171_D08	0.3
Gb073_A04	Gr163_D08	0.32
Gb073_A04	Gr059_D03	0.33
Gb073_A04	Gr326_scaffold439	0.33
Gb073_A04	Gr176_D08	0.33
Gb073_A04	Gr164_D08	0.33
Gb073_A04	Gr208_D09	0.36
Gb073_A04	Gr062_D04	0.37
Gb073_A04	Gr207_D09	0.37
Gb073_A04	Gr156_D07	0.38
Gb073_A04	Gr196_D08	0.38
Gb073_A04	Gr205_D09	0.38
Gb073_A04	Gr206_D09	0.38
Gb073_A04	Gr204_D09	0.38
Gb073_A04	Gr226_D10	0.39
Gb073_A04	Gr184_D08	0.36
Gb074_A05	Gr201_D09	0.74
Gb074_A05	Gr010_D01	0.42
Gb074_A05	Gr020_D01	0.41
Gb074_A05	Gr023_D01	0.43
Gb074_A05	Gr195_D08	0.31
Gb074_A05	Gr015_D01	0.31
Gb074_A05	Gr012_D01	0.31
Gb074_A05	Gr009_D01	0.31
Gb074_A05	Gr014_D01	0.31
Gb074_A05	Gr192_D08	0.32
Gb074_A05	Gr011_D01	0.32
Gb074_A05	Gr013_D01	0.32
Gb074_A05	Gr017_D01	0.33
Gb074_A05	Gr193_D08	0.34
Gb074_A05	Gr022_D01	0.34
Gb074_A05	Gr007_D01	0.39
Gb074_A05	Gr008_D01	0.4
Gb074_A05	Gr084_D07	0.32
Gb075_A05	Gr202_D09	0.95
Gb075_A05	Gr232_D11	0.52
Gb075_A05	Gr073_D06	0.4
Gb075_A05	Gr307_scaffold377	0.4
Gb075_A05	Gr231_D11	0.49
Gb075_A05	Gr352_scaffold495	0.48
Gb075_A05	Gr158_D07	0.34
Gb075_A05	Gr157_D07	0.36
Gb075_A05	Gr283_scaffold278	0.39
Gb075_A05	Gr059_D03	0.38
Gb075_A05	Gr068_D05	0.31
Gb075_A05	Gr163_D08	0.33
Gb075_A05	Gr164_D08	0.34
Gb075_A05	Gr171_D08	0.32
Gb075_A05	Gr175_D08	0.31
Gb075_A05	Gr176_D08	0.34
Gb075_A05	Gr177_D08	0.31
Gb075_A05	Gr235_D11	0.31
Gb075_A05	Gr324_scaffold439	0.3
Gb075_A05	Gr326_scaffold439	0.34
Gb076_A05	Gr292_scaffold365	0.96
Gb076_A05	Gr156_D07	0.43
Gb076_A05	Gr062_D04	0.43
Gb076_A05	Gr196_D08	0.42
Gb076_A05	Gr063_D04	0.46
Gb076_A05	Gr064_D04	0.46
Gb076_A05	Gr039_D02	0.44
Gb076_A05	Gr065_D04	0.44
Gb076_A05	Gr071_D05	0.49
Gb076_A05	Gr108_D07	0.45
Gb076_A05	Gr109_D07	0.45
Gb076_A05	Gr159_D07	0.45
Gb076_A05	Gr180_D08	0.44
Gb076_A05	Gr181_D08	0.45
Gb076_A05	Gr185_D08	0.45
Gb076_A05	Gr204_D09	0.41
Gb076_A05	Gr205_D09	0.41
Gb076_A05	Gr206_D09	0.41
Gb076_A05	Gr207_D09	0.41
Gb076_A05	Gr215_D09	0.45
Gb076_A05	Gr216_D09	0.49
Gb076_A05	Gr217_D09	0.46
Gb076_A05	Gr218_D09	0.44
Gb076_A05	Gr219_D09	0.46
Gb076_A05	Gr220_D09	0.45
Gb076_A05	Gr221_D09	0.47
Gb076_A05	Gr226_D10	0.42
Gb076_A05	Gr234_D11	0.48
Gb076_A05	Gr235_D11	0.48
Gb076_A05	Gr236_D11	0.4
Gb076_A05	Gr237_D11	0.47
Gb076_A05	Gr289_scaffold339	0.46
Gb076_A05	Gr176_D08	0.3
Gb076_A05	Gr171_D08	0.3
Gb076_A05	Gr059_D03	0.32
Gb076_A05	Gr068_D05	0.32
Gb076_A05	Gr326_scaffold439	0.33
Gb076_A05	Gr182_D08	0.35
Gb076_A05	Gr183_D08	0.33
Gb076_A05	Gr208_D09	0.39
Gb077_A05	Gr204_D09	0.97
Gb077_A05	Gr205_D09	0.66
Gb077_A05	Gr206_D09	0.68
Gb077_A05	Gr208_D09	0.64
Gb077_A05	Gr207_D09	0.64
Gb077_A05	Gr063_D04	0.42
Gb077_A05	Gr064_D04	0.41
Gb077_A05	Gr226_D10	0.4
Gb077_A05	Gr235_D11	0.42
Gb077_A05	Gr220_D09	0.44
Gb077_A05	Gr221_D09	0.4
Gb077_A05	Gr275_scaffold149	0.3
Gb077_A05	Gr324_scaffold439	0.31
Gb077_A05	Gr171_D08	0.31
Gb077_A05	Gr176_D08	0.33
Gb077_A05	Gr163_D08	0.33
Gb077_A05	Gr164_D08	0.33
Gb077_A05	Gr237_D11	0.34
Gb077_A05	Gr326_scaffold439	0.35
Gb077_A05	Gr039_D02	0.35
Gb077_A05	Gr062_D04	0.38
Gb077_A05	Gr065_D04	0.38
Gb077_A05	Gr234_D11	0.38
Gb077_A05	Gr156_D07	0.39
Gb077_A05	Gr292_scaffold365	0.39
Gb077_A05	Gr071_D05	0.39
Gb077_A05	Gr196_D08	0.4
Gb077_A05	Gr108_D07	0.37
Gb077_A05	Gr109_D07	0.36
Gb077_A05	Gr159_D07	0.37
Gb077_A05	Gr180_D08	0.39
Gb077_A05	Gr181_D08	0.35
Gb077_A05	Gr185_D08	0.36
Gb077_A05	Gr215_D09	0.36
Gb077_A05	Gr216_D09	0.37
Gb077_A05	Gr217_D09	0.37
Gb077_A05	Gr218_D09	0.39
Gb077_A05	Gr219_D09	0.37
Gb077_A05	Gr289_scaffold339	0.38
Gb078_A05	Gr205_D09	0.85
Gb078_A05	Gr208_D09	0.78
Gb078_A05	Gr207_D09	0.72
Gb078_A05	Gr206_D09	0.76
Gb078_A05	Gr204_D09	0.63
Gb078_A05	Gr235_D11	0.4
Gb078_A05	Gr220_D09	0.41
Gb078_A05	Gr324_scaffold439	0.3
Gb078_A05	Gr068_D05	0.3
Gb078_A05	Gr058_D03	0.31
Gb078_A05	Gr275_scaffold149	0.31
Gb078_A05	Gr175_D08	0.32
Gb078_A05	Gr039_D02	0.32
Gb078_A05	Gr237_D11	0.32
Gb078_A05	Gr176_D08	0.33
Gb078_A05	Gr171_D08	0.33
Gb078_A05	Gr226_D10	0.33
Gb078_A05	Gr059_D03	0.34
Gb078_A05	Gr156_D07	0.34
Gb078_A05	Gr062_D04	0.34
Gb078_A05	Gr292_scaffold365	0.34
Gb078_A05	Gr065_D04	0.34
Gb078_A05	Gr234_D11	0.34
Gb078_A05	Gr326_scaffold439	0.35
Gb078_A05	Gr163_D08	0.35
Gb078_A05	Gr164_D08	0.35
Gb078_A05	Gr196_D08	0.35
Gb078_A05	Gr064_D04	0.36
Gb078_A05	Gr071_D05	0.36
Gb078_A05	Gr063_D04	0.37
Gb078_A05	Gr108_D07	0.35
Gb078_A05	Gr109_D07	0.34
Gb078_A05	Gr159_D07	0.33
Gb078_A05	Gr180_D08	0.35
Gb078_A05	Gr181_D08	0.33
Gb078_A05	Gr185_D08	0.33
Gb078_A05	Gr215_D09	0.33
Gb078_A05	Gr216_D09	0.34
Gb078_A05	Gr217_D09	0.33
Gb078_A05	Gr218_D09	0.39
Gb078_A05	Gr219_D09	0.33
Gb078_A05	Gr221_D09	0.4
Gb078_A05	Gr289_scaffold339	0.34
Gb079_A05	Gr208_D09	0.74
Gb079_A05	Gr207_D09	0.74
[truncated: 16,013 more rows]

## Sheet: more than 40%
Gene in G.barbadense	Gene in G.raimondii	similarity >40%
Gb001_A01	Gr194_D08	0.82
Gb001_A01	Gr195_D08	0.78
Gb001_A01	Gr192_D08	0.77
Gb001_A01	Gr193_D08	0.8
Gb001_A01	Gr191_D08	0.7
Gb001_A01	Gr007_D01	0.47
Gb001_A01	Gr008_D01	0.46
Gb001_A01	Gr010_D01	0.48
Gb001_A01	Gr011_D01	0.44
Gb001_A01	Gr012_D01	0.44
Gb001_A01	Gr013_D01	0.44
Gb001_A01	Gr014_D01	0.42
Gb001_A01	Gr015_D01	0.44
Gb001_A01	Gr017_D01	0.44
Gb001_A01	Gr020_D01	0.45
Gb001_A01	Gr022_D01	0.44
Gb001_A01	Gr023_D01	0.43
Gb002_A01	Gr193_D08	0.82
Gb002_A01	Gr194_D08	0.82
Gb002_A01	Gr195_D08	0.77
Gb002_A01	Gr192_D08	0.74
Gb002_A01	Gr191_D08	0.72
Gb002_A01	Gr007_D01	0.47
Gb002_A01	Gr008_D01	0.47
Gb002_A01	Gr009_D01	0.41
Gb002_A01	Gr010_D01	0.5
Gb002_A01	Gr011_D01	0.44
Gb002_A01	Gr012_D01	0.43
Gb002_A01	Gr013_D01	0.44
Gb002_A01	Gr014_D01	0.42
Gb002_A01	Gr015_D01	0.44
Gb002_A01	Gr017_D01	0.44
Gb002_A01	Gr020_D01	0.47
Gb002_A01	Gr022_D01	0.45
Gb002_A01	Gr023_D01	0.44
Gb003_A01	Gr193_D08	0.71
Gb003_A01	Gr194_D08	0.63
Gb003_A01	Gr192_D08	0.69
Gb003_A01	Gr195_D08	0.65
Gb003_A01	Gr191_D08	0.65
Gb003_A01	Gr007_D01	0.41
Gb003_A01	Gr008_D01	0.43
Gb003_A01	Gr010_D01	0.43
Gb003_A01	Gr011_D01	0.41
Gb003_A01	Gr013_D01	0.41
Gb003_A01	Gr015_D01	0.41
Gb003_A01	Gr017_D01	0.41
Gb003_A01	Gr020_D01	0.4
Gb003_A01	Gr022_D01	0.41
Gb003_A01	Gr023_D01	0.41
Gb004_A01	Gr195_D08	0.79
Gb004_A01	Gr192_D08	0.75
Gb004_A01	Gr193_D08	0.78
Gb004_A01	Gr194_D08	0.76
Gb004_A01	Gr191_D08	0.52
Gb004_A01	Gr009_D01	0.4
Gb004_A01	Gr011_D01	0.45
Gb004_A01	Gr012_D01	0.44
Gb004_A01	Gr013_D01	0.45
Gb004_A01	Gr014_D01	0.44
Gb004_A01	Gr015_D01	0.46
Gb004_A01	Gr022_D01	0.47
Gb005_A01	Gr193_D08	0.78
Gb005_A01	Gr192_D08	0.76
Gb005_A01	Gr195_D08	0.71
Gb005_A01	Gr191_D08	0.74
Gb005_A01	Gr010_D01	0.5
Gb005_A01	Gr023_D01	0.51
Gb005_A01	Gr007_D01	0.5
Gb005_A01	Gr008_D01	0.5
Gb005_A01	Gr011_D01	0.47
Gb005_A01	Gr012_D01	0.46
Gb005_A01	Gr013_D01	0.46
Gb005_A01	Gr014_D01	0.42
Gb005_A01	Gr015_D01	0.46
Gb005_A01	Gr017_D01	0.43
Gb005_A01	Gr020_D01	0.48
Gb005_A01	Gr022_D01	0.45
Gb006_A01	Gr192_D08	0.85
Gb006_A01	Gr193_D08	0.79
Gb006_A01	Gr194_D08	0.75
Gb006_A01	Gr195_D08	0.76
Gb006_A01	Gr191_D08	0.67
Gb006_A01	Gr007_D01	0.47
Gb006_A01	Gr008_D01	0.47
Gb006_A01	Gr009_D01	0.43
Gb006_A01	Gr010_D01	0.48
Gb006_A01	Gr011_D01	0.44
Gb006_A01	Gr012_D01	0.44
Gb006_A01	Gr013_D01	0.45
Gb006_A01	Gr014_D01	0.42
Gb006_A01	Gr015_D01	0.45
Gb006_A01	Gr017_D01	0.44
Gb006_A01	Gr020_D01	0.46
Gb006_A01	Gr022_D01	0.45
Gb006_A01	Gr023_D01	0.45
Gb007_A01	Gr195_D08	0.81
Gb007_A01	Gr194_D08	0.75
Gb007_A01	Gr193_D08	0.79
Gb007_A01	Gr192_D08	0.76
Gb007_A01	Gr191_D08	0.68
Gb007_A01	Gr007_D01	0.49
Gb007_A01	Gr008_D01	0.48
Gb007_A01	Gr009_D01	0.42
Gb007_A01	Gr010_D01	0.5
Gb007_A01	Gr011_D01	0.45
Gb007_A01	Gr012_D01	0.44
Gb007_A01	Gr013_D01	0.45
Gb007_A01	Gr014_D01	0.43
Gb007_A01	Gr015_D01	0.46
Gb007_A01	Gr017_D01	0.45
Gb007_A01	Gr020_D01	0.48
Gb007_A01	Gr022_D01	0.46
Gb007_A01	Gr023_D01	0.47
Gb008_A01	Gr195_D08	0.81
Gb008_A01	Gr194_D08	0.75
Gb008_A01	Gr193_D08	0.79
Gb008_A01	Gr192_D08	0.76
Gb008_A01	Gr191_D08	0.68
Gb008_A01	Gr007_D01	0.49
Gb008_A01	Gr008_D01	0.48
Gb008_A01	Gr009_D01	0.42
Gb008_A01	Gr010_D01	0.5
Gb008_A01	Gr011_D01	0.45
Gb008_A01	Gr012_D01	0.44
Gb008_A01	Gr013_D01	0.45
Gb008_A01	Gr014_D01	0.43
Gb008_A01	Gr015_D01	0.46
Gb008_A01	Gr017_D01	0.45
Gb008_A01	Gr020_D01	0.48
Gb008_A01	Gr022_D01	0.46
Gb008_A01	Gr023_D01	0.47
Gb009_A01	Gr194_D08	0.81
Gb009_A01	Gr193_D08	0.74
Gb009_A01	Gr191_D08	0.61
Gb009_A01	Gr192_D08	0.66
Gb009_A01	Gr195_D08	0.69
Gb009_A01	Gr020_D01	0.5
Gb009_A01	Gr007_D01	0.41
Gb009_A01	Gr008_D01	0.42
Gb009_A01	Gr009_D01	0.41
Gb009_A01	Gr010_D01	0.44
Gb009_A01	Gr011_D01	0.42
Gb009_A01	Gr012_D01	0.41
Gb009_A01	Gr013_D01	0.42
Gb009_A01	Gr014_D01	0.4
Gb009_A01	Gr015_D01	0.42
Gb009_A01	Gr017_D01	0.41
Gb009_A01	Gr022_D01	0.42
Gb009_A01	Gr023_D01	0.47
Gb010_A01	Gr195_D08	0.72
Gb010_A01	Gr193_D08	0.74
Gb010_A01	Gr194_D08	0.8
Gb010_A01	Gr192_D08	0.71
Gb010_A01	Gr191_D08	0.63
Gb010_A01	Gr007_D01	0.46
Gb010_A01	Gr008_D01	0.48
Gb010_A01	Gr010_D01	0.48
Gb010_A01	Gr011_D01	0.43
Gb010_A01	Gr012_D01	0.42
Gb010_A01	Gr013_D01	0.44
Gb010_A01	Gr014_D01	0.42
Gb010_A01	Gr015_D01	0.44
Gb010_A01	Gr017_D01	0.43
Gb010_A01	Gr020_D01	0.48
Gb010_A01	Gr022_D01	0.45
Gb010_A01	Gr023_D01	0.46
Gb011_A01	Gr193_D08	0.83
Gb011_A01	Gr195_D08	0.84
Gb011_A01	Gr194_D08	0.77
Gb011_A01	Gr192_D08	0.77
Gb011_A01	Gr191_D08	0.67
Gb011_A01	Gr007_D01	0.44
Gb011_A01	Gr008_D01	0.43
Gb011_A01	Gr009_D01	0.43
Gb011_A01	Gr010_D01	0.46
Gb011_A01	Gr011_D01	0.42
Gb011_A01	Gr012_D01	0.41
Gb011_A01	Gr013_D01	0.44
Gb011_A01	Gr015_D01	0.42
Gb011_A01	Gr017_D01	0.42
Gb011_A01	Gr022_D01	0.41
Gb011_A01	Gr023_D01	0.41
Gb012_A01	Gr193_D08	0.77
Gb012_A01	Gr192_D08	0.71
Gb012_A01	Gr191_D08	0.76
Gb012_A01	Gr195_D08	0.69
Gb012_A01	Gr007_D01	0.5
Gb012_A01	Gr010_D01	0.52
Gb012_A01	Gr008_D01	0.48
Gb012_A01	Gr011_D01	0.44
Gb012_A01	Gr012_D01	0.42
Gb012_A01	Gr013_D01	0.44
Gb012_A01	Gr014_D01	0.42
Gb012_A01	Gr015_D01	0.44
Gb012_A01	Gr017_D01	0.43
Gb012_A01	Gr020_D01	0.49
Gb012_A01	Gr022_D01	0.45
Gb012_A01	Gr023_D01	0.48
Gb013_A01	Gr194_D08	0.81
Gb013_A01	Gr195_D08	0.73
Gb013_A01	Gr192_D08	0.73
Gb013_A01	Gr193_D08	0.79
Gb013_A01	Gr191_D08	0.6
Gb013_A01	Gr008_D01	0.45
Gb013_A01	Gr009_D01	0.42
Gb013_A01	Gr011_D01	0.44
Gb013_A01	Gr012_D01	0.43
Gb013_A01	Gr013_D01	0.45
Gb013_A01	Gr014_D01	0.45
Gb013_A01	Gr015_D01	0.44
Gb013_A01	Gr017_D01	0.49
Gb013_A01	Gr022_D01	0.46
Gb013_A01	Gr023_D01	0.43
Gb014_A01	Gr193_D08	0.85
Gb014_A01	Gr195_D08	0.8
Gb014_A01	Gr194_D08	0.77
Gb014_A01	Gr192_D08	0.74
Gb014_A01	Gr191_D08	0.68
Gb014_A01	Gr007_D01	0.5
Gb014_A01	Gr010_D01	0.52
Gb014_A01	Gr008_D01	0.49
Gb014_A01	Gr009_D01	0.42
Gb014_A01	Gr011_D01	0.44
Gb014_A01	Gr012_D01	0.44
Gb014_A01	Gr013_D01	0.45
Gb014_A01	Gr014_D01	0.43
Gb014_A01	Gr015_D01	0.45
Gb014_A01	Gr017_D01	0.46
Gb014_A01	Gr020_D01	0.49
Gb014_A01	Gr022_D01	0.46
Gb014_A01	Gr023_D01	0.46
Gb015_A01	Gr195_D08	0.75
Gb015_A01	Gr193_D08	0.77
Gb015_A01	Gr192_D08	0.71
Gb015_A01	Gr191_D08	0.67
Gb015_A01	Gr194_D08	0.63
Gb015_A01	Gr007_D01	0.45
Gb015_A01	Gr008_D01	0.43
Gb015_A01	Gr010_D01	0.46
Gb015_A01	Gr011_D01	0.41
Gb015_A01	Gr012_D01	0.41
Gb015_A01	Gr013_D01	0.42
Gb015_A01	Gr014_D01	0.41
Gb015_A01	Gr015_D01	0.42
Gb015_A01	Gr017_D01	0.43
Gb015_A01	Gr020_D01	0.47
Gb015_A01	Gr022_D01	0.41
Gb015_A01	Gr023_D01	0.48
Gb016_A01	Gr193_D08	0.86
Gb016_A01	Gr192_D08	0.78
Gb016_A01	Gr195_D08	0.8
Gb016_A01	Gr191_D08	0.8
Gb016_A01	Gr007_D01	0.5
Gb016_A01	Gr010_D01	0.51
Gb016_A01	Gr008_D01	0.47
Gb016_A01	Gr011_D01	0.45
Gb016_A01	Gr012_D01	0.45
Gb016_A01	Gr013_D01	0.47
Gb016_A01	Gr014_D01	0.42
Gb016_A01	Gr015_D01	0.46
Gb016_A01	Gr017_D01	0.45
Gb016_A01	Gr020_D01	0.49
Gb016_A01	Gr022_D01	0.46
Gb016_A01	Gr023_D01	0.49
Gb017_A01	Gr039_D02	0.92
Gb017_A01	Gr071_D05	0.5
Gb017_A01	Gr108_D07	0.51
Gb017_A01	Gr109_D07	0.53
Gb017_A01	Gr159_D07	0.51
Gb017_A01	Gr180_D08	0.54
Gb017_A01	Gr181_D08	0.53
Gb017_A01	Gr185_D08	0.52
Gb017_A01	Gr216_D09	0.54
Gb017_A01	Gr217_D09	0.5
Gb017_A01	Gr218_D09	0.51
Gb017_A01	Gr219_D09	0.51
Gb017_A01	Gr221_D09	0.52
Gb017_A01	Gr234_D11	0.53
Gb017_A01	Gr235_D11	0.53
Gb017_A01	Gr237_D11	0.57
Gb017_A01	Gr289_scaffold339	0.54
Gb017_A01	Gr156_D07	0.48
Gb017_A01	Gr062_D04	0.49
Gb017_A01	Gr196_D08	0.46
Gb017_A01	Gr063_D04	0.46
Gb017_A01	Gr064_D04	0.46
Gb017_A01	Gr292_scaffold365	0.49
Gb017_A01	Gr065_D04	0.44
Gb017_A01	Gr226_D10	0.43
Gb017_A01	Gr204_D09	0.45
Gb017_A01	Gr205_D09	0.44
Gb017_A01	Gr206_D09	0.45
Gb017_A01	Gr207_D09	0.44
Gb017_A01	Gr208_D09	0.45
Gb017_A01	Gr215_D09	0.5
Gb017_A01	Gr220_D09	0.46
Gb018_A01	Gr038_D02	0.9
Gb018_A01	Gr347_scaffold474	0.5
Gb018_A01	Gr049_D02	0.48
Gb019_A01	Gr038_D02	0.69
Gb019_A01	Gr347_scaffold474	0.55
Gb019_A01	Gr049_D02	0.52
Gb019_A01	Gr238_D11	0.41
Gb019_A01	Gr095_D07	0.41
Gb019_A01	Gr314_scaffold406	0.42
Gb019_A01	Gr312_scaffold406	0.41
Gb019_A01	Gr330_scaffold461	0.41
Gb019_A01	Gr335_scaffold461	0.41
Gb019_A01	Gr079_D07	0.42
Gb019_A01	Gr080_D07	0.42
Gb019_A01	Gr081_D07	0.43
Gb019_A01	Gr082_D07	0.42
Gb019_A01	Gr083_D07	0.45
Gb019_A01	Gr084_D07	0.4
Gb021_A01	Gr038_D02	0.78
Gb021_A01	Gr347_scaffold474	0.57
Gb021_A01	Gr049_D02	0.58
Gb021_A01	Gr238_D11	0.46
Gb021_A01	Gr095_D07	0.42
Gb021_A01	Gr074_D06	0.45
Gb021_A01	Gr213_D09	0.45
Gb021_A01	Gr313_scaffold406	0.42
Gb021_A01	Gr339_scaffold461	0.44
Gb021_A01	Gr331_scaffold461	0.42
Gb021_A01	Gr211_D09	0.43
Gb021_A01	Gr311_scaffold406	0.47
Gb021_A01	Gr338_scaffold461	0.46
Gb021_A01	Gr209_D09	0.46
Gb021_A01	Gr312_scaffold406	0.44
Gb021_A01	Gr330_scaffold461	0.48
Gb021_A01	Gr340_scaffold461	0.43
Gb021_A01	Gr315_scaffold406	0.43
Gb021_A01	Gr342_scaffold461	0.43
Gb021_A01	Gr337_scaffold461	0.43
Gb021_A01	Gr335_scaffold461	0.45
Gb021_A01	Gr343_scaffold461	0.44
Gb021_A01	Gr316_scaffold406	0.44
Gb021_A01	Gr288_scaffold333	0.46
Gb021_A01	Gr025_D01	0.42
Gb021_A01	Gr079_D07	0.41
Gb021_A01	Gr080_D07	0.45
Gb021_A01	Gr081_D07	0.45
Gb021_A01	Gr082_D07	0.45
Gb021_A01	Gr083_D07	0.44
Gb021_A01	Gr084_D07	0.43
Gb021_A01	Gr230_D11	0.41
Gb023_A01	Gr034_D02	0.82
Gb023_A01	Gr035_D02	0.74
Gb023_A01	Gr037_D02	0.61
Gb023_A01	Gr225_D10	0.66
Gb023_A01	Gr027_D02	0.58
Gb023_A01	Gr036_D02	0.57
Gb023_A01	Gr244_D11	0.42
Gb023_A01	Gr281_scaffold254	0.44
Gb023_A01	Gr290_scaffold355	0.46
Gb024_A01	Gr041_D02	0.85
Gb024_A01	Gr043_D02	0.82
Gb024_A01	Gr040_D02	0.82
Gb024_A01	Gr042_D02	0.81
Gb024_A01	Gr044_D02	0.76
Gb024_A01	Gr115_D07	0.65
Gb024_A01	Gr131_D07	0.64
Gb024_A01	Gr126_D07	0.66
Gb024_A01	Gr135_D07	0.65
Gb024_A01	Gr130_D07	0.6
Gb024_A01	Gr142_D07	0.63
Gb024_A01	Gr265_D12	0.64
Gb024_A01	Gr123_D07	0.64
Gb024_A01	Gr093_D07	0.66
Gb024_A01	Gr094_D07	0.61
Gb024_A01	Gr118_D07	0.54
Gb024_A01	Gr117_D07	0.55
Gb024_A01	Gr116_D07	0.53
Gb024_A01	Gr124_D07	0.5
Gb024_A01	Gr125_D07	0.53
Gb024_A01	Gr132_D07	0.52
Gb024_A01	Gr127_D07	0.53
Gb024_A01	Gr139_D07	0.52
Gb024_A01	Gr141_D07	0.51
Gb024_A01	Gr133_D07	0.54
Gb024_A01	Gr137_D07	0.53
Gb024_A01	Gr129_D07	0.55
Gb024_A01	Gr138_D07	0.56
Gb024_A01	Gr120_D07	0.51
Gb024_A01	Gr122_D07	0.54
Gb024_A01	Gr121_D07	0.56
Gb024_A01	Gr134_D07	0.52
Gb024_A01	Gr085_D07	0.6
Gb024_A01	Gr087_D07	0.53
Gb024_A01	Gr086_D07	0.59
Gb024_A01	Gr089_D07	0.6
Gb024_A01	Gr091_D07	0.59
Gb024_A01	Gr092_D07	0.58
Gb024_A01	Gr090_D07	0.57
Gb024_A01	Gr140_D07	0.45
Gb024_A01	Gr136_D07	0.43
Gb024_A01	Gr119_D07	0.45
Gb025_A01	Gr049_D02	0.95
Gb025_A01	Gr347_scaffold474	0.57
Gb025_A01	Gr038_D02	0.54
Gb025_A01	Gr211_D09	0.45
Gb025_A01	Gr311_scaffold406	0.41
Gb025_A01	Gr335_scaffold461	0.42
Gb025_A01	Gr084_D07	0.43
Gb025_A01	Gr230_D11	0.42
Gb026_A01	Gr049_D02	0.95
Gb026_A01	Gr347_scaffold474	0.57
Gb026_A01	Gr038_D02	0.54
Gb026_A01	Gr211_D09	0.45
Gb026_A01	Gr311_scaffold406	0.41
Gb026_A01	Gr335_scaffold461	0.42
Gb026_A01	Gr084_D07	0.43
Gb026_A01	Gr230_D11	0.42
Gb027_A01	Gr048_D02	0.98
Gb027_A01	Gr197_D08	0.44
Gb028_A01	Gr048_D02	0.98
Gb028_A01	Gr197_D08	0.44
Gb029_A01	Gr033_D02	0.97
Gb029_A01	Gr308_scaffold403	0.81
Gb029_A01	Gr203_D09	0.79
Gb030_A01	Gr033_D02	0.98
Gb030_A01	Gr308_scaffold403	0.82
Gb030_A01	Gr203_D09	0.79
Gb031_A02	Gr001_D01	0.94
Gb031_A02	Gr002_D01	0.98
Gb031_A02	Gr003_D01	0.96
Gb031_A02	Gr004_D01	0.96
Gb031_A02	Gr055_D03	0.62
Gb031_A02	Gr056_D03	0.63
Gb031_A02	Gr279_scaffold228	0.58
Gb031_A02	Gr233_D11	0.45
Gb031_A02	Gr066_D04	0.46
Gb032_A02	Gr233_D11	0.63
Gb032_A02	Gr066_D04	0.44
Gb033_A02	Gr005_D01	0.95
Gb034_A02	Gr005_D01	0.94
Gb035_A02	Gr006_D01	0.88
Gb036_A02	Gr058_D03	0.57
Gb036_A02	Gr059_D03	0.58
Gb036_A02	Gr057_D03	0.41
Gb036_A02	Gr284_scaffold298	0.41
Gb036_A02	Gr285_scaffold298	0.4
Gb036_A02	Gr286_scaffold298	0.42
Gb036_A02	Gr323_scaffold439	0.41
Gb036_A02	Gr326_scaffold439	0.4
Gb037_A02	Gr058_D03	0.93
Gb037_A02	Gr059_D03	0.8
Gb037_A02	Gr057_D03	0.5
Gb037_A02	Gr284_scaffold298	0.51
Gb037_A02	Gr324_scaffold439	0.5
Gb037_A02	Gr326_scaffold439	0.51
Gb037_A02	Gr273_D13	0.41
Gb037_A02	Gr285_scaffold298	0.49
Gb037_A02	Gr286_scaffold298	0.5
Gb037_A02	Gr321_scaffold439	0.46
Gb037_A02	Gr322_scaffold439	0.46
Gb037_A02	Gr323_scaffold439	0.5
Gb037_A02	Gr325_scaffold439	0.5
Gb037_A02	Gr327_scaffold439	0.49
Gb039_A03	Gr279_scaffold228	0.77
Gb039_A03	Gr002_D01	0.62
Gb039_A03	Gr004_D01	0.64
Gb039_A03	Gr003_D01	0.6
Gb039_A03	Gr001_D01	0.64
Gb039_A03	Gr055_D03	0.66
Gb039_A03	Gr056_D03	0.65
Gb039_A03	Gr233_D11	0.42
Gb039_A03	Gr066_D04	0.43
Gb040_A03	Gr279_scaffold228	0.77
Gb040_A03	Gr002_D01	0.62
Gb040_A03	Gr004_D01	0.64
Gb040_A03	Gr003_D01	0.6
Gb040_A03	Gr001_D01	0.64
Gb040_A03	Gr055_D03	0.66
Gb040_A03	Gr056_D03	0.65
Gb040_A03	Gr233_D11	0.42
Gb040_A03	Gr066_D04	0.43
Gb041_A04	Gr174_D08	0.84
Gb041_A04	Gr163_D08	0.82
Gb041_A04	Gr164_D08	0.81
Gb041_A04	Gr179_D08	0.73
Gb041_A04	Gr178_D08	0.75
Gb041_A04	Gr175_D08	0.78
Gb041_A04	Gr173_D08	0.75
Gb041_A04	Gr172_D08	0.71
Gb041_A04	Gr171_D08	0.76
Gb041_A04	Gr169_D08	0.72
Gb041_A04	Gr168_D08	0.74
Gb041_A04	Gr166_D08	0.74
Gb041_A04	Gr162_D08	0.75
Gb041_A04	Gr160_D07	0.74
Gb041_A04	Gr170_D08	0.75
Gb041_A04	Gr176_D08	0.78
Gb041_A04	Gr165_D08	0.76
Gb041_A04	Gr177_D08	0.74
Gb041_A04	Gr059_D03	0.44
Gb041_A04	Gr287_scaffold301	0.43
Gb042_A04	Gr170_D08	0.71
Gb042_A04	Gr176_D08	0.76
Gb042_A04	Gr165_D08	0.74
Gb042_A04	Gr177_D08	0.73
Gb042_A04	Gr162_D08	0.7
Gb042_A04	Gr173_D08	0.7
Gb042_A04	Gr160_D07	0.71
Gb042_A04	Gr166_D08	0.72
Gb042_A04	Gr178_D08	0.74
Gb042_A04	Gr168_D08	0.72
Gb042_A04	Gr172_D08	0.7
Gb042_A04	Gr175_D08	0.7
Gb042_A04	Gr171_D08	0.68
Gb042_A04	Gr179_D08	0.68
Gb042_A04	Gr169_D08	0.67
Gb042_A04	Gr287_scaffold301	0.4
Gb043_A04	Gr267_D13	0.62
Gb043_A04	Gr268_D13	0.6
Gb043_A04	Gr269_D13	0.63
Gb043_A04	Gr270_D13	0.61
Gb043_A04	Gr273_D13	0.62
Gb043_A04	Gr275_scaffold149	0.66
Gb043_A04	Gr271_D13	0.53
Gb043_A04	Gr326_scaffold439	0.4
Gb044_A04	Gr275_scaffold149	0.61
Gb044_A04	Gr267_D13	0.56
Gb044_A04	Gr268_D13	0.54
Gb044_A04	Gr269_D13	0.57
Gb044_A04	Gr270_D13	0.57
Gb044_A04	Gr273_D13	0.56
Gb044_A04	Gr059_D03	0.41
Gb044_A04	Gr271_D13	0.42
Gb045_A04	Gr319_scaffold432	0.82
Gb045_A04	Gr320_scaffold432	0.84
Gb046_A04	Gr319_scaffold432	0.81
Gb046_A04	Gr320_scaffold432	0.84
Gb047_A04	Gr320_scaffold432	0.85
Gb047_A04	Gr319_scaffold432	0.89
Gb048_A04	Gr215_D09	0.92
Gb048_A04	Gr216_D09	0.91
Gb048_A04	Gr217_D09	0.92
Gb048_A04	Gr218_D09	0.93
Gb048_A04	Gr219_D09	0.93
Gb048_A04	Gr220_D09	0.91
Gb048_A04	Gr221_D09	0.92
Gb048_A04	Gr182_D08	0.71
Gb048_A04	Gr109_D07	0.75
Gb048_A04	Gr159_D07	0.72
Gb048_A04	Gr181_D08	0.75
Gb048_A04	Gr185_D08	0.72
Gb048_A04	Gr108_D07	0.75
Gb048_A04	Gr289_scaffold339	0.77
Gb048_A04	Gr180_D08	0.69
Gb048_A04	Gr183_D08	0.65
Gb048_A04	Gr292_scaffold365	0.45
Gb048_A04	Gr039_D02	0.43
Gb048_A04	Gr234_D11	0.41
Gb048_A04	Gr235_D11	0.41
Gb048_A04	Gr071_D05	0.43
Gb048_A04	Gr184_D08	0.41
Gb049_A04	Gr221_D09	0.83
Gb049_A04	Gr217_D09	0.76
Gb049_A04	Gr215_D09	0.75
Gb049_A04	Gr218_D09	0.71
Gb049_A04	Gr219_D09	0.75
Gb049_A04	Gr216_D09	0.75
Gb049_A04	Gr180_D08	0.6
Gb049_A04	Gr109_D07	0.56
Gb049_A04	Gr159_D07	0.56
Gb049_A04	Gr181_D08	0.56
Gb049_A04	Gr185_D08	0.56
Gb049_A04	Gr108_D07	0.55
Gb049_A04	Gr289_scaffold339	0.58
Gb049_A04	Gr235_D11	0.47
Gb049_A04	Gr182_D08	0.45
Gb050_A04	Gr215_D09	0.9
Gb050_A04	Gr216_D09	0.89
Gb050_A04	Gr217_D09	0.91
Gb050_A04	Gr219_D09	0.9
Gb050_A04	Gr220_D09	0.94
Gb050_A04	Gr221_D09	0.91
Gb050_A04	Gr218_D09	0.77
Gb050_A04	Gr182_D08	0.73
Gb050_A04	Gr109_D07	0.73
Gb050_A04	Gr159_D07	0.71
Gb050_A04	Gr180_D08	0.73
Gb050_A04	Gr181_D08	0.73
Gb050_A04	Gr185_D08	0.73
Gb050_A04	Gr108_D07	0.72
Gb050_A04	Gr289_scaffold339	0.75
Gb050_A04	Gr039_D02	0.51
Gb050_A04	Gr156_D07	0.43
Gb050_A04	Gr062_D04	0.42
Gb050_A04	Gr196_D08	0.41
Gb050_A04	Gr063_D04	0.45
Gb050_A04	Gr064_D04	0.45
Gb050_A04	Gr292_scaffold365	0.49
Gb050_A04	Gr065_D04	0.41
Gb050_A04	Gr226_D10	0.41
Gb050_A04	Gr234_D11	0.5
Gb050_A04	Gr235_D11	0.48
Gb050_A04	Gr071_D05	0.5
Gb050_A04	Gr237_D11	0.49
Gb050_A04	Gr205_D09	0.42
Gb050_A04	Gr206_D09	0.41
Gb050_A04	Gr207_D09	0.4
Gb050_A04	Gr204_D09	0.42
Gb051_A04	Gr217_D09	0.86
Gb051_A04	Gr221_D09	0.87
Gb051_A04	Gr215_D09	0.85
Gb051_A04	Gr219_D09	0.86
Gb051_A04	Gr216_D09	0.86
Gb051_A04	Gr180_D08	0.71
Gb051_A04	Gr181_D08	0.7
Gb051_A04	Gr218_D09	0.79
Gb051_A04	Gr109_D07	0.69
Gb051_A04	Gr159_D07	0.69
Gb051_A04	Gr185_D08	0.7
Gb051_A04	Gr108_D07	0.69
Gb051_A04	Gr289_scaffold339	0.7
Gb051_A04	Gr292_scaffold365	0.57
Gb051_A04	Gr039_D02	0.57
Gb051_A04	Gr234_D11	0.54
Gb051_A04	Gr235_D11	0.5
Gb051_A04	Gr071_D05	0.59
Gb051_A04	Gr237_D11	0.51
Gb051_A04	Gr156_D07	0.48
Gb051_A04	Gr062_D04	0.46
Gb051_A04	Gr196_D08	0.43
Gb051_A04	Gr063_D04	0.47
Gb051_A04	Gr064_D04	0.48
Gb051_A04	Gr065_D04	0.46
Gb051_A04	Gr226_D10	0.48
Gb051_A04	Gr205_D09	0.5
Gb051_A04	Gr206_D09	0.49
Gb051_A04	Gr208_D09	0.43
Gb051_A04	Gr207_D09	0.46
Gb051_A04	Gr204_D09	0.46
Gb052_A04	Gr215_D09	0.88
Gb052_A04	Gr216_D09	0.86
Gb052_A04	Gr217_D09	0.89
Gb052_A04	Gr219_D09	0.88
Gb052_A04	Gr220_D09	0.91
Gb052_A04	Gr221_D09	0.91
Gb052_A04	Gr218_D09	0.79
Gb052_A04	Gr180_D08	0.7
Gb052_A04	Gr109_D07	0.68
Gb052_A04	Gr159_D07	0.67
Gb052_A04	Gr181_D08	0.68
Gb052_A04	Gr185_D08	0.68
Gb052_A04	Gr108_D07	0.67
Gb052_A04	Gr289_scaffold339	0.68
Gb052_A04	Gr183_D08	0.65
Gb052_A04	Gr182_D08	0.6
Gb052_A04	Gr292_scaffold365	0.43
Gb052_A04	Gr039_D02	0.44
Gb052_A04	Gr234_D11	0.42
Gb052_A04	Gr235_D11	0.46
Gb052_A04	Gr071_D05	0.43
Gb052_A04	Gr237_D11	0.42
Gb052_A04	Gr184_D08	0.41
Gb053_A04	Gr356_scaffold535	0.96
Gb053_A04	Gr359_scaffold537	0.71
Gb053_A04	Gr328_scaffold459	0.6
Gb053_A04	Gr358_scaffold537	0.6
Gb053_A04	Gr357_scaffold535	0.61
Gb054_A04	Gr359_scaffold537	0.75
Gb054_A04	Gr358_scaffold537	0.72
Gb054_A04	Gr328_scaffold459	0.71
Gb054_A04	Gr356_scaffold535	0.65
Gb055_A04	Gr318_scaffold406	0.71
Gb055_A04	Gr212_D09	0.77
Gb055_A04	Gr359_scaffold537	0.79
Gb055_A04	Gr328_scaffold459	0.67
Gb055_A04	Gr358_scaffold537	0.69
Gb055_A04	Gr356_scaffold535	0.61
Gb055_A04	Gr357_scaffold535	0.7
Gb055_A04	Gr037_D02	0.43
Gb056_A04	Gr212_D09	0.72
Gb056_A04	Gr328_scaffold459	0.67
Gb056_A04	Gr359_scaffold537	0.69
Gb056_A04	Gr358_scaffold537	0.67
Gb056_A04	Gr356_scaffold535	0.59
Gb057_A04	Gr359_scaffold537	0.75
Gb057_A04	Gr328_scaffold459	0.65
Gb057_A04	Gr358_scaffold537	0.65
Gb057_A04	Gr318_scaffold406	0.62
Gb057_A04	Gr357_scaffold535	0.66
Gb057_A04	Gr356_scaffold535	0.59
Gb057_A04	Gr037_D02	0.41
Gb057_A04	Gr281_scaffold254	0.42
Gb057_A04	Gr290_scaffold355	0.45
Gb058_A04	Gr212_D09	0.76
Gb058_A04	Gr359_scaffold537	0.76
Gb058_A04	Gr328_scaffold459	0.66
Gb058_A04	Gr358_scaffold537	0.66
Gb058_A04	Gr318_scaffold406	0.7
Gb058_A04	Gr356_scaffold535	0.6
Gb058_A04	Gr357_scaffold535	0.67
Gb059_A04	Gr213_D09	0.91
Gb059_A04	Gr363_scaffold555	0.7
Gb059_A04	Gr343_scaffold461	0.72
Gb059_A04	Gr335_scaffold461	0.78
Gb059_A04	Gr332_scaffold461	0.72
Gb059_A04	Gr316_scaffold406	0.73
Gb059_A04	Gr311_scaffold406	0.75
Gb059_A04	Gr309_scaffold406	0.74
Gb059_A04	Gr288_scaffold333	0.7
Gb059_A04	Gr211_D09	0.79
Gb059_A04	Gr074_D06	0.68
Gb059_A04	Gr209_D09	0.65
Gb059_A04	Gr214_D09	0.61
Gb059_A04	Gr310_scaffold406	0.65
Gb059_A04	Gr312_scaffold406	0.67
Gb059_A04	Gr313_scaffold406	0.66
Gb059_A04	Gr314_scaffold406	0.68
Gb059_A04	Gr315_scaffold406	0.66
Gb059_A04	Gr317_scaffold406	0.61
Gb059_A04	Gr330_scaffold461	0.65
Gb059_A04	Gr331_scaffold461	0.68
Gb059_A04	Gr333_scaffold461	0.64
Gb059_A04	Gr334_scaffold461	0.66
Gb059_A04	Gr336_scaffold461	0.64
Gb059_A04	Gr337_scaffold461	0.68
Gb059_A04	Gr338_scaffold461	0.68
Gb059_A04	Gr339_scaffold461	0.69
Gb059_A04	Gr340_scaffold461	0.67
Gb059_A04	Gr342_scaffold461	0.67
Gb059_A04	Gr353_scaffold520	0.65
Gb059_A04	Gr354_scaffold520	0.66
Gb059_A04	Gr364_scaffold564	0.65
Gb059_A04	Gr329_scaffold461	0.56
Gb059_A04	Gr341_scaffold461	0.59
Gb059_A04	Gr238_D11	0.43
Gb059_A04	Gr096_D07	0.44
Gb059_A04	Gr038_D02	0.41
Gb059_A04	Gr049_D02	0.41
Gb059_A04	Gr084_D07	0.42
Gb059_A04	Gr210_D09	0.5
Gb059_A04	Gr347_scaffold474	0.42
Gb060_A04	Gr313_scaffold406	0.84
Gb060_A04	Gr211_D09	0.88
Gb060_A04	Gr309_scaffold406	0.87
Gb060_A04	Gr311_scaffold406	0.82
Gb060_A04	Gr312_scaffold406	0.85
Gb060_A04	Gr314_scaffold406	0.91
Gb060_A04	Gr315_scaffold406	0.81
Gb060_A04	Gr316_scaffold406	0.86
Gb060_A04	Gr330_scaffold461	0.81
Gb060_A04	Gr331_scaffold461	0.88
Gb060_A04	Gr332_scaffold461	0.84
Gb060_A04	Gr334_scaffold461	0.85
Gb060_A04	Gr335_scaffold461	0.9
Gb060_A04	Gr337_scaffold461	0.83
Gb060_A04	Gr338_scaffold461	0.84
Gb060_A04	Gr339_scaffold461	0.91
Gb060_A04	Gr340_scaffold461	0.83
Gb060_A04	Gr342_scaffold461	0.82
Gb060_A04	Gr343_scaffold461	0.9
Gb060_A04	Gr288_scaffold333	0.77
Gb060_A04	Gr209_D09	0.79
Gb060_A04	Gr074_D06	0.75
Gb060_A04	Gr213_D09	0.79
Gb060_A04	Gr096_D07	0.5
Gb060_A04	Gr238_D11	0.46
Gb060_A04	Gr095_D07	0.44
Gb060_A04	Gr025_D01	0.41
Gb060_A04	Gr049_D02	0.42
Gb060_A04	Gr080_D07	0.43
Gb060_A04	Gr081_D07	0.43
Gb060_A04	Gr082_D07	0.44
Gb060_A04	Gr083_D07	0.42
Gb060_A04	Gr084_D07	0.42
Gb060_A04	Gr347_scaffold474	0.45
Gb061_A04	Gr309_scaffold406	0.81
Gb061_A04	Gr311_scaffold406	0.93
Gb061_A04	Gr335_scaffold461	0.84
Gb061_A04	Gr338_scaffold461	0.8
Gb061_A04	Gr343_scaffold461	0.76
Gb061_A04	Gr342_scaffold461	0.73
Gb061_A04	Gr340_scaffold461	0.77
Gb061_A04	Gr337_scaffold461	0.73
Gb061_A04	Gr332_scaffold461	0.77
Gb061_A04	Gr330_scaffold461	0.79
Gb061_A04	Gr316_scaffold406	0.76
Gb061_A04	Gr315_scaffold406	0.73
Gb061_A04	Gr312_scaffold406	0.75
Gb061_A04	Gr209_D09	0.79
Gb061_A04	Gr313_scaffold406	0.75
Gb061_A04	Gr363_scaffold555	0.76
Gb061_A04	Gr310_scaffold406	0.73
Gb061_A04	Gr354_scaffold520	0.74
Gb061_A04	Gr353_scaffold520	0.72
Gb061_A04	Gr336_scaffold461	0.7
Gb061_A04	Gr334_scaffold461	0.71
Gb061_A04	Gr314_scaffold406	0.73
Gb061_A04	Gr339_scaffold461	0.75
Gb061_A04	Gr331_scaffold461	0.73
Gb061_A04	Gr211_D09	0.79
Gb061_A04	Gr074_D06	0.66
Gb061_A04	Gr213_D09	0.67
Gb061_A04	Gr210_D09	0.6
Gb061_A04	Gr341_scaffold461	0.68
Gb061_A04	Gr214_D09	0.67
Gb061_A04	Gr317_scaffold406	0.68
Gb061_A04	Gr364_scaffold564	0.7
Gb061_A04	Gr333_scaffold461	0.7
Gb061_A04	Gr288_scaffold333	0.69
Gb061_A04	Gr329_scaffold461	0.58
Gb061_A04	Gr238_D11	0.43
Gb061_A04	Gr096_D07	0.45
Gb061_A04	Gr038_D02	0.4
Gb061_A04	Gr084_D07	0.42
Gb061_A04	Gr347_scaffold474	0.42
Gb063_A04	Gr211_D09	0.85
Gb063_A04	Gr309_scaffold406	0.81
Gb063_A04	Gr311_scaffold406	0.82
Gb063_A04	Gr335_scaffold461	0.85
Gb063_A04	Gr332_scaffold461	0.8
Gb063_A04	Gr316_scaffold406	0.61
Gb063_A04	Gr339_scaffold461	0.6
Gb063_A04	Gr343_scaffold461	0.6
Gb063_A04	Gr074_D06	0.57
Gb063_A04	Gr213_D09	0.57
Gb063_A04	Gr313_scaffold406	0.56
Gb063_A04	Gr209_D09	0.57
Gb063_A04	Gr288_scaffold333	0.57
Gb063_A04	Gr312_scaffold406	0.57
Gb063_A04	Gr314_scaffold406	0.57
Gb063_A04	Gr315_scaffold406	0.58
Gb063_A04	Gr329_scaffold461	0.52
Gb063_A04	Gr330_scaffold461	0.54
Gb063_A04	Gr331_scaffold461	0.58
Gb063_A04	Gr334_scaffold461	0.53
Gb063_A04	Gr337_scaffold461	0.57
Gb063_A04	Gr338_scaffold461	0.59
Gb063_A04	Gr340_scaffold461	0.57
Gb063_A04	Gr342_scaffold461	0.57
Gb063_A04	Gr353_scaffold520	0.5
Gb063_A04	Gr038_D02	0.43
Gb063_A04	Gr084_D07	0.43
Gb063_A04	Gr230_D11	0.41
Gb063_A04	Gr310_scaffold406	0.49
Gb063_A04	Gr317_scaffold406	0.49
Gb063_A04	Gr333_scaffold461	0.45
Gb063_A04	Gr336_scaffold461	0.49
Gb063_A04	Gr354_scaffold520	0.5
Gb063_A04	Gr363_scaffold555	0.46
Gb063_A04	Gr364_scaffold564	0.5
Gb064_A04	Gr211_D09	0.81
Gb064_A04	Gr311_scaffold406	0.81
Gb064_A04	Gr288_scaffold333	0.96
Gb064_A04	Gr213_D09	0.72
Gb064_A04	Gr313_scaffold406	0.71
Gb064_A04	Gr363_scaffold555	0.74
Gb064_A04	Gr310_scaffold406	0.72
Gb064_A04	Gr354_scaffold520	0.71
Gb064_A04	Gr353_scaffold520	0.71
Gb064_A04	Gr317_scaffold406	0.7
Gb064_A04	Gr364_scaffold564	0.71
Gb064_A04	Gr334_scaffold461	0.71
Gb064_A04	Gr314_scaffold406	0.74
Gb064_A04	Gr339_scaffold461	0.73
Gb064_A04	Gr331_scaffold461	0.73
Gb064_A04	Gr338_scaffold461	0.74
Gb064_A04	Gr209_D09	0.73
Gb064_A04	Gr312_scaffold406	0.72
Gb064_A04	Gr330_scaffold461	0.72
Gb064_A04	Gr340_scaffold461	0.73
Gb064_A04	Gr315_scaffold406	0.71
Gb064_A04	Gr342_scaffold461	0.71
Gb064_A04	Gr337_scaffold461	0.71
Gb064_A04	Gr335_scaffold461	0.78
Gb064_A04	Gr332_scaffold461	0.72
Gb064_A04	Gr309_scaffold406	0.76
Gb064_A04	Gr343_scaffold461	0.73
Gb064_A04	Gr316_scaffold406	0.74
Gb064_A04	Gr074_D06	0.69
Gb064_A04	Gr341_scaffold461	0.65
Gb064_A04	Gr214_D09	0.69
Gb064_A04	Gr336_scaffold461	0.7
Gb064_A04	Gr333_scaffold461	0.7
Gb064_A04	Gr329_scaffold461	0.58
Gb064_A04	Gr210_D09	0.59
Gb064_A04	Gr038_D02	0.43
Gb064_A04	Gr084_D07	0.44
Gb064_A04	Gr230_D11	0.42
Gb064_A04	Gr347_scaffold474	0.42
Gb065_A04	Gr355_scaffold527	0.75
Gb065_A04	Gr291_scaffold355	0.78
Gb065_A04	Gr282_scaffold254	0.57
Gb066_A04	Gr290_scaffold355	0.87
Gb066_A04	Gr291_scaffold355	0.88
Gb066_A04	Gr355_scaffold527	0.86
Gb066_A04	Gr281_scaffold254	0.71
Gb066_A04	Gr282_scaffold254	0.71
Gb066_A04	Gr037_D02	0.42
Gb066_A04	Gr225_D10	0.41
Gb067_A04	Gr290_scaffold355	0.91
Gb067_A04	Gr291_scaffold355	0.9
Gb067_A04	Gr355_scaffold527	0.83
Gb067_A04	Gr281_scaffold254	0.71
Gb067_A04	Gr282_scaffold254	0.64
Gb067_A04	Gr212_D09	0.41
Gb067_A04	Gr318_scaffold406	0.41
Gb067_A04	Gr037_D02	0.41
Gb068_A04	Gr291_scaffold355	0.91
Gb068_A04	Gr355_scaffold527	0.81
Gb068_A04	Gr282_scaffold254	0.62
Gb069_A04	Gr290_scaffold355	0.87
Gb069_A04	Gr291_scaffold355	0.87
Gb069_A04	Gr355_scaffold527	0.81
Gb069_A04	Gr281_scaffold254	0.7
Gb069_A04	Gr282_scaffold254	0.65
Gb069_A04	Gr318_scaffold406	0.41
Gb070_A04	Gr289_scaffold339	0.97
Gb070_A04	Gr220_D09	0.82
Gb070_A04	Gr221_D09	0.76
Gb070_A04	Gr219_D09	0.76
Gb070_A04	Gr217_D09	0.75
Gb070_A04	Gr216_D09	0.75
Gb070_A04	Gr215_D09	0.76
Gb070_A04	Gr182_D08	0.7
Gb070_A04	Gr109_D07	0.77
Gb070_A04	Gr159_D07	0.76
Gb070_A04	Gr180_D08	0.77
Gb070_A04	Gr181_D08	0.76
Gb070_A04	Gr185_D08	0.76
Gb070_A04	Gr108_D07	0.75
Gb070_A04	Gr218_D09	0.68
Gb070_A04	Gr292_scaffold365	0.52
Gb070_A04	Gr039_D02	0.52
Gb070_A04	Gr234_D11	0.54
Gb070_A04	Gr235_D11	0.53
Gb070_A04	Gr071_D05	0.53
Gb070_A04	Gr237_D11	0.53
Gb070_A04	Gr156_D07	0.47
Gb070_A04	Gr062_D04	0.47
Gb070_A04	Gr196_D08	0.46
Gb070_A04	Gr063_D04	0.49
Gb070_A04	Gr064_D04	0.49
Gb070_A04	Gr065_D04	0.44
Gb070_A04	Gr226_D10	0.45
Gb070_A04	Gr205_D09	0.46
Gb070_A04	Gr206_D09	0.44
Gb070_A04	Gr208_D09	0.43
Gb070_A04	Gr207_D09	0.44
Gb070_A04	Gr204_D09	0.45
Gb071_A04	Gr289_scaffold339	0.98
Gb071_A04	Gr109_D07	0.71
Gb071_A04	Gr159_D07	0.72
Gb071_A04	Gr180_D08	0.74
Gb071_A04	Gr181_D08	0.72
Gb071_A04	Gr185_D08	0.72
Gb071_A04	Gr108_D07	0.69
Gb071_A04	Gr215_D09	0.68
Gb071_A04	Gr216_D09	0.67
Gb071_A04	Gr217_D09	0.68
Gb071_A04	Gr219_D09	0.69
Gb071_A04	Gr221_D09	0.7
Gb071_A04	Gr182_D08	0.6
Gb071_A04	Gr218_D09	0.55
Gb071_A04	Gr063_D04	0.41
Gb071_A04	Gr064_D04	0.42
Gb071_A04	Gr292_scaffold365	0.43
Gb071_A04	Gr039_D02	0.47
Gb071_A04	Gr234_D11	0.43
Gb071_A04	Gr235_D11	0.5
Gb071_A04	Gr071_D05	0.43
Gb071_A04	Gr237_D11	0.42
Gb071_A04	Gr206_D09	0.4
Gb072_A04	Gr215_D09	0.82
Gb072_A04	Gr216_D09	0.81
Gb072_A04	Gr217_D09	0.83
Gb072_A04	Gr219_D09	0.82
Gb072_A04	Gr220_D09	0.87
Gb072_A04	Gr221_D09	0.83
Gb072_A04	Gr218_D09	0.73
Gb072_A04	Gr109_D07	0.71
Gb072_A04	Gr180_D08	0.7
Gb072_A04	Gr181_D08	0.7
Gb072_A04	Gr185_D08	0.7
Gb072_A04	Gr108_D07	0.7
Gb072_A04	Gr289_scaffold339	0.71
Gb072_A04	Gr159_D07	0.7
Gb072_A04	Gr182_D08	0.68
Gb072_A04	Gr156_D07	0.4
Gb072_A04	Gr063_D04	0.42
Gb072_A04	Gr064_D04	0.42
Gb072_A04	Gr292_scaffold365	0.47
Gb072_A04	Gr065_D04	0.41
Gb072_A04	Gr039_D02	0.48
Gb072_A04	Gr234_D11	0.45
Gb072_A04	Gr235_D11	0.44
Gb072_A04	Gr071_D05	0.46
Gb072_A04	Gr237_D11	0.45
Gb072_A04	Gr204_D09	0.4
Gb073_A04	Gr215_D09	0.82
Gb073_A04	Gr216_D09	0.82
Gb073_A04	Gr217_D09	0.82
Gb073_A04	Gr219_D09	0.82
Gb073_A04	Gr220_D09	0.86
Gb073_A04	Gr221_D09	0.84
Gb073_A04	Gr218_D09	0.75
Gb073_A04	Gr109_D07	0.67
Gb073_A04	Gr159_D07	0.68
Gb073_A04	Gr180_D08	0.7
Gb073_A04	Gr181_D08	0.67
Gb073_A04	Gr185_D08	0.66
Gb073_A04	Gr108_D07	0.66
Gb073_A04	Gr289_scaffold339	0.69
Gb073_A04	Gr183_D08	0.64
Gb073_A04	Gr182_D08	0.59
Gb073_A04	Gr063_D04	0.41
Gb073_A04	Gr064_D04	0.4
Gb073_A04	Gr292_scaffold365	0.43
Gb073_A04	Gr065_D04	0.4
Gb073_A04	Gr039_D02	0.45
Gb073_A04	Gr234_D11	0.44
Gb073_A04	Gr235_D11	0.47
Gb073_A04	Gr071_D05	0.45
Gb073_A04	Gr237_D11	0.44
Gb074_A05	Gr201_D09	0.74
Gb074_A05	Gr010_D01	0.42
Gb074_A05	Gr020_D01	0.41
Gb074_A05	Gr023_D01	0.43
Gb075_A05	Gr202_D09	0.95
Gb075_A05	Gr232_D11	0.52
Gb075_A05	Gr073_D06	0.4
Gb075_A05	Gr307_scaffold377	0.4
Gb075_A05	Gr231_D11	0.49
Gb075_A05	Gr352_scaffold495	0.48
Gb076_A05	Gr292_scaffold365	0.96
Gb076_A05	Gr156_D07	0.43
Gb076_A05	Gr062_D04	0.43
Gb076_A05	Gr196_D08	0.42
Gb076_A05	Gr063_D04	0.46
Gb076_A05	Gr064_D04	0.46
Gb076_A05	Gr039_D02	0.44
Gb076_A05	Gr065_D04	0.44
Gb076_A05	Gr071_D05	0.49
Gb076_A05	Gr108_D07	0.45
Gb076_A05	Gr109_D07	0.45
Gb076_A05	Gr159_D07	0.45
Gb076_A05	Gr180_D08	0.44
Gb076_A05	Gr181_D08	0.45
Gb076_A05	Gr185_D08	0.45
Gb076_A05	Gr204_D09	0.41
Gb076_A05	Gr205_D09	0.41
Gb076_A05	Gr206_D09	0.41
Gb076_A05	Gr207_D09	0.41
Gb076_A05	Gr215_D09	0.45
Gb076_A05	Gr216_D09	0.49
Gb076_A05	Gr217_D09	0.46
Gb076_A05	Gr218_D09	0.44
Gb076_A05	Gr219_D09	0.46
Gb076_A05	Gr220_D09	0.45
Gb076_A05	Gr221_D09	0.47
Gb076_A05	Gr226_D10	0.42
Gb076_A05	Gr234_D11	0.48
Gb076_A05	Gr235_D11	0.48
Gb076_A05	Gr236_D11	0.4
Gb076_A05	Gr237_D11	0.47
Gb076_A05	Gr289_scaffold339	0.46
Gb077_A05	Gr204_D09	0.97
Gb077_A05	Gr205_D09	0.66
Gb077_A05	Gr206_D09	0.68
Gb077_A05	Gr208_D09	0.64
Gb077_A05	Gr207_D09	0.64
Gb077_A05	Gr063_D04	0.42
Gb077_A05	Gr064_D04	0.41
Gb077_A05	Gr226_D10	0.4
Gb077_A05	Gr235_D11	0.42
Gb077_A05	Gr220_D09	0.44
Gb077_A05	Gr221_D09	0.4
Gb078_A05	Gr205_D09	0.85
Gb078_A05	Gr208_D09	0.78
Gb078_A05	Gr207_D09	0.72
Gb078_A05	Gr206_D09	0.76
Gb078_A05	Gr204_D09	0.63
Gb078_A05	Gr235_D11	0.4
Gb078_A05	Gr220_D09	0.41
Gb079_A05	Gr208_D09	0.74
Gb079_A05	Gr207_D09	0.74
Gb079_A05	Gr205_D09	0.78
Gb079_A05	Gr206_D09	0.74
Gb079_A05	Gr204_D09	0.63
Gb080_A05	Gr205_D09	0.91
Gb080_A05	Gr206_D09	0.81
Gb080_A05	Gr208_D09	0.85
Gb080_A05	Gr204_D09	0.69
Gb080_A05	Gr207_D09	0.69
Gb080_A05	Gr063_D04	0.5
Gb080_A05	Gr064_D04	0.5
Gb080_A05	Gr156_D07	0.49
Gb080_A05	Gr062_D04	0.46
Gb080_A05	Gr196_D08	0.48
Gb080_A05	Gr292_scaffold365	0.46
Gb080_A05	Gr065_D04	0.42
Gb080_A05	Gr226_D10	0.48
Gb080_A05	Gr039_D02	0.41
Gb080_A05	Gr234_D11	0.46
Gb080_A05	Gr235_D11	0.46
Gb080_A05	Gr071_D05	0.48
Gb080_A05	Gr237_D11	0.45
Gb080_A05	Gr108_D07	0.47
Gb080_A05	Gr109_D07	0.46
Gb080_A05	Gr159_D07	0.44
Gb080_A05	Gr180_D08	0.46
Gb080_A05	Gr181_D08	0.44
Gb080_A05	Gr185_D08	0.45
Gb080_A05	Gr215_D09	0.45
Gb080_A05	Gr216_D09	0.46
Gb080_A05	Gr217_D09	0.45
Gb080_A05	Gr218_D09	0.47
Gb080_A05	Gr219_D09	0.45
Gb080_A05	Gr220_D09	0.44
Gb080_A05	Gr221_D09	0.46
Gb080_A05	Gr289_scaffold339	0.47
Gb081_A05	Gr206_D09	0.75
Gb081_A05	Gr208_D09	0.76
Gb081_A05	Gr207_D09	0.78
Gb081_A05	Gr205_D09	0.68
Gb081_A05	Gr204_D09	0.58
Gb082_A05	Gr208_D09	0.77
Gb082_A05	Gr207_D09	0.73
Gb082_A05	Gr205_D09	0.73
Gb082_A05	Gr206_D09	0.8
Gb082_A05	Gr204_D09	0.61
Gb083_A05	Gr206_D09	0.82
Gb083_A05	Gr207_D09	0.81
Gb083_A05	Gr208_D09	0.83
Gb083_A05	Gr205_D09	0.78
Gb083_A05	Gr204_D09	0.65
Gb083_A05	Gr235_D11	0.42
Gb084_A05	Gr055_D03	0.73
Gb084_A05	Gr056_D03	0.74
Gb084_A05	Gr002_D01	0.61
Gb084_A05	Gr004_D01	0.61
Gb084_A05	Gr001_D01	0.61
Gb084_A05	Gr003_D01	0.6
Gb084_A05	Gr233_D11	0.41
Gb084_A05	Gr066_D04	0.44
Gb085_A06	Gr222_D10	0.86
Gb085_A06	Gr068_D05	0.77
Gb085_A06	Gr069_D05	0.51
Gb085_A06	Gr154_D07	0.49
Gb087_A06	Gr224_D10	0.96
Gb087_A06	Gr223_D10	0.55
Gb087_A06	Gr222_D10	0.41
Gb087_A06	Gr280_scaffold242	0.48
Gb088_A06	Gr224_D10	0.96
Gb088_A06	Gr223_D10	0.55
Gb088_A06	Gr222_D10	0.41
Gb088_A06	Gr280_scaffold242	0.48
Gb089_A06	Gr223_D10	0.96
Gb089_A06	Gr224_D10	0.55
Gb089_A06	Gr280_scaffold242	0.47
Gb090_A06	Gr225_D10	0.97
Gb090_A06	Gr034_D02	0.72
Gb090_A06	Gr036_D02	0.61
Gb090_A06	Gr037_D02	0.65
Gb090_A06	Gr035_D02	0.52
Gb090_A06	Gr027_D02	0.52
Gb090_A06	Gr281_scaffold254	0.43
Gb090_A06	Gr290_scaffold355	0.46
Gb091_A06	Gr225_D10	0.97
Gb091_A06	Gr034_D02	0.72
Gb091_A06	Gr036_D02	0.61
Gb091_A06	Gr037_D02	0.65
Gb091_A06	Gr035_D02	0.59
Gb091_A06	Gr281_scaffold254	0.43
Gb091_A06	Gr290_scaffold355	0.46
Gb091_A06	Gr027_D02	0.49
Gb092_A06	Gr017_D01	0.95
Gb092_A06	Gr020_D01	0.7
Gb092_A06	Gr015_D01	0.73
Gb092_A06	Gr011_D01	0.72
Gb092_A06	Gr012_D01	0.72
Gb092_A06	Gr022_D01	0.71
Gb092_A06	Gr013_D01	0.72
Gb092_A06	Gr014_D01	0.74
Gb092_A06	Gr019_D01	0.77
Gb092_A06	Gr007_D01	0.63
Gb092_A06	Gr008_D01	0.64
Gb092_A06	Gr010_D01	0.68
Gb092_A06	Gr023_D01	0.69
Gb092_A06	Gr009_D01	0.67
Gb092_A06	Gr021_D01	0.63
Gb092_A06	Gr193_D08	0.45
Gb092_A06	Gr192_D08	0.42
Gb092_A06	Gr195_D08	0.43
Gb093_A06	Gr017_D01	0.95
Gb093_A06	Gr020_D01	0.7
Gb093_A06	Gr015_D01	0.73
Gb093_A06	Gr011_D01	0.72
Gb093_A06	Gr012_D01	0.72
Gb093_A06	Gr022_D01	0.71
Gb093_A06	Gr013_D01	0.72
Gb093_A06	Gr014_D01	0.74
Gb093_A06	Gr019_D01	0.77
Gb093_A06	Gr007_D01	0.63
Gb093_A06	Gr008_D01	0.64
Gb093_A06	Gr010_D01	0.68
Gb093_A06	Gr023_D01	0.69
Gb093_A06	Gr009_D01	0.67
Gb093_A06	Gr021_D01	0.63
Gb093_A06	Gr193_D08	0.45
Gb093_A06	Gr192_D08	0.42
Gb093_A06	Gr195_D08	0.43
Gb094_A06	Gr019_D01	0.9
Gb094_A06	Gr015_D01	0.76
Gb094_A06	Gr011_D01	0.77
Gb094_A06	Gr012_D01	0.79
Gb094_A06	Gr022_D01	0.77
Gb094_A06	Gr013_D01	0.76
Gb094_A06	Gr014_D01	0.79
Gb094_A06	Gr009_D01	0.64
Gb094_A06	Gr021_D01	0.62
Gb094_A06	Gr193_D08	0.43
Gb094_A06	Gr195_D08	0.41
Gb095_A06	Gr020_D01	0.83
Gb095_A06	Gr023_D01	0.77
Gb095_A06	Gr022_D01	0.75
Gb095_A06	Gr015_D01	0.73
Gb095_A06	Gr013_D01	0.76
Gb095_A06	Gr012_D01	0.74
Gb095_A06	Gr011_D01	0.75
Gb095_A06	Gr007_D01	0.75
Gb095_A06	Gr008_D01	0.74
Gb095_A06	Gr010_D01	0.79
Gb095_A06	Gr014_D01	0.68
Gb095_A06	Gr017_D01	0.67
Gb095_A06	Gr193_D08	0.47
Gb095_A06	Gr192_D08	0.43
Gb095_A06	Gr195_D08	0.43
Gb095_A06	Gr191_D08	0.44
Gb096_A06	Gr014_D01	0.71
Gb096_A06	Gr022_D01	0.64
Gb096_A06	Gr021_D01	0.47
Gb097_A06	Gr010_D01	0.8
Gb097_A06	Gr011_D01	0.82
Gb097_A06	Gr012_D01	0.82
Gb097_A06	Gr013_D01	0.8
Gb097_A06	Gr022_D01	0.8
Gb097_A06	Gr017_D01	0.71
Gb097_A06	Gr014_D01	0.74
Gb097_A06	Gr009_D01	0.72
Gb097_A06	Gr007_D01	0.77
Gb097_A06	Gr008_D01	0.74
Gb097_A06	Gr020_D01	0.76
Gb097_A06	Gr015_D01	0.79
Gb097_A06	Gr023_D01	0.76
Gb097_A06	Gr021_D01	0.64
Gb097_A06	Gr193_D08	0.47
Gb097_A06	Gr192_D08	0.44
Gb097_A06	Gr195_D08	0.44
Gb098_A06	Gr010_D01	0.62
Gb098_A06	Gr020_D01	0.66
Gb098_A06	Gr015_D01	0.64
Gb098_A06	Gr023_D01	0.7
Gb098_A06	Gr011_D01	0.66
Gb098_A06	Gr012_D01	0.66
Gb098_A06	Gr013_D01	0.66
Gb098_A06	Gr014_D01	0.63
Gb098_A06	Gr017_D01	0.62
Gb098_A06	Gr022_D01	0.65
Gb098_A06	Gr007_D01	0.57
Gb098_A06	Gr008_D01	0.58
Gb098_A06	Gr193_D08	0.47
Gb098_A06	Gr192_D08	0.44
Gb098_A06	Gr195_D08	0.41
Gb098_A06	Gr191_D08	0.41
Gb099_A06	Gr012_D01	0.81
Gb099_A06	Gr014_D01	0.81
Gb099_A06	Gr022_D01	0.77
Gb099_A06	Gr017_D01	0.76
Gb099_A06	Gr013_D01	0.79
Gb099_A06	Gr010_D01	0.73
Gb099_A06	Gr020_D01	0.72
Gb099_A06	Gr015_D01	0.78
Gb099_A06	Gr023_D01	0.74
Gb099_A06	Gr011_D01	0.79
Gb099_A06	Gr008_D01	0.65
Gb099_A06	Gr193_D08	0.54
Gb099_A06	Gr191_D08	0.54
Gb099_A06	Gr192_D08	0.48
Gb099_A06	Gr195_D08	0.48
Gb099_A06	Gr201_D09	0.49
Gb099_A06	Gr319_scaffold432	0.41
Gb099_A06	Gr320_scaffold432	0.42
Gb101_A06	Gr020_D01	0.81
Gb101_A06	Gr022_D01	0.81
Gb101_A06	Gr023_D01	0.76
Gb101_A06	Gr017_D01	0.7
Gb101_A06	Gr015_D01	0.77
Gb101_A06	Gr014_D01	0.74
Gb101_A06	Gr013_D01	0.79
Gb101_A06	Gr012_D01	0.79
Gb101_A06	Gr011_D01	0.78
Gb101_A06	Gr009_D01	0.71
Gb101_A06	Gr007_D01	0.74
Gb101_A06	Gr008_D01	0.73
Gb101_A06	Gr010_D01	0.78
Gb101_A06	Gr021_D01	0.62
Gb101_A06	Gr193_D08	0.45
Gb101_A06	Gr192_D08	0.42
Gb101_A06	Gr195_D08	0.43
Gb102_A07	Gr024_D01	0.98
Gb103_A08	Gr156_D07	0.96
Gb103_A08	Gr062_D04	0.69
Gb103_A08	Gr196_D08	0.54
Gb103_A08	Gr063_D04	0.47
Gb103_A08	Gr064_D04	0.47
Gb103_A08	Gr065_D04	0.45
Gb103_A08	Gr226_D10	0.42
Gb103_A08	Gr234_D11	0.41
Gb103_A08	Gr235_D11	0.45
Gb104_A08	Gr066_D04	0.97
Gb104_A08	Gr233_D11	0.48
Gb104_A08	Gr001_D01	0.43
Gb104_A08	Gr002_D01	0.42
Gb104_A08	Gr003_D01	0.42
Gb104_A08	Gr004_D01	0.43
Gb104_A08	Gr055_D03	0.44
Gb104_A08	Gr056_D03	0.44
Gb105_A08	Gr186_D08	0.86
Gb106_A08	Gr045_D02	0.88
Gb106_A08	Gr046_D02	0.89
Gb106_A08	Gr306_scaffold377	0.61
Gb106_A08	Gr295_scaffold377	0.61
Gb106_A08	Gr106_D07	0.55
Gb106_A08	Gr098_D07	0.54
Gb106_A08	Gr099_D07	0.53
Gb106_A08	Gr104_D07	0.51
Gb106_A08	Gr102_D07	0.53
Gb106_A08	Gr103_D07	0.54
Gb106_A08	Gr101_D07	0.54
Gb106_A08	Gr100_D07	0.53
Gb106_A08	Gr105_D07	0.59
Gb106_A08	Gr097_D07	0.53
Gb106_A08	Gr301_scaffold377	0.54
Gb106_A08	Gr344_scaffold467	0.56
Gb106_A08	Gr305_scaffold377	0.52
Gb106_A08	Gr296_scaffold377	0.59
Gb106_A08	Gr303_scaffold377	0.59
Gb106_A08	Gr298_scaffold377	0.57
Gb106_A08	Gr155_D07	0.42
Gb106_A08	Gr107_D07	0.46
Gb107_A08	Gr045_D02	0.85
Gb107_A08	Gr046_D02	0.87
Gb107_A08	Gr106_D07	0.51
Gb107_A08	Gr098_D07	0.51
Gb107_A08	Gr099_D07	0.51
Gb107_A08	Gr104_D07	0.51
Gb107_A08	Gr102_D07	0.51
Gb107_A08	Gr103_D07	0.53
Gb107_A08	Gr101_D07	0.52
Gb107_A08	Gr100_D07	0.51
Gb107_A08	Gr097_D07	0.51
Gb107_A08	Gr301_scaffold377	0.51
Gb107_A08	Gr344_scaffold467	0.52
Gb107_A08	Gr295_scaffold377	0.6
Gb107_A08	Gr303_scaffold377	0.58
Gb107_A08	Gr298_scaffold377	0.57
Gb107_A08	Gr305_scaffold377	0.46
Gb107_A08	Gr302_scaffold377	0.46
Gb107_A08	Gr345_scaffold467	0.46
Gb108_A08	Gr045_D02	0.89
Gb108_A08	Gr046_D02	0.8
Gb108_A08	Gr295_scaffold377	0.51
Gb108_A08	Gr303_scaffold377	0.52
Gb108_A08	Gr106_D07	0.46
Gb108_A08	Gr098_D07	0.44
Gb108_A08	Gr099_D07	0.45
Gb108_A08	Gr104_D07	0.45
Gb108_A08	Gr102_D07	0.46
Gb108_A08	Gr103_D07	0.46
Gb108_A08	Gr101_D07	0.45
Gb108_A08	Gr100_D07	0.45
Gb108_A08	Gr097_D07	0.44
Gb108_A08	Gr301_scaffold377	0.42
Gb108_A08	Gr344_scaffold467	0.45
Gb108_A08	Gr298_scaffold377	0.49
Gb109_A08	Gr045_D02	0.86
Gb109_A08	Gr046_D02	0.83
Gb109_A08	Gr106_D07	0.51
Gb109_A08	Gr098_D07	0.5
Gb109_A08	Gr103_D07	0.51
Gb109_A08	Gr101_D07	0.5
Gb109_A08	Gr100_D07	0.51
Gb109_A08	Gr105_D07	0.57
Gb109_A08	Gr097_D07	0.51
Gb109_A08	Gr306_scaffold377	0.57
Gb109_A08	Gr295_scaffold377	0.57
Gb109_A08	Gr296_scaffold377	0.55
Gb109_A08	Gr303_scaffold377	0.56
Gb109_A08	Gr298_scaffold377	0.52
Gb109_A08	Gr099_D07	0.5
Gb109_A08	Gr104_D07	0.49
Gb109_A08	Gr102_D07	0.5
Gb109_A08	Gr107_D07	0.43
Gb109_A08	Gr301_scaffold377	0.49
Gb109_A08	Gr344_scaffold467	0.5
Gb109_A08	Gr305_scaffold377	0.49
Gb110_A09	Gr279_scaffold228	0.72
Gb110_A09	Gr002_D01	0.6
Gb110_A09	Gr004_D01	0.6
Gb110_A09	Gr003_D01	0.61
Gb110_A09	Gr001_D01	0.61
Gb110_A09	Gr055_D03	0.65
Gb110_A09	Gr056_D03	0.66
Gb110_A09	Gr233_D11	0.42
Gb110_A09	Gr066_D04	0.43
Gb111_A09	Gr072_D06	0.92
Gb111_A09	Gr106_D07	0.41
Gb111_A09	Gr098_D07	0.43
Gb111_A09	Gr099_D07	0.42
Gb111_A09	Gr101_D07	0.41
Gb111_A09	Gr100_D07	0.41
Gb111_A09	Gr294_scaffold377	0.41
Gb111_A09	Gr299_scaffold377	0.43
Gb111_A09	Gr304_scaffold377	0.43
Gb111_A09	Gr301_scaffold377	0.42
Gb111_A09	Gr344_scaffold467	0.42
Gb112_A09	Gr073_D06	0.95
Gb112_A09	Gr283_scaffold278	0.49
Gb112_A09	Gr307_scaffold377	0.4
Gb113_A09	Gr075_D06	0.66
Gb114_A10	Gr232_D11	0.92
Gb114_A10	Gr202_D09	0.53
Gb114_A10	Gr231_D11	0.48
Gb114_A10	Gr352_scaffold495	0.45
Gb116_A10	Gr193_D08	0.47
Gb116_A10	Gr194_D08	0.45
Gb116_A10	Gr192_D08	0.48
Gb116_A10	Gr195_D08	0.46
Gb116_A10	Gr191_D08	0.41
Gb116_A10	Gr007_D01	0.46
Gb116_A10	Gr008_D01	0.46
Gb116_A10	Gr010_D01	0.48
Gb116_A10	Gr011_D01	0.45
Gb116_A10	Gr012_D01	0.43
Gb116_A10	Gr013_D01	0.44
Gb116_A10	Gr014_D01	0.43
Gb116_A10	Gr015_D01	0.43
Gb116_A10	Gr017_D01	0.43
Gb116_A10	Gr022_D01	0.46
Gb116_A10	Gr023_D01	0.49
Gb118_A10	Gr163_D08	0.51
Gb118_A10	Gr164_D08	0.51
Gb118_A10	Gr059_D03	0.42
Gb118_A10	Gr326_scaffold439	0.4
Gb118_A10	Gr170_D08	0.44
Gb118_A10	Gr176_D08	0.48
Gb118_A10	Gr165_D08	0.44
Gb118_A10	Gr177_D08	0.43
Gb118_A10	Gr172_D08	0.45
Gb118_A10	Gr162_D08	0.42
Gb118_A10	Gr175_D08	0.47
Gb118_A10	Gr173_D08	0.46
Gb118_A10	Gr171_D08	0.47
Gb118_A10	Gr160_D07	0.44
Gb118_A10	Gr166_D08	0.43
Gb118_A10	Gr178_D08	0.44
Gb118_A10	Gr179_D08	0.41
Gb118_A10	Gr168_D08	0.46
Gb118_A10	Gr169_D08	0.44
Gb118_A10	Gr287_scaffold301	0.48
Gb120_A10	Gr076_D06	0.42
Gb121_A10	Gr076_D06	0.43
Gb122_A10	Gr233_D11	0.67
Gb123_A10	Gr233_D11	0.93
Gb123_A10	Gr066_D04	0.48
Gb124_A10	Gr071_D05	0.73
Gb124_A10	Gr234_D11	0.71
Gb124_A10	Gr235_D11	0.75
Gb124_A10	Gr236_D11	0.65
Gb124_A10	Gr237_D11	0.7
Gb124_A10	Gr156_D07	0.4
Gb124_A10	Gr063_D04	0.41
Gb124_A10	Gr064_D04	0.4
Gb124_A10	Gr292_scaffold365	0.46
Gb124_A10	Gr039_D02	0.44
Gb124_A10	Gr108_D07	0.41
Gb124_A10	Gr109_D07	0.4
Gb124_A10	Gr159_D07	0.41
Gb124_A10	Gr180_D08	0.43
Gb124_A10	Gr185_D08	0.4
Gb124_A10	Gr215_D09	0.4
Gb124_A10	Gr216_D09	0.43
Gb124_A10	Gr217_D09	0.41
Gb124_A10	Gr218_D09	0.43
Gb124_A10	Gr219_D09	0.41
Gb124_A10	Gr220_D09	0.42
Gb124_A10	Gr221_D09	0.44
Gb124_A10	Gr289_scaffold339	0.41
Gb125_A10	Gr234_D11	0.91
Gb125_A10	Gr235_D11	0.86
Gb125_A10	Gr236_D11	0.91
Gb125_A10	Gr071_D05	0.75
Gb125_A10	Gr156_D07	0.44
Gb125_A10	Gr196_D08	0.42
Gb125_A10	Gr063_D04	0.41
Gb125_A10	Gr064_D04	0.4
Gb125_A10	Gr292_scaffold365	0.46
Gb125_A10	Gr065_D04	0.41
Gb125_A10	Gr226_D10	0.41
Gb125_A10	Gr108_D07	0.42
Gb125_A10	Gr109_D07	0.42
Gb125_A10	Gr159_D07	0.43
Gb125_A10	Gr180_D08	0.42
Gb125_A10	Gr181_D08	0.42
Gb125_A10	Gr185_D08	0.43
Gb125_A10	Gr289_scaffold339	0.43
Gb126_A10	Gr071_D05	0.95
Gb126_A10	Gr235_D11	0.74
Gb126_A10	Gr234_D11	0.66
Gb126_A10	Gr236_D11	0.66
Gb126_A10	Gr237_D11	0.62
Gb126_A10	Gr292_scaffold365	0.43
Gb126_A10	Gr180_D08	0.42
Gb126_A10	Gr218_D09	0.45
Gb126_A10	Gr220_D09	0.45
Gb126_A10	Gr221_D09	0.42
Gb127_A10	Gr238_D11	0.85
Gb127_A10	Gr095_D07	0.65
Gb127_A10	Gr096_D07	0.68
Gb127_A10	Gr211_D09	0.47
Gb127_A10	Gr309_scaffold406	0.42
Gb127_A10	Gr311_scaffold406	0.42
Gb127_A10	Gr335_scaffold461	0.44
Gb127_A10	Gr363_scaffold555	0.41
Gb128_A10	Gr238_D11	0.84
Gb128_A10	Gr096_D07	0.71
Gb128_A10	Gr095_D07	0.65
Gb128_A10	Gr074_D06	0.4
Gb128_A10	Gr211_D09	0.47
Gb128_A10	Gr213_D09	0.42
Gb128_A10	Gr309_scaffold406	0.41
Gb128_A10	Gr310_scaffold406	0.4
Gb128_A10	Gr311_scaffold406	0.42
Gb128_A10	Gr312_scaffold406	0.41
Gb128_A10	Gr314_scaffold406	0.42
Gb128_A10	Gr316_scaffold406	0.43
Gb128_A10	Gr331_scaffold461	0.42
Gb128_A10	Gr334_scaffold461	0.41
Gb128_A10	Gr335_scaffold461	0.44
Gb128_A10	Gr336_scaffold461	0.4
Gb128_A10	Gr338_scaffold461	0.4
Gb128_A10	Gr339_scaffold461	0.4
Gb128_A10	Gr343_scaffold461	0.42
Gb128_A10	Gr354_scaffold520	0.41
Gb128_A10	Gr363_scaffold555	0.46
Gb129_A10	Gr238_D11	0.68
Gb129_A10	Gr095_D07	0.5
Gb129_A10	Gr096_D07	0.55
Gb130_A10	Gr238_D11	0.87
Gb130_A10	Gr095_D07	0.64
Gb130_A10	Gr096_D07	0.69
Gb130_A10	Gr038_D02	0.44
Gb130_A10	Gr209_D09	0.4
Gb130_A10	Gr211_D09	0.49
Gb130_A10	Gr363_scaffold555	0.41
Gb131_A10	Gr238_D11	0.84
Gb131_A10	Gr095_D07	0.65
Gb131_A10	Gr096_D07	0.66
Gb131_A10	Gr211_D09	0.48
Gb131_A10	Gr309_scaffold406	0.43
Gb131_A10	Gr311_scaffold406	0.44
Gb131_A10	Gr332_scaffold461	0.4
Gb131_A10	Gr335_scaffold461	0.45
Gb131_A10	Gr363_scaffold555	0.41
Gb132_A10	Gr238_D11	0.9
Gb132_A10	Gr096_D07	0.71
Gb132_A10	Gr095_D07	0.69
Gb132_A10	Gr074_D06	0.41
Gb132_A10	Gr209_D09	0.41
Gb132_A10	Gr211_D09	0.45
Gb132_A10	Gr213_D09	0.44
Gb132_A10	Gr288_scaffold333	0.43
Gb132_A10	Gr311_scaffold406	0.4
Gb132_A10	Gr312_scaffold406	0.43
Gb132_A10	Gr313_scaffold406	0.4
Gb132_A10	Gr314_scaffold406	0.46
Gb132_A10	Gr315_scaffold406	0.41
Gb132_A10	Gr316_scaffold406	0.42
Gb132_A10	Gr329_scaffold461	0.46
Gb132_A10	Gr331_scaffold461	0.46
Gb132_A10	Gr332_scaffold461	0.41
Gb132_A10	Gr334_scaffold461	0.47
Gb132_A10	Gr335_scaffold461	0.41
Gb132_A10	Gr337_scaffold461	0.42
Gb132_A10	Gr338_scaffold461	0.43
Gb132_A10	Gr339_scaffold461	0.43
Gb132_A10	Gr340_scaffold461	0.41
Gb132_A10	Gr342_scaffold461	0.41
Gb132_A10	Gr343_scaffold461	0.43
Gb133_A10	Gr238_D11	0.87
Gb133_A10	Gr095_D07	0.66
Gb133_A10	Gr096_D07	0.69
Gb133_A10	Gr211_D09	0.47
Gb133_A10	Gr309_scaffold406	0.41
Gb133_A10	Gr311_scaffold406	0.43
Gb133_A10	Gr335_scaffold461	0.44
Gb133_A10	Gr363_scaffold555	0.42
Gb134_A10	Gr240_D11	0.94
Gb134_A10	Gr029_D02	0.53
Gb134_A10	Gr032_D02	0.56
Gb134_A10	Gr028_D02	0.52
Gb134_A10	Gr257_D11	0.59
Gb134_A10	Gr260_D11	0.59
Gb134_A10	Gr256_D11	0.57
Gb134_A10	Gr258_D11	0.55
Gb134_A10	Gr031_D02	0.57
Gb134_A10	Gr259_D11	0.57
Gb134_A10	Gr264_D11	0.6
Gb134_A10	Gr261_D11	0.5
Gb134_A10	Gr077_D07	0.41
Gb134_A10	Gr030_D02	0.5
Gb135_A10	Gr247_D11	0.82
Gb135_A10	Gr255_D11	0.71
Gb135_A10	Gr254_D11	0.77
Gb135_A10	Gr253_D11	0.79
Gb135_A10	Gr252_D11	0.8
Gb135_A10	Gr251_D11	0.78
Gb135_A10	Gr248_D11	0.79
Gb135_A10	Gr155_D07	0.45
Gb136_A10	Gr253_D11	0.53
Gb136_A10	Gr247_D11	0.52
Gb136_A10	Gr250_D11	0.52
Gb136_A10	Gr255_D11	0.56
Gb136_A10	Gr248_D11	0.5
Gb137_A10	Gr255_D11	0.95
Gb137_A10	Gr251_D11	0.73
Gb137_A10	Gr252_D11	0.74
Gb137_A10	Gr248_D11	0.65
Gb137_A10	Gr253_D11	0.68
Gb137_A10	Gr247_D11	0.68
Gb137_A10	Gr254_D11	0.67
Gb137_A10	Gr250_D11	0.64
Gb138_A10	Gr029_D02	0.53
Gb138_A10	Gr032_D02	0.52
Gb138_A10	Gr028_D02	0.4
Gb138_A10	Gr240_D11	0.41
Gb138_A10	Gr257_D11	0.41
Gb138_A10	Gr258_D11	0.41
Gb139_A10	Gr030_D02	0.72
Gb139_A10	Gr261_D11	0.64
Gb139_A10	Gr028_D02	0.5
Gb139_A10	Gr031_D02	0.56
Gb139_A10	Gr029_D02	0.43
Gb139_A10	Gr032_D02	0.43
Gb139_A10	Gr257_D11	0.46
Gb139_A10	Gr260_D11	0.44
Gb139_A10	Gr256_D11	0.45
Gb139_A10	Gr258_D11	0.44
Gb139_A10	Gr259_D11	0.47
Gb139_A10	Gr264_D11	0.5
Gb139_A10	Gr240_D11	0.45
Gb140_A10	Gr029_D02	0.47
Gb140_A10	Gr032_D02	0.47
Gb140_A10	Gr028_D02	0.44
Gb140_A10	Gr257_D11	0.41
Gb140_A10	Gr260_D11	0.47
Gb140_A10	Gr256_D11	0.41
Gb140_A10	Gr258_D11	0.41
Gb140_A10	Gr031_D02	0.43
Gb140_A10	Gr259_D11	0.43
Gb140_A10	Gr264_D11	0.5
Gb140_A10	Gr261_D11	0.41
Gb140_A10	Gr240_D11	0.41
Gb141_A10	Gr260_D11	0.51
Gb141_A10	Gr258_D11	0.51
Gb141_A10	Gr259_D11	0.5
Gb141_A10	Gr264_D11	0.57
Gb141_A10	Gr029_D02	0.43
Gb141_A10	Gr032_D02	0.44
Gb141_A10	Gr028_D02	0.42
Gb141_A10	Gr257_D11	0.49
Gb141_A10	Gr256_D11	0.47
Gb141_A10	Gr031_D02	0.48
Gb141_A10	Gr030_D02	0.49
Gb141_A10	Gr261_D11	0.5
Gb141_A10	Gr240_D11	0.44
Gb142_A10	Gr028_D02	0.79
Gb142_A10	Gr029_D02	0.6
Gb142_A10	Gr032_D02	0.62
Gb142_A10	Gr030_D02	0.51
Gb142_A10	Gr031_D02	0.53
Gb142_A10	Gr240_D11	0.55
Gb142_A10	Gr256_D11	0.54
Gb142_A10	Gr257_D11	0.53
Gb142_A10	Gr258_D11	0.53
Gb142_A10	Gr259_D11	0.52
Gb142_A10	Gr260_D11	0.5
Gb142_A10	Gr261_D11	0.52
Gb142_A10	Gr264_D11	0.52
Gb143_A10	Gr261_D11	0.75
Gb143_A10	Gr264_D11	0.66
Gb143_A10	Gr030_D02	0.7
Gb143_A10	Gr256_D11	0.52
Gb143_A10	Gr031_D02	0.54
Gb143_A10	Gr240_D11	0.51
Gb143_A10	Gr029_D02	0.43
Gb143_A10	Gr032_D02	0.43
Gb143_A10	Gr028_D02	0.44
Gb143_A10	Gr257_D11	0.49
Gb143_A10	Gr260_D11	0.49
Gb143_A10	Gr258_D11	0.5
Gb143_A10	Gr259_D11	0.49
Gb144_A10	Gr031_D02	0.8
Gb144_A10	Gr264_D11	0.72
Gb144_A10	Gr261_D11	0.73
Gb144_A10	Gr257_D11	0.64
Gb144_A10	Gr256_D11	0.65
Gb144_A10	Gr258_D11	0.64
Gb144_A10	Gr030_D02	0.7
Gb144_A10	Gr240_D11	0.62
Gb144_A10	Gr259_D11	0.67
Gb144_A10	Gr029_D02	0.57
Gb144_A10	Gr032_D02	0.58
Gb144_A10	Gr028_D02	0.58
Gb144_A10	Gr260_D11	0.59
Gb144_A10	Gr067_D05	0.46
Gb144_A10	Gr349_scaffold474	0.42
Gb144_A10	Gr365_scaffold572	0.41
Gb144_A10	Gr077_D07	0.42
Gb144_A10	Gr348_scaffold474	0.4
Gb144_A10	Gr089_D07	0.4
Gb144_A10	Gr090_D07	0.41
Gb144_A10	Gr092_D07	0.4
Gb144_A10	Gr093_D07	0.4
Gb144_A10	Gr120_D07	0.41
Gb144_A10	Gr127_D07	0.41
Gb144_A10	Gr130_D07	0.42
Gb144_A10	Gr135_D07	0.4
Gb144_A10	Gr138_D07	0.4
Gb145_A10	Gr257_D11	0.89
Gb145_A10	Gr260_D11	0.89
Gb145_A10	Gr030_D02	0.64
Gb145_A10	Gr031_D02	0.64
Gb145_A10	Gr240_D11	0.68
Gb145_A10	Gr256_D11	0.69
Gb145_A10	Gr258_D11	0.67
Gb145_A10	Gr259_D11	0.62
Gb145_A10	Gr261_D11	0.63
Gb145_A10	Gr264_D11	0.63
Gb145_A10	Gr029_D02	0.58
Gb145_A10	Gr032_D02	0.6
Gb145_A10	Gr028_D02	0.56
Gb145_A10	Gr067_D05	0.43
Gb145_A10	Gr077_D07	0.4
Gb145_A10	Gr348_scaffold474	0.4
Gb146_A10	Gr029_D02	0.4
Gb146_A10	Gr032_D02	0.42
Gb146_A10	Gr028_D02	0.42
Gb147_A10	Gr256_D11	0.79
Gb147_A10	Gr257_D11	0.62
Gb147_A10	Gr260_D11	0.66
Gb147_A10	Gr031_D02	0.62
Gb147_A10	Gr240_D11	0.65
Gb147_A10	Gr258_D11	0.66
Gb147_A10	Gr259_D11	0.65
Gb147_A10	Gr264_D11	0.65
Gb147_A10	Gr029_D02	0.54
Gb147_A10	Gr032_D02	0.56
Gb147_A10	Gr028_D02	0.58
Gb147_A10	Gr030_D02	0.57
Gb147_A10	Gr261_D11	0.58
Gb147_A10	Gr067_D05	0.44
Gb147_A10	Gr085_D07	0.41
Gb147_A10	Gr090_D07	0.4
Gb147_A10	Gr092_D07	0.4
Gb149_A11	Gr155_D07	0.97
Gb149_A11	Gr297_scaffold377	0.53
Gb149_A11	Gr046_D02	0.41
Gb149_A11	Gr097_D07	0.4
Gb149_A11	Gr098_D07	0.43
Gb149_A11	Gr099_D07	0.42
Gb149_A11	Gr100_D07	0.42
Gb149_A11	Gr101_D07	0.42
Gb149_A11	Gr102_D07	0.4
Gb149_A11	Gr103_D07	0.41
Gb149_A11	Gr104_D07	0.42
Gb149_A11	Gr105_D07	0.44
Gb149_A11	Gr106_D07	0.42
Gb149_A11	Gr251_D11	0.43
Gb149_A11	Gr252_D11	0.46
Gb149_A11	Gr293_scaffold377	0.45
Gb149_A11	Gr294_scaffold377	0.44
Gb149_A11	Gr295_scaffold377	0.42
Gb149_A11	Gr299_scaffold377	0.42
Gb149_A11	Gr301_scaffold377	0.41
Gb149_A11	Gr305_scaffold377	0.43
Gb149_A11	Gr306_scaffold377	0.42
Gb149_A11	Gr344_scaffold467	0.42
Gb149_A11	Gr346_scaffold467	0.49
Gb150_A11	Gr155_D07	0.97
Gb150_A11	Gr297_scaffold377	0.53
Gb150_A11	Gr046_D02	0.41
Gb150_A11	Gr097_D07	0.4
Gb150_A11	Gr098_D07	0.43
Gb150_A11	Gr099_D07	0.42
Gb150_A11	Gr100_D07	0.42
Gb150_A11	Gr101_D07	0.42
Gb150_A11	Gr102_D07	0.4
Gb150_A11	Gr103_D07	0.41
Gb150_A11	Gr104_D07	0.42
Gb150_A11	Gr105_D07	0.44
Gb150_A11	Gr106_D07	0.42
Gb150_A11	Gr251_D11	0.43
Gb150_A11	Gr252_D11	0.46
Gb150_A11	Gr293_scaffold377	0.45
Gb150_A11	Gr294_scaffold377	0.44
Gb150_A11	Gr295_scaffold377	0.42
Gb150_A11	Gr299_scaffold377	0.42
Gb150_A11	Gr301_scaffold377	0.41
Gb150_A11	Gr305_scaffold377	0.43
Gb150_A11	Gr306_scaffold377	0.42
Gb150_A11	Gr344_scaffold467	0.42
Gb150_A11	Gr346_scaffold467	0.49
Gb151_A11	Gr067_D05	0.96
Gb151_A11	Gr028_D02	0.45
Gb151_A11	Gr029_D02	0.43
Gb151_A11	Gr030_D02	0.44
Gb151_A11	Gr031_D02	0.47
Gb151_A11	Gr032_D02	0.44
Gb151_A11	Gr077_D07	0.48
Gb151_A11	Gr078_D07	0.46
Gb151_A11	Gr085_D07	0.42
Gb151_A11	Gr093_D07	0.42
Gb151_A11	Gr135_D07	0.41
Gb151_A11	Gr240_D11	0.45
Gb151_A11	Gr256_D11	0.47
Gb151_A11	Gr257_D11	0.45
Gb151_A11	Gr258_D11	0.47
Gb151_A11	Gr259_D11	0.45
Gb151_A11	Gr260_D11	0.46
Gb151_A11	Gr261_D11	0.43
Gb151_A11	Gr264_D11	0.46
Gb151_A11	Gr348_scaffold474	0.48
Gb151_A11	Gr349_scaffold474	0.47
Gb151_A11	Gr365_scaffold572	0.47
Gb152_A11	Gr067_D05	0.96
Gb152_A11	Gr077_D07	0.48
Gb152_A11	Gr078_D07	0.43
Gb152_A11	Gr085_D07	0.42
Gb152_A11	Gr093_D07	0.42
Gb152_A11	Gr135_D07	0.41
Gb152_A11	Gr260_D11	0.42
Gb152_A11	Gr264_D11	0.45
Gb152_A11	Gr348_scaffold474	0.48
Gb152_A11	Gr349_scaffold474	0.42
Gb152_A11	Gr365_scaffold572	0.43
Gb153_A11	Gr068_D05	0.97
Gb153_A11	Gr222_D10	0.78
Gb153_A11	Gr069_D05	0.64
Gb153_A11	Gr154_D07	0.5
Gb153_A11	Gr326_scaffold439	0.4
Gb153_A11	Gr224_D10	0.41
Gb154_A11	Gr154_D07	0.93
Gb154_A11	Gr068_D05	0.51
Gb154_A11	Gr222_D10	0.51
Gb154_A11	Gr326_scaffold439	0.41
Gb155_A11	Gr153_D07	0.97
Gb156_A11	Gr153_D07	0.98
Gb157_A11	Gr113_D07	0.78
Gb157_A11	Gr114_D07	0.64
Gb157_A11	Gr111_D07	0.65
Gb157_A11	Gr110_D07	0.65
Gb157_A11	Gr112_D07	0.54
Gb157_A11	Gr243_D11	0.45
Gb157_A11	Gr246_D11	0.45
Gb157_A11	Gr244_D11	0.5
Gb157_A11	Gr146_D07	0.47
Gb158_A11	Gr054_D03	0.62
Gb158_A11	Gr051_D03	0.64
Gb158_A11	Gr360_scaffold546	0.62
Gb158_A11	Gr362_scaffold546	0.61
Gb158_A11	Gr052_D03	0.63
Gb158_A11	Gr053_D03	0.61
Gb158_A11	Gr361_scaffold546	0.45
Gb159_A11	Gr283_scaffold278	0.83
Gb159_A11	Gr073_D06	0.48
Gb159_A11	Gr202_D09	0.41
Gb159_A11	Gr232_D11	0.43
Gb160_A11	Gr283_scaffold278	0.9
Gb160_A11	Gr073_D06	0.49
Gb160_A11	Gr307_scaffold377	0.41
Gb161_A11	Gr151_D07	0.96
Gb162_A11	Gr144_D07	0.87
Gb162_A11	Gr145_D07	0.87
Gb162_A11	Gr147_D07	0.88
Gb162_A11	Gr146_D07	0.86
Gb162_A11	Gr149_D07	0.79
Gb162_A11	Gr148_D07	0.57
Gb162_A11	Gr244_D11	0.44
Gb163_A11	Gr077_D07	0.89
Gb163_A11	Gr349_scaffold474	0.76
Gb163_A11	Gr365_scaffold572	0.77
Gb163_A11	Gr078_D07	0.64
Gb163_A11	Gr348_scaffold474	0.62
Gb163_A11	Gr093_D07	0.42
Gb163_A11	Gr142_D07	0.41
Gb163_A11	Gr265_D12	0.41
Gb164_A11	Gr078_D07	0.69
Gb164_A11	Gr077_D07	0.66
Gb164_A11	Gr348_scaffold474	0.69
Gb164_A11	Gr349_scaffold474	0.56
Gb164_A11	Gr365_scaffold572	0.59
Gb165_A11	Gr365_scaffold572	0.83
Gb165_A11	Gr077_D07	0.77
Gb165_A11	Gr349_scaffold474	0.77
Gb165_A11	Gr078_D07	0.53
Gb165_A11	Gr348_scaffold474	0.55
Gb166_A11	Gr083_D07	0.73
Gb166_A11	Gr079_D07	0.74
Gb166_A11	Gr084_D07	0.73
Gb166_A11	Gr050_D03	0.69
Gb166_A11	Gr061_D04	0.67
Gb166_A11	Gr080_D07	0.62
Gb166_A11	Gr081_D07	0.62
Gb166_A11	Gr082_D07	0.64
Gb166_A11	Gr230_D11	0.69
Gb166_A11	Gr211_D09	0.46
Gb166_A11	Gr038_D02	0.44
Gb167_A11	Gr079_D07	0.9
Gb167_A11	Gr083_D07	0.71
Gb167_A11	Gr061_D04	0.64
Gb167_A11	Gr084_D07	0.65
Gb167_A11	Gr080_D07	0.58
Gb167_A11	Gr081_D07	0.6
Gb167_A11	Gr082_D07	0.58
Gb167_A11	Gr230_D11	0.57
Gb168_A11	Gr079_D07	0.7
Gb168_A11	Gr050_D03	0.78
Gb168_A11	Gr061_D04	0.76
Gb168_A11	Gr084_D07	0.79
Gb168_A11	Gr080_D07	0.62
Gb168_A11	Gr081_D07	0.62
Gb168_A11	Gr082_D07	0.64
Gb168_A11	Gr230_D11	0.69
Gb168_A11	Gr083_D07	0.63
Gb168_A11	Gr211_D09	0.45
Gb168_A11	Gr038_D02	0.45
Gb169_A11	Gr084_D07	0.72
Gb169_A11	Gr083_D07	0.76
Gb169_A11	Gr079_D07	0.73
Gb169_A11	Gr050_D03	0.69
Gb169_A11	Gr061_D04	0.68
Gb169_A11	Gr080_D07	0.63
Gb169_A11	Gr081_D07	0.63
Gb169_A11	Gr082_D07	0.63
Gb169_A11	Gr230_D11	0.69
Gb169_A11	Gr317_scaffold406	0.4
Gb169_A11	Gr211_D09	0.42
Gb169_A11	Gr038_D02	0.41
Gb170_A11	Gr080_D07	0.95
Gb170_A11	Gr081_D07	0.95
Gb170_A11	Gr082_D07	0.91
Gb170_A11	Gr230_D11	0.72
Gb170_A11	Gr079_D07	0.63
Gb170_A11	Gr050_D03	0.65
Gb170_A11	Gr061_D04	0.64
Gb170_A11	Gr084_D07	0.68
Gb170_A11	Gr083_D07	0.65
Gb170_A11	Gr211_D09	0.44
Gb170_A11	Gr038_D02	0.44
Gb171_A11	Gr083_D07	0.8
Gb171_A11	Gr084_D07	0.82
Gb171_A11	Gr079_D07	0.71
Gb171_A11	Gr050_D03	0.71
Gb171_A11	Gr061_D04	0.69
Gb171_A11	Gr080_D07	0.66
Gb171_A11	Gr081_D07	0.66
Gb171_A11	Gr082_D07	0.67
Gb171_A11	Gr230_D11	0.7
Gb171_A11	Gr211_D09	0.46
Gb171_A11	Gr335_scaffold461	0.4
Gb171_A11	Gr038_D02	0.45
Gb172_A11	Gr083_D07	0.92
Gb172_A11	Gr079_D07	0.76
Gb172_A11	Gr080_D07	0.66
Gb172_A11	Gr081_D07	0.67
Gb172_A11	Gr082_D07	0.65
Gb172_A11	Gr038_D02	0.5
Gb172_A11	Gr074_D06	0.4
Gb172_A11	Gr213_D09	0.41
Gb172_A11	Gr314_scaffold406	0.41
Gb172_A11	Gr331_scaffold461	0.4
Gb172_A11	Gr211_D09	0.5
Gb172_A11	Gr338_scaffold461	0.41
Gb172_A11	Gr316_scaffold406	0.4
Gb172_A11	Gr288_scaffold333	0.42
Gb172_A11	Gr049_D02	0.4
Gb173_A11	Gr080_D07	0.51
Gb173_A11	Gr081_D07	0.52
Gb173_A11	Gr082_D07	0.51
Gb173_A11	Gr084_D07	0.51
Gb173_A11	Gr096_D07	0.42
[truncated: 7,832 more rows]

## Sheet: more than 50%
Gene in G.barbadense	Gene in G.raimondii	similarity >50%
Gb001_A01	Gr194_D08	0.82
Gb001_A01	Gr195_D08	0.78
Gb001_A01	Gr192_D08	0.77
Gb001_A01	Gr193_D08	0.8
Gb001_A01	Gr191_D08	0.7
Gb002_A01	Gr193_D08	0.82
Gb002_A01	Gr194_D08	0.82
Gb002_A01	Gr195_D08	0.77
Gb002_A01	Gr192_D08	0.74
Gb002_A01	Gr191_D08	0.72
Gb003_A01	Gr193_D08	0.71
Gb003_A01	Gr194_D08	0.63
Gb003_A01	Gr192_D08	0.69
Gb003_A01	Gr195_D08	0.65
Gb003_A01	Gr191_D08	0.65
Gb004_A01	Gr195_D08	0.79
Gb004_A01	Gr192_D08	0.75
Gb004_A01	Gr193_D08	0.78
Gb004_A01	Gr194_D08	0.76
Gb004_A01	Gr191_D08	0.52
Gb005_A01	Gr193_D08	0.78
Gb005_A01	Gr192_D08	0.76
Gb005_A01	Gr195_D08	0.71
Gb005_A01	Gr191_D08	0.74
Gb005_A01	Gr010_D01	0.5
Gb005_A01	Gr023_D01	0.51
Gb006_A01	Gr192_D08	0.85
Gb006_A01	Gr193_D08	0.79
Gb006_A01	Gr194_D08	0.75
Gb006_A01	Gr195_D08	0.76
Gb006_A01	Gr191_D08	0.67
Gb007_A01	Gr195_D08	0.81
Gb007_A01	Gr194_D08	0.75
Gb007_A01	Gr193_D08	0.79
Gb007_A01	Gr192_D08	0.76
Gb007_A01	Gr191_D08	0.68
Gb008_A01	Gr195_D08	0.81
Gb008_A01	Gr194_D08	0.75
Gb008_A01	Gr193_D08	0.79
Gb008_A01	Gr192_D08	0.76
Gb008_A01	Gr191_D08	0.68
Gb009_A01	Gr194_D08	0.81
Gb009_A01	Gr193_D08	0.74
Gb009_A01	Gr191_D08	0.61
Gb009_A01	Gr192_D08	0.66
Gb009_A01	Gr195_D08	0.69
Gb009_A01	Gr020_D01	0.5
Gb010_A01	Gr195_D08	0.72
Gb010_A01	Gr193_D08	0.74
Gb010_A01	Gr194_D08	0.8
Gb010_A01	Gr192_D08	0.71
Gb010_A01	Gr191_D08	0.63
Gb011_A01	Gr193_D08	0.83
Gb011_A01	Gr195_D08	0.84
Gb011_A01	Gr194_D08	0.77
Gb011_A01	Gr192_D08	0.77
Gb011_A01	Gr191_D08	0.67
Gb012_A01	Gr193_D08	0.77
Gb012_A01	Gr192_D08	0.71
Gb012_A01	Gr191_D08	0.76
Gb012_A01	Gr195_D08	0.69
Gb012_A01	Gr007_D01	0.5
Gb012_A01	Gr010_D01	0.52
Gb013_A01	Gr194_D08	0.81
Gb013_A01	Gr195_D08	0.73
Gb013_A01	Gr192_D08	0.73
Gb013_A01	Gr193_D08	0.79
Gb013_A01	Gr191_D08	0.6
Gb014_A01	Gr193_D08	0.85
Gb014_A01	Gr195_D08	0.8
Gb014_A01	Gr194_D08	0.77
Gb014_A01	Gr192_D08	0.74
Gb014_A01	Gr191_D08	0.68
Gb014_A01	Gr007_D01	0.5
Gb014_A01	Gr010_D01	0.52
Gb015_A01	Gr195_D08	0.75
Gb015_A01	Gr193_D08	0.77
Gb015_A01	Gr192_D08	0.71
Gb015_A01	Gr191_D08	0.67
Gb015_A01	Gr194_D08	0.63
Gb016_A01	Gr193_D08	0.86
Gb016_A01	Gr192_D08	0.78
Gb016_A01	Gr195_D08	0.8
Gb016_A01	Gr191_D08	0.8
Gb016_A01	Gr007_D01	0.5
Gb016_A01	Gr010_D01	0.51
Gb017_A01	Gr039_D02	0.92
Gb017_A01	Gr071_D05	0.5
Gb017_A01	Gr108_D07	0.51
Gb017_A01	Gr109_D07	0.53
Gb017_A01	Gr159_D07	0.51
Gb017_A01	Gr180_D08	0.54
Gb017_A01	Gr181_D08	0.53
Gb017_A01	Gr185_D08	0.52
Gb017_A01	Gr216_D09	0.54
Gb017_A01	Gr217_D09	0.5
Gb017_A01	Gr218_D09	0.51
Gb017_A01	Gr219_D09	0.51
Gb017_A01	Gr221_D09	0.52
Gb017_A01	Gr234_D11	0.53
Gb017_A01	Gr235_D11	0.53
Gb017_A01	Gr237_D11	0.57
Gb017_A01	Gr289_scaffold339	0.54
Gb018_A01	Gr038_D02	0.9
Gb019_A01	Gr038_D02	0.69
Gb019_A01	Gr347_scaffold474	0.55
Gb019_A01	Gr049_D02	0.52
Gb021_A01	Gr038_D02	0.78
Gb021_A01	Gr347_scaffold474	0.57
Gb021_A01	Gr049_D02	0.58
Gb023_A01	Gr034_D02	0.82
Gb023_A01	Gr035_D02	0.74
Gb023_A01	Gr037_D02	0.61
Gb023_A01	Gr225_D10	0.66
Gb023_A01	Gr027_D02	0.58
Gb023_A01	Gr036_D02	0.57
Gb024_A01	Gr041_D02	0.85
Gb024_A01	Gr043_D02	0.82
Gb024_A01	Gr040_D02	0.82
Gb024_A01	Gr042_D02	0.81
Gb024_A01	Gr044_D02	0.76
Gb024_A01	Gr115_D07	0.65
Gb024_A01	Gr131_D07	0.64
Gb024_A01	Gr126_D07	0.66
Gb024_A01	Gr135_D07	0.65
Gb024_A01	Gr130_D07	0.6
Gb024_A01	Gr142_D07	0.63
Gb024_A01	Gr265_D12	0.64
Gb024_A01	Gr123_D07	0.64
Gb024_A01	Gr093_D07	0.66
Gb024_A01	Gr094_D07	0.61
Gb024_A01	Gr118_D07	0.54
Gb024_A01	Gr117_D07	0.55
Gb024_A01	Gr116_D07	0.53
Gb024_A01	Gr124_D07	0.5
Gb024_A01	Gr125_D07	0.53
Gb024_A01	Gr132_D07	0.52
Gb024_A01	Gr127_D07	0.53
Gb024_A01	Gr139_D07	0.52
Gb024_A01	Gr141_D07	0.51
Gb024_A01	Gr133_D07	0.54
Gb024_A01	Gr137_D07	0.53
Gb024_A01	Gr129_D07	0.55
Gb024_A01	Gr138_D07	0.56
Gb024_A01	Gr120_D07	0.51
Gb024_A01	Gr122_D07	0.54
Gb024_A01	Gr121_D07	0.56
Gb024_A01	Gr134_D07	0.52
Gb024_A01	Gr085_D07	0.6
Gb024_A01	Gr087_D07	0.53
Gb024_A01	Gr086_D07	0.59
Gb024_A01	Gr089_D07	0.6
Gb024_A01	Gr091_D07	0.59
Gb024_A01	Gr092_D07	0.58
Gb024_A01	Gr090_D07	0.57
Gb025_A01	Gr049_D02	0.95
Gb025_A01	Gr347_scaffold474	0.57
Gb025_A01	Gr038_D02	0.54
Gb026_A01	Gr049_D02	0.95
Gb026_A01	Gr347_scaffold474	0.57
Gb026_A01	Gr038_D02	0.54
Gb027_A01	Gr048_D02	0.98
Gb028_A01	Gr048_D02	0.98
Gb029_A01	Gr033_D02	0.97
Gb029_A01	Gr308_scaffold403	0.81
Gb029_A01	Gr203_D09	0.79
Gb030_A01	Gr033_D02	0.98
Gb030_A01	Gr308_scaffold403	0.82
Gb030_A01	Gr203_D09	0.79
Gb031_A02	Gr001_D01	0.94
Gb031_A02	Gr002_D01	0.98
Gb031_A02	Gr003_D01	0.96
Gb031_A02	Gr004_D01	0.96
Gb031_A02	Gr055_D03	0.62
Gb031_A02	Gr056_D03	0.63
Gb031_A02	Gr279_scaffold228	0.58
Gb032_A02	Gr233_D11	0.63
Gb033_A02	Gr005_D01	0.95
Gb034_A02	Gr005_D01	0.94
Gb035_A02	Gr006_D01	0.88
Gb036_A02	Gr058_D03	0.57
Gb036_A02	Gr059_D03	0.58
Gb037_A02	Gr058_D03	0.93
Gb037_A02	Gr059_D03	0.8
Gb037_A02	Gr057_D03	0.5
Gb037_A02	Gr284_scaffold298	0.51
Gb037_A02	Gr324_scaffold439	0.5
Gb037_A02	Gr326_scaffold439	0.51
Gb039_A03	Gr279_scaffold228	0.77
Gb039_A03	Gr002_D01	0.62
Gb039_A03	Gr004_D01	0.64
Gb039_A03	Gr003_D01	0.6
Gb039_A03	Gr001_D01	0.64
Gb039_A03	Gr055_D03	0.66
Gb039_A03	Gr056_D03	0.65
Gb040_A03	Gr279_scaffold228	0.77
Gb040_A03	Gr002_D01	0.62
Gb040_A03	Gr004_D01	0.64
Gb040_A03	Gr003_D01	0.6
Gb040_A03	Gr001_D01	0.64
Gb040_A03	Gr055_D03	0.66
Gb040_A03	Gr056_D03	0.65
Gb041_A04	Gr174_D08	0.84
Gb041_A04	Gr163_D08	0.82
Gb041_A04	Gr164_D08	0.81
Gb041_A04	Gr179_D08	0.73
Gb041_A04	Gr178_D08	0.75
Gb041_A04	Gr175_D08	0.78
Gb041_A04	Gr173_D08	0.75
Gb041_A04	Gr172_D08	0.71
Gb041_A04	Gr171_D08	0.76
Gb041_A04	Gr169_D08	0.72
Gb041_A04	Gr168_D08	0.74
Gb041_A04	Gr166_D08	0.74
Gb041_A04	Gr162_D08	0.75
Gb041_A04	Gr160_D07	0.74
Gb041_A04	Gr170_D08	0.75
Gb041_A04	Gr176_D08	0.78
Gb041_A04	Gr165_D08	0.76
Gb041_A04	Gr177_D08	0.74
Gb042_A04	Gr170_D08	0.71
Gb042_A04	Gr176_D08	0.76
Gb042_A04	Gr165_D08	0.74
Gb042_A04	Gr177_D08	0.73
Gb042_A04	Gr162_D08	0.7
Gb042_A04	Gr173_D08	0.7
Gb042_A04	Gr160_D07	0.71
Gb042_A04	Gr166_D08	0.72
Gb042_A04	Gr178_D08	0.74
Gb042_A04	Gr168_D08	0.72
Gb042_A04	Gr172_D08	0.7
Gb042_A04	Gr175_D08	0.7
Gb042_A04	Gr171_D08	0.68
Gb042_A04	Gr179_D08	0.68
Gb042_A04	Gr169_D08	0.67
Gb043_A04	Gr267_D13	0.62
Gb043_A04	Gr268_D13	0.6
Gb043_A04	Gr269_D13	0.63
Gb043_A04	Gr270_D13	0.61
Gb043_A04	Gr273_D13	0.62
Gb043_A04	Gr275_scaffold149	0.66
Gb043_A04	Gr271_D13	0.53
Gb044_A04	Gr275_scaffold149	0.61
Gb044_A04	Gr267_D13	0.56
Gb044_A04	Gr268_D13	0.54
Gb044_A04	Gr269_D13	0.57
Gb044_A04	Gr270_D13	0.57
Gb044_A04	Gr273_D13	0.56
Gb045_A04	Gr319_scaffold432	0.82
Gb045_A04	Gr320_scaffold432	0.84
Gb046_A04	Gr319_scaffold432	0.81
Gb046_A04	Gr320_scaffold432	0.84
Gb047_A04	Gr320_scaffold432	0.85
Gb047_A04	Gr319_scaffold432	0.89
Gb048_A04	Gr215_D09	0.92
Gb048_A04	Gr216_D09	0.91
Gb048_A04	Gr217_D09	0.92
Gb048_A04	Gr218_D09	0.93
Gb048_A04	Gr219_D09	0.93
Gb048_A04	Gr220_D09	0.91
Gb048_A04	Gr221_D09	0.92
Gb048_A04	Gr182_D08	0.71
Gb048_A04	Gr109_D07	0.75
Gb048_A04	Gr159_D07	0.72
Gb048_A04	Gr181_D08	0.75
Gb048_A04	Gr185_D08	0.72
Gb048_A04	Gr108_D07	0.75
Gb048_A04	Gr289_scaffold339	0.77
Gb048_A04	Gr180_D08	0.69
Gb048_A04	Gr183_D08	0.65
Gb049_A04	Gr221_D09	0.83
Gb049_A04	Gr217_D09	0.76
Gb049_A04	Gr215_D09	0.75
Gb049_A04	Gr218_D09	0.71
Gb049_A04	Gr219_D09	0.75
Gb049_A04	Gr216_D09	0.75
Gb049_A04	Gr180_D08	0.6
Gb049_A04	Gr109_D07	0.56
Gb049_A04	Gr159_D07	0.56
Gb049_A04	Gr181_D08	0.56
Gb049_A04	Gr185_D08	0.56
Gb049_A04	Gr108_D07	0.55
Gb049_A04	Gr289_scaffold339	0.58
Gb050_A04	Gr215_D09	0.9
Gb050_A04	Gr216_D09	0.89
Gb050_A04	Gr217_D09	0.91
Gb050_A04	Gr219_D09	0.9
Gb050_A04	Gr220_D09	0.94
Gb050_A04	Gr221_D09	0.91
Gb050_A04	Gr218_D09	0.77
Gb050_A04	Gr182_D08	0.73
Gb050_A04	Gr109_D07	0.73
Gb050_A04	Gr159_D07	0.71
Gb050_A04	Gr180_D08	0.73
Gb050_A04	Gr181_D08	0.73
Gb050_A04	Gr185_D08	0.73
Gb050_A04	Gr108_D07	0.72
Gb050_A04	Gr289_scaffold339	0.75
Gb050_A04	Gr039_D02	0.51
Gb051_A04	Gr217_D09	0.86
Gb051_A04	Gr221_D09	0.87
Gb051_A04	Gr215_D09	0.85
Gb051_A04	Gr219_D09	0.86
Gb051_A04	Gr216_D09	0.86
Gb051_A04	Gr180_D08	0.71
Gb051_A04	Gr181_D08	0.7
Gb051_A04	Gr218_D09	0.79
Gb051_A04	Gr109_D07	0.69
Gb051_A04	Gr159_D07	0.69
Gb051_A04	Gr185_D08	0.7
Gb051_A04	Gr108_D07	0.69
Gb051_A04	Gr289_scaffold339	0.7
Gb051_A04	Gr292_scaffold365	0.57
Gb051_A04	Gr039_D02	0.57
Gb051_A04	Gr234_D11	0.54
Gb051_A04	Gr235_D11	0.5
Gb051_A04	Gr071_D05	0.59
Gb051_A04	Gr237_D11	0.51
Gb052_A04	Gr215_D09	0.88
Gb052_A04	Gr216_D09	0.86
Gb052_A04	Gr217_D09	0.89
Gb052_A04	Gr219_D09	0.88
Gb052_A04	Gr220_D09	0.91
Gb052_A04	Gr221_D09	0.91
Gb052_A04	Gr218_D09	0.79
Gb052_A04	Gr180_D08	0.7
Gb052_A04	Gr109_D07	0.68
Gb052_A04	Gr159_D07	0.67
Gb052_A04	Gr181_D08	0.68
Gb052_A04	Gr185_D08	0.68
Gb052_A04	Gr108_D07	0.67
Gb052_A04	Gr289_scaffold339	0.68
Gb052_A04	Gr183_D08	0.65
Gb052_A04	Gr182_D08	0.6
Gb053_A04	Gr356_scaffold535	0.96
Gb053_A04	Gr359_scaffold537	0.71
Gb053_A04	Gr328_scaffold459	0.6
Gb053_A04	Gr358_scaffold537	0.6
Gb053_A04	Gr357_scaffold535	0.61
Gb054_A04	Gr359_scaffold537	0.75
Gb054_A04	Gr358_scaffold537	0.72
Gb054_A04	Gr328_scaffold459	0.71
Gb054_A04	Gr356_scaffold535	0.65
Gb055_A04	Gr318_scaffold406	0.71
Gb055_A04	Gr212_D09	0.77
Gb055_A04	Gr359_scaffold537	0.79
Gb055_A04	Gr328_scaffold459	0.67
Gb055_A04	Gr358_scaffold537	0.69
Gb055_A04	Gr356_scaffold535	0.61
Gb055_A04	Gr357_scaffold535	0.7
Gb056_A04	Gr212_D09	0.72
Gb056_A04	Gr328_scaffold459	0.67
Gb056_A04	Gr359_scaffold537	0.69
Gb056_A04	Gr358_scaffold537	0.67
Gb056_A04	Gr356_scaffold535	0.59
Gb057_A04	Gr359_scaffold537	0.75
Gb057_A04	Gr328_scaffold459	0.65
Gb057_A04	Gr358_scaffold537	0.65
Gb057_A04	Gr318_scaffold406	0.62
Gb057_A04	Gr357_scaffold535	0.66
Gb057_A04	Gr356_scaffold535	0.59
Gb058_A04	Gr212_D09	0.76
Gb058_A04	Gr359_scaffold537	0.76
Gb058_A04	Gr328_scaffold459	0.66
Gb058_A04	Gr358_scaffold537	0.66
Gb058_A04	Gr318_scaffold406	0.7
Gb058_A04	Gr356_scaffold535	0.6
Gb058_A04	Gr357_scaffold535	0.67
Gb059_A04	Gr213_D09	0.91
Gb059_A04	Gr363_scaffold555	0.7
Gb059_A04	Gr343_scaffold461	0.72
Gb059_A04	Gr335_scaffold461	0.78
Gb059_A04	Gr332_scaffold461	0.72
Gb059_A04	Gr316_scaffold406	0.73
Gb059_A04	Gr311_scaffold406	0.75
Gb059_A04	Gr309_scaffold406	0.74
Gb059_A04	Gr288_scaffold333	0.7
Gb059_A04	Gr211_D09	0.79
Gb059_A04	Gr074_D06	0.68
Gb059_A04	Gr209_D09	0.65
Gb059_A04	Gr214_D09	0.61
Gb059_A04	Gr310_scaffold406	0.65
Gb059_A04	Gr312_scaffold406	0.67
Gb059_A04	Gr313_scaffold406	0.66
Gb059_A04	Gr314_scaffold406	0.68
Gb059_A04	Gr315_scaffold406	0.66
Gb059_A04	Gr317_scaffold406	0.61
Gb059_A04	Gr330_scaffold461	0.65
Gb059_A04	Gr331_scaffold461	0.68
Gb059_A04	Gr333_scaffold461	0.64
Gb059_A04	Gr334_scaffold461	0.66
Gb059_A04	Gr336_scaffold461	0.64
Gb059_A04	Gr337_scaffold461	0.68
Gb059_A04	Gr338_scaffold461	0.68
Gb059_A04	Gr339_scaffold461	0.69
Gb059_A04	Gr340_scaffold461	0.67
Gb059_A04	Gr342_scaffold461	0.67
Gb059_A04	Gr353_scaffold520	0.65
Gb059_A04	Gr354_scaffold520	0.66
Gb059_A04	Gr364_scaffold564	0.65
Gb059_A04	Gr329_scaffold461	0.56
Gb059_A04	Gr341_scaffold461	0.59
Gb060_A04	Gr313_scaffold406	0.84
Gb060_A04	Gr211_D09	0.88
Gb060_A04	Gr309_scaffold406	0.87
Gb060_A04	Gr311_scaffold406	0.82
Gb060_A04	Gr312_scaffold406	0.85
Gb060_A04	Gr314_scaffold406	0.91
Gb060_A04	Gr315_scaffold406	0.81
Gb060_A04	Gr316_scaffold406	0.86
Gb060_A04	Gr330_scaffold461	0.81
Gb060_A04	Gr331_scaffold461	0.88
Gb060_A04	Gr332_scaffold461	0.84
Gb060_A04	Gr334_scaffold461	0.85
Gb060_A04	Gr335_scaffold461	0.9
Gb060_A04	Gr337_scaffold461	0.83
Gb060_A04	Gr338_scaffold461	0.84
Gb060_A04	Gr339_scaffold461	0.91
Gb060_A04	Gr340_scaffold461	0.83
Gb060_A04	Gr342_scaffold461	0.82
Gb060_A04	Gr343_scaffold461	0.9
Gb060_A04	Gr288_scaffold333	0.77
Gb060_A04	Gr209_D09	0.79
Gb060_A04	Gr074_D06	0.75
Gb060_A04	Gr213_D09	0.79
Gb060_A04	Gr096_D07	0.5
Gb061_A04	Gr309_scaffold406	0.81
Gb061_A04	Gr311_scaffold406	0.93
Gb061_A04	Gr335_scaffold461	0.84
Gb061_A04	Gr338_scaffold461	0.8
Gb061_A04	Gr343_scaffold461	0.76
Gb061_A04	Gr342_scaffold461	0.73
Gb061_A04	Gr340_scaffold461	0.77
Gb061_A04	Gr337_scaffold461	0.73
Gb061_A04	Gr332_scaffold461	0.77
Gb061_A04	Gr330_scaffold461	0.79
Gb061_A04	Gr316_scaffold406	0.76
Gb061_A04	Gr315_scaffold406	0.73
Gb061_A04	Gr312_scaffold406	0.75
Gb061_A04	Gr209_D09	0.79
Gb061_A04	Gr313_scaffold406	0.75
Gb061_A04	Gr363_scaffold555	0.76
Gb061_A04	Gr310_scaffold406	0.73
Gb061_A04	Gr354_scaffold520	0.74
Gb061_A04	Gr353_scaffold520	0.72
Gb061_A04	Gr336_scaffold461	0.7
Gb061_A04	Gr334_scaffold461	0.71
Gb061_A04	Gr314_scaffold406	0.73
Gb061_A04	Gr339_scaffold461	0.75
Gb061_A04	Gr331_scaffold461	0.73
Gb061_A04	Gr211_D09	0.79
Gb061_A04	Gr074_D06	0.66
Gb061_A04	Gr213_D09	0.67
Gb061_A04	Gr210_D09	0.6
Gb061_A04	Gr341_scaffold461	0.68
Gb061_A04	Gr214_D09	0.67
Gb061_A04	Gr317_scaffold406	0.68
Gb061_A04	Gr364_scaffold564	0.7
Gb061_A04	Gr333_scaffold461	0.7
Gb061_A04	Gr288_scaffold333	0.69
Gb061_A04	Gr329_scaffold461	0.58
Gb063_A04	Gr211_D09	0.85
Gb063_A04	Gr309_scaffold406	0.81
Gb063_A04	Gr311_scaffold406	0.82
Gb063_A04	Gr335_scaffold461	0.85
Gb063_A04	Gr332_scaffold461	0.8
Gb063_A04	Gr316_scaffold406	0.61
Gb063_A04	Gr339_scaffold461	0.6
Gb063_A04	Gr343_scaffold461	0.6
Gb063_A04	Gr074_D06	0.57
Gb063_A04	Gr213_D09	0.57
Gb063_A04	Gr313_scaffold406	0.56
Gb063_A04	Gr209_D09	0.57
Gb063_A04	Gr288_scaffold333	0.57
Gb063_A04	Gr312_scaffold406	0.57
Gb063_A04	Gr314_scaffold406	0.57
Gb063_A04	Gr315_scaffold406	0.58
Gb063_A04	Gr329_scaffold461	0.52
Gb063_A04	Gr330_scaffold461	0.54
Gb063_A04	Gr331_scaffold461	0.58
Gb063_A04	Gr334_scaffold461	0.53
Gb063_A04	Gr337_scaffold461	0.57
Gb063_A04	Gr338_scaffold461	0.59
Gb063_A04	Gr340_scaffold461	0.57
Gb063_A04	Gr342_scaffold461	0.57
Gb063_A04	Gr353_scaffold520	0.5
Gb064_A04	Gr211_D09	0.81
Gb064_A04	Gr311_scaffold406	0.81
Gb064_A04	Gr288_scaffold333	0.96
Gb064_A04	Gr213_D09	0.72
Gb064_A04	Gr313_scaffold406	0.71
Gb064_A04	Gr363_scaffold555	0.74
Gb064_A04	Gr310_scaffold406	0.72
Gb064_A04	Gr354_scaffold520	0.71
Gb064_A04	Gr353_scaffold520	0.71
Gb064_A04	Gr317_scaffold406	0.7
Gb064_A04	Gr364_scaffold564	0.71
Gb064_A04	Gr334_scaffold461	0.71
Gb064_A04	Gr314_scaffold406	0.74
Gb064_A04	Gr339_scaffold461	0.73
Gb064_A04	Gr331_scaffold461	0.73
Gb064_A04	Gr338_scaffold461	0.74
Gb064_A04	Gr209_D09	0.73
Gb064_A04	Gr312_scaffold406	0.72
Gb064_A04	Gr330_scaffold461	0.72
Gb064_A04	Gr340_scaffold461	0.73
Gb064_A04	Gr315_scaffold406	0.71
Gb064_A04	Gr342_scaffold461	0.71
Gb064_A04	Gr337_scaffold461	0.71
Gb064_A04	Gr335_scaffold461	0.78
Gb064_A04	Gr332_scaffold461	0.72
Gb064_A04	Gr309_scaffold406	0.76
Gb064_A04	Gr343_scaffold461	0.73
Gb064_A04	Gr316_scaffold406	0.74
Gb064_A04	Gr074_D06	0.69
Gb064_A04	Gr341_scaffold461	0.65
Gb064_A04	Gr214_D09	0.69
Gb064_A04	Gr336_scaffold461	0.7
Gb064_A04	Gr333_scaffold461	0.7
Gb064_A04	Gr329_scaffold461	0.58
Gb064_A04	Gr210_D09	0.59
Gb065_A04	Gr355_scaffold527	0.75
Gb065_A04	Gr291_scaffold355	0.78
Gb065_A04	Gr282_scaffold254	0.57
Gb066_A04	Gr290_scaffold355	0.87
Gb066_A04	Gr291_scaffold355	0.88
Gb066_A04	Gr355_scaffold527	0.86
Gb066_A04	Gr281_scaffold254	0.71
Gb066_A04	Gr282_scaffold254	0.71
Gb067_A04	Gr290_scaffold355	0.91
Gb067_A04	Gr291_scaffold355	0.9
Gb067_A04	Gr355_scaffold527	0.83
Gb067_A04	Gr281_scaffold254	0.71
Gb067_A04	Gr282_scaffold254	0.64
Gb068_A04	Gr291_scaffold355	0.91
Gb068_A04	Gr355_scaffold527	0.81
Gb068_A04	Gr282_scaffold254	0.62
Gb069_A04	Gr290_scaffold355	0.87
Gb069_A04	Gr291_scaffold355	0.87
Gb069_A04	Gr355_scaffold527	0.81
Gb069_A04	Gr281_scaffold254	0.7
Gb069_A04	Gr282_scaffold254	0.65
Gb070_A04	Gr289_scaffold339	0.97
Gb070_A04	Gr220_D09	0.82
Gb070_A04	Gr221_D09	0.76
Gb070_A04	Gr219_D09	0.76
Gb070_A04	Gr217_D09	0.75
Gb070_A04	Gr216_D09	0.75
Gb070_A04	Gr215_D09	0.76
Gb070_A04	Gr182_D08	0.7
Gb070_A04	Gr109_D07	0.77
Gb070_A04	Gr159_D07	0.76
Gb070_A04	Gr180_D08	0.77
Gb070_A04	Gr181_D08	0.76
Gb070_A04	Gr185_D08	0.76
Gb070_A04	Gr108_D07	0.75
Gb070_A04	Gr218_D09	0.68
Gb070_A04	Gr292_scaffold365	0.52
Gb070_A04	Gr039_D02	0.52
Gb070_A04	Gr234_D11	0.54
Gb070_A04	Gr235_D11	0.53
Gb070_A04	Gr071_D05	0.53
Gb070_A04	Gr237_D11	0.53
Gb071_A04	Gr289_scaffold339	0.98
Gb071_A04	Gr109_D07	0.71
Gb071_A04	Gr159_D07	0.72
Gb071_A04	Gr180_D08	0.74
Gb071_A04	Gr181_D08	0.72
Gb071_A04	Gr185_D08	0.72
Gb071_A04	Gr108_D07	0.69
Gb071_A04	Gr215_D09	0.68
Gb071_A04	Gr216_D09	0.67
Gb071_A04	Gr217_D09	0.68
Gb071_A04	Gr219_D09	0.69
Gb071_A04	Gr221_D09	0.7
Gb071_A04	Gr182_D08	0.6
Gb071_A04	Gr218_D09	0.55
Gb072_A04	Gr215_D09	0.82
Gb072_A04	Gr216_D09	0.81
Gb072_A04	Gr217_D09	0.83
Gb072_A04	Gr219_D09	0.82
Gb072_A04	Gr220_D09	0.87
Gb072_A04	Gr221_D09	0.83
Gb072_A04	Gr218_D09	0.73
Gb072_A04	Gr109_D07	0.71
Gb072_A04	Gr180_D08	0.7
Gb072_A04	Gr181_D08	0.7
Gb072_A04	Gr185_D08	0.7
Gb072_A04	Gr108_D07	0.7
Gb072_A04	Gr289_scaffold339	0.71
Gb072_A04	Gr159_D07	0.7
Gb072_A04	Gr182_D08	0.68
Gb073_A04	Gr215_D09	0.82
Gb073_A04	Gr216_D09	0.82
Gb073_A04	Gr217_D09	0.82
Gb073_A04	Gr219_D09	0.82
Gb073_A04	Gr220_D09	0.86
Gb073_A04	Gr221_D09	0.84
Gb073_A04	Gr218_D09	0.75
Gb073_A04	Gr109_D07	0.67
Gb073_A04	Gr159_D07	0.68
Gb073_A04	Gr180_D08	0.7
Gb073_A04	Gr181_D08	0.67
Gb073_A04	Gr185_D08	0.66
Gb073_A04	Gr108_D07	0.66
Gb073_A04	Gr289_scaffold339	0.69
Gb073_A04	Gr183_D08	0.64
Gb073_A04	Gr182_D08	0.59
Gb074_A05	Gr201_D09	0.74
Gb075_A05	Gr202_D09	0.95
Gb075_A05	Gr232_D11	0.52
Gb076_A05	Gr292_scaffold365	0.96
Gb077_A05	Gr204_D09	0.97
Gb077_A05	Gr205_D09	0.66
Gb077_A05	Gr206_D09	0.68
Gb077_A05	Gr208_D09	0.64
Gb077_A05	Gr207_D09	0.64
Gb078_A05	Gr205_D09	0.85
Gb078_A05	Gr208_D09	0.78
Gb078_A05	Gr207_D09	0.72
Gb078_A05	Gr206_D09	0.76
Gb078_A05	Gr204_D09	0.63
Gb079_A05	Gr208_D09	0.74
Gb079_A05	Gr207_D09	0.74
Gb079_A05	Gr205_D09	0.78
Gb079_A05	Gr206_D09	0.74
Gb079_A05	Gr204_D09	0.63
Gb080_A05	Gr205_D09	0.91
Gb080_A05	Gr206_D09	0.81
Gb080_A05	Gr208_D09	0.85
Gb080_A05	Gr204_D09	0.69
Gb080_A05	Gr207_D09	0.69
Gb080_A05	Gr063_D04	0.5
Gb080_A05	Gr064_D04	0.5
Gb081_A05	Gr206_D09	0.75
Gb081_A05	Gr208_D09	0.76
Gb081_A05	Gr207_D09	0.78
Gb081_A05	Gr205_D09	0.68
Gb081_A05	Gr204_D09	0.58
Gb082_A05	Gr208_D09	0.77
Gb082_A05	Gr207_D09	0.73
Gb082_A05	Gr205_D09	0.73
Gb082_A05	Gr206_D09	0.8
Gb082_A05	Gr204_D09	0.61
Gb083_A05	Gr206_D09	0.82
Gb083_A05	Gr207_D09	0.81
Gb083_A05	Gr208_D09	0.83
Gb083_A05	Gr205_D09	0.78
Gb083_A05	Gr204_D09	0.65
Gb084_A05	Gr055_D03	0.73
Gb084_A05	Gr056_D03	0.74
Gb084_A05	Gr002_D01	0.61
Gb084_A05	Gr004_D01	0.61
Gb084_A05	Gr001_D01	0.61
Gb084_A05	Gr003_D01	0.6
Gb085_A06	Gr222_D10	0.86
Gb085_A06	Gr068_D05	0.77
Gb085_A06	Gr069_D05	0.51
Gb087_A06	Gr224_D10	0.96
Gb087_A06	Gr223_D10	0.55
Gb088_A06	Gr224_D10	0.96
Gb088_A06	Gr223_D10	0.55
Gb089_A06	Gr223_D10	0.96
Gb089_A06	Gr224_D10	0.55
Gb090_A06	Gr225_D10	0.97
Gb090_A06	Gr034_D02	0.72
Gb090_A06	Gr036_D02	0.61
Gb090_A06	Gr037_D02	0.65
Gb090_A06	Gr035_D02	0.52
Gb090_A06	Gr027_D02	0.52
Gb091_A06	Gr225_D10	0.97
Gb091_A06	Gr034_D02	0.72
Gb091_A06	Gr036_D02	0.61
Gb091_A06	Gr037_D02	0.65
Gb091_A06	Gr035_D02	0.59
Gb092_A06	Gr017_D01	0.95
Gb092_A06	Gr020_D01	0.7
Gb092_A06	Gr015_D01	0.73
Gb092_A06	Gr011_D01	0.72
Gb092_A06	Gr012_D01	0.72
Gb092_A06	Gr022_D01	0.71
Gb092_A06	Gr013_D01	0.72
Gb092_A06	Gr014_D01	0.74
Gb092_A06	Gr019_D01	0.77
Gb092_A06	Gr007_D01	0.63
Gb092_A06	Gr008_D01	0.64
Gb092_A06	Gr010_D01	0.68
Gb092_A06	Gr023_D01	0.69
Gb092_A06	Gr009_D01	0.67
Gb092_A06	Gr021_D01	0.63
Gb093_A06	Gr017_D01	0.95
Gb093_A06	Gr020_D01	0.7
Gb093_A06	Gr015_D01	0.73
Gb093_A06	Gr011_D01	0.72
Gb093_A06	Gr012_D01	0.72
Gb093_A06	Gr022_D01	0.71
Gb093_A06	Gr013_D01	0.72
Gb093_A06	Gr014_D01	0.74
Gb093_A06	Gr019_D01	0.77
Gb093_A06	Gr007_D01	0.63
Gb093_A06	Gr008_D01	0.64
Gb093_A06	Gr010_D01	0.68
Gb093_A06	Gr023_D01	0.69
Gb093_A06	Gr009_D01	0.67
Gb093_A06	Gr021_D01	0.63
Gb094_A06	Gr019_D01	0.9
Gb094_A06	Gr015_D01	0.76
Gb094_A06	Gr011_D01	0.77
Gb094_A06	Gr012_D01	0.79
Gb094_A06	Gr022_D01	0.77
Gb094_A06	Gr013_D01	0.76
Gb094_A06	Gr014_D01	0.79
Gb094_A06	Gr009_D01	0.64
Gb094_A06	Gr021_D01	0.62
Gb095_A06	Gr020_D01	0.83
Gb095_A06	Gr023_D01	0.77
Gb095_A06	Gr022_D01	0.75
Gb095_A06	Gr015_D01	0.73
Gb095_A06	Gr013_D01	0.76
Gb095_A06	Gr012_D01	0.74
Gb095_A06	Gr011_D01	0.75
Gb095_A06	Gr007_D01	0.75
Gb095_A06	Gr008_D01	0.74
Gb095_A06	Gr010_D01	0.79
Gb095_A06	Gr014_D01	0.68
Gb095_A06	Gr017_D01	0.67
Gb096_A06	Gr014_D01	0.71
Gb096_A06	Gr022_D01	0.64
Gb097_A06	Gr010_D01	0.8
Gb097_A06	Gr011_D01	0.82
Gb097_A06	Gr012_D01	0.82
Gb097_A06	Gr013_D01	0.8
Gb097_A06	Gr022_D01	0.8
Gb097_A06	Gr017_D01	0.71
Gb097_A06	Gr014_D01	0.74
Gb097_A06	Gr009_D01	0.72
Gb097_A06	Gr007_D01	0.77
Gb097_A06	Gr008_D01	0.74
Gb097_A06	Gr020_D01	0.76
Gb097_A06	Gr015_D01	0.79
Gb097_A06	Gr023_D01	0.76
Gb097_A06	Gr021_D01	0.64
Gb098_A06	Gr010_D01	0.62
Gb098_A06	Gr020_D01	0.66
Gb098_A06	Gr015_D01	0.64
Gb098_A06	Gr023_D01	0.7
Gb098_A06	Gr011_D01	0.66
Gb098_A06	Gr012_D01	0.66
Gb098_A06	Gr013_D01	0.66
Gb098_A06	Gr014_D01	0.63
Gb098_A06	Gr017_D01	0.62
Gb098_A06	Gr022_D01	0.65
Gb098_A06	Gr007_D01	0.57
Gb098_A06	Gr008_D01	0.58
Gb099_A06	Gr012_D01	0.81
Gb099_A06	Gr014_D01	0.81
Gb099_A06	Gr022_D01	0.77
Gb099_A06	Gr017_D01	0.76
Gb099_A06	Gr013_D01	0.79
Gb099_A06	Gr010_D01	0.73
Gb099_A06	Gr020_D01	0.72
Gb099_A06	Gr015_D01	0.78
Gb099_A06	Gr023_D01	0.74
Gb099_A06	Gr011_D01	0.79
Gb099_A06	Gr008_D01	0.65
Gb099_A06	Gr193_D08	0.54
Gb099_A06	Gr191_D08	0.54
Gb101_A06	Gr020_D01	0.81
Gb101_A06	Gr022_D01	0.81
Gb101_A06	Gr023_D01	0.76
Gb101_A06	Gr017_D01	0.7
Gb101_A06	Gr015_D01	0.77
Gb101_A06	Gr014_D01	0.74
Gb101_A06	Gr013_D01	0.79
Gb101_A06	Gr012_D01	0.79
Gb101_A06	Gr011_D01	0.78
Gb101_A06	Gr009_D01	0.71
Gb101_A06	Gr007_D01	0.74
Gb101_A06	Gr008_D01	0.73
Gb101_A06	Gr010_D01	0.78
Gb101_A06	Gr021_D01	0.62
Gb102_A07	Gr024_D01	0.98
Gb103_A08	Gr156_D07	0.96
Gb103_A08	Gr062_D04	0.69
Gb103_A08	Gr196_D08	0.54
Gb104_A08	Gr066_D04	0.97
Gb105_A08	Gr186_D08	0.86
Gb106_A08	Gr045_D02	0.88
Gb106_A08	Gr046_D02	0.89
Gb106_A08	Gr306_scaffold377	0.61
Gb106_A08	Gr295_scaffold377	0.61
Gb106_A08	Gr106_D07	0.55
Gb106_A08	Gr098_D07	0.54
Gb106_A08	Gr099_D07	0.53
Gb106_A08	Gr104_D07	0.51
Gb106_A08	Gr102_D07	0.53
Gb106_A08	Gr103_D07	0.54
Gb106_A08	Gr101_D07	0.54
Gb106_A08	Gr100_D07	0.53
Gb106_A08	Gr105_D07	0.59
Gb106_A08	Gr097_D07	0.53
Gb106_A08	Gr301_scaffold377	0.54
Gb106_A08	Gr344_scaffold467	0.56
Gb106_A08	Gr305_scaffold377	0.52
Gb106_A08	Gr296_scaffold377	0.59
Gb106_A08	Gr303_scaffold377	0.59
Gb106_A08	Gr298_scaffold377	0.57
Gb107_A08	Gr045_D02	0.85
Gb107_A08	Gr046_D02	0.87
Gb107_A08	Gr106_D07	0.51
Gb107_A08	Gr098_D07	0.51
Gb107_A08	Gr099_D07	0.51
Gb107_A08	Gr104_D07	0.51
Gb107_A08	Gr102_D07	0.51
Gb107_A08	Gr103_D07	0.53
Gb107_A08	Gr101_D07	0.52
Gb107_A08	Gr100_D07	0.51
Gb107_A08	Gr097_D07	0.51
Gb107_A08	Gr301_scaffold377	0.51
Gb107_A08	Gr344_scaffold467	0.52
Gb107_A08	Gr295_scaffold377	0.6
Gb107_A08	Gr303_scaffold377	0.58
Gb107_A08	Gr298_scaffold377	0.57
Gb108_A08	Gr045_D02	0.89
Gb108_A08	Gr046_D02	0.8
Gb108_A08	Gr295_scaffold377	0.51
Gb108_A08	Gr303_scaffold377	0.52
Gb109_A08	Gr045_D02	0.86
Gb109_A08	Gr046_D02	0.83
Gb109_A08	Gr106_D07	0.51
Gb109_A08	Gr098_D07	0.5
Gb109_A08	Gr103_D07	0.51
Gb109_A08	Gr101_D07	0.5
Gb109_A08	Gr100_D07	0.51
Gb109_A08	Gr105_D07	0.57
Gb109_A08	Gr097_D07	0.51
Gb109_A08	Gr306_scaffold377	0.57
Gb109_A08	Gr295_scaffold377	0.57
Gb109_A08	Gr296_scaffold377	0.55
Gb109_A08	Gr303_scaffold377	0.56
Gb109_A08	Gr298_scaffold377	0.52
Gb110_A09	Gr279_scaffold228	0.72
Gb110_A09	Gr002_D01	0.6
Gb110_A09	Gr004_D01	0.6
Gb110_A09	Gr003_D01	0.61
Gb110_A09	Gr001_D01	0.61
Gb110_A09	Gr055_D03	0.65
Gb110_A09	Gr056_D03	0.66
Gb111_A09	Gr072_D06	0.92
Gb112_A09	Gr073_D06	0.95
Gb113_A09	Gr075_D06	0.66
Gb114_A10	Gr232_D11	0.92
Gb114_A10	Gr202_D09	0.53
Gb118_A10	Gr163_D08	0.51
Gb118_A10	Gr164_D08	0.51
Gb122_A10	Gr233_D11	0.67
Gb123_A10	Gr233_D11	0.93
Gb124_A10	Gr071_D05	0.73
Gb124_A10	Gr234_D11	0.71
Gb124_A10	Gr235_D11	0.75
Gb124_A10	Gr236_D11	0.65
Gb124_A10	Gr237_D11	0.7
Gb125_A10	Gr234_D11	0.91
Gb125_A10	Gr235_D11	0.86
Gb125_A10	Gr236_D11	0.91
Gb125_A10	Gr071_D05	0.75
Gb126_A10	Gr071_D05	0.95
Gb126_A10	Gr235_D11	0.74
Gb126_A10	Gr234_D11	0.66
Gb126_A10	Gr236_D11	0.66
Gb126_A10	Gr237_D11	0.62
Gb127_A10	Gr238_D11	0.85
Gb127_A10	Gr095_D07	0.65
Gb127_A10	Gr096_D07	0.68
Gb128_A10	Gr238_D11	0.84
Gb128_A10	Gr096_D07	0.71
Gb128_A10	Gr095_D07	0.65
Gb129_A10	Gr238_D11	0.68
Gb129_A10	Gr095_D07	0.5
Gb129_A10	Gr096_D07	0.55
Gb130_A10	Gr238_D11	0.87
Gb130_A10	Gr095_D07	0.64
Gb130_A10	Gr096_D07	0.69
Gb131_A10	Gr238_D11	0.84
Gb131_A10	Gr095_D07	0.65
Gb131_A10	Gr096_D07	0.66
Gb132_A10	Gr238_D11	0.9
Gb132_A10	Gr096_D07	0.71
Gb132_A10	Gr095_D07	0.69
Gb133_A10	Gr238_D11	0.87
Gb133_A10	Gr095_D07	0.66
Gb133_A10	Gr096_D07	0.69
Gb134_A10	Gr240_D11	0.94
Gb134_A10	Gr029_D02	0.53
Gb134_A10	Gr032_D02	0.56
Gb134_A10	Gr028_D02	0.52
Gb134_A10	Gr257_D11	0.59
Gb134_A10	Gr260_D11	0.59
Gb134_A10	Gr256_D11	0.57
Gb134_A10	Gr258_D11	0.55
Gb134_A10	Gr031_D02	0.57
Gb134_A10	Gr259_D11	0.57
Gb134_A10	Gr264_D11	0.6
Gb134_A10	Gr261_D11	0.5
Gb135_A10	Gr247_D11	0.82
Gb135_A10	Gr255_D11	0.71
Gb135_A10	Gr254_D11	0.77
Gb135_A10	Gr253_D11	0.79
Gb135_A10	Gr252_D11	0.8
Gb135_A10	Gr251_D11	0.78
Gb135_A10	Gr248_D11	0.79
Gb136_A10	Gr253_D11	0.53
Gb136_A10	Gr247_D11	0.52
Gb136_A10	Gr250_D11	0.52
Gb136_A10	Gr255_D11	0.56
Gb137_A10	Gr255_D11	0.95
Gb137_A10	Gr251_D11	0.73
Gb137_A10	Gr252_D11	0.74
Gb137_A10	Gr248_D11	0.65
Gb137_A10	Gr253_D11	0.68
Gb137_A10	Gr247_D11	0.68
Gb137_A10	Gr254_D11	0.67
Gb137_A10	Gr250_D11	0.64
Gb138_A10	Gr029_D02	0.53
Gb138_A10	Gr032_D02	0.52
Gb139_A10	Gr030_D02	0.72
Gb139_A10	Gr261_D11	0.64
Gb139_A10	Gr028_D02	0.5
Gb139_A10	Gr031_D02	0.56
Gb141_A10	Gr260_D11	0.51
Gb141_A10	Gr258_D11	0.51
Gb141_A10	Gr259_D11	0.5
Gb141_A10	Gr264_D11	0.57
Gb142_A10	Gr028_D02	0.79
Gb142_A10	Gr029_D02	0.6
Gb142_A10	Gr032_D02	0.62
Gb142_A10	Gr030_D02	0.51
Gb142_A10	Gr031_D02	0.53
Gb142_A10	Gr240_D11	0.55
Gb142_A10	Gr256_D11	0.54
Gb142_A10	Gr257_D11	0.53
Gb142_A10	Gr258_D11	0.53
Gb142_A10	Gr259_D11	0.52
Gb142_A10	Gr260_D11	0.5
Gb142_A10	Gr261_D11	0.52
Gb142_A10	Gr264_D11	0.52
Gb143_A10	Gr261_D11	0.75
Gb143_A10	Gr264_D11	0.66
Gb143_A10	Gr030_D02	0.7
Gb143_A10	Gr256_D11	0.52
Gb143_A10	Gr031_D02	0.54
Gb143_A10	Gr240_D11	0.51
Gb144_A10	Gr031_D02	0.8
Gb144_A10	Gr264_D11	0.72
Gb144_A10	Gr261_D11	0.73
Gb144_A10	Gr257_D11	0.64
Gb144_A10	Gr256_D11	0.65
Gb144_A10	Gr258_D11	0.64
Gb144_A10	Gr030_D02	0.7
Gb144_A10	Gr240_D11	0.62
Gb144_A10	Gr259_D11	0.67
Gb144_A10	Gr029_D02	0.57
Gb144_A10	Gr032_D02	0.58
Gb144_A10	Gr028_D02	0.58
Gb144_A10	Gr260_D11	0.59
Gb145_A10	Gr257_D11	0.89
Gb145_A10	Gr260_D11	0.89
Gb145_A10	Gr030_D02	0.64
Gb145_A10	Gr031_D02	0.64
Gb145_A10	Gr240_D11	0.68
Gb145_A10	Gr256_D11	0.69
Gb145_A10	Gr258_D11	0.67
Gb145_A10	Gr259_D11	0.62
Gb145_A10	Gr261_D11	0.63
Gb145_A10	Gr264_D11	0.63
Gb145_A10	Gr029_D02	0.58
Gb145_A10	Gr032_D02	0.6
Gb145_A10	Gr028_D02	0.56
Gb147_A10	Gr256_D11	0.79
Gb147_A10	Gr257_D11	0.62
Gb147_A10	Gr260_D11	0.66
Gb147_A10	Gr031_D02	0.62
Gb147_A10	Gr240_D11	0.65
Gb147_A10	Gr258_D11	0.66
Gb147_A10	Gr259_D11	0.65
Gb147_A10	Gr264_D11	0.65
Gb147_A10	Gr029_D02	0.54
Gb147_A10	Gr032_D02	0.56
Gb147_A10	Gr028_D02	0.58
Gb147_A10	Gr030_D02	0.57
Gb147_A10	Gr261_D11	0.58
Gb149_A11	Gr155_D07	0.97
Gb149_A11	Gr297_scaffold377	0.53
Gb150_A11	Gr155_D07	0.97
Gb150_A11	Gr297_scaffold377	0.53
Gb151_A11	Gr067_D05	0.96
Gb152_A11	Gr067_D05	0.96
Gb153_A11	Gr068_D05	0.97
Gb153_A11	Gr222_D10	0.78
Gb153_A11	Gr069_D05	0.64
Gb153_A11	Gr154_D07	0.5
Gb154_A11	Gr154_D07	0.93
Gb154_A11	Gr068_D05	0.51
Gb154_A11	Gr222_D10	0.51
Gb155_A11	Gr153_D07	0.97
Gb156_A11	Gr153_D07	0.98
Gb157_A11	Gr113_D07	0.78
Gb157_A11	Gr114_D07	0.64
Gb157_A11	Gr111_D07	0.65
Gb157_A11	Gr110_D07	0.65
Gb157_A11	Gr112_D07	0.54
Gb158_A11	Gr054_D03	0.62
Gb158_A11	Gr051_D03	0.64
Gb158_A11	Gr360_scaffold546	0.62
Gb158_A11	Gr362_scaffold546	0.61
Gb158_A11	Gr052_D03	0.63
Gb158_A11	Gr053_D03	0.61
Gb159_A11	Gr283_scaffold278	0.83
Gb160_A11	Gr283_scaffold278	0.9
Gb161_A11	Gr151_D07	0.96
Gb162_A11	Gr144_D07	0.87
Gb162_A11	Gr145_D07	0.87
Gb162_A11	Gr147_D07	0.88
Gb162_A11	Gr146_D07	0.86
Gb162_A11	Gr149_D07	0.79
Gb162_A11	Gr148_D07	0.57
Gb163_A11	Gr077_D07	0.89
Gb163_A11	Gr349_scaffold474	0.76
Gb163_A11	Gr365_scaffold572	0.77
Gb163_A11	Gr078_D07	0.64
Gb163_A11	Gr348_scaffold474	0.62
Gb164_A11	Gr078_D07	0.69
Gb164_A11	Gr077_D07	0.66
Gb164_A11	Gr348_scaffold474	0.69
Gb164_A11	Gr349_scaffold474	0.56
Gb164_A11	Gr365_scaffold572	0.59
Gb165_A11	Gr365_scaffold572	0.83
Gb165_A11	Gr077_D07	0.77
Gb165_A11	Gr349_scaffold474	0.77
Gb165_A11	Gr078_D07	0.53
Gb165_A11	Gr348_scaffold474	0.55
Gb166_A11	Gr083_D07	0.73
Gb166_A11	Gr079_D07	0.74
Gb166_A11	Gr084_D07	0.73
Gb166_A11	Gr050_D03	0.69
Gb166_A11	Gr061_D04	0.67
Gb166_A11	Gr080_D07	0.62
Gb166_A11	Gr081_D07	0.62
Gb166_A11	Gr082_D07	0.64
Gb166_A11	Gr230_D11	0.69
Gb167_A11	Gr079_D07	0.9
Gb167_A11	Gr083_D07	0.71
Gb167_A11	Gr061_D04	0.64
Gb167_A11	Gr084_D07	0.65
Gb167_A11	Gr080_D07	0.58
Gb167_A11	Gr081_D07	0.6
Gb167_A11	Gr082_D07	0.58
Gb167_A11	Gr230_D11	0.57
Gb168_A11	Gr079_D07	0.7
Gb168_A11	Gr050_D03	0.78
Gb168_A11	Gr061_D04	0.76
Gb168_A11	Gr084_D07	0.79
Gb168_A11	Gr080_D07	0.62
Gb168_A11	Gr081_D07	0.62
Gb168_A11	Gr082_D07	0.64
Gb168_A11	Gr230_D11	0.69
Gb168_A11	Gr083_D07	0.63
Gb169_A11	Gr084_D07	0.72
Gb169_A11	Gr083_D07	0.76
Gb169_A11	Gr079_D07	0.73
Gb169_A11	Gr050_D03	0.69
Gb169_A11	Gr061_D04	0.68
Gb169_A11	Gr080_D07	0.63
Gb169_A11	Gr081_D07	0.63
Gb169_A11	Gr082_D07	0.63
Gb169_A11	Gr230_D11	0.69
Gb170_A11	Gr080_D07	0.95
Gb170_A11	Gr081_D07	0.95
Gb170_A11	Gr082_D07	0.91
Gb170_A11	Gr230_D11	0.72
Gb170_A11	Gr079_D07	0.63
Gb170_A11	Gr050_D03	0.65
Gb170_A11	Gr061_D04	0.64
Gb170_A11	Gr084_D07	0.68
Gb170_A11	Gr083_D07	0.65
Gb171_A11	Gr083_D07	0.8
Gb171_A11	Gr084_D07	0.82
Gb171_A11	Gr079_D07	0.71
Gb171_A11	Gr050_D03	0.71
Gb171_A11	Gr061_D04	0.69
Gb171_A11	Gr080_D07	0.66
Gb171_A11	Gr081_D07	0.66
Gb171_A11	Gr082_D07	0.67
Gb171_A11	Gr230_D11	0.7
Gb172_A11	Gr083_D07	0.92
Gb172_A11	Gr079_D07	0.76
Gb172_A11	Gr080_D07	0.66
Gb172_A11	Gr081_D07	0.67
Gb172_A11	Gr082_D07	0.65
Gb172_A11	Gr038_D02	0.5
Gb173_A11	Gr080_D07	0.51
Gb173_A11	Gr081_D07	0.52
Gb173_A11	Gr082_D07	0.51
Gb173_A11	Gr084_D07	0.51
Gb174_A11	Gr079_D07	0.74
Gb174_A11	Gr084_D07	0.75
Gb174_A11	Gr080_D07	0.62
Gb174_A11	Gr081_D07	0.62
Gb174_A11	Gr082_D07	0.64
Gb174_A11	Gr230_D11	0.64
Gb174_A11	Gr083_D07	0.67
Gb175_A11	Gr079_D07	0.74
Gb175_A11	Gr084_D07	0.75
Gb175_A11	Gr080_D07	0.62
Gb175_A11	Gr081_D07	0.62
Gb175_A11	Gr082_D07	0.64
Gb175_A11	Gr230_D11	0.64
Gb175_A11	Gr083_D07	0.67
Gb176_A11	Gr085_D07	0.9
Gb176_A11	Gr086_D07	0.89
Gb176_A11	Gr087_D07	0.92
Gb176_A11	Gr094_D07	0.77
Gb176_A11	Gr093_D07	0.79
Gb176_A11	Gr092_D07	0.79
Gb176_A11	Gr091_D07	0.79
Gb176_A11	Gr090_D07	0.79
Gb176_A11	Gr089_D07	0.79
Gb176_A11	Gr118_D07	0.76
Gb176_A11	Gr115_D07	0.74
Gb176_A11	Gr117_D07	0.76
Gb176_A11	Gr116_D07	0.74
Gb176_A11	Gr124_D07	0.75
Gb176_A11	Gr125_D07	0.77
Gb176_A11	Gr132_D07	0.77
Gb176_A11	Gr127_D07	0.75
Gb176_A11	Gr141_D07	0.73
Gb176_A11	Gr133_D07	0.79
Gb176_A11	Gr137_D07	0.76
Gb176_A11	Gr131_D07	0.74
Gb176_A11	Gr129_D07	0.79
Gb176_A11	Gr126_D07	0.79
Gb176_A11	Gr138_D07	0.78
Gb176_A11	Gr135_D07	0.76
Gb176_A11	Gr130_D07	0.79
Gb176_A11	Gr142_D07	0.74
Gb176_A11	Gr265_D12	0.74
Gb176_A11	Gr120_D07	0.74
Gb176_A11	Gr122_D07	0.77
Gb176_A11	Gr123_D07	0.73
Gb176_A11	Gr134_D07	0.75
Gb176_A11	Gr121_D07	0.67
Gb176_A11	Gr040_D02	0.66
Gb176_A11	Gr041_D02	0.65
Gb176_A11	Gr042_D02	0.6
Gb176_A11	Gr043_D02	0.65
Gb176_A11	Gr139_D07	0.57
Gb176_A11	Gr140_D07	0.56
Gb176_A11	Gr119_D07	0.55
Gb176_A11	Gr044_D02	0.57
Gb177_A11	Gr126_D07	0.81
Gb177_A11	Gr093_D07	0.77
Gb177_A11	Gr086_D07	0.76
Gb177_A11	Gr115_D07	0.74
Gb177_A11	Gr131_D07	0.76
Gb177_A11	Gr135_D07	0.78
Gb177_A11	Gr130_D07	0.74
Gb177_A11	Gr142_D07	0.74
Gb177_A11	Gr265_D12	0.76
Gb177_A11	Gr123_D07	0.73
Gb177_A11	Gr116_D07	0.62
Gb177_A11	Gr132_D07	0.67
Gb177_A11	Gr139_D07	0.67
Gb177_A11	Gr122_D07	0.67
Gb177_A11	Gr121_D07	0.68
Gb177_A11	Gr085_D07	0.65
Gb177_A11	Gr087_D07	0.68
Gb177_A11	Gr041_D02	0.61
Gb177_A11	Gr091_D07	0.6
Gb177_A11	Gr092_D07	0.6
Gb177_A11	Gr118_D07	0.53
Gb177_A11	Gr117_D07	0.56
Gb177_A11	Gr124_D07	0.58
Gb177_A11	Gr125_D07	0.55
Gb177_A11	Gr127_D07	0.56
Gb177_A11	Gr141_D07	0.53
Gb177_A11	Gr133_D07	0.56
Gb177_A11	Gr137_D07	0.56
Gb177_A11	Gr129_D07	0.56
Gb177_A11	Gr138_D07	0.58
Gb177_A11	Gr120_D07	0.51
Gb177_A11	Gr134_D07	0.59
Gb177_A11	Gr119_D07	0.5
Gb177_A11	Gr040_D02	0.56
Gb177_A11	Gr044_D02	0.56
Gb177_A11	Gr089_D07	0.59
Gb177_A11	Gr090_D07	0.57
Gb177_A11	Gr094_D07	0.59
Gb178_A11	Gr087_D07	0.82
Gb178_A11	Gr086_D07	0.87
Gb178_A11	Gr094_D07	0.72
Gb178_A11	Gr092_D07	0.76
Gb178_A11	Gr091_D07	0.76
Gb178_A11	Gr090_D07	0.72
Gb178_A11	Gr118_D07	0.71
Gb178_A11	Gr139_D07	0.71
Gb178_A11	Gr140_D07	0.7
Gb178_A11	Gr122_D07	0.7
Gb178_A11	Gr117_D07	0.7
Gb178_A11	Gr116_D07	0.69
Gb178_A11	Gr124_D07	0.67
Gb178_A11	Gr125_D07	0.69
Gb178_A11	Gr132_D07	0.65
Gb178_A11	Gr127_D07	0.68
Gb178_A11	Gr141_D07	0.69
Gb178_A11	Gr133_D07	0.67
Gb178_A11	Gr137_D07	0.67
Gb178_A11	Gr136_D07	0.66
Gb178_A11	Gr129_D07	0.67
Gb178_A11	Gr138_D07	0.67
Gb178_A11	Gr130_D07	0.64
Gb178_A11	Gr120_D07	0.68
Gb178_A11	Gr119_D07	0.61
Gb178_A11	Gr040_D02	0.61
Gb178_A11	Gr042_D02	0.6
Gb178_A11	Gr043_D02	0.56
Gb179_A11	Gr093_D07	0.76
Gb179_A11	Gr086_D07	0.74
Gb179_A11	Gr115_D07	0.74
Gb179_A11	Gr131_D07	0.73
Gb179_A11	Gr126_D07	0.78
Gb179_A11	Gr135_D07	0.75
Gb179_A11	Gr130_D07	0.73
Gb179_A11	Gr142_D07	0.72
Gb179_A11	Gr265_D12	0.74
Gb179_A11	Gr132_D07	0.61
Gb179_A11	Gr139_D07	0.62
Gb179_A11	Gr122_D07	0.61
Gb179_A11	Gr121_D07	0.68
Gb179_A11	Gr085_D07	0.66
Gb179_A11	Gr087_D07	0.66
Gb179_A11	Gr041_D02	0.63
Gb179_A11	Gr118_D07	0.5
Gb179_A11	Gr117_D07	0.52
Gb179_A11	Gr116_D07	0.58
Gb179_A11	Gr124_D07	0.55
Gb179_A11	Gr125_D07	0.51
Gb179_A11	Gr127_D07	0.51
Gb179_A11	Gr133_D07	0.51
Gb179_A11	Gr129_D07	0.51
Gb179_A11	Gr138_D07	0.53
Gb179_A11	Gr123_D07	0.59
Gb179_A11	Gr134_D07	0.52
Gb179_A11	Gr040_D02	0.53
Gb179_A11	Gr044_D02	0.58
Gb179_A11	Gr089_D07	0.59
Gb179_A11	Gr090_D07	0.53
Gb179_A11	Gr091_D07	0.56
Gb179_A11	Gr092_D07	0.59
Gb179_A11	Gr094_D07	0.57
Gb180_A11	Gr085_D07	0.84
Gb180_A11	Gr089_D07	0.93
Gb180_A11	Gr091_D07	0.92
Gb180_A11	Gr090_D07	0.81
Gb180_A11	Gr092_D07	0.82
Gb180_A11	Gr093_D07	0.82
Gb180_A11	Gr094_D07	0.79
Gb180_A11	Gr115_D07	0.76
Gb180_A11	Gr139_D07	0.72
Gb180_A11	Gr131_D07	0.75
Gb180_A11	Gr126_D07	0.8
Gb180_A11	Gr135_D07	0.77
Gb180_A11	Gr130_D07	0.71
Gb180_A11	Gr142_D07	0.74
Gb180_A11	Gr265_D12	0.76
Gb180_A11	Gr123_D07	0.73
Gb180_A11	Gr086_D07	0.73
Gb180_A11	Gr118_D07	0.63
Gb180_A11	Gr117_D07	0.64
Gb180_A11	Gr116_D07	0.63
Gb180_A11	Gr124_D07	0.61
Gb180_A11	Gr125_D07	0.64
Gb180_A11	Gr132_D07	0.63
Gb180_A11	Gr127_D07	0.64
Gb180_A11	Gr141_D07	0.61
Gb180_A11	Gr133_D07	0.62
Gb180_A11	Gr137_D07	0.61
Gb180_A11	Gr129_D07	0.63
Gb180_A11	Gr138_D07	0.66
Gb180_A11	Gr122_D07	0.62
Gb180_A11	Gr121_D07	0.69
Gb180_A11	Gr134_D07	0.62
Gb180_A11	Gr087_D07	0.66
Gb180_A11	Gr040_D02	0.62
Gb180_A11	Gr041_D02	0.63
Gb180_A11	Gr042_D02	0.61
Gb180_A11	Gr043_D02	0.6
Gb180_A11	Gr140_D07	0.59
Gb180_A11	Gr120_D07	0.58
Gb180_A11	Gr119_D07	0.5
Gb180_A11	Gr044_D02	0.59
Gb181_A11	Gr093_D07	0.86
Gb181_A11	Gr092_D07	0.74
Gb181_A11	Gr115_D07	0.71
Gb181_A11	Gr131_D07	0.74
Gb181_A11	Gr126_D07	0.78
Gb181_A11	Gr135_D07	0.73
Gb181_A11	Gr130_D07	0.71
Gb181_A11	Gr142_D07	0.7
Gb181_A11	Gr265_D12	0.72
Gb181_A11	Gr094_D07	0.74
Gb181_A11	Gr132_D07	0.61
Gb181_A11	Gr122_D07	0.61
Gb181_A11	Gr121_D07	0.67
Gb181_A11	Gr123_D07	0.66
Gb181_A11	Gr085_D07	0.64
Gb181_A11	Gr086_D07	0.62
Gb181_A11	Gr089_D07	0.66
Gb181_A11	Gr091_D07	0.69
Gb181_A11	Gr041_D02	0.6
Gb181_A11	Gr118_D07	0.53
Gb181_A11	Gr117_D07	0.54
Gb181_A11	Gr116_D07	0.59
Gb181_A11	Gr124_D07	0.56
Gb181_A11	Gr125_D07	0.54
Gb181_A11	Gr139_D07	0.59
Gb181_A11	Gr141_D07	0.5
Gb181_A11	Gr133_D07	0.53
Gb181_A11	Gr137_D07	0.54
Gb181_A11	Gr129_D07	0.54
Gb181_A11	Gr138_D07	0.55
Gb181_A11	Gr120_D07	0.52
Gb181_A11	Gr134_D07	0.53
Gb181_A11	Gr087_D07	0.57
Gb181_A11	Gr040_D02	0.56
Gb181_A11	Gr043_D02	0.5
Gb181_A11	Gr044_D02	0.58
Gb181_A11	Gr090_D07	0.6
Gb183_A11	Gr095_D07	0.82
Gb183_A11	Gr238_D11	0.6
Gb183_A11	Gr096_D07	0.61
Gb184_A11	Gr238_D11	0.75
Gb184_A11	Gr096_D07	0.79
Gb184_A11	Gr095_D07	0.67
Gb185_A11	Gr104_D07	0.84
Gb185_A11	Gr106_D07	0.82
Gb185_A11	Gr103_D07	0.79
Gb185_A11	Gr102_D07	0.76
Gb185_A11	Gr101_D07	0.76
Gb185_A11	Gr100_D07	0.75
Gb185_A11	Gr099_D07	0.77
Gb185_A11	Gr098_D07	0.79
Gb185_A11	Gr097_D07	0.73
Gb185_A11	Gr346_scaffold467	0.66
Gb185_A11	Gr105_D07	0.65
Gb185_A11	Gr295_scaffold377	0.67
Gb185_A11	Gr298_scaffold377	0.65
Gb185_A11	Gr303_scaffold377	0.68
Gb185_A11	Gr344_scaffold467	0.62
Gb185_A11	Gr045_D02	0.53
Gb185_A11	Gr046_D02	0.6
Gb185_A11	Gr107_D07	0.54
Gb185_A11	Gr294_scaffold377	0.5
Gb185_A11	Gr299_scaffold377	0.53
Gb185_A11	Gr301_scaffold377	0.6
Gb185_A11	Gr304_scaffold377	0.51
Gb185_A11	Gr305_scaffold377	0.57
Gb185_A11	Gr306_scaffold377	0.59
Gb186_A11	Gr106_D07	0.61
Gb186_A11	Gr099_D07	0.61
Gb186_A11	Gr104_D07	0.63
Gb186_A11	Gr102_D07	0.6
Gb186_A11	Gr103_D07	0.62
Gb186_A11	Gr100_D07	0.62
Gb186_A11	Gr098_D07	0.6
Gb186_A11	Gr101_D07	0.6
Gb186_A11	Gr097_D07	0.56
Gb186_A11	Gr295_scaffold377	0.56
Gb186_A11	Gr303_scaffold377	0.56
Gb186_A11	Gr298_scaffold377	0.56
Gb186_A11	Gr045_D02	0.5
Gb187_A11	Gr106_D07	0.87
Gb187_A11	Gr098_D07	0.85
Gb187_A11	Gr097_D07	0.81
Gb187_A11	Gr099_D07	0.85
Gb187_A11	Gr100_D07	0.83
Gb187_A11	Gr101_D07	0.83
Gb187_A11	Gr102_D07	0.84
Gb187_A11	Gr103_D07	0.84
Gb187_A11	Gr104_D07	0.84
Gb187_A11	Gr105_D07	0.8
Gb187_A11	Gr346_scaffold467	0.61
Gb187_A11	Gr295_scaffold377	0.65
Gb187_A11	Gr298_scaffold377	0.66
Gb187_A11	Gr301_scaffold377	0.61
Gb187_A11	Gr303_scaffold377	0.65
Gb187_A11	Gr306_scaffold377	0.61
Gb187_A11	Gr344_scaffold467	0.63
Gb187_A11	Gr045_D02	0.55
Gb187_A11	Gr046_D02	0.58
Gb187_A11	Gr107_D07	0.57
Gb187_A11	Gr294_scaffold377	0.54
Gb187_A11	Gr299_scaffold377	0.55
Gb187_A11	Gr305_scaffold377	0.6
Gb189_A11	Gr157_D07	0.76
Gb190_A11	Gr158_D07	0.94
Gb190_A11	Gr307_scaffold377	0.97
Gb191_A11	Gr137_D07	0.82
Gb191_A11	Gr126_D07	0.88
Gb191_A11	Gr130_D07	0.8
Gb191_A11	Gr131_D07	0.82
Gb191_A11	Gr135_D07	0.84
Gb191_A11	Gr265_D12	0.74
Gb191_A11	Gr142_D07	0.72
Gb191_A11	Gr129_D07	0.72
Gb191_A11	Gr123_D07	0.75
Gb191_A11	Gr122_D07	0.73
Gb191_A11	Gr093_D07	0.78
Gb191_A11	Gr115_D07	0.77
Gb191_A11	Gr116_D07	0.72
Gb191_A11	Gr132_D07	0.72
Gb191_A11	Gr139_D07	0.76
Gb191_A11	Gr133_D07	0.7
Gb191_A11	Gr118_D07	0.67
Gb191_A11	Gr117_D07	0.68
Gb191_A11	Gr124_D07	0.69
Gb191_A11	Gr125_D07	0.67
Gb191_A11	Gr127_D07	0.69
Gb191_A11	Gr140_D07	0.62
Gb191_A11	Gr141_D07	0.67
Gb191_A11	Gr041_D02	0.64
Gb191_A11	Gr085_D07	0.67
Gb191_A11	Gr089_D07	0.63
Gb191_A11	Gr094_D07	0.63
Gb191_A11	Gr120_D07	0.63
Gb191_A11	Gr121_D07	0.69
Gb191_A11	Gr134_D07	0.61
Gb191_A11	Gr138_D07	0.68
Gb191_A11	Gr040_D02	0.54
Gb191_A11	Gr044_D02	0.59
Gb191_A11	Gr086_D07	0.58
Gb191_A11	Gr087_D07	0.6
Gb191_A11	Gr092_D07	0.59
Gb191_A11	Gr136_D07	0.57
Gb192_A11	Gr115_D07	0.83
Gb192_A11	Gr117_D07	0.82
Gb192_A11	Gr122_D07	0.83
Gb192_A11	Gr123_D07	0.82
Gb192_A11	Gr124_D07	0.8
Gb192_A11	Gr265_D12	0.72
Gb192_A11	Gr141_D07	0.77
Gb192_A11	Gr140_D07	0.78
Gb192_A11	Gr139_D07	0.8
Gb192_A11	Gr138_D07	0.76
Gb192_A11	Gr137_D07	0.72
Gb192_A11	Gr135_D07	0.77
Gb192_A11	Gr134_D07	0.77
Gb192_A11	Gr133_D07	0.75
Gb192_A11	Gr132_D07	0.74
Gb192_A11	Gr131_D07	0.7
Gb192_A11	Gr130_D07	0.74
Gb192_A11	Gr129_D07	0.71
Gb192_A11	Gr127_D07	0.75
Gb192_A11	Gr126_D07	0.75
Gb192_A11	Gr125_D07	0.74
Gb192_A11	Gr121_D07	0.78
Gb192_A11	Gr120_D07	0.76
Gb192_A11	Gr093_D07	0.71
Gb192_A11	Gr118_D07	0.79
Gb192_A11	Gr116_D07	0.77
Gb192_A11	Gr041_D02	0.61
Gb192_A11	Gr085_D07	0.67
Gb192_A11	Gr086_D07	0.62
Gb192_A11	Gr089_D07	0.66
Gb192_A11	Gr090_D07	0.62
Gb192_A11	Gr119_D07	0.66
Gb192_A11	Gr136_D07	0.7
Gb192_A11	Gr142_D07	0.69
Gb192_A11	Gr040_D02	0.53
Gb192_A11	Gr042_D02	0.52
Gb192_A11	Gr043_D02	0.51
Gb192_A11	Gr044_D02	0.59
Gb192_A11	Gr087_D07	0.56
Gb192_A11	Gr091_D07	0.58
Gb192_A11	Gr092_D07	0.59
Gb192_A11	Gr094_D07	0.59
Gb193_A11	Gr117_D07	0.8
Gb193_A11	Gr122_D07	0.82
Gb193_A11	Gr123_D07	0.82
Gb193_A11	Gr124_D07	0.81
Gb193_A11	Gr265_D12	0.72
Gb193_A11	Gr142_D07	0.7
Gb193_A11	Gr141_D07	0.73
Gb193_A11	Gr138_D07	0.77
Gb193_A11	Gr137_D07	0.71
Gb193_A11	Gr136_D07	0.72
Gb193_A11	Gr135_D07	0.76
Gb193_A11	Gr134_D07	0.76
Gb193_A11	Gr133_D07	0.73
Gb193_A11	Gr132_D07	0.72
Gb193_A11	Gr131_D07	0.7
Gb193_A11	Gr130_D07	0.76
Gb193_A11	Gr129_D07	0.7
Gb193_A11	Gr127_D07	0.7
Gb193_A11	Gr126_D07	0.74
Gb193_A11	Gr125_D07	0.73
Gb193_A11	Gr121_D07	0.74
Gb193_A11	Gr120_D07	0.78
Gb193_A11	Gr093_D07	0.72
Gb193_A11	Gr089_D07	0.71
Gb193_A11	Gr085_D07	0.73
Gb193_A11	Gr118_D07	0.8
Gb193_A11	Gr115_D07	0.79
Gb193_A11	Gr116_D07	0.8
Gb193_A11	Gr086_D07	0.67
Gb193_A11	Gr087_D07	0.62
Gb193_A11	Gr090_D07	0.68
Gb193_A11	Gr091_D07	0.65
Gb193_A11	Gr092_D07	0.66
Gb193_A11	Gr094_D07	0.66
Gb193_A11	Gr119_D07	0.69
Gb193_A11	Gr139_D07	0.65
Gb193_A11	Gr140_D07	0.66
Gb193_A11	Gr040_D02	0.55
Gb193_A11	Gr041_D02	0.59
Gb193_A11	Gr042_D02	0.53
Gb193_A11	Gr043_D02	0.53
Gb193_A11	Gr044_D02	0.56
Gb194_A11	Gr135_D07	0.8
Gb194_A11	Gr139_D07	0.82
Gb194_A11	Gr265_D12	0.7
Gb194_A11	Gr141_D07	0.78
Gb194_A11	Gr140_D07	0.76
Gb194_A11	Gr138_D07	0.78
Gb194_A11	Gr137_D07	0.73
Gb194_A11	Gr134_D07	0.74
Gb194_A11	Gr133_D07	0.77
Gb194_A11	Gr130_D07	0.76
Gb194_A11	Gr129_D07	0.74
Gb194_A11	Gr127_D07	0.77
Gb194_A11	Gr122_D07	0.76
Gb194_A11	Gr085_D07	0.74
Gb194_A11	Gr118_D07	0.75
Gb194_A11	Gr115_D07	0.73
Gb194_A11	Gr117_D07	0.77
Gb194_A11	Gr116_D07	0.76
Gb194_A11	Gr124_D07	0.77
Gb194_A11	Gr125_D07	0.76
Gb194_A11	Gr132_D07	0.74
Gb194_A11	Gr044_D02	0.6
Gb194_A11	Gr086_D07	0.65
Gb194_A11	Gr087_D07	0.6
Gb194_A11	Gr089_D07	0.67
Gb194_A11	Gr091_D07	0.62
Gb194_A11	Gr092_D07	0.65
Gb194_A11	Gr093_D07	0.68
Gb194_A11	Gr094_D07	0.62
Gb194_A11	Gr119_D07	0.64
Gb194_A11	Gr120_D07	0.69
Gb194_A11	Gr136_D07	0.68
Gb194_A11	Gr142_D07	0.67
Gb194_A11	Gr040_D02	0.54
Gb194_A11	Gr041_D02	0.57
Gb194_A11	Gr042_D02	0.54
Gb194_A11	Gr043_D02	0.52
Gb194_A11	Gr090_D07	0.6
Gb195_A11	Gr114_D07	0.69
Gb195_A11	Gr111_D07	0.65
Gb195_A11	Gr110_D07	0.68
Gb195_A11	Gr113_D07	0.7
Gb195_A11	Gr112_D07	0.68
Gb195_A11	Gr244_D11	0.5
Gb195_A11	Gr147_D07	0.54
Gb196_A11	Gr109_D07	0.7
Gb196_A11	Gr159_D07	0.64
Gb196_A11	Gr181_D08	0.64
Gb196_A11	Gr185_D08	0.64
Gb196_A11	Gr216_D09	0.64
Gb196_A11	Gr180_D08	0.6
Gb196_A11	Gr108_D07	0.6
Gb196_A11	Gr289_scaffold339	0.52
Gb196_A11	Gr217_D09	0.54
Gb196_A11	Gr221_D09	0.56
Gb196_A11	Gr215_D09	0.54
Gb196_A11	Gr219_D09	0.54
Gb197_A11	Gr108_D07	0.91
Gb197_A11	Gr289_scaffold339	0.72
Gb197_A11	Gr220_D09	0.75
Gb197_A11	Gr183_D08	0.72
Gb197_A11	Gr182_D08	0.72
Gb197_A11	Gr109_D07	0.74
Gb197_A11	Gr159_D07	0.75
Gb197_A11	Gr180_D08	0.75
Gb197_A11	Gr181_D08	0.75
Gb197_A11	Gr185_D08	0.74
Gb197_A11	Gr215_D09	0.65
Gb197_A11	Gr216_D09	0.63
Gb197_A11	Gr217_D09	0.65
Gb197_A11	Gr218_D09	0.65
Gb197_A11	Gr219_D09	0.65
Gb197_A11	Gr221_D09	0.69
Gb198_A11	Gr109_D07	0.82
Gb198_A11	Gr180_D08	0.8
Gb198_A11	Gr181_D08	0.81
Gb198_A11	Gr185_D08	0.82
Gb198_A11	Gr289_scaffold339	0.73
Gb198_A11	Gr221_D09	0.71
Gb198_A11	Gr218_D09	0.71
Gb198_A11	Gr217_D09	0.71
Gb198_A11	Gr216_D09	0.76
Gb198_A11	Gr215_D09	0.71
Gb198_A11	Gr159_D07	0.78
Gb198_A11	Gr108_D07	0.79
Gb198_A11	Gr219_D09	0.69
Gb198_A11	Gr220_D09	0.69
Gb198_A11	Gr071_D05	0.51
Gb199_A11	Gr109_D07	0.82
Gb199_A11	Gr159_D07	0.82
Gb199_A11	Gr180_D08	0.85
Gb199_A11	Gr181_D08	0.84
Gb199_A11	Gr182_D08	0.82
Gb199_A11	Gr185_D08	0.84
Gb199_A11	Gr289_scaffold339	0.74
Gb199_A11	Gr221_D09	0.71
Gb199_A11	Gr220_D09	0.77
Gb199_A11	Gr219_D09	0.71
Gb199_A11	Gr217_D09	0.71
Gb199_A11	Gr215_D09	0.71
Gb199_A11	Gr183_D08	0.79
Gb199_A11	Gr108_D07	0.78
Gb199_A11	Gr216_D09	0.69
Gb199_A11	Gr218_D09	0.65
Gb200_A11	Gr182_D08	0.81
Gb200_A11	Gr109_D07	0.74
Gb200_A11	Gr159_D07	0.74
Gb200_A11	Gr180_D08	0.75
Gb200_A11	Gr181_D08	0.77
Gb200_A11	Gr185_D08	0.75
Gb200_A11	Gr108_D07	0.71
Gb200_A11	Gr183_D08	0.73
Gb200_A11	Gr289_scaffold339	0.68
Gb200_A11	Gr220_D09	0.64
Gb200_A11	Gr217_D09	0.63
Gb200_A11	Gr221_D09	0.63
Gb200_A11	Gr215_D09	0.63
Gb200_A11	Gr219_D09	0.62
Gb200_A11	Gr218_D09	0.54
Gb200_A11	Gr216_D09	0.59
Gb200_A11	Gr184_D08	0.51
Gb201_A11	Gr159_D07	0.81
Gb201_A11	Gr182_D08	0.81
Gb201_A11	Gr289_scaffold339	0.74
Gb201_A11	Gr221_D09	0.7
Gb201_A11	Gr220_D09	0.74
Gb201_A11	Gr218_D09	0.7
Gb201_A11	Gr183_D08	0.7
Gb201_A11	Gr108_D07	0.78
Gb201_A11	Gr109_D07	0.78
Gb201_A11	Gr180_D08	0.78
Gb201_A11	Gr181_D08	0.77
Gb201_A11	Gr185_D08	0.75
Gb201_A11	Gr215_D09	0.7
Gb201_A11	Gr216_D09	0.67
Gb201_A11	Gr217_D09	0.7
Gb201_A11	Gr219_D09	0.7
Gb202_A11	Gr180_D08	0.83
Gb202_A11	Gr181_D08	0.82
Gb202_A11	Gr185_D08	0.8
Gb202_A11	Gr289_scaffold339	0.7
Gb202_A11	Gr221_D09	0.72
Gb202_A11	Gr220_D09	0.77
Gb202_A11	Gr183_D08	0.75
Gb202_A11	Gr182_D08	0.78
Gb202_A11	Gr109_D07	0.79
Gb202_A11	Gr159_D07	0.8
Gb202_A11	Gr108_D07	0.76
Gb202_A11	Gr215_D09	0.67
Gb202_A11	Gr216_D09	0.65
Gb202_A11	Gr217_D09	0.67
Gb202_A11	Gr218_D09	0.65
Gb202_A11	Gr219_D09	0.67
Gb202_A11	Gr184_D08	0.51
Gb203_A11	Gr109_D07	0.82
Gb203_A11	Gr159_D07	0.81
Gb203_A11	Gr180_D08	0.86
Gb203_A11	Gr181_D08	0.88
Gb203_A11	Gr185_D08	0.87
Gb203_A11	Gr182_D08	0.89
Gb203_A11	Gr289_scaffold339	0.74
Gb203_A11	Gr221_D09	0.72
Gb203_A11	Gr220_D09	0.77
Gb203_A11	Gr217_D09	0.7
Gb203_A11	Gr183_D08	0.79
Gb203_A11	Gr108_D07	0.78
Gb203_A11	Gr215_D09	0.7
Gb203_A11	Gr216_D09	0.69
Gb203_A11	Gr218_D09	0.65
Gb203_A11	Gr219_D09	0.7
Gb204_A11	Gr180_D08	0.65
Gb204_A11	Gr181_D08	0.64
Gb204_A11	Gr185_D08	0.62
Gb204_A11	Gr109_D07	0.58
Gb204_A11	Gr159_D07	0.58
Gb204_A11	Gr108_D07	0.56
Gb204_A11	Gr289_scaffold339	0.53
Gb204_A11	Gr217_D09	0.52
Gb204_A11	Gr221_D09	0.52
Gb204_A11	Gr215_D09	0.52
Gb204_A11	Gr219_D09	0.53
Gb204_A11	Gr216_D09	0.55
Gb204_A11	Gr182_D08	0.58
Gb205_A11	Gr109_D07	0.8
Gb205_A11	Gr159_D07	0.81
Gb205_A11	Gr180_D08	0.87
Gb205_A11	Gr181_D08	0.84
Gb205_A11	Gr182_D08	0.86
Gb205_A11	Gr183_D08	0.84
Gb205_A11	Gr185_D08	0.86
Gb205_A11	Gr289_scaffold339	0.75
Gb205_A11	Gr221_D09	0.72
Gb205_A11	Gr220_D09	0.76
Gb205_A11	Gr219_D09	0.71
Gb205_A11	Gr217_D09	0.71
Gb205_A11	Gr215_D09	0.71
Gb205_A11	Gr108_D07	0.79
Gb205_A11	Gr216_D09	0.7
Gb205_A11	Gr218_D09	0.65
Gb206_A11	Gr220_D09	0.75
Gb206_A11	Gr183_D08	0.71
Gb206_A11	Gr180_D08	0.63
Gb206_A11	Gr181_D08	0.6
Gb206_A11	Gr218_D09	0.68
Gb206_A11	Gr221_D09	0.67
Gb206_A11	Gr109_D07	0.59
Gb206_A11	Gr159_D07	0.57
Gb206_A11	Gr185_D08	0.59
Gb206_A11	Gr108_D07	0.56
Gb206_A11	Gr215_D09	0.5
Gb206_A11	Gr217_D09	0.5
Gb206_A11	Gr219_D09	0.5
Gb207_A11	Gr175_D08	0.84
Gb207_A11	Gr173_D08	0.95
Gb207_A11	Gr160_D07	0.82
Gb207_A11	Gr171_D08	0.82
Gb207_A11	Gr179_D08	0.78
Gb207_A11	Gr178_D08	0.76
Gb207_A11	Gr169_D08	0.75
Gb207_A11	Gr168_D08	0.77
Gb207_A11	Gr166_D08	0.79
Gb207_A11	Gr170_D08	0.76
Gb207_A11	Gr176_D08	0.77
Gb207_A11	Gr165_D08	0.77
Gb207_A11	Gr177_D08	0.76
Gb207_A11	Gr172_D08	0.76
Gb207_A11	Gr162_D08	0.78
Gb208_A11	Gr179_D08	0.7
Gb208_A11	Gr178_D08	0.72
Gb208_A11	Gr175_D08	0.76
Gb208_A11	Gr173_D08	0.71
Gb208_A11	Gr171_D08	0.71
Gb208_A11	Gr168_D08	0.76
Gb208_A11	Gr166_D08	0.71
Gb208_A11	Gr164_D08	0.75
Gb208_A11	Gr163_D08	0.75
Gb208_A11	Gr160_D07	0.72
Gb208_A11	Gr170_D08	0.72
Gb208_A11	Gr176_D08	0.72
Gb208_A11	Gr165_D08	0.73
Gb208_A11	Gr177_D08	0.72
Gb208_A11	Gr174_D08	0.8
Gb208_A11	Gr172_D08	0.73
Gb208_A11	Gr162_D08	0.7
Gb208_A11	Gr169_D08	0.7
Gb209_A11	Gr176_D08	0.8
Gb209_A11	Gr177_D08	0.8
Gb209_A11	Gr160_D07	0.8
Gb209_A11	Gr166_D08	0.8
Gb209_A11	Gr179_D08	0.8
Gb209_A11	Gr178_D08	0.78
Gb209_A11	Gr169_D08	0.75
Gb209_A11	Gr168_D08	0.75
Gb209_A11	Gr170_D08	0.79
Gb209_A11	Gr165_D08	0.8
Gb209_A11	Gr172_D08	0.74
Gb209_A11	Gr162_D08	0.8
Gb209_A11	Gr175_D08	0.76
Gb209_A11	Gr173_D08	0.74
Gb209_A11	Gr171_D08	0.73
Gb210_A11	Gr170_D08	0.73
Gb210_A11	Gr165_D08	0.73
Gb210_A11	Gr177_D08	0.71
Gb210_A11	Gr172_D08	0.72
Gb210_A11	Gr162_D08	0.71
Gb210_A11	Gr175_D08	0.77
Gb210_A11	Gr173_D08	0.7
Gb210_A11	Gr160_D07	0.72
Gb210_A11	Gr166_D08	0.71
Gb210_A11	Gr178_D08	0.73
Gb210_A11	Gr179_D08	0.7
Gb210_A11	Gr176_D08	0.7
Gb210_A11	Gr171_D08	0.64
Gb210_A11	Gr168_D08	0.69
Gb210_A11	Gr169_D08	0.68
Gb211_A11	Gr176_D08	0.85
Gb211_A11	Gr177_D08	0.73
Gb211_A11	Gr175_D08	0.7
Gb211_A11	Gr171_D08	0.73
Gb211_A11	Gr170_D08	0.53
Gb211_A11	Gr165_D08	0.58
Gb211_A11	Gr173_D08	0.56
Gb211_A11	Gr160_D07	0.53
Gb211_A11	Gr178_D08	0.56
Gb211_A11	Gr179_D08	0.53
Gb211_A11	Gr168_D08	0.52
Gb211_A11	Gr169_D08	0.54
Gb212_A11	Gr172_D08	0.76
Gb212_A11	Gr170_D08	0.65
Gb212_A11	Gr176_D08	0.67
Gb212_A11	Gr165_D08	0.62
Gb212_A11	Gr177_D08	0.67
Gb212_A11	Gr162_D08	0.64
Gb212_A11	Gr163_D08	0.68
Gb212_A11	Gr164_D08	0.68
Gb212_A11	Gr175_D08	0.68
Gb212_A11	Gr173_D08	0.63
Gb212_A11	Gr171_D08	0.64
Gb212_A11	Gr160_D07	0.64
Gb212_A11	Gr166_D08	0.6
Gb212_A11	Gr178_D08	0.62
Gb212_A11	Gr179_D08	0.61
Gb212_A11	Gr168_D08	0.64
Gb212_A11	Gr169_D08	0.62
Gb213_A11	Gr169_D08	0.88
Gb213_A11	Gr170_D08	0.78
Gb213_A11	Gr176_D08	0.72
Gb213_A11	Gr165_D08	0.72
Gb213_A11	Gr177_D08	0.74
Gb213_A11	Gr162_D08	0.76
Gb213_A11	Gr175_D08	0.76
Gb213_A11	Gr173_D08	0.72
Gb213_A11	Gr160_D07	0.73
Gb213_A11	Gr166_D08	0.72
Gb213_A11	Gr178_D08	0.72
Gb213_A11	Gr179_D08	0.74
Gb213_A11	Gr168_D08	0.71
Gb213_A11	Gr171_D08	0.67
Gb214_A11	Gr170_D08	0.9
Gb214_A11	Gr176_D08	0.82
Gb214_A11	Gr165_D08	0.82
Gb214_A11	Gr177_D08	0.8
Gb214_A11	Gr169_D08	0.74
Gb214_A11	Gr172_D08	0.71
Gb214_A11	Gr162_D08	0.76
Gb214_A11	Gr163_D08	0.79
Gb214_A11	Gr164_D08	0.8
Gb214_A11	Gr175_D08	0.77
Gb214_A11	Gr173_D08	0.76
Gb214_A11	Gr171_D08	0.75
Gb214_A11	Gr160_D07	0.75
Gb214_A11	Gr166_D08	0.74
Gb214_A11	Gr178_D08	0.79
Gb214_A11	Gr179_D08	0.79
Gb214_A11	Gr168_D08	0.77
Gb215_A11	Gr162_D08	0.84
Gb215_A11	Gr175_D08	0.8
Gb215_A11	Gr160_D07	0.86
Gb215_A11	Gr166_D08	0.85
Gb215_A11	Gr179_D08	0.78
Gb215_A11	Gr178_D08	0.77
Gb215_A11	Gr169_D08	0.74
Gb215_A11	Gr168_D08	0.74
Gb215_A11	Gr170_D08	0.77
Gb215_A11	Gr176_D08	0.77
Gb215_A11	Gr165_D08	0.77
Gb215_A11	Gr177_D08	0.77
Gb215_A11	Gr172_D08	0.72
Gb215_A11	Gr173_D08	0.78
Gb215_A11	Gr171_D08	0.74
Gb217_A11	Gr162_D08	0.82
Gb217_A11	Gr175_D08	0.81
Gb217_A11	Gr160_D07	0.83
Gb217_A11	Gr166_D08	0.82
Gb217_A11	Gr179_D08	0.76
Gb217_A11	Gr178_D08	0.76
Gb217_A11	Gr169_D08	0.73
Gb217_A11	Gr168_D08	0.74
Gb217_A11	Gr170_D08	0.77
Gb217_A11	Gr176_D08	0.75
Gb217_A11	Gr165_D08	0.77
Gb217_A11	Gr177_D08	0.77
Gb217_A11	Gr172_D08	0.72
Gb217_A11	Gr173_D08	0.78
Gb217_A11	Gr171_D08	0.76
Gb218_A11	Gr170_D08	0.81
Gb218_A11	Gr176_D08	0.84
Gb218_A11	Gr165_D08	0.86
Gb218_A11	Gr177_D08	0.84
Gb218_A11	Gr178_D08	0.86
Gb218_A11	Gr179_D08	0.81
Gb218_A11	Gr169_D08	0.71
Gb218_A11	Gr168_D08	0.77
Gb218_A11	Gr175_D08	0.74
Gb218_A11	Gr173_D08	0.74
Gb218_A11	Gr171_D08	0.72
Gb218_A11	Gr160_D07	0.75
Gb218_A11	Gr166_D08	0.74
Gb219_A12	Gr197_D08	0.92
Gb220_A12	Gr197_D08	0.96
Gb221_A12	Gr197_D08	0.98
Gb222_A12	Gr196_D08	0.94
Gb222_A12	Gr156_D07	0.55
Gb222_A12	Gr062_D04	0.53
Gb222_A12	Gr063_D04	0.5
Gb223_A12	Gr196_D08	0.96
Gb223_A12	Gr156_D07	0.56
Gb223_A12	Gr062_D04	0.55
Gb223_A12	Gr063_D04	0.52
Gb223_A12	Gr064_D04	0.51
Gb224_A12	Gr190_D08	0.97
Gb225_A12	Gr190_D08	0.97
Gb226_A12	Gr187_D08	0.9
Gb227_A12	Gr187_D08	0.88
Gb228_A12	Gr187_D08	0.88
Gb229_A12	Gr188_D08	0.99
Gb231_A12	Gr189_D08	0.94
Gb232_A12	Gr189_D08	0.92
Gb233_A13	Gr275_scaffold149	0.94
Gb233_A13	Gr269_D13	0.63
Gb233_A13	Gr270_D13	0.62
Gb233_A13	Gr273_D13	0.63
Gb233_A13	Gr268_D13	0.61
Gb233_A13	Gr271_D13	0.62
Gb233_A13	Gr267_D13	0.63
Gb235_A13	Gr275_scaffold149	0.84
Gb235_A13	Gr269_D13	0.71
Gb235_A13	Gr267_D13	0.71
Gb235_A13	Gr268_D13	0.67
Gb235_A13	Gr270_D13	0.7
Gb235_A13	Gr273_D13	0.68
Gb235_A13	Gr271_D13	0.55
Gb236_A13	Gr269_D13	0.72
Gb236_A13	Gr270_D13	0.71
Gb236_A13	Gr273_D13	0.72
Gb236_A13	Gr267_D13	0.71
Gb236_A13	Gr268_D13	0.7
Gb236_A13	Gr271_D13	0.65
Gb236_A13	Gr275_scaffold149	0.7
Gb237_A13	Gr274_scaffold132	0.86
Gb238_A13	Gr268_D13	0.82
Gb238_A13	Gr269_D13	0.84
Gb238_A13	Gr270_D13	0.82
Gb238_A13	Gr273_D13	0.85
Gb238_A13	Gr271_D13	0.77
Gb238_A13	Gr267_D13	0.79
Gb238_A13	Gr275_scaffold149	0.68
Gb239_A13	Gr268_D13	0.82
Gb239_A13	Gr269_D13	0.84
Gb239_A13	Gr270_D13	0.82
Gb239_A13	Gr273_D13	0.85
Gb239_A13	Gr271_D13	0.77
Gb239_A13	Gr267_D13	0.79
Gb239_A13	Gr275_scaffold149	0.68
Gb240_D01	Gr038_D02	0.85
Gb241_D01	Gr039_D02	0.95
Gb241_D01	Gr180_D08	0.5
Gb242_D01	Gr038_D02	0.75
Gb243_D01	Gr037_D02	0.82
Gb243_D01	Gr035_D02	0.62
Gb243_D01	Gr027_D02	0.63
Gb243_D01	Gr225_D10	0.51
Gb244_D01	Gr038_D02	0.65
Gb245_D01	Gr038_D02	0.72
Gb246_D01	Gr038_D02	0.69
Gb247_D01	Gr038_D02	0.74
Gb248_D01	Gr038_D02	0.78
Gb249_D01	Gr048_D02	0.99
Gb250_D01	Gr033_D02	0.99
Gb250_D01	Gr308_scaffold403	0.81
Gb250_D01	Gr203_D09	0.79
Gb251_D01	Gr033_D02	0.99
Gb251_D01	Gr308_scaffold403	0.81
Gb251_D01	Gr203_D09	0.79
Gb252_D01	Gr027_D02	0.85
Gb252_D01	Gr035_D02	0.64
Gb252_D01	Gr225_D10	0.52
Gb253_D02	Gr006_D01	0.95
Gb254_D02	Gr005_D01	0.93
Gb255_D02	Gr005_D01	0.95
Gb256_D02	Gr006_D01	0.53
Gb257_D02	Gr287_scaffold301	0.98
Gb258_D02	Gr070_D05	0.96
Gb258_D02	Gr350_scaffold478	0.97
Gb259_D03	Gr060_D03	0.97
Gb260_D03	Gr058_D03	0.97
Gb260_D03	Gr284_scaffold298	0.51
Gb260_D03	Gr326_scaffold439	0.55
Gb260_D03	Gr327_scaffold439	0.51
Gb261_D03	Gr058_D03	0.56
Gb261_D03	Gr059_D03	0.55
Gb263_D05	Gr198_D09	0.92
[truncated: 5,059 more rows]

## Sheet: more than 60%
Gene in G.barbadense	Gene in G.raimondii	similarity >60%
Gb001_A01	Gr191_D08	0.7
Gb001_A01	Gr192_D08	0.77
Gb001_A01	Gr193_D08	0.8
Gb001_A01	Gr194_D08	0.82
Gb001_A01	Gr195_D08	0.78
Gb002_A01	Gr191_D08	0.72
Gb002_A01	Gr192_D08	0.74
Gb002_A01	Gr193_D08	0.82
Gb002_A01	Gr194_D08	0.82
Gb002_A01	Gr195_D08	0.77
Gb003_A01	Gr191_D08	0.65
Gb003_A01	Gr192_D08	0.69
Gb003_A01	Gr193_D08	0.71
Gb003_A01	Gr194_D08	0.63
Gb003_A01	Gr195_D08	0.65
Gb004_A01	Gr192_D08	0.75
Gb004_A01	Gr193_D08	0.78
Gb004_A01	Gr194_D08	0.76
Gb004_A01	Gr195_D08	0.79
Gb005_A01	Gr191_D08	0.74
Gb005_A01	Gr192_D08	0.76
Gb005_A01	Gr193_D08	0.78
Gb005_A01	Gr195_D08	0.71
Gb006_A01	Gr191_D08	0.67
Gb006_A01	Gr192_D08	0.85
Gb006_A01	Gr193_D08	0.79
Gb006_A01	Gr194_D08	0.75
Gb006_A01	Gr195_D08	0.76
Gb007_A01	Gr191_D08	0.68
Gb007_A01	Gr192_D08	0.76
Gb007_A01	Gr193_D08	0.79
Gb007_A01	Gr194_D08	0.75
Gb007_A01	Gr195_D08	0.81
Gb008_A01	Gr191_D08	0.68
Gb008_A01	Gr192_D08	0.76
Gb008_A01	Gr193_D08	0.79
Gb008_A01	Gr194_D08	0.75
Gb008_A01	Gr195_D08	0.81
Gb009_A01	Gr191_D08	0.61
Gb009_A01	Gr192_D08	0.66
Gb009_A01	Gr193_D08	0.74
Gb009_A01	Gr194_D08	0.81
Gb009_A01	Gr195_D08	0.69
Gb010_A01	Gr191_D08	0.63
Gb010_A01	Gr192_D08	0.71
Gb010_A01	Gr193_D08	0.74
Gb010_A01	Gr194_D08	0.8
Gb010_A01	Gr195_D08	0.72
Gb011_A01	Gr191_D08	0.67
Gb011_A01	Gr192_D08	0.77
Gb011_A01	Gr193_D08	0.83
Gb011_A01	Gr194_D08	0.77
Gb011_A01	Gr195_D08	0.84
Gb012_A01	Gr191_D08	0.76
Gb012_A01	Gr192_D08	0.71
Gb012_A01	Gr193_D08	0.77
Gb012_A01	Gr195_D08	0.69
Gb013_A01	Gr191_D08	0.6
Gb013_A01	Gr192_D08	0.73
Gb013_A01	Gr193_D08	0.79
Gb013_A01	Gr194_D08	0.81
Gb013_A01	Gr195_D08	0.73
Gb014_A01	Gr191_D08	0.68
Gb014_A01	Gr192_D08	0.74
Gb014_A01	Gr193_D08	0.85
Gb014_A01	Gr194_D08	0.77
Gb014_A01	Gr195_D08	0.8
Gb015_A01	Gr191_D08	0.67
Gb015_A01	Gr192_D08	0.71
Gb015_A01	Gr193_D08	0.77
Gb015_A01	Gr194_D08	0.63
Gb015_A01	Gr195_D08	0.75
Gb016_A01	Gr191_D08	0.8
Gb016_A01	Gr192_D08	0.78
Gb016_A01	Gr193_D08	0.86
Gb016_A01	Gr195_D08	0.8
Gb017_A01	Gr039_D02	0.92
Gb018_A01	Gr038_D02	0.9
Gb019_A01	Gr038_D02	0.69
Gb021_A01	Gr038_D02	0.78
Gb023_A01	Gr034_D02	0.82
Gb023_A01	Gr035_D02	0.74
Gb023_A01	Gr037_D02	0.61
Gb023_A01	Gr225_D10	0.66
Gb024_A01	Gr040_D02	0.82
Gb024_A01	Gr041_D02	0.85
Gb024_A01	Gr042_D02	0.81
Gb024_A01	Gr043_D02	0.82
Gb024_A01	Gr044_D02	0.76
Gb024_A01	Gr093_D07	0.66
Gb024_A01	Gr094_D07	0.61
Gb024_A01	Gr115_D07	0.65
Gb024_A01	Gr123_D07	0.64
Gb024_A01	Gr126_D07	0.66
Gb024_A01	Gr130_D07	0.6
Gb024_A01	Gr131_D07	0.64
Gb024_A01	Gr135_D07	0.65
Gb024_A01	Gr142_D07	0.63
Gb024_A01	Gr265_D12	0.64
Gb025_A01	Gr049_D02	0.95
Gb026_A01	Gr049_D02	0.95
Gb027_A01	Gr048_D02	0.98
Gb028_A01	Gr048_D02	0.98
Gb029_A01	Gr033_D02	0.97
Gb029_A01	Gr203_D09	0.79
Gb029_A01	Gr308_scaffold403	0.81
Gb030_A01	Gr033_D02	0.98
Gb030_A01	Gr203_D09	0.79
Gb030_A01	Gr308_scaffold403	0.82
Gb031_A02	Gr001_D01	0.94
Gb031_A02	Gr002_D01	0.98
Gb031_A02	Gr003_D01	0.96
Gb031_A02	Gr004_D01	0.96
Gb031_A02	Gr055_D03	0.62
Gb031_A02	Gr056_D03	0.63
Gb032_A02	Gr233_D11	0.63
Gb033_A02	Gr005_D01	0.95
Gb034_A02	Gr005_D01	0.94
Gb035_A02	Gr006_D01	0.88
Gb037_A02	Gr058_D03	0.93
Gb037_A02	Gr059_D03	0.8
Gb039_A03	Gr001_D01	0.64
Gb039_A03	Gr002_D01	0.62
Gb039_A03	Gr003_D01	0.6
Gb039_A03	Gr004_D01	0.64
Gb039_A03	Gr055_D03	0.66
Gb039_A03	Gr056_D03	0.65
Gb039_A03	Gr279_scaffold228	0.77
Gb040_A03	Gr001_D01	0.64
Gb040_A03	Gr002_D01	0.62
Gb040_A03	Gr003_D01	0.6
Gb040_A03	Gr004_D01	0.64
Gb040_A03	Gr055_D03	0.66
Gb040_A03	Gr056_D03	0.65
Gb040_A03	Gr279_scaffold228	0.77
Gb041_A04	Gr160_D07	0.74
Gb041_A04	Gr162_D08	0.75
Gb041_A04	Gr163_D08	0.82
Gb041_A04	Gr164_D08	0.81
Gb041_A04	Gr165_D08	0.76
Gb041_A04	Gr166_D08	0.74
Gb041_A04	Gr168_D08	0.74
Gb041_A04	Gr169_D08	0.72
Gb041_A04	Gr170_D08	0.75
Gb041_A04	Gr171_D08	0.76
Gb041_A04	Gr172_D08	0.71
Gb041_A04	Gr173_D08	0.75
Gb041_A04	Gr174_D08	0.84
Gb041_A04	Gr175_D08	0.78
Gb041_A04	Gr176_D08	0.78
Gb041_A04	Gr177_D08	0.74
Gb041_A04	Gr178_D08	0.75
Gb041_A04	Gr179_D08	0.73
Gb042_A04	Gr160_D07	0.71
Gb042_A04	Gr162_D08	0.7
Gb042_A04	Gr165_D08	0.74
Gb042_A04	Gr166_D08	0.72
Gb042_A04	Gr168_D08	0.72
Gb042_A04	Gr169_D08	0.67
Gb042_A04	Gr170_D08	0.71
Gb042_A04	Gr171_D08	0.68
Gb042_A04	Gr172_D08	0.7
Gb042_A04	Gr173_D08	0.7
Gb042_A04	Gr175_D08	0.7
Gb042_A04	Gr176_D08	0.76
Gb042_A04	Gr177_D08	0.73
Gb042_A04	Gr178_D08	0.74
Gb042_A04	Gr179_D08	0.68
Gb043_A04	Gr267_D13	0.62
Gb043_A04	Gr268_D13	0.6
Gb043_A04	Gr269_D13	0.63
Gb043_A04	Gr270_D13	0.61
Gb043_A04	Gr273_D13	0.62
Gb043_A04	Gr275_scaffold149	0.66
Gb044_A04	Gr275_scaffold149	0.61
Gb045_A04	Gr319_scaffold432	0.82
Gb045_A04	Gr320_scaffold432	0.84
Gb046_A04	Gr319_scaffold432	0.81
Gb046_A04	Gr320_scaffold432	0.84
Gb047_A04	Gr319_scaffold432	0.89
Gb047_A04	Gr320_scaffold432	0.85
Gb048_A04	Gr108_D07	0.75
Gb048_A04	Gr109_D07	0.75
Gb048_A04	Gr159_D07	0.72
Gb048_A04	Gr180_D08	0.69
Gb048_A04	Gr181_D08	0.75
Gb048_A04	Gr182_D08	0.71
Gb048_A04	Gr183_D08	0.65
Gb048_A04	Gr185_D08	0.72
Gb048_A04	Gr215_D09	0.92
Gb048_A04	Gr216_D09	0.91
Gb048_A04	Gr217_D09	0.92
Gb048_A04	Gr218_D09	0.93
Gb048_A04	Gr219_D09	0.93
Gb048_A04	Gr220_D09	0.91
Gb048_A04	Gr221_D09	0.92
Gb048_A04	Gr289_scaffold339	0.77
Gb049_A04	Gr180_D08	0.6
Gb049_A04	Gr215_D09	0.75
Gb049_A04	Gr216_D09	0.75
Gb049_A04	Gr217_D09	0.76
Gb049_A04	Gr218_D09	0.71
Gb049_A04	Gr219_D09	0.75
Gb049_A04	Gr221_D09	0.83
Gb050_A04	Gr108_D07	0.72
Gb050_A04	Gr109_D07	0.73
Gb050_A04	Gr159_D07	0.71
Gb050_A04	Gr180_D08	0.73
Gb050_A04	Gr181_D08	0.73
Gb050_A04	Gr182_D08	0.73
Gb050_A04	Gr185_D08	0.73
Gb050_A04	Gr215_D09	0.9
Gb050_A04	Gr216_D09	0.89
Gb050_A04	Gr217_D09	0.91
Gb050_A04	Gr218_D09	0.77
Gb050_A04	Gr219_D09	0.9
Gb050_A04	Gr220_D09	0.94
Gb050_A04	Gr221_D09	0.91
Gb050_A04	Gr289_scaffold339	0.75
Gb051_A04	Gr108_D07	0.69
Gb051_A04	Gr109_D07	0.69
Gb051_A04	Gr159_D07	0.69
Gb051_A04	Gr180_D08	0.71
Gb051_A04	Gr181_D08	0.7
Gb051_A04	Gr185_D08	0.7
Gb051_A04	Gr215_D09	0.85
Gb051_A04	Gr216_D09	0.86
Gb051_A04	Gr217_D09	0.86
Gb051_A04	Gr218_D09	0.79
Gb051_A04	Gr219_D09	0.86
Gb051_A04	Gr221_D09	0.87
Gb051_A04	Gr289_scaffold339	0.7
Gb052_A04	Gr108_D07	0.67
Gb052_A04	Gr109_D07	0.68
Gb052_A04	Gr159_D07	0.67
Gb052_A04	Gr180_D08	0.7
Gb052_A04	Gr181_D08	0.68
Gb052_A04	Gr183_D08	0.65
Gb052_A04	Gr185_D08	0.68
Gb052_A04	Gr215_D09	0.88
Gb052_A04	Gr216_D09	0.86
Gb052_A04	Gr217_D09	0.89
Gb052_A04	Gr218_D09	0.79
Gb052_A04	Gr219_D09	0.88
Gb052_A04	Gr220_D09	0.91
Gb052_A04	Gr221_D09	0.91
Gb052_A04	Gr289_scaffold339	0.68
Gb053_A04	Gr328_scaffold459	0.6
Gb053_A04	Gr356_scaffold535	0.96
Gb053_A04	Gr357_scaffold535	0.61
Gb053_A04	Gr358_scaffold537	0.6
Gb053_A04	Gr359_scaffold537	0.71
Gb054_A04	Gr328_scaffold459	0.71
Gb054_A04	Gr356_scaffold535	0.65
Gb054_A04	Gr358_scaffold537	0.72
Gb054_A04	Gr359_scaffold537	0.75
Gb055_A04	Gr212_D09	0.77
Gb055_A04	Gr318_scaffold406	0.71
Gb055_A04	Gr328_scaffold459	0.67
Gb055_A04	Gr356_scaffold535	0.61
Gb055_A04	Gr357_scaffold535	0.7
Gb055_A04	Gr358_scaffold537	0.69
Gb055_A04	Gr359_scaffold537	0.79
Gb056_A04	Gr212_D09	0.72
Gb056_A04	Gr328_scaffold459	0.67
Gb056_A04	Gr358_scaffold537	0.67
Gb056_A04	Gr359_scaffold537	0.69
Gb057_A04	Gr318_scaffold406	0.62
Gb057_A04	Gr328_scaffold459	0.65
Gb057_A04	Gr357_scaffold535	0.66
Gb057_A04	Gr358_scaffold537	0.65
Gb057_A04	Gr359_scaffold537	0.75
Gb058_A04	Gr212_D09	0.76
Gb058_A04	Gr318_scaffold406	0.7
Gb058_A04	Gr328_scaffold459	0.66
Gb058_A04	Gr356_scaffold535	0.6
Gb058_A04	Gr357_scaffold535	0.67
Gb058_A04	Gr358_scaffold537	0.66
Gb058_A04	Gr359_scaffold537	0.76
Gb059_A04	Gr074_D06	0.68
Gb059_A04	Gr209_D09	0.65
Gb059_A04	Gr211_D09	0.79
Gb059_A04	Gr213_D09	0.91
Gb059_A04	Gr214_D09	0.61
Gb059_A04	Gr288_scaffold333	0.7
Gb059_A04	Gr309_scaffold406	0.74
Gb059_A04	Gr310_scaffold406	0.65
Gb059_A04	Gr311_scaffold406	0.75
Gb059_A04	Gr312_scaffold406	0.67
Gb059_A04	Gr313_scaffold406	0.66
Gb059_A04	Gr314_scaffold406	0.68
Gb059_A04	Gr315_scaffold406	0.66
Gb059_A04	Gr316_scaffold406	0.73
Gb059_A04	Gr317_scaffold406	0.61
Gb059_A04	Gr330_scaffold461	0.65
Gb059_A04	Gr331_scaffold461	0.68
Gb059_A04	Gr332_scaffold461	0.72
Gb059_A04	Gr333_scaffold461	0.64
Gb059_A04	Gr334_scaffold461	0.66
Gb059_A04	Gr335_scaffold461	0.78
Gb059_A04	Gr336_scaffold461	0.64
Gb059_A04	Gr337_scaffold461	0.68
Gb059_A04	Gr338_scaffold461	0.68
Gb059_A04	Gr339_scaffold461	0.69
Gb059_A04	Gr340_scaffold461	0.67
Gb059_A04	Gr342_scaffold461	0.67
Gb059_A04	Gr343_scaffold461	0.72
Gb059_A04	Gr353_scaffold520	0.65
Gb059_A04	Gr354_scaffold520	0.66
Gb059_A04	Gr363_scaffold555	0.7
Gb059_A04	Gr364_scaffold564	0.65
Gb060_A04	Gr074_D06	0.75
Gb060_A04	Gr209_D09	0.79
Gb060_A04	Gr211_D09	0.88
Gb060_A04	Gr213_D09	0.79
Gb060_A04	Gr288_scaffold333	0.77
Gb060_A04	Gr309_scaffold406	0.87
Gb060_A04	Gr311_scaffold406	0.82
Gb060_A04	Gr312_scaffold406	0.85
Gb060_A04	Gr313_scaffold406	0.84
Gb060_A04	Gr314_scaffold406	0.91
Gb060_A04	Gr315_scaffold406	0.81
Gb060_A04	Gr316_scaffold406	0.86
Gb060_A04	Gr330_scaffold461	0.81
Gb060_A04	Gr331_scaffold461	0.88
Gb060_A04	Gr332_scaffold461	0.84
Gb060_A04	Gr334_scaffold461	0.85
Gb060_A04	Gr335_scaffold461	0.9
Gb060_A04	Gr337_scaffold461	0.83
Gb060_A04	Gr338_scaffold461	0.84
Gb060_A04	Gr339_scaffold461	0.91
Gb060_A04	Gr340_scaffold461	0.83
Gb060_A04	Gr342_scaffold461	0.82
Gb060_A04	Gr343_scaffold461	0.9
Gb061_A04	Gr074_D06	0.66
Gb061_A04	Gr209_D09	0.79
Gb061_A04	Gr210_D09	0.6
Gb061_A04	Gr211_D09	0.79
Gb061_A04	Gr213_D09	0.67
Gb061_A04	Gr214_D09	0.67
Gb061_A04	Gr288_scaffold333	0.69
Gb061_A04	Gr309_scaffold406	0.81
Gb061_A04	Gr310_scaffold406	0.73
Gb061_A04	Gr311_scaffold406	0.93
Gb061_A04	Gr312_scaffold406	0.75
Gb061_A04	Gr313_scaffold406	0.75
Gb061_A04	Gr314_scaffold406	0.73
Gb061_A04	Gr315_scaffold406	0.73
Gb061_A04	Gr316_scaffold406	0.76
Gb061_A04	Gr317_scaffold406	0.68
Gb061_A04	Gr330_scaffold461	0.79
Gb061_A04	Gr331_scaffold461	0.73
Gb061_A04	Gr332_scaffold461	0.77
Gb061_A04	Gr333_scaffold461	0.7
Gb061_A04	Gr334_scaffold461	0.71
Gb061_A04	Gr335_scaffold461	0.84
Gb061_A04	Gr336_scaffold461	0.7
Gb061_A04	Gr337_scaffold461	0.73
Gb061_A04	Gr338_scaffold461	0.8
Gb061_A04	Gr339_scaffold461	0.75
Gb061_A04	Gr340_scaffold461	0.77
Gb061_A04	Gr341_scaffold461	0.68
Gb061_A04	Gr342_scaffold461	0.73
Gb061_A04	Gr343_scaffold461	0.76
Gb061_A04	Gr353_scaffold520	0.72
Gb061_A04	Gr354_scaffold520	0.74
Gb061_A04	Gr363_scaffold555	0.76
Gb061_A04	Gr364_scaffold564	0.7
Gb063_A04	Gr211_D09	0.85
Gb063_A04	Gr309_scaffold406	0.81
Gb063_A04	Gr311_scaffold406	0.82
Gb063_A04	Gr316_scaffold406	0.61
Gb063_A04	Gr332_scaffold461	0.8
Gb063_A04	Gr335_scaffold461	0.85
Gb063_A04	Gr339_scaffold461	0.6
Gb063_A04	Gr343_scaffold461	0.6
Gb064_A04	Gr074_D06	0.69
Gb064_A04	Gr209_D09	0.73
Gb064_A04	Gr211_D09	0.81
Gb064_A04	Gr213_D09	0.72
Gb064_A04	Gr214_D09	0.69
Gb064_A04	Gr288_scaffold333	0.96
Gb064_A04	Gr309_scaffold406	0.76
Gb064_A04	Gr310_scaffold406	0.72
Gb064_A04	Gr311_scaffold406	0.81
Gb064_A04	Gr312_scaffold406	0.72
Gb064_A04	Gr313_scaffold406	0.71
Gb064_A04	Gr314_scaffold406	0.74
Gb064_A04	Gr315_scaffold406	0.71
Gb064_A04	Gr316_scaffold406	0.74
Gb064_A04	Gr317_scaffold406	0.7
Gb064_A04	Gr330_scaffold461	0.72
Gb064_A04	Gr331_scaffold461	0.73
Gb064_A04	Gr332_scaffold461	0.72
Gb064_A04	Gr333_scaffold461	0.7
Gb064_A04	Gr334_scaffold461	0.71
Gb064_A04	Gr335_scaffold461	0.78
Gb064_A04	Gr336_scaffold461	0.7
Gb064_A04	Gr337_scaffold461	0.71
Gb064_A04	Gr338_scaffold461	0.74
Gb064_A04	Gr339_scaffold461	0.73
Gb064_A04	Gr340_scaffold461	0.73
Gb064_A04	Gr341_scaffold461	0.65
Gb064_A04	Gr342_scaffold461	0.71
Gb064_A04	Gr343_scaffold461	0.73
Gb064_A04	Gr353_scaffold520	0.71
Gb064_A04	Gr354_scaffold520	0.71
Gb064_A04	Gr363_scaffold555	0.74
Gb064_A04	Gr364_scaffold564	0.71
Gb065_A04	Gr291_scaffold355	0.78
Gb065_A04	Gr355_scaffold527	0.75
Gb066_A04	Gr281_scaffold254	0.71
Gb066_A04	Gr282_scaffold254	0.71
Gb066_A04	Gr290_scaffold355	0.87
Gb066_A04	Gr291_scaffold355	0.88
Gb066_A04	Gr355_scaffold527	0.86
Gb067_A04	Gr281_scaffold254	0.71
Gb067_A04	Gr282_scaffold254	0.64
Gb067_A04	Gr290_scaffold355	0.91
Gb067_A04	Gr291_scaffold355	0.9
Gb067_A04	Gr355_scaffold527	0.83
Gb068_A04	Gr282_scaffold254	0.62
Gb068_A04	Gr291_scaffold355	0.91
Gb068_A04	Gr355_scaffold527	0.81
Gb069_A04	Gr281_scaffold254	0.7
Gb069_A04	Gr282_scaffold254	0.65
Gb069_A04	Gr290_scaffold355	0.87
Gb069_A04	Gr291_scaffold355	0.87
Gb069_A04	Gr355_scaffold527	0.81
Gb070_A04	Gr108_D07	0.75
Gb070_A04	Gr109_D07	0.77
Gb070_A04	Gr159_D07	0.76
Gb070_A04	Gr180_D08	0.77
Gb070_A04	Gr181_D08	0.76
Gb070_A04	Gr182_D08	0.7
Gb070_A04	Gr185_D08	0.76
Gb070_A04	Gr215_D09	0.76
Gb070_A04	Gr216_D09	0.75
Gb070_A04	Gr217_D09	0.75
Gb070_A04	Gr218_D09	0.68
Gb070_A04	Gr219_D09	0.76
Gb070_A04	Gr220_D09	0.82
Gb070_A04	Gr221_D09	0.76
Gb070_A04	Gr289_scaffold339	0.97
Gb071_A04	Gr108_D07	0.69
Gb071_A04	Gr109_D07	0.71
Gb071_A04	Gr159_D07	0.72
Gb071_A04	Gr180_D08	0.74
Gb071_A04	Gr181_D08	0.72
Gb071_A04	Gr185_D08	0.72
Gb071_A04	Gr215_D09	0.68
Gb071_A04	Gr216_D09	0.67
Gb071_A04	Gr217_D09	0.68
Gb071_A04	Gr219_D09	0.69
Gb071_A04	Gr221_D09	0.7
Gb071_A04	Gr289_scaffold339	0.98
Gb072_A04	Gr108_D07	0.7
Gb072_A04	Gr109_D07	0.71
Gb072_A04	Gr159_D07	0.7
Gb072_A04	Gr180_D08	0.7
Gb072_A04	Gr181_D08	0.7
Gb072_A04	Gr182_D08	0.68
Gb072_A04	Gr185_D08	0.7
Gb072_A04	Gr215_D09	0.82
Gb072_A04	Gr216_D09	0.81
Gb072_A04	Gr217_D09	0.83
Gb072_A04	Gr218_D09	0.73
Gb072_A04	Gr219_D09	0.82
Gb072_A04	Gr220_D09	0.87
Gb072_A04	Gr221_D09	0.83
Gb072_A04	Gr289_scaffold339	0.71
Gb073_A04	Gr108_D07	0.66
Gb073_A04	Gr109_D07	0.67
Gb073_A04	Gr159_D07	0.68
Gb073_A04	Gr180_D08	0.7
Gb073_A04	Gr181_D08	0.67
Gb073_A04	Gr183_D08	0.64
Gb073_A04	Gr185_D08	0.66
Gb073_A04	Gr215_D09	0.82
Gb073_A04	Gr216_D09	0.82
Gb073_A04	Gr217_D09	0.82
Gb073_A04	Gr218_D09	0.75
Gb073_A04	Gr219_D09	0.82
Gb073_A04	Gr220_D09	0.86
Gb073_A04	Gr221_D09	0.84
Gb073_A04	Gr289_scaffold339	0.69
Gb074_A05	Gr201_D09	0.74
Gb075_A05	Gr202_D09	0.95
Gb076_A05	Gr292_scaffold365	0.96
Gb077_A05	Gr204_D09	0.97
Gb077_A05	Gr205_D09	0.66
Gb077_A05	Gr206_D09	0.68
Gb077_A05	Gr207_D09	0.64
Gb077_A05	Gr208_D09	0.64
Gb078_A05	Gr204_D09	0.63
Gb078_A05	Gr205_D09	0.85
Gb078_A05	Gr206_D09	0.76
Gb078_A05	Gr207_D09	0.72
Gb078_A05	Gr208_D09	0.78
Gb079_A05	Gr204_D09	0.63
Gb079_A05	Gr205_D09	0.78
Gb079_A05	Gr206_D09	0.74
Gb079_A05	Gr207_D09	0.74
Gb079_A05	Gr208_D09	0.74
Gb080_A05	Gr204_D09	0.69
Gb080_A05	Gr205_D09	0.91
Gb080_A05	Gr206_D09	0.81
Gb080_A05	Gr207_D09	0.69
Gb080_A05	Gr208_D09	0.85
Gb081_A05	Gr205_D09	0.68
Gb081_A05	Gr206_D09	0.75
Gb081_A05	Gr207_D09	0.78
Gb081_A05	Gr208_D09	0.76
Gb082_A05	Gr204_D09	0.61
Gb082_A05	Gr205_D09	0.73
Gb082_A05	Gr206_D09	0.8
Gb082_A05	Gr207_D09	0.73
Gb082_A05	Gr208_D09	0.77
Gb083_A05	Gr204_D09	0.65
Gb083_A05	Gr205_D09	0.78
Gb083_A05	Gr206_D09	0.82
Gb083_A05	Gr207_D09	0.81
Gb083_A05	Gr208_D09	0.83
Gb084_A05	Gr001_D01	0.61
Gb084_A05	Gr002_D01	0.61
Gb084_A05	Gr004_D01	0.61
Gb084_A05	Gr055_D03	0.73
Gb084_A05	Gr056_D03	0.74
Gb085_A06	Gr068_D05	0.77
Gb085_A06	Gr222_D10	0.86
Gb087_A06	Gr224_D10	0.96
Gb088_A06	Gr224_D10	0.96
Gb089_A06	Gr223_D10	0.96
Gb090_A06	Gr034_D02	0.72
Gb090_A06	Gr036_D02	0.61
Gb090_A06	Gr037_D02	0.65
Gb090_A06	Gr225_D10	0.97
Gb091_A06	Gr034_D02	0.72
Gb091_A06	Gr036_D02	0.61
Gb091_A06	Gr037_D02	0.65
Gb091_A06	Gr225_D10	0.97
Gb092_A06	Gr007_D01	0.63
Gb092_A06	Gr008_D01	0.64
Gb092_A06	Gr009_D01	0.67
Gb092_A06	Gr010_D01	0.68
Gb092_A06	Gr011_D01	0.72
Gb092_A06	Gr012_D01	0.72
Gb092_A06	Gr013_D01	0.72
Gb092_A06	Gr014_D01	0.74
Gb092_A06	Gr015_D01	0.73
Gb092_A06	Gr017_D01	0.95
Gb092_A06	Gr019_D01	0.77
Gb092_A06	Gr020_D01	0.7
Gb092_A06	Gr021_D01	0.63
Gb092_A06	Gr022_D01	0.71
Gb092_A06	Gr023_D01	0.69
Gb093_A06	Gr007_D01	0.63
Gb093_A06	Gr008_D01	0.64
Gb093_A06	Gr009_D01	0.67
Gb093_A06	Gr010_D01	0.68
Gb093_A06	Gr011_D01	0.72
Gb093_A06	Gr012_D01	0.72
Gb093_A06	Gr013_D01	0.72
Gb093_A06	Gr014_D01	0.74
Gb093_A06	Gr015_D01	0.73
Gb093_A06	Gr017_D01	0.95
Gb093_A06	Gr019_D01	0.77
Gb093_A06	Gr020_D01	0.7
Gb093_A06	Gr021_D01	0.63
Gb093_A06	Gr022_D01	0.71
Gb093_A06	Gr023_D01	0.69
Gb094_A06	Gr009_D01	0.64
Gb094_A06	Gr011_D01	0.77
Gb094_A06	Gr012_D01	0.79
Gb094_A06	Gr013_D01	0.76
Gb094_A06	Gr014_D01	0.79
Gb094_A06	Gr015_D01	0.76
Gb094_A06	Gr019_D01	0.9
Gb094_A06	Gr021_D01	0.62
Gb094_A06	Gr022_D01	0.77
Gb095_A06	Gr007_D01	0.75
Gb095_A06	Gr008_D01	0.74
Gb095_A06	Gr010_D01	0.79
Gb095_A06	Gr011_D01	0.75
Gb095_A06	Gr012_D01	0.74
Gb095_A06	Gr013_D01	0.76
Gb095_A06	Gr014_D01	0.68
Gb095_A06	Gr015_D01	0.73
Gb095_A06	Gr017_D01	0.67
Gb095_A06	Gr020_D01	0.83
Gb095_A06	Gr022_D01	0.75
Gb095_A06	Gr023_D01	0.77
Gb096_A06	Gr014_D01	0.71
Gb096_A06	Gr022_D01	0.64
Gb097_A06	Gr007_D01	0.77
Gb097_A06	Gr008_D01	0.74
Gb097_A06	Gr009_D01	0.72
Gb097_A06	Gr010_D01	0.8
Gb097_A06	Gr011_D01	0.82
Gb097_A06	Gr012_D01	0.82
Gb097_A06	Gr013_D01	0.8
Gb097_A06	Gr014_D01	0.74
Gb097_A06	Gr015_D01	0.79
Gb097_A06	Gr017_D01	0.71
Gb097_A06	Gr020_D01	0.76
Gb097_A06	Gr021_D01	0.64
Gb097_A06	Gr022_D01	0.8
Gb097_A06	Gr023_D01	0.76
Gb098_A06	Gr010_D01	0.62
Gb098_A06	Gr011_D01	0.66
Gb098_A06	Gr012_D01	0.66
Gb098_A06	Gr013_D01	0.66
Gb098_A06	Gr014_D01	0.63
Gb098_A06	Gr015_D01	0.64
Gb098_A06	Gr017_D01	0.62
Gb098_A06	Gr020_D01	0.66
Gb098_A06	Gr022_D01	0.65
Gb098_A06	Gr023_D01	0.7
Gb099_A06	Gr008_D01	0.65
Gb099_A06	Gr010_D01	0.73
Gb099_A06	Gr011_D01	0.79
Gb099_A06	Gr012_D01	0.81
Gb099_A06	Gr013_D01	0.79
Gb099_A06	Gr014_D01	0.81
Gb099_A06	Gr015_D01	0.78
Gb099_A06	Gr017_D01	0.76
Gb099_A06	Gr020_D01	0.72
Gb099_A06	Gr022_D01	0.77
Gb099_A06	Gr023_D01	0.74
Gb101_A06	Gr007_D01	0.74
Gb101_A06	Gr008_D01	0.73
Gb101_A06	Gr009_D01	0.71
Gb101_A06	Gr010_D01	0.78
Gb101_A06	Gr011_D01	0.78
Gb101_A06	Gr012_D01	0.79
Gb101_A06	Gr013_D01	0.79
Gb101_A06	Gr014_D01	0.74
Gb101_A06	Gr015_D01	0.77
Gb101_A06	Gr017_D01	0.7
Gb101_A06	Gr020_D01	0.81
Gb101_A06	Gr021_D01	0.62
Gb101_A06	Gr022_D01	0.81
Gb101_A06	Gr023_D01	0.76
Gb102_A07	Gr024_D01	0.98
Gb103_A08	Gr062_D04	0.69
Gb103_A08	Gr156_D07	0.96
Gb104_A08	Gr066_D04	0.97
Gb105_A08	Gr186_D08	0.86
Gb106_A08	Gr045_D02	0.88
Gb106_A08	Gr046_D02	0.89
Gb106_A08	Gr295_scaffold377	0.61
Gb106_A08	Gr306_scaffold377	0.61
Gb107_A08	Gr045_D02	0.85
Gb107_A08	Gr046_D02	0.87
Gb108_A08	Gr045_D02	0.89
Gb108_A08	Gr046_D02	0.8
Gb109_A08	Gr045_D02	0.86
Gb109_A08	Gr046_D02	0.83
Gb110_A09	Gr001_D01	0.61
Gb110_A09	Gr002_D01	0.6
Gb110_A09	Gr003_D01	0.61
Gb110_A09	Gr004_D01	0.6
Gb110_A09	Gr055_D03	0.65
Gb110_A09	Gr056_D03	0.66
Gb110_A09	Gr279_scaffold228	0.72
Gb111_A09	Gr072_D06	0.92
Gb112_A09	Gr073_D06	0.95
Gb113_A09	Gr075_D06	0.66
Gb114_A10	Gr232_D11	0.92
Gb122_A10	Gr233_D11	0.67
Gb123_A10	Gr233_D11	0.93
Gb124_A10	Gr071_D05	0.73
Gb124_A10	Gr234_D11	0.71
Gb124_A10	Gr235_D11	0.75
Gb124_A10	Gr236_D11	0.65
Gb124_A10	Gr237_D11	0.7
Gb125_A10	Gr071_D05	0.75
Gb125_A10	Gr234_D11	0.91
Gb125_A10	Gr235_D11	0.86
Gb125_A10	Gr236_D11	0.91
Gb126_A10	Gr071_D05	0.95
Gb126_A10	Gr234_D11	0.66
Gb126_A10	Gr235_D11	0.74
Gb126_A10	Gr236_D11	0.66
Gb126_A10	Gr237_D11	0.62
Gb127_A10	Gr095_D07	0.65
Gb127_A10	Gr096_D07	0.68
Gb127_A10	Gr238_D11	0.85
Gb128_A10	Gr095_D07	0.65
Gb128_A10	Gr096_D07	0.71
Gb128_A10	Gr238_D11	0.84
Gb129_A10	Gr238_D11	0.68
Gb130_A10	Gr095_D07	0.64
Gb130_A10	Gr096_D07	0.69
Gb130_A10	Gr238_D11	0.87
Gb131_A10	Gr095_D07	0.65
Gb131_A10	Gr096_D07	0.66
Gb131_A10	Gr238_D11	0.84
Gb132_A10	Gr095_D07	0.69
Gb132_A10	Gr096_D07	0.71
Gb132_A10	Gr238_D11	0.9
Gb133_A10	Gr095_D07	0.66
Gb133_A10	Gr096_D07	0.69
Gb133_A10	Gr238_D11	0.87
Gb134_A10	Gr240_D11	0.94
Gb135_A10	Gr247_D11	0.82
Gb135_A10	Gr248_D11	0.79
Gb135_A10	Gr251_D11	0.78
Gb135_A10	Gr252_D11	0.8
Gb135_A10	Gr253_D11	0.79
Gb135_A10	Gr254_D11	0.77
Gb135_A10	Gr255_D11	0.71
Gb137_A10	Gr247_D11	0.68
Gb137_A10	Gr248_D11	0.65
Gb137_A10	Gr250_D11	0.64
Gb137_A10	Gr251_D11	0.73
Gb137_A10	Gr252_D11	0.74
Gb137_A10	Gr253_D11	0.68
Gb137_A10	Gr254_D11	0.67
Gb137_A10	Gr255_D11	0.95
Gb139_A10	Gr030_D02	0.72
Gb139_A10	Gr261_D11	0.64
Gb142_A10	Gr028_D02	0.79
Gb142_A10	Gr029_D02	0.6
Gb142_A10	Gr032_D02	0.62
Gb143_A10	Gr030_D02	0.7
Gb143_A10	Gr261_D11	0.75
Gb143_A10	Gr264_D11	0.66
Gb144_A10	Gr030_D02	0.7
Gb144_A10	Gr031_D02	0.8
Gb144_A10	Gr240_D11	0.62
Gb144_A10	Gr256_D11	0.65
Gb144_A10	Gr257_D11	0.64
Gb144_A10	Gr258_D11	0.64
Gb144_A10	Gr259_D11	0.67
Gb144_A10	Gr261_D11	0.73
Gb144_A10	Gr264_D11	0.72
Gb145_A10	Gr030_D02	0.64
Gb145_A10	Gr031_D02	0.64
Gb145_A10	Gr240_D11	0.68
Gb145_A10	Gr256_D11	0.69
Gb145_A10	Gr257_D11	0.89
Gb145_A10	Gr258_D11	0.67
Gb145_A10	Gr259_D11	0.62
Gb145_A10	Gr260_D11	0.89
Gb145_A10	Gr261_D11	0.63
Gb145_A10	Gr264_D11	0.63
Gb147_A10	Gr031_D02	0.62
Gb147_A10	Gr240_D11	0.65
Gb147_A10	Gr256_D11	0.79
Gb147_A10	Gr257_D11	0.62
Gb147_A10	Gr258_D11	0.66
Gb147_A10	Gr259_D11	0.65
Gb147_A10	Gr260_D11	0.66
Gb147_A10	Gr264_D11	0.65
Gb149_A11	Gr155_D07	0.97
Gb150_A11	Gr155_D07	0.97
Gb151_A11	Gr067_D05	0.96
Gb152_A11	Gr067_D05	0.96
Gb153_A11	Gr068_D05	0.97
Gb153_A11	Gr069_D05	0.64
Gb153_A11	Gr222_D10	0.78
Gb154_A11	Gr154_D07	0.93
Gb155_A11	Gr153_D07	0.97
Gb156_A11	Gr153_D07	0.98
Gb157_A11	Gr110_D07	0.65
Gb157_A11	Gr111_D07	0.65
Gb157_A11	Gr113_D07	0.78
Gb157_A11	Gr114_D07	0.64
Gb158_A11	Gr051_D03	0.64
Gb158_A11	Gr052_D03	0.63
Gb158_A11	Gr053_D03	0.61
Gb158_A11	Gr054_D03	0.62
Gb158_A11	Gr360_scaffold546	0.62
Gb158_A11	Gr362_scaffold546	0.61
Gb159_A11	Gr283_scaffold278	0.83
Gb160_A11	Gr283_scaffold278	0.9
Gb161_A11	Gr151_D07	0.96
Gb162_A11	Gr144_D07	0.87
Gb162_A11	Gr145_D07	0.87
Gb162_A11	Gr146_D07	0.86
Gb162_A11	Gr147_D07	0.88
Gb162_A11	Gr149_D07	0.79
Gb163_A11	Gr077_D07	0.89
Gb163_A11	Gr078_D07	0.64
Gb163_A11	Gr348_scaffold474	0.62
Gb163_A11	Gr349_scaffold474	0.76
Gb163_A11	Gr365_scaffold572	0.77
Gb164_A11	Gr077_D07	0.66
Gb164_A11	Gr078_D07	0.69
Gb164_A11	Gr348_scaffold474	0.69
Gb165_A11	Gr077_D07	0.77
Gb165_A11	Gr349_scaffold474	0.77
Gb165_A11	Gr365_scaffold572	0.83
Gb166_A11	Gr050_D03	0.69
Gb166_A11	Gr061_D04	0.67
Gb166_A11	Gr079_D07	0.74
Gb166_A11	Gr080_D07	0.62
Gb166_A11	Gr081_D07	0.62
Gb166_A11	Gr082_D07	0.64
Gb166_A11	Gr083_D07	0.73
Gb166_A11	Gr084_D07	0.73
Gb166_A11	Gr230_D11	0.69
Gb167_A11	Gr061_D04	0.64
Gb167_A11	Gr079_D07	0.9
Gb167_A11	Gr083_D07	0.71
Gb167_A11	Gr084_D07	0.65
Gb168_A11	Gr050_D03	0.78
Gb168_A11	Gr061_D04	0.76
Gb168_A11	Gr079_D07	0.7
Gb168_A11	Gr080_D07	0.62
Gb168_A11	Gr081_D07	0.62
Gb168_A11	Gr082_D07	0.64
Gb168_A11	Gr083_D07	0.63
Gb168_A11	Gr084_D07	0.79
Gb168_A11	Gr230_D11	0.69
Gb169_A11	Gr050_D03	0.69
Gb169_A11	Gr061_D04	0.68
Gb169_A11	Gr079_D07	0.73
Gb169_A11	Gr080_D07	0.63
Gb169_A11	Gr081_D07	0.63
Gb169_A11	Gr082_D07	0.63
Gb169_A11	Gr083_D07	0.76
Gb169_A11	Gr084_D07	0.72
Gb169_A11	Gr230_D11	0.69
Gb170_A11	Gr050_D03	0.65
Gb170_A11	Gr061_D04	0.64
Gb170_A11	Gr079_D07	0.63
Gb170_A11	Gr080_D07	0.95
Gb170_A11	Gr081_D07	0.95
Gb170_A11	Gr082_D07	0.91
Gb170_A11	Gr083_D07	0.65
Gb170_A11	Gr084_D07	0.68
Gb170_A11	Gr230_D11	0.72
Gb171_A11	Gr050_D03	0.71
Gb171_A11	Gr061_D04	0.69
Gb171_A11	Gr079_D07	0.71
Gb171_A11	Gr080_D07	0.66
Gb171_A11	Gr081_D07	0.66
Gb171_A11	Gr082_D07	0.67
Gb171_A11	Gr083_D07	0.8
Gb171_A11	Gr084_D07	0.82
Gb171_A11	Gr230_D11	0.7
Gb172_A11	Gr079_D07	0.76
Gb172_A11	Gr080_D07	0.66
Gb172_A11	Gr081_D07	0.67
Gb172_A11	Gr082_D07	0.65
Gb172_A11	Gr083_D07	0.92
Gb174_A11	Gr079_D07	0.74
Gb174_A11	Gr080_D07	0.62
Gb174_A11	Gr081_D07	0.62
Gb174_A11	Gr082_D07	0.64
Gb174_A11	Gr083_D07	0.67
Gb174_A11	Gr084_D07	0.75
Gb174_A11	Gr230_D11	0.64
Gb175_A11	Gr079_D07	0.74
Gb175_A11	Gr080_D07	0.62
Gb175_A11	Gr081_D07	0.62
Gb175_A11	Gr082_D07	0.64
Gb175_A11	Gr083_D07	0.67
Gb175_A11	Gr084_D07	0.75
Gb175_A11	Gr230_D11	0.64
Gb176_A11	Gr040_D02	0.66
Gb176_A11	Gr041_D02	0.65
Gb176_A11	Gr042_D02	0.6
Gb176_A11	Gr043_D02	0.65
Gb176_A11	Gr085_D07	0.9
Gb176_A11	Gr086_D07	0.89
Gb176_A11	Gr087_D07	0.92
Gb176_A11	Gr089_D07	0.79
Gb176_A11	Gr090_D07	0.79
Gb176_A11	Gr091_D07	0.79
Gb176_A11	Gr092_D07	0.79
Gb176_A11	Gr093_D07	0.79
Gb176_A11	Gr094_D07	0.77
Gb176_A11	Gr115_D07	0.74
Gb176_A11	Gr116_D07	0.74
Gb176_A11	Gr117_D07	0.76
Gb176_A11	Gr118_D07	0.76
Gb176_A11	Gr120_D07	0.74
Gb176_A11	Gr121_D07	0.67
Gb176_A11	Gr122_D07	0.77
Gb176_A11	Gr123_D07	0.73
Gb176_A11	Gr124_D07	0.75
Gb176_A11	Gr125_D07	0.77
Gb176_A11	Gr126_D07	0.79
Gb176_A11	Gr127_D07	0.75
Gb176_A11	Gr129_D07	0.79
Gb176_A11	Gr130_D07	0.79
Gb176_A11	Gr131_D07	0.74
Gb176_A11	Gr132_D07	0.77
Gb176_A11	Gr133_D07	0.79
Gb176_A11	Gr134_D07	0.75
Gb176_A11	Gr135_D07	0.76
Gb176_A11	Gr137_D07	0.76
Gb176_A11	Gr138_D07	0.78
Gb176_A11	Gr141_D07	0.73
Gb176_A11	Gr142_D07	0.74
Gb176_A11	Gr265_D12	0.74
Gb177_A11	Gr041_D02	0.61
Gb177_A11	Gr085_D07	0.65
Gb177_A11	Gr086_D07	0.76
Gb177_A11	Gr087_D07	0.68
Gb177_A11	Gr091_D07	0.6
Gb177_A11	Gr092_D07	0.6
Gb177_A11	Gr093_D07	0.77
Gb177_A11	Gr115_D07	0.74
Gb177_A11	Gr116_D07	0.62
Gb177_A11	Gr121_D07	0.68
Gb177_A11	Gr122_D07	0.67
Gb177_A11	Gr123_D07	0.73
Gb177_A11	Gr126_D07	0.81
Gb177_A11	Gr130_D07	0.74
Gb177_A11	Gr131_D07	0.76
Gb177_A11	Gr132_D07	0.67
Gb177_A11	Gr135_D07	0.78
Gb177_A11	Gr139_D07	0.67
Gb177_A11	Gr142_D07	0.74
Gb177_A11	Gr265_D12	0.76
Gb178_A11	Gr040_D02	0.61
Gb178_A11	Gr086_D07	0.87
Gb178_A11	Gr087_D07	0.82
Gb178_A11	Gr090_D07	0.72
Gb178_A11	Gr091_D07	0.76
Gb178_A11	Gr092_D07	0.76
Gb178_A11	Gr094_D07	0.72
Gb178_A11	Gr116_D07	0.69
Gb178_A11	Gr117_D07	0.7
Gb178_A11	Gr118_D07	0.71
Gb178_A11	Gr119_D07	0.61
Gb178_A11	Gr120_D07	0.68
Gb178_A11	Gr122_D07	0.7
Gb178_A11	Gr124_D07	0.67
Gb178_A11	Gr125_D07	0.69
Gb178_A11	Gr127_D07	0.68
Gb178_A11	Gr129_D07	0.67
Gb178_A11	Gr130_D07	0.64
Gb178_A11	Gr132_D07	0.65
Gb178_A11	Gr133_D07	0.67
Gb178_A11	Gr136_D07	0.66
Gb178_A11	Gr137_D07	0.67
Gb178_A11	Gr138_D07	0.67
Gb178_A11	Gr139_D07	0.71
Gb178_A11	Gr140_D07	0.7
Gb178_A11	Gr141_D07	0.69
Gb179_A11	Gr041_D02	0.63
Gb179_A11	Gr085_D07	0.66
Gb179_A11	Gr086_D07	0.74
Gb179_A11	Gr087_D07	0.66
Gb179_A11	Gr093_D07	0.76
Gb179_A11	Gr115_D07	0.74
Gb179_A11	Gr121_D07	0.68
Gb179_A11	Gr122_D07	0.61
Gb179_A11	Gr126_D07	0.78
Gb179_A11	Gr130_D07	0.73
Gb179_A11	Gr131_D07	0.73
Gb179_A11	Gr132_D07	0.61
Gb179_A11	Gr135_D07	0.75
Gb179_A11	Gr139_D07	0.62
Gb179_A11	Gr142_D07	0.72
Gb179_A11	Gr265_D12	0.74
Gb180_A11	Gr040_D02	0.62
Gb180_A11	Gr041_D02	0.63
Gb180_A11	Gr042_D02	0.61
Gb180_A11	Gr043_D02	0.6
Gb180_A11	Gr085_D07	0.84
Gb180_A11	Gr086_D07	0.73
Gb180_A11	Gr087_D07	0.66
Gb180_A11	Gr089_D07	0.93
Gb180_A11	Gr090_D07	0.81
Gb180_A11	Gr091_D07	0.92
Gb180_A11	Gr092_D07	0.82
Gb180_A11	Gr093_D07	0.82
Gb180_A11	Gr094_D07	0.79
Gb180_A11	Gr115_D07	0.76
Gb180_A11	Gr116_D07	0.63
Gb180_A11	Gr117_D07	0.64
Gb180_A11	Gr118_D07	0.63
Gb180_A11	Gr121_D07	0.69
Gb180_A11	Gr122_D07	0.62
Gb180_A11	Gr123_D07	0.73
Gb180_A11	Gr124_D07	0.61
Gb180_A11	Gr125_D07	0.64
Gb180_A11	Gr126_D07	0.8
Gb180_A11	Gr127_D07	0.64
Gb180_A11	Gr129_D07	0.63
Gb180_A11	Gr130_D07	0.71
Gb180_A11	Gr131_D07	0.75
Gb180_A11	Gr132_D07	0.63
Gb180_A11	Gr133_D07	0.62
Gb180_A11	Gr134_D07	0.62
Gb180_A11	Gr135_D07	0.77
Gb180_A11	Gr137_D07	0.61
Gb180_A11	Gr138_D07	0.66
Gb180_A11	Gr139_D07	0.72
Gb180_A11	Gr141_D07	0.61
Gb180_A11	Gr142_D07	0.74
Gb180_A11	Gr265_D12	0.76
Gb181_A11	Gr041_D02	0.6
Gb181_A11	Gr085_D07	0.64
Gb181_A11	Gr086_D07	0.62
Gb181_A11	Gr089_D07	0.66
Gb181_A11	Gr091_D07	0.69
Gb181_A11	Gr092_D07	0.74
Gb181_A11	Gr093_D07	0.86
Gb181_A11	Gr094_D07	0.74
Gb181_A11	Gr115_D07	0.71
Gb181_A11	Gr121_D07	0.67
Gb181_A11	Gr122_D07	0.61
Gb181_A11	Gr123_D07	0.66
Gb181_A11	Gr126_D07	0.78
Gb181_A11	Gr130_D07	0.71
Gb181_A11	Gr131_D07	0.74
Gb181_A11	Gr132_D07	0.61
Gb181_A11	Gr135_D07	0.73
Gb181_A11	Gr142_D07	0.7
Gb181_A11	Gr265_D12	0.72
Gb183_A11	Gr095_D07	0.82
Gb183_A11	Gr096_D07	0.61
Gb183_A11	Gr238_D11	0.6
Gb184_A11	Gr095_D07	0.67
Gb184_A11	Gr096_D07	0.79
Gb184_A11	Gr238_D11	0.75
Gb185_A11	Gr097_D07	0.73
Gb185_A11	Gr098_D07	0.79
Gb185_A11	Gr099_D07	0.77
Gb185_A11	Gr100_D07	0.75
Gb185_A11	Gr101_D07	0.76
Gb185_A11	Gr102_D07	0.76
Gb185_A11	Gr103_D07	0.79
Gb185_A11	Gr104_D07	0.84
Gb185_A11	Gr105_D07	0.65
Gb185_A11	Gr106_D07	0.82
Gb185_A11	Gr295_scaffold377	0.67
Gb185_A11	Gr298_scaffold377	0.65
Gb185_A11	Gr303_scaffold377	0.68
Gb185_A11	Gr344_scaffold467	0.62
Gb185_A11	Gr346_scaffold467	0.66
Gb186_A11	Gr099_D07	0.61
Gb186_A11	Gr100_D07	0.62
Gb186_A11	Gr102_D07	0.6
Gb186_A11	Gr103_D07	0.62
Gb186_A11	Gr104_D07	0.63
Gb186_A11	Gr106_D07	0.61
Gb187_A11	Gr097_D07	0.81
Gb187_A11	Gr098_D07	0.85
Gb187_A11	Gr099_D07	0.85
Gb187_A11	Gr100_D07	0.83
Gb187_A11	Gr101_D07	0.83
Gb187_A11	Gr102_D07	0.84
Gb187_A11	Gr103_D07	0.84
Gb187_A11	Gr104_D07	0.84
Gb187_A11	Gr105_D07	0.8
Gb187_A11	Gr106_D07	0.87
Gb187_A11	Gr295_scaffold377	0.65
Gb187_A11	Gr298_scaffold377	0.66
Gb187_A11	Gr301_scaffold377	0.61
Gb187_A11	Gr303_scaffold377	0.65
Gb187_A11	Gr306_scaffold377	0.61
Gb187_A11	Gr344_scaffold467	0.63
Gb187_A11	Gr346_scaffold467	0.61
Gb189_A11	Gr157_D07	0.76
Gb190_A11	Gr158_D07	0.94
Gb190_A11	Gr307_scaffold377	0.97
Gb191_A11	Gr041_D02	0.64
Gb191_A11	Gr085_D07	0.67
Gb191_A11	Gr089_D07	0.63
Gb191_A11	Gr093_D07	0.78
Gb191_A11	Gr094_D07	0.63
Gb191_A11	Gr115_D07	0.77
Gb191_A11	Gr116_D07	0.72
Gb191_A11	Gr117_D07	0.68
Gb191_A11	Gr118_D07	0.67
Gb191_A11	Gr120_D07	0.63
Gb191_A11	Gr121_D07	0.69
Gb191_A11	Gr122_D07	0.73
Gb191_A11	Gr123_D07	0.75
Gb191_A11	Gr124_D07	0.69
Gb191_A11	Gr125_D07	0.67
Gb191_A11	Gr126_D07	0.88
Gb191_A11	Gr127_D07	0.69
Gb191_A11	Gr129_D07	0.72
Gb191_A11	Gr130_D07	0.8
Gb191_A11	Gr131_D07	0.82
Gb191_A11	Gr132_D07	0.72
Gb191_A11	Gr133_D07	0.7
Gb191_A11	Gr134_D07	0.61
Gb191_A11	Gr135_D07	0.84
Gb191_A11	Gr137_D07	0.82
Gb191_A11	Gr138_D07	0.68
Gb191_A11	Gr139_D07	0.76
Gb191_A11	Gr140_D07	0.62
Gb191_A11	Gr141_D07	0.67
Gb191_A11	Gr142_D07	0.72
Gb191_A11	Gr265_D12	0.74
Gb192_A11	Gr041_D02	0.61
Gb192_A11	Gr085_D07	0.67
Gb192_A11	Gr086_D07	0.62
Gb192_A11	Gr089_D07	0.66
Gb192_A11	Gr090_D07	0.62
Gb192_A11	Gr093_D07	0.71
Gb192_A11	Gr115_D07	0.83
Gb192_A11	Gr116_D07	0.77
Gb192_A11	Gr117_D07	0.82
Gb192_A11	Gr118_D07	0.79
Gb192_A11	Gr119_D07	0.66
Gb192_A11	Gr120_D07	0.76
Gb192_A11	Gr121_D07	0.78
Gb192_A11	Gr122_D07	0.83
Gb192_A11	Gr123_D07	0.82
Gb192_A11	Gr124_D07	0.8
Gb192_A11	Gr125_D07	0.74
Gb192_A11	Gr126_D07	0.75
Gb192_A11	Gr127_D07	0.75
Gb192_A11	Gr129_D07	0.71
Gb192_A11	Gr130_D07	0.74
Gb192_A11	Gr131_D07	0.7
Gb192_A11	Gr132_D07	0.74
Gb192_A11	Gr133_D07	0.75
Gb192_A11	Gr134_D07	0.77
Gb192_A11	Gr135_D07	0.77
Gb192_A11	Gr136_D07	0.7
Gb192_A11	Gr137_D07	0.72
Gb192_A11	Gr138_D07	0.76
Gb192_A11	Gr139_D07	0.8
Gb192_A11	Gr140_D07	0.78
Gb192_A11	Gr141_D07	0.77
Gb192_A11	Gr142_D07	0.69
Gb192_A11	Gr265_D12	0.72
Gb193_A11	Gr085_D07	0.73
Gb193_A11	Gr086_D07	0.67
Gb193_A11	Gr087_D07	0.62
Gb193_A11	Gr089_D07	0.71
Gb193_A11	Gr090_D07	0.68
Gb193_A11	Gr091_D07	0.65
Gb193_A11	Gr092_D07	0.66
Gb193_A11	Gr093_D07	0.72
Gb193_A11	Gr094_D07	0.66
Gb193_A11	Gr115_D07	0.79
Gb193_A11	Gr116_D07	0.8
Gb193_A11	Gr117_D07	0.8
Gb193_A11	Gr118_D07	0.8
Gb193_A11	Gr119_D07	0.69
Gb193_A11	Gr120_D07	0.78
Gb193_A11	Gr121_D07	0.74
Gb193_A11	Gr122_D07	0.82
Gb193_A11	Gr123_D07	0.82
Gb193_A11	Gr124_D07	0.81
Gb193_A11	Gr125_D07	0.73
Gb193_A11	Gr126_D07	0.74
Gb193_A11	Gr127_D07	0.7
Gb193_A11	Gr129_D07	0.7
Gb193_A11	Gr130_D07	0.76
Gb193_A11	Gr131_D07	0.7
Gb193_A11	Gr132_D07	0.72
Gb193_A11	Gr133_D07	0.73
Gb193_A11	Gr134_D07	0.76
Gb193_A11	Gr135_D07	0.76
Gb193_A11	Gr136_D07	0.72
Gb193_A11	Gr137_D07	0.71
Gb193_A11	Gr138_D07	0.77
Gb193_A11	Gr139_D07	0.65
Gb193_A11	Gr140_D07	0.66
Gb193_A11	Gr141_D07	0.73
Gb193_A11	Gr142_D07	0.7
Gb193_A11	Gr265_D12	0.72
Gb194_A11	Gr044_D02	0.6
Gb194_A11	Gr085_D07	0.74
Gb194_A11	Gr086_D07	0.65
Gb194_A11	Gr087_D07	0.6
Gb194_A11	Gr089_D07	0.67
Gb194_A11	Gr091_D07	0.62
Gb194_A11	Gr092_D07	0.65
Gb194_A11	Gr093_D07	0.68
Gb194_A11	Gr094_D07	0.62
Gb194_A11	Gr115_D07	0.73
Gb194_A11	Gr116_D07	0.76
Gb194_A11	Gr117_D07	0.77
Gb194_A11	Gr118_D07	0.75
Gb194_A11	Gr119_D07	0.64
Gb194_A11	Gr120_D07	0.69
Gb194_A11	Gr122_D07	0.76
Gb194_A11	Gr124_D07	0.77
Gb194_A11	Gr125_D07	0.76
Gb194_A11	Gr127_D07	0.77
Gb194_A11	Gr129_D07	0.74
Gb194_A11	Gr130_D07	0.76
Gb194_A11	Gr132_D07	0.74
Gb194_A11	Gr133_D07	0.77
Gb194_A11	Gr134_D07	0.74
Gb194_A11	Gr135_D07	0.8
Gb194_A11	Gr136_D07	0.68
Gb194_A11	Gr137_D07	0.73
Gb194_A11	Gr138_D07	0.78
Gb194_A11	Gr139_D07	0.82
Gb194_A11	Gr140_D07	0.76
Gb194_A11	Gr141_D07	0.78
Gb194_A11	Gr142_D07	0.67
Gb194_A11	Gr265_D12	0.7
Gb195_A11	Gr110_D07	0.68
Gb195_A11	Gr111_D07	0.65
Gb195_A11	Gr112_D07	0.68
Gb195_A11	Gr113_D07	0.7
Gb195_A11	Gr114_D07	0.69
Gb196_A11	Gr109_D07	0.7
Gb196_A11	Gr159_D07	0.64
Gb196_A11	Gr181_D08	0.64
Gb196_A11	Gr185_D08	0.64
Gb196_A11	Gr216_D09	0.64
Gb197_A11	Gr108_D07	0.91
Gb197_A11	Gr109_D07	0.74
Gb197_A11	Gr159_D07	0.75
Gb197_A11	Gr180_D08	0.75
Gb197_A11	Gr181_D08	0.75
Gb197_A11	Gr182_D08	0.72
Gb197_A11	Gr183_D08	0.72
Gb197_A11	Gr185_D08	0.74
Gb197_A11	Gr215_D09	0.65
Gb197_A11	Gr216_D09	0.63
Gb197_A11	Gr217_D09	0.65
Gb197_A11	Gr218_D09	0.65
Gb197_A11	Gr219_D09	0.65
Gb197_A11	Gr220_D09	0.75
Gb197_A11	Gr221_D09	0.69
Gb197_A11	Gr289_scaffold339	0.72
Gb198_A11	Gr108_D07	0.79
Gb198_A11	Gr109_D07	0.82
Gb198_A11	Gr159_D07	0.78
Gb198_A11	Gr180_D08	0.8
Gb198_A11	Gr181_D08	0.81
Gb198_A11	Gr185_D08	0.82
Gb198_A11	Gr215_D09	0.71
Gb198_A11	Gr216_D09	0.76
Gb198_A11	Gr217_D09	0.71
Gb198_A11	Gr218_D09	0.71
Gb198_A11	Gr219_D09	0.69
Gb198_A11	Gr220_D09	0.69
Gb198_A11	Gr221_D09	0.71
Gb198_A11	Gr289_scaffold339	0.73
Gb199_A11	Gr108_D07	0.78
Gb199_A11	Gr109_D07	0.82
Gb199_A11	Gr159_D07	0.82
Gb199_A11	Gr180_D08	0.85
Gb199_A11	Gr181_D08	0.84
Gb199_A11	Gr182_D08	0.82
Gb199_A11	Gr183_D08	0.79
Gb199_A11	Gr185_D08	0.84
Gb199_A11	Gr215_D09	0.71
Gb199_A11	Gr216_D09	0.69
Gb199_A11	Gr217_D09	0.71
Gb199_A11	Gr218_D09	0.65
Gb199_A11	Gr219_D09	0.71
Gb199_A11	Gr220_D09	0.77
Gb199_A11	Gr221_D09	0.71
Gb199_A11	Gr289_scaffold339	0.74
Gb200_A11	Gr108_D07	0.71
Gb200_A11	Gr109_D07	0.74
Gb200_A11	Gr159_D07	0.74
Gb200_A11	Gr180_D08	0.75
Gb200_A11	Gr181_D08	0.77
Gb200_A11	Gr182_D08	0.81
Gb200_A11	Gr183_D08	0.73
Gb200_A11	Gr185_D08	0.75
Gb200_A11	Gr215_D09	0.63
Gb200_A11	Gr217_D09	0.63
Gb200_A11	Gr219_D09	0.62
Gb200_A11	Gr220_D09	0.64
Gb200_A11	Gr221_D09	0.63
Gb200_A11	Gr289_scaffold339	0.68
Gb201_A11	Gr108_D07	0.78
Gb201_A11	Gr109_D07	0.78
Gb201_A11	Gr159_D07	0.81
Gb201_A11	Gr180_D08	0.78
Gb201_A11	Gr181_D08	0.77
Gb201_A11	Gr182_D08	0.81
Gb201_A11	Gr183_D08	0.7
Gb201_A11	Gr185_D08	0.75
Gb201_A11	Gr215_D09	0.7
Gb201_A11	Gr216_D09	0.67
Gb201_A11	Gr217_D09	0.7
Gb201_A11	Gr218_D09	0.7
Gb201_A11	Gr219_D09	0.7
Gb201_A11	Gr220_D09	0.74
Gb201_A11	Gr221_D09	0.7
Gb201_A11	Gr289_scaffold339	0.74
Gb202_A11	Gr108_D07	0.76
Gb202_A11	Gr109_D07	0.79
Gb202_A11	Gr159_D07	0.8
Gb202_A11	Gr180_D08	0.83
Gb202_A11	Gr181_D08	0.82
Gb202_A11	Gr182_D08	0.78
Gb202_A11	Gr183_D08	0.75
Gb202_A11	Gr185_D08	0.8
Gb202_A11	Gr215_D09	0.67
Gb202_A11	Gr216_D09	0.65
Gb202_A11	Gr217_D09	0.67
Gb202_A11	Gr218_D09	0.65
Gb202_A11	Gr219_D09	0.67
Gb202_A11	Gr220_D09	0.77
Gb202_A11	Gr221_D09	0.72
Gb202_A11	Gr289_scaffold339	0.7
Gb203_A11	Gr108_D07	0.78
Gb203_A11	Gr109_D07	0.82
Gb203_A11	Gr159_D07	0.81
Gb203_A11	Gr180_D08	0.86
Gb203_A11	Gr181_D08	0.88
Gb203_A11	Gr182_D08	0.89
Gb203_A11	Gr183_D08	0.79
Gb203_A11	Gr185_D08	0.87
Gb203_A11	Gr215_D09	0.7
Gb203_A11	Gr216_D09	0.69
Gb203_A11	Gr217_D09	0.7
Gb203_A11	Gr218_D09	0.65
Gb203_A11	Gr219_D09	0.7
Gb203_A11	Gr220_D09	0.77
Gb203_A11	Gr221_D09	0.72
Gb203_A11	Gr289_scaffold339	0.74
Gb204_A11	Gr180_D08	0.65
Gb204_A11	Gr181_D08	0.64
Gb204_A11	Gr185_D08	0.62
Gb205_A11	Gr108_D07	0.79
Gb205_A11	Gr109_D07	0.8
Gb205_A11	Gr159_D07	0.81
Gb205_A11	Gr180_D08	0.87
Gb205_A11	Gr181_D08	0.84
Gb205_A11	Gr182_D08	0.86
Gb205_A11	Gr183_D08	0.84
Gb205_A11	Gr185_D08	0.86
Gb205_A11	Gr215_D09	0.71
Gb205_A11	Gr216_D09	0.7
Gb205_A11	Gr217_D09	0.71
Gb205_A11	Gr218_D09	0.65
Gb205_A11	Gr219_D09	0.71
Gb205_A11	Gr220_D09	0.76
Gb205_A11	Gr221_D09	0.72
Gb205_A11	Gr289_scaffold339	0.75
Gb206_A11	Gr180_D08	0.63
Gb206_A11	Gr181_D08	0.6
Gb206_A11	Gr183_D08	0.71
Gb206_A11	Gr218_D09	0.68
Gb206_A11	Gr220_D09	0.75
Gb206_A11	Gr221_D09	0.67
Gb207_A11	Gr160_D07	0.82
Gb207_A11	Gr162_D08	0.78
Gb207_A11	Gr165_D08	0.77
Gb207_A11	Gr166_D08	0.79
Gb207_A11	Gr168_D08	0.77
Gb207_A11	Gr169_D08	0.75
Gb207_A11	Gr170_D08	0.76
Gb207_A11	Gr171_D08	0.82
Gb207_A11	Gr172_D08	0.76
Gb207_A11	Gr173_D08	0.95
Gb207_A11	Gr175_D08	0.84
Gb207_A11	Gr176_D08	0.77
Gb207_A11	Gr177_D08	0.76
Gb207_A11	Gr178_D08	0.76
Gb207_A11	Gr179_D08	0.78
Gb208_A11	Gr160_D07	0.72
Gb208_A11	Gr162_D08	0.7
Gb208_A11	Gr163_D08	0.75
Gb208_A11	Gr164_D08	0.75
Gb208_A11	Gr165_D08	0.73
Gb208_A11	Gr166_D08	0.71
Gb208_A11	Gr168_D08	0.76
Gb208_A11	Gr169_D08	0.7
Gb208_A11	Gr170_D08	0.72
Gb208_A11	Gr171_D08	0.71
Gb208_A11	Gr172_D08	0.73
Gb208_A11	Gr173_D08	0.71
Gb208_A11	Gr174_D08	0.8
Gb208_A11	Gr175_D08	0.76
Gb208_A11	Gr176_D08	0.72
Gb208_A11	Gr177_D08	0.72
Gb208_A11	Gr178_D08	0.72
Gb208_A11	Gr179_D08	0.7
Gb209_A11	Gr160_D07	0.8
Gb209_A11	Gr162_D08	0.8
Gb209_A11	Gr165_D08	0.8
Gb209_A11	Gr166_D08	0.8
Gb209_A11	Gr168_D08	0.75
Gb209_A11	Gr169_D08	0.75
Gb209_A11	Gr170_D08	0.79
Gb209_A11	Gr171_D08	0.73
Gb209_A11	Gr172_D08	0.74
Gb209_A11	Gr173_D08	0.74
Gb209_A11	Gr175_D08	0.76
Gb209_A11	Gr176_D08	0.8
Gb209_A11	Gr177_D08	0.8
Gb209_A11	Gr178_D08	0.78
Gb209_A11	Gr179_D08	0.8
Gb210_A11	Gr160_D07	0.72
Gb210_A11	Gr162_D08	0.71
Gb210_A11	Gr165_D08	0.73
Gb210_A11	Gr166_D08	0.71
Gb210_A11	Gr168_D08	0.69
Gb210_A11	Gr169_D08	0.68
Gb210_A11	Gr170_D08	0.73
Gb210_A11	Gr171_D08	0.64
Gb210_A11	Gr172_D08	0.72
Gb210_A11	Gr173_D08	0.7
Gb210_A11	Gr175_D08	0.77
Gb210_A11	Gr176_D08	0.7
Gb210_A11	Gr177_D08	0.71
Gb210_A11	Gr178_D08	0.73
Gb210_A11	Gr179_D08	0.7
Gb211_A11	Gr171_D08	0.73
Gb211_A11	Gr175_D08	0.7
Gb211_A11	Gr176_D08	0.85
Gb211_A11	Gr177_D08	0.73
Gb212_A11	Gr160_D07	0.64
Gb212_A11	Gr162_D08	0.64
Gb212_A11	Gr163_D08	0.68
Gb212_A11	Gr164_D08	0.68
Gb212_A11	Gr165_D08	0.62
Gb212_A11	Gr166_D08	0.6
Gb212_A11	Gr168_D08	0.64
Gb212_A11	Gr169_D08	0.62
Gb212_A11	Gr170_D08	0.65
Gb212_A11	Gr171_D08	0.64
Gb212_A11	Gr172_D08	0.76
Gb212_A11	Gr173_D08	0.63
Gb212_A11	Gr175_D08	0.68
Gb212_A11	Gr176_D08	0.67
Gb212_A11	Gr177_D08	0.67
Gb212_A11	Gr178_D08	0.62
Gb212_A11	Gr179_D08	0.61
Gb213_A11	Gr160_D07	0.73
Gb213_A11	Gr162_D08	0.76
Gb213_A11	Gr165_D08	0.72
Gb213_A11	Gr166_D08	0.72
Gb213_A11	Gr168_D08	0.71
Gb213_A11	Gr169_D08	0.88
Gb213_A11	Gr170_D08	0.78
Gb213_A11	Gr171_D08	0.67
Gb213_A11	Gr173_D08	0.72
Gb213_A11	Gr175_D08	0.76
Gb213_A11	Gr176_D08	0.72
Gb213_A11	Gr177_D08	0.74
Gb213_A11	Gr178_D08	0.72
Gb213_A11	Gr179_D08	0.74
Gb214_A11	Gr160_D07	0.75
Gb214_A11	Gr162_D08	0.76
Gb214_A11	Gr163_D08	0.79
Gb214_A11	Gr164_D08	0.8
Gb214_A11	Gr165_D08	0.82
Gb214_A11	Gr166_D08	0.74
Gb214_A11	Gr168_D08	0.77
Gb214_A11	Gr169_D08	0.74
Gb214_A11	Gr170_D08	0.9
Gb214_A11	Gr171_D08	0.75
Gb214_A11	Gr172_D08	0.71
Gb214_A11	Gr173_D08	0.76
Gb214_A11	Gr175_D08	0.77
Gb214_A11	Gr176_D08	0.82
Gb214_A11	Gr177_D08	0.8
Gb214_A11	Gr178_D08	0.79
Gb214_A11	Gr179_D08	0.79
Gb215_A11	Gr160_D07	0.86
Gb215_A11	Gr162_D08	0.84
Gb215_A11	Gr165_D08	0.77
Gb215_A11	Gr166_D08	0.85
Gb215_A11	Gr168_D08	0.74
Gb215_A11	Gr169_D08	0.74
Gb215_A11	Gr170_D08	0.77
Gb215_A11	Gr171_D08	0.74
Gb215_A11	Gr172_D08	0.72
Gb215_A11	Gr173_D08	0.78
Gb215_A11	Gr175_D08	0.8
Gb215_A11	Gr176_D08	0.77
Gb215_A11	Gr177_D08	0.77
Gb215_A11	Gr178_D08	0.77
Gb215_A11	Gr179_D08	0.78
Gb217_A11	Gr160_D07	0.83
Gb217_A11	Gr162_D08	0.82
Gb217_A11	Gr165_D08	0.77
Gb217_A11	Gr166_D08	0.82
Gb217_A11	Gr168_D08	0.74
Gb217_A11	Gr169_D08	0.73
Gb217_A11	Gr170_D08	0.77
Gb217_A11	Gr171_D08	0.76
Gb217_A11	Gr172_D08	0.72
Gb217_A11	Gr173_D08	0.78
Gb217_A11	Gr175_D08	0.81
Gb217_A11	Gr176_D08	0.75
Gb217_A11	Gr177_D08	0.77
Gb217_A11	Gr178_D08	0.76
Gb217_A11	Gr179_D08	0.76
Gb218_A11	Gr160_D07	0.75
Gb218_A11	Gr165_D08	0.86
Gb218_A11	Gr166_D08	0.74
Gb218_A11	Gr168_D08	0.77
Gb218_A11	Gr169_D08	0.71
Gb218_A11	Gr170_D08	0.81
Gb218_A11	Gr171_D08	0.72
Gb218_A11	Gr173_D08	0.74
Gb218_A11	Gr175_D08	0.74
Gb218_A11	Gr176_D08	0.84
Gb218_A11	Gr177_D08	0.84
Gb218_A11	Gr178_D08	0.86
Gb218_A11	Gr179_D08	0.81
Gb219_A12	Gr197_D08	0.92
Gb220_A12	Gr197_D08	0.96
Gb221_A12	Gr197_D08	0.98
Gb222_A12	Gr196_D08	0.94
Gb223_A12	Gr196_D08	0.96
Gb224_A12	Gr190_D08	0.97
Gb225_A12	Gr190_D08	0.97
Gb226_A12	Gr187_D08	0.9
Gb227_A12	Gr187_D08	0.88
Gb228_A12	Gr187_D08	0.88
Gb229_A12	Gr188_D08	0.99
Gb231_A12	Gr189_D08	0.94
Gb232_A12	Gr189_D08	0.92
Gb233_A13	Gr267_D13	0.63
Gb233_A13	Gr268_D13	0.61
Gb233_A13	Gr269_D13	0.63
Gb233_A13	Gr270_D13	0.62
Gb233_A13	Gr271_D13	0.62
Gb233_A13	Gr273_D13	0.63
Gb233_A13	Gr275_scaffold149	0.94
Gb235_A13	Gr267_D13	0.71
Gb235_A13	Gr268_D13	0.67
Gb235_A13	Gr269_D13	0.71
Gb235_A13	Gr270_D13	0.7
Gb235_A13	Gr273_D13	0.68
Gb235_A13	Gr275_scaffold149	0.84
Gb236_A13	Gr267_D13	0.71
Gb236_A13	Gr268_D13	0.7
Gb236_A13	Gr269_D13	0.72
Gb236_A13	Gr270_D13	0.71
Gb236_A13	Gr271_D13	0.65
Gb236_A13	Gr273_D13	0.72
Gb236_A13	Gr275_scaffold149	0.7
Gb237_A13	Gr274_scaffold132	0.86
Gb238_A13	Gr267_D13	0.79
Gb238_A13	Gr268_D13	0.82
Gb238_A13	Gr269_D13	0.84
Gb238_A13	Gr270_D13	0.82
Gb238_A13	Gr271_D13	0.77
Gb238_A13	Gr273_D13	0.85
Gb238_A13	Gr275_scaffold149	0.68
Gb239_A13	Gr267_D13	0.79
Gb239_A13	Gr268_D13	0.82
Gb239_A13	Gr269_D13	0.84
Gb239_A13	Gr270_D13	0.82
Gb239_A13	Gr271_D13	0.77
Gb239_A13	Gr273_D13	0.85
Gb239_A13	Gr275_scaffold149	0.68
Gb240_D01	Gr038_D02	0.85
Gb241_D01	Gr039_D02	0.95
Gb242_D01	Gr038_D02	0.75
Gb243_D01	Gr027_D02	0.63
Gb243_D01	Gr035_D02	0.62
Gb243_D01	Gr037_D02	0.82
Gb244_D01	Gr038_D02	0.65
Gb245_D01	Gr038_D02	0.72
Gb246_D01	Gr038_D02	0.69
Gb247_D01	Gr038_D02	0.74
Gb248_D01	Gr038_D02	0.78
Gb249_D01	Gr048_D02	0.99
Gb250_D01	Gr033_D02	0.99
Gb250_D01	Gr203_D09	0.79
Gb250_D01	Gr308_scaffold403	0.81
Gb251_D01	Gr033_D02	0.99
Gb251_D01	Gr203_D09	0.79
Gb251_D01	Gr308_scaffold403	0.81
Gb252_D01	Gr027_D02	0.85
Gb252_D01	Gr035_D02	0.64
Gb253_D02	Gr006_D01	0.95
Gb254_D02	Gr005_D01	0.93
Gb255_D02	Gr005_D01	0.95
Gb257_D02	Gr287_scaffold301	0.98
Gb258_D02	Gr070_D05	0.96
Gb258_D02	Gr350_scaffold478	0.97
Gb259_D03	Gr060_D03	0.97
Gb260_D03	Gr058_D03	0.97
Gb263_D05	Gr198_D09	0.92
Gb264_D05	Gr199_D09	0.96
Gb264_D05	Gr200_D09	0.7
Gb265_D05	Gr199_D09	0.79
Gb265_D05	Gr200_D09	0.89
Gb266_D05	Gr199_D09	0.71
Gb266_D05	Gr200_D09	0.97
Gb267_D05	Gr201_D09	0.98
Gb268_D05	Gr280_scaffold242	0.96
Gb269_D05	Gr033_D02	0.8
Gb269_D05	Gr203_D09	0.99
Gb269_D05	Gr308_scaffold403	0.88
Gb270_D05	Gr033_D02	0.79
Gb270_D05	Gr203_D09	0.98
Gb270_D05	Gr308_scaffold403	0.8
Gb271_D05	Gr292_scaffold365	1
Gb272_D05	Gr204_D09	0.95
Gb272_D05	Gr205_D09	0.64
Gb272_D05	Gr206_D09	0.65
Gb272_D05	Gr207_D09	0.64
Gb272_D05	Gr208_D09	0.64
Gb273_D05	Gr204_D09	0.62
Gb273_D05	Gr205_D09	0.86
Gb273_D05	Gr206_D09	0.73
Gb273_D05	Gr207_D09	0.62
Gb273_D05	Gr208_D09	0.71
Gb274_D05	Gr204_D09	0.65
Gb274_D05	Gr205_D09	0.74
Gb274_D05	Gr206_D09	0.82
Gb274_D05	Gr207_D09	0.93
Gb274_D05	Gr208_D09	0.84
Gb275_D05	Gr204_D09	0.61
Gb275_D05	Gr205_D09	0.7
Gb275_D05	Gr206_D09	0.83
Gb275_D05	Gr207_D09	0.78
Gb275_D05	Gr208_D09	0.83
Gb276_D05	Gr204_D09	0.61
Gb276_D05	Gr205_D09	0.69
Gb276_D05	Gr206_D09	0.74
Gb276_D05	Gr207_D09	0.83
Gb276_D05	Gr208_D09	0.78
Gb277_D05	Gr204_D09	0.65
Gb277_D05	Gr205_D09	0.78
Gb277_D05	Gr206_D09	0.89
Gb277_D05	Gr207_D09	0.76
Gb277_D05	Gr208_D09	0.93
Gb278_D05	Gr205_D09	0.62
Gb278_D05	Gr206_D09	0.68
Gb278_D05	Gr207_D09	0.79
Gb278_D05	Gr208_D09	0.7
Gb279_D05	Gr204_D09	0.66
Gb279_D05	Gr205_D09	0.73
Gb279_D05	Gr206_D09	0.8
Gb279_D05	Gr207_D09	0.93
Gb279_D05	Gr208_D09	0.85
Gb280_D05	Gr204_D09	0.71
Gb280_D05	Gr205_D09	0.83
Gb280_D05	Gr206_D09	0.95
Gb280_D05	Gr207_D09	0.78
Gb281_D05	Gr180_D08	0.62
Gb281_D05	Gr215_D09	0.73
Gb281_D05	Gr216_D09	0.75
Gb281_D05	Gr217_D09	0.74
Gb281_D05	Gr218_D09	0.64
Gb281_D05	Gr219_D09	0.73
Gb281_D05	Gr220_D09	0.74
Gb281_D05	Gr221_D09	0.76
Gb281_D05	Gr289_scaffold339	0.61
Gb282_D05	Gr281_scaffold254	0.95
Gb282_D05	Gr282_scaffold254	0.95
Gb282_D05	Gr290_scaffold355	0.75
Gb282_D05	Gr291_scaffold355	0.73
Gb283_D05	Gr281_scaffold254	0.97
Gb283_D05	Gr282_scaffold254	0.93
Gb283_D05	Gr290_scaffold355	0.75
Gb283_D05	Gr291_scaffold355	0.71
Gb283_D05	Gr355_scaffold527	0.61
Gb284_D05	Gr108_D07	0.64
Gb284_D05	Gr109_D07	0.67
Gb284_D05	Gr159_D07	0.65
Gb284_D05	Gr180_D08	0.66
Gb284_D05	Gr181_D08	0.65
Gb284_D05	Gr183_D08	0.63
Gb284_D05	Gr185_D08	0.65
Gb284_D05	Gr215_D09	0.63
Gb284_D05	Gr216_D09	0.61
Gb284_D05	Gr217_D09	0.63
Gb284_D05	Gr218_D09	0.65
Gb284_D05	Gr219_D09	0.63
Gb284_D05	Gr220_D09	0.75
Gb284_D05	Gr221_D09	0.72
Gb284_D05	Gr289_scaffold339	0.82
Gb285_D05	Gr282_scaffold254	0.61
Gb285_D05	Gr290_scaffold355	0.72
Gb285_D05	Gr291_scaffold355	0.77
Gb285_D05	Gr355_scaffold527	0.79
Gb286_D05	Gr282_scaffold254	0.62
Gb286_D05	Gr291_scaffold355	0.8
Gb286_D05	Gr355_scaffold527	0.78
Gb287_D05	Gr281_scaffold254	0.61
Gb287_D05	Gr290_scaffold355	0.79
Gb287_D05	Gr291_scaffold355	0.76
Gb287_D05	Gr355_scaffold527	0.64
Gb288_D05	Gr074_D06	0.69
Gb288_D05	Gr209_D09	0.73
Gb288_D05	Gr211_D09	0.79
Gb288_D05	Gr213_D09	0.71
Gb288_D05	Gr214_D09	0.69
Gb288_D05	Gr288_scaffold333	0.98
Gb288_D05	Gr309_scaffold406	0.75
Gb288_D05	Gr310_scaffold406	0.72
Gb288_D05	Gr311_scaffold406	0.81
Gb288_D05	Gr312_scaffold406	0.72
Gb288_D05	Gr313_scaffold406	0.71
Gb288_D05	Gr314_scaffold406	0.74
Gb288_D05	Gr315_scaffold406	0.71
Gb288_D05	Gr316_scaffold406	0.74
Gb288_D05	Gr317_scaffold406	0.7
Gb288_D05	Gr330_scaffold461	0.72
Gb288_D05	Gr331_scaffold461	0.73
Gb288_D05	Gr332_scaffold461	0.73
Gb288_D05	Gr333_scaffold461	0.71
Gb288_D05	Gr334_scaffold461	0.71
Gb288_D05	Gr335_scaffold461	0.78
Gb288_D05	Gr336_scaffold461	0.71
Gb288_D05	Gr337_scaffold461	0.72
Gb288_D05	Gr338_scaffold461	0.74
Gb288_D05	Gr339_scaffold461	0.74
Gb288_D05	Gr340_scaffold461	0.72
Gb288_D05	Gr341_scaffold461	0.64
Gb288_D05	Gr342_scaffold461	0.71
Gb288_D05	Gr343_scaffold461	0.73
Gb288_D05	Gr353_scaffold520	0.69
Gb288_D05	Gr354_scaffold520	0.71
Gb288_D05	Gr363_scaffold555	0.75
Gb288_D05	Gr364_scaffold564	0.72
Gb292_D05	Gr074_D06	0.73
Gb292_D05	Gr209_D09	0.77
Gb292_D05	Gr211_D09	0.93
Gb292_D05	Gr213_D09	0.76
Gb292_D05	Gr288_scaffold333	0.75
Gb292_D05	Gr311_scaffold406	0.86
Gb292_D05	Gr312_scaffold406	0.8
Gb292_D05	Gr313_scaffold406	0.78
Gb292_D05	Gr314_scaffold406	0.86
Gb292_D05	Gr315_scaffold406	0.79
Gb292_D05	Gr316_scaffold406	0.83
Gb292_D05	Gr329_scaffold461	0.75
Gb292_D05	Gr330_scaffold461	0.8
Gb292_D05	Gr331_scaffold461	0.87
Gb292_D05	Gr334_scaffold461	0.84
Gb292_D05	Gr337_scaffold461	0.82
Gb292_D05	Gr338_scaffold461	0.87
Gb292_D05	Gr339_scaffold461	0.86
Gb292_D05	Gr340_scaffold461	0.8
Gb292_D05	Gr342_scaffold461	0.82
Gb292_D05	Gr343_scaffold461	0.9
Gb293_D05	Gr281_scaffold254	0.72
Gb293_D05	Gr282_scaffold254	0.61
Gb293_D05	Gr290_scaffold355	0.94
Gb293_D05	Gr291_scaffold355	0.93
Gb293_D05	Gr355_scaffold527	0.84
Gb294_D05	Gr281_scaffold254	0.68
Gb294_D05	Gr282_scaffold254	0.6
Gb294_D05	Gr290_scaffold355	0.88
Gb294_D05	Gr291_scaffold355	0.86
Gb294_D05	Gr355_scaffold527	0.79
Gb295_D05	Gr074_D06	0.73
Gb295_D05	Gr209_D09	0.72
Gb295_D05	Gr211_D09	0.84
Gb295_D05	Gr213_D09	0.75
Gb295_D05	Gr288_scaffold333	0.75
Gb295_D05	Gr312_scaffold406	0.74
Gb295_D05	Gr313_scaffold406	0.73
Gb295_D05	Gr314_scaffold406	0.81
Gb295_D05	Gr315_scaffold406	0.78
Gb295_D05	Gr316_scaffold406	0.82
Gb295_D05	Gr330_scaffold461	0.73
Gb295_D05	Gr331_scaffold461	0.83
Gb295_D05	Gr337_scaffold461	0.76
Gb295_D05	Gr338_scaffold461	0.8
Gb295_D05	Gr339_scaffold461	0.8
Gb295_D05	Gr340_scaffold461	0.77
Gb295_D05	Gr342_scaffold461	0.79
Gb295_D05	Gr343_scaffold461	0.86
Gb296_D05	Gr074_D06	0.8
Gb296_D05	Gr209_D09	0.75
Gb296_D05	Gr211_D09	0.79
Gb296_D05	Gr213_D09	0.96
Gb296_D05	Gr288_scaffold333	0.8
Gb296_D05	Gr309_scaffold406	0.75
Gb296_D05	Gr310_scaffold406	0.8
Gb296_D05	Gr311_scaffold406	0.76
Gb296_D05	Gr312_scaffold406	0.76
Gb296_D05	Gr313_scaffold406	0.75
Gb296_D05	Gr314_scaffold406	0.82
Gb296_D05	Gr315_scaffold406	0.76
Gb296_D05	Gr316_scaffold406	0.78
Gb296_D05	Gr329_scaffold461	0.79
Gb296_D05	Gr330_scaffold461	0.75
Gb296_D05	Gr331_scaffold461	0.8
Gb296_D05	Gr332_scaffold461	0.74
Gb296_D05	Gr334_scaffold461	0.78
Gb296_D05	Gr335_scaffold461	0.79
Gb296_D05	Gr336_scaffold461	0.77
Gb296_D05	Gr337_scaffold461	0.77
Gb296_D05	Gr338_scaffold461	0.79
Gb296_D05	Gr339_scaffold461	0.79
Gb296_D05	Gr340_scaffold461	0.77
Gb296_D05	Gr342_scaffold461	0.76
Gb296_D05	Gr343_scaffold461	0.8
Gb296_D05	Gr353_scaffold520	0.81
Gb296_D05	Gr354_scaffold520	0.82
Gb296_D05	Gr363_scaffold555	0.75
Gb296_D05	Gr364_scaffold564	0.82
Gb297_D05	Gr267_D13	0.81
Gb297_D05	Gr268_D13	0.81
Gb297_D05	Gr269_D13	0.81
Gb297_D05	Gr270_D13	0.79
Gb297_D05	Gr271_D13	0.81
Gb297_D05	Gr275_scaffold149	0.66
Gb298_D05	Gr212_D09	0.72
Gb298_D05	Gr356_scaffold535	0.99
Gb298_D05	Gr357_scaffold535	0.61
Gb298_D05	Gr359_scaffold537	0.7
Gb299_D05	Gr108_D07	0.67
Gb299_D05	Gr109_D07	0.71
Gb299_D05	Gr159_D07	0.68
Gb299_D05	Gr180_D08	0.7
Gb299_D05	Gr181_D08	0.68
Gb299_D05	Gr182_D08	0.67
Gb299_D05	Gr185_D08	0.68
Gb299_D05	Gr215_D09	0.91
Gb299_D05	Gr216_D09	0.91
Gb299_D05	Gr217_D09	0.93
Gb299_D05	Gr218_D09	0.68
Gb299_D05	Gr219_D09	0.91
Gb299_D05	Gr221_D09	0.91
Gb299_D05	Gr289_scaffold339	0.71
Gb300_D05	Gr319_scaffold432	0.9
Gb300_D05	Gr320_scaffold432	0.82
Gb301_D05	Gr319_scaffold432	0.85
Gb301_D05	Gr320_scaffold432	0.86
Gb302_D06	Gr068_D05	0.78
Gb302_D06	Gr222_D10	0.92
Gb303_D06	Gr068_D05	0.78
Gb303_D06	Gr222_D10	0.92
Gb304_D06	Gr068_D05	0.79
Gb304_D06	Gr069_D05	0.67
Gb304_D06	Gr222_D10	0.89
Gb305_D06	Gr068_D05	0.79
Gb305_D06	Gr069_D05	0.67
Gb305_D06	Gr222_D10	0.89
Gb308_D06	Gr007_D01	0.89
Gb308_D06	Gr008_D01	0.91
Gb308_D06	Gr010_D01	0.84
Gb308_D06	Gr011_D01	0.74
Gb308_D06	Gr012_D01	0.75
Gb308_D06	Gr013_D01	0.74
Gb308_D06	Gr014_D01	0.68
Gb308_D06	Gr015_D01	0.76
Gb308_D06	Gr017_D01	0.66
Gb308_D06	Gr020_D01	0.69
Gb308_D06	Gr022_D01	0.73
Gb308_D06	Gr023_D01	0.69
Gb309_D06	Gr007_D01	0.84
Gb309_D06	Gr008_D01	0.79
Gb309_D06	Gr009_D01	0.91
Gb309_D06	Gr010_D01	0.99
Gb309_D06	Gr011_D01	0.78
Gb309_D06	Gr012_D01	0.79
Gb309_D06	Gr013_D01	0.79
Gb309_D06	Gr014_D01	0.72
Gb309_D06	Gr015_D01	0.76
Gb309_D06	Gr017_D01	0.69
Gb309_D06	Gr020_D01	0.74
Gb309_D06	Gr021_D01	0.64
Gb309_D06	Gr022_D01	0.76
Gb309_D06	Gr023_D01	0.7
Gb310_D06	Gr007_D01	0.75
Gb310_D06	Gr008_D01	0.7
Gb310_D06	Gr009_D01	0.67
Gb310_D06	Gr010_D01	0.8
Gb310_D06	Gr011_D01	0.96
Gb310_D06	Gr012_D01	0.92
Gb310_D06	Gr013_D01	0.77
Gb310_D06	Gr014_D01	0.69
Gb310_D06	Gr015_D01	0.77
Gb310_D06	Gr017_D01	0.67
Gb310_D06	Gr019_D01	0.63
Gb310_D06	Gr020_D01	0.78
Gb310_D06	Gr022_D01	0.75
Gb310_D06	Gr023_D01	0.72
Gb311_D06	Gr007_D01	0.75
Gb311_D06	Gr008_D01	0.72
Gb311_D06	Gr009_D01	0.71
Gb311_D06	Gr010_D01	0.79
Gb311_D06	Gr011_D01	0.74
Gb311_D06	Gr012_D01	0.77
Gb311_D06	Gr013_D01	0.73
Gb311_D06	Gr014_D01	0.68
Gb311_D06	Gr015_D01	0.72
Gb311_D06	Gr017_D01	0.64
Gb311_D06	Gr020_D01	0.76
Gb311_D06	Gr021_D01	0.67
Gb311_D06	Gr022_D01	0.74
Gb311_D06	Gr023_D01	0.78
Gb312_D06	Gr007_D01	0.68
Gb312_D06	Gr009_D01	0.64
Gb312_D06	Gr010_D01	0.73
Gb312_D06	Gr011_D01	0.7
Gb312_D06	Gr012_D01	0.71
Gb312_D06	Gr013_D01	0.71
Gb312_D06	Gr014_D01	0.75
Gb312_D06	Gr015_D01	0.72
Gb312_D06	Gr017_D01	0.71
Gb312_D06	Gr019_D01	0.61
Gb312_D06	Gr020_D01	0.72
Gb312_D06	Gr022_D01	0.72
Gb312_D06	Gr023_D01	0.61
Gb313_D06	Gr009_D01	0.64
Gb313_D06	Gr011_D01	0.65
Gb313_D06	Gr012_D01	0.66
Gb313_D06	Gr013_D01	0.64
Gb313_D06	Gr014_D01	0.68
Gb313_D06	Gr015_D01	0.65
Gb313_D06	Gr017_D01	0.64
Gb313_D06	Gr019_D01	0.69
Gb313_D06	Gr022_D01	0.62
Gb314_D06	Gr007_D01	0.62
Gb314_D06	Gr008_D01	0.64
Gb314_D06	Gr009_D01	0.64
Gb314_D06	Gr010_D01	0.68
Gb314_D06	Gr011_D01	0.71
Gb314_D06	Gr012_D01	0.71
Gb314_D06	Gr013_D01	0.71
Gb314_D06	Gr014_D01	0.73
Gb314_D06	Gr015_D01	0.72
Gb314_D06	Gr017_D01	0.99
Gb314_D06	Gr019_D01	0.76
Gb314_D06	Gr020_D01	0.7
Gb314_D06	Gr021_D01	0.62
Gb314_D06	Gr022_D01	0.7
Gb314_D06	Gr023_D01	0.7
Gb315_D06	Gr011_D01	0.77
Gb315_D06	Gr012_D01	0.78
Gb315_D06	Gr013_D01	0.77
Gb315_D06	Gr014_D01	0.81
Gb315_D06	Gr015_D01	0.76
Gb315_D06	Gr022_D01	0.78
Gb316_D06	Gr007_D01	0.76
Gb316_D06	Gr008_D01	0.75
Gb316_D06	Gr010_D01	0.8
Gb316_D06	Gr011_D01	0.79
Gb316_D06	Gr012_D01	0.79
Gb316_D06	Gr013_D01	0.77
Gb316_D06	Gr014_D01	0.7
Gb316_D06	Gr015_D01	0.77
Gb316_D06	Gr017_D01	0.7
Gb316_D06	Gr020_D01	0.8
Gb316_D06	Gr022_D01	0.76
Gb316_D06	Gr023_D01	0.79
Gb317_D06	Gr007_D01	0.73
Gb317_D06	Gr008_D01	0.72
Gb317_D06	Gr009_D01	0.63
Gb317_D06	Gr010_D01	0.76
Gb317_D06	Gr011_D01	0.78
Gb317_D06	Gr012_D01	0.79
Gb317_D06	Gr013_D01	0.77
Gb317_D06	Gr014_D01	0.78
Gb317_D06	Gr015_D01	0.76
Gb317_D06	Gr017_D01	0.74
Gb317_D06	Gr020_D01	0.75
Gb317_D06	Gr021_D01	0.6
Gb317_D06	Gr022_D01	0.85
Gb317_D06	Gr023_D01	0.93
Gb318_D06	Gr007_D01	0.74
Gb318_D06	Gr008_D01	0.73
Gb318_D06	Gr009_D01	0.69
Gb318_D06	Gr010_D01	0.78
Gb318_D06	Gr011_D01	0.8
Gb318_D06	Gr012_D01	0.8
Gb318_D06	Gr013_D01	0.79
Gb318_D06	Gr014_D01	0.74
Gb318_D06	Gr015_D01	0.79
Gb318_D06	Gr017_D01	0.7
Gb318_D06	Gr019_D01	0.77
Gb318_D06	Gr020_D01	0.77
Gb318_D06	Gr021_D01	0.65
Gb318_D06	Gr022_D01	0.95
Gb318_D06	Gr023_D01	0.84
Gb320_D07	Gr024_D01	0.99
Gb322_D08	Gr062_D04	0.68
Gb322_D08	Gr156_D07	0.97
Gb323_D08	Gr066_D04	0.99
Gb324_D08	Gr062_D04	0.98
Gb324_D08	Gr156_D07	0.68
Gb325_D08	Gr186_D08	0.9
Gb326_D08	Gr025_D01	0.98
Gb327_D08	Gr025_D01	0.97
Gb328_D09	Gr073_D06	0.99
Gb329_D09	Gr075_D06	0.93
Gb331_D09	Gr076_D06	0.92
Gb332_D10	Gr232_D11	0.94
Gb333_D10	Gr232_D11	0.88
Gb334_D10	Gr079_D07	0.64
Gb334_D10	Gr080_D07	0.7
Gb334_D10	Gr081_D07	0.71
Gb334_D10	Gr082_D07	0.7
Gb334_D10	Gr083_D07	0.69
Gb334_D10	Gr084_D07	0.66
Gb334_D10	Gr230_D11	0.98
Gb335_D10	Gr231_D11	0.97
Gb335_D10	Gr352_scaffold495	0.96
Gb338_D10	Gr074_D06	0.97
Gb338_D10	Gr209_D09	0.72
Gb338_D10	Gr211_D09	0.77
Gb338_D10	Gr213_D09	0.79
Gb338_D10	Gr288_scaffold333	0.78
Gb338_D10	Gr309_scaffold406	0.72
Gb338_D10	Gr311_scaffold406	0.71
Gb338_D10	Gr312_scaffold406	0.74
Gb338_D10	Gr313_scaffold406	0.72
[truncated: 3,926 more rows]

## Sheet: more than 70%
Gene in G.barbadense	Gene in G.raimondii	similarity >70%
Gb001_A01	Gr194_D08	0.82
Gb001_A01	Gr195_D08	0.78
Gb001_A01	Gr192_D08	0.77
Gb001_A01	Gr193_D08	0.8
Gb002_A01	Gr193_D08	0.82
Gb002_A01	Gr194_D08	0.82
Gb002_A01	Gr195_D08	0.77
Gb002_A01	Gr192_D08	0.74
Gb002_A01	Gr191_D08	0.72
Gb003_A01	Gr193_D08	0.71
Gb004_A01	Gr195_D08	0.79
Gb004_A01	Gr192_D08	0.75
Gb004_A01	Gr193_D08	0.78
Gb004_A01	Gr194_D08	0.76
Gb005_A01	Gr193_D08	0.78
Gb005_A01	Gr192_D08	0.76
Gb005_A01	Gr195_D08	0.71
Gb005_A01	Gr191_D08	0.74
Gb006_A01	Gr192_D08	0.85
Gb006_A01	Gr193_D08	0.79
Gb006_A01	Gr194_D08	0.75
Gb006_A01	Gr195_D08	0.76
Gb007_A01	Gr195_D08	0.81
Gb007_A01	Gr194_D08	0.75
Gb007_A01	Gr193_D08	0.79
Gb007_A01	Gr192_D08	0.76
Gb008_A01	Gr195_D08	0.81
Gb008_A01	Gr194_D08	0.75
Gb008_A01	Gr193_D08	0.79
Gb008_A01	Gr192_D08	0.76
Gb009_A01	Gr194_D08	0.81
Gb009_A01	Gr193_D08	0.74
Gb010_A01	Gr195_D08	0.72
Gb010_A01	Gr193_D08	0.74
Gb010_A01	Gr194_D08	0.8
Gb010_A01	Gr192_D08	0.71
Gb011_A01	Gr193_D08	0.83
Gb011_A01	Gr195_D08	0.84
Gb011_A01	Gr194_D08	0.77
Gb011_A01	Gr192_D08	0.77
Gb012_A01	Gr193_D08	0.77
Gb012_A01	Gr192_D08	0.71
Gb012_A01	Gr191_D08	0.76
Gb013_A01	Gr194_D08	0.81
Gb013_A01	Gr195_D08	0.73
Gb013_A01	Gr192_D08	0.73
Gb013_A01	Gr193_D08	0.79
Gb014_A01	Gr193_D08	0.85
Gb014_A01	Gr195_D08	0.8
Gb014_A01	Gr194_D08	0.77
Gb014_A01	Gr192_D08	0.74
Gb015_A01	Gr195_D08	0.75
Gb015_A01	Gr193_D08	0.77
Gb015_A01	Gr192_D08	0.71
Gb016_A01	Gr193_D08	0.86
Gb016_A01	Gr192_D08	0.78
Gb016_A01	Gr195_D08	0.8
Gb016_A01	Gr191_D08	0.8
Gb017_A01	Gr039_D02	0.92
Gb018_A01	Gr038_D02	0.9
Gb021_A01	Gr038_D02	0.78
Gb023_A01	Gr034_D02	0.82
Gb023_A01	Gr035_D02	0.74
Gb024_A01	Gr041_D02	0.85
Gb024_A01	Gr043_D02	0.82
Gb024_A01	Gr040_D02	0.82
Gb024_A01	Gr042_D02	0.81
Gb024_A01	Gr044_D02	0.76
Gb025_A01	Gr049_D02	0.95
Gb026_A01	Gr049_D02	0.95
Gb027_A01	Gr048_D02	0.98
Gb028_A01	Gr048_D02	0.98
Gb029_A01	Gr033_D02	0.97
Gb029_A01	Gr308_scaffold403	0.81
Gb029_A01	Gr203_D09	0.79
Gb030_A01	Gr033_D02	0.98
Gb030_A01	Gr308_scaffold403	0.82
Gb030_A01	Gr203_D09	0.79
Gb031_A02	Gr001_D01	0.94
Gb031_A02	Gr002_D01	0.98
Gb031_A02	Gr003_D01	0.96
Gb031_A02	Gr004_D01	0.96
Gb033_A02	Gr005_D01	0.95
Gb034_A02	Gr005_D01	0.94
Gb035_A02	Gr006_D01	0.88
Gb037_A02	Gr058_D03	0.93
Gb037_A02	Gr059_D03	0.8
Gb039_A03	Gr279_scaffold228	0.77
Gb040_A03	Gr279_scaffold228	0.77
Gb041_A04	Gr174_D08	0.84
Gb041_A04	Gr163_D08	0.82
Gb041_A04	Gr164_D08	0.81
Gb041_A04	Gr179_D08	0.73
Gb041_A04	Gr178_D08	0.75
Gb041_A04	Gr175_D08	0.78
Gb041_A04	Gr173_D08	0.75
Gb041_A04	Gr172_D08	0.71
Gb041_A04	Gr171_D08	0.76
Gb041_A04	Gr169_D08	0.72
Gb041_A04	Gr168_D08	0.74
Gb041_A04	Gr166_D08	0.74
Gb041_A04	Gr162_D08	0.75
Gb041_A04	Gr160_D07	0.74
Gb041_A04	Gr170_D08	0.75
Gb041_A04	Gr176_D08	0.78
Gb041_A04	Gr165_D08	0.76
Gb041_A04	Gr177_D08	0.74
Gb042_A04	Gr170_D08	0.71
Gb042_A04	Gr176_D08	0.76
Gb042_A04	Gr165_D08	0.74
Gb042_A04	Gr177_D08	0.73
Gb042_A04	Gr162_D08	0.7
Gb042_A04	Gr173_D08	0.7
Gb042_A04	Gr160_D07	0.71
Gb042_A04	Gr166_D08	0.72
Gb042_A04	Gr178_D08	0.74
Gb042_A04	Gr168_D08	0.72
Gb045_A04	Gr319_scaffold432	0.82
Gb045_A04	Gr320_scaffold432	0.84
Gb046_A04	Gr319_scaffold432	0.81
Gb046_A04	Gr320_scaffold432	0.84
Gb047_A04	Gr320_scaffold432	0.85
Gb047_A04	Gr319_scaffold432	0.89
Gb048_A04	Gr215_D09	0.92
Gb048_A04	Gr216_D09	0.91
Gb048_A04	Gr217_D09	0.92
Gb048_A04	Gr218_D09	0.93
Gb048_A04	Gr219_D09	0.93
Gb048_A04	Gr220_D09	0.91
Gb048_A04	Gr221_D09	0.92
Gb048_A04	Gr182_D08	0.71
Gb048_A04	Gr109_D07	0.75
Gb048_A04	Gr159_D07	0.72
Gb048_A04	Gr181_D08	0.75
Gb048_A04	Gr185_D08	0.72
Gb048_A04	Gr108_D07	0.75
Gb048_A04	Gr289_scaffold339	0.77
Gb049_A04	Gr221_D09	0.83
Gb049_A04	Gr217_D09	0.76
Gb049_A04	Gr215_D09	0.75
Gb049_A04	Gr218_D09	0.71
Gb049_A04	Gr219_D09	0.75
Gb049_A04	Gr216_D09	0.75
Gb050_A04	Gr215_D09	0.9
Gb050_A04	Gr216_D09	0.89
Gb050_A04	Gr217_D09	0.91
Gb050_A04	Gr219_D09	0.9
Gb050_A04	Gr220_D09	0.94
Gb050_A04	Gr221_D09	0.91
Gb050_A04	Gr218_D09	0.77
Gb050_A04	Gr182_D08	0.73
Gb050_A04	Gr109_D07	0.73
Gb050_A04	Gr159_D07	0.71
Gb050_A04	Gr180_D08	0.73
Gb050_A04	Gr181_D08	0.73
Gb050_A04	Gr185_D08	0.73
Gb050_A04	Gr108_D07	0.72
Gb050_A04	Gr289_scaffold339	0.75
Gb051_A04	Gr217_D09	0.86
Gb051_A04	Gr221_D09	0.87
Gb051_A04	Gr215_D09	0.85
Gb051_A04	Gr219_D09	0.86
Gb051_A04	Gr216_D09	0.86
Gb051_A04	Gr180_D08	0.71
Gb051_A04	Gr181_D08	0.7
Gb051_A04	Gr218_D09	0.79
Gb052_A04	Gr215_D09	0.88
Gb052_A04	Gr216_D09	0.86
Gb052_A04	Gr217_D09	0.89
Gb052_A04	Gr219_D09	0.88
Gb052_A04	Gr220_D09	0.91
Gb052_A04	Gr221_D09	0.91
Gb052_A04	Gr218_D09	0.79
Gb052_A04	Gr180_D08	0.7
Gb053_A04	Gr356_scaffold535	0.96
Gb053_A04	Gr359_scaffold537	0.71
Gb054_A04	Gr359_scaffold537	0.75
Gb054_A04	Gr358_scaffold537	0.72
Gb054_A04	Gr328_scaffold459	0.71
Gb055_A04	Gr318_scaffold406	0.71
Gb055_A04	Gr212_D09	0.77
Gb055_A04	Gr359_scaffold537	0.79
Gb056_A04	Gr212_D09	0.72
Gb057_A04	Gr359_scaffold537	0.75
Gb058_A04	Gr212_D09	0.76
Gb058_A04	Gr359_scaffold537	0.76
Gb059_A04	Gr213_D09	0.91
Gb059_A04	Gr363_scaffold555	0.7
Gb059_A04	Gr343_scaffold461	0.72
Gb059_A04	Gr335_scaffold461	0.78
Gb059_A04	Gr332_scaffold461	0.72
Gb059_A04	Gr316_scaffold406	0.73
Gb059_A04	Gr311_scaffold406	0.75
Gb059_A04	Gr309_scaffold406	0.74
Gb059_A04	Gr288_scaffold333	0.7
Gb059_A04	Gr211_D09	0.79
Gb060_A04	Gr313_scaffold406	0.84
Gb060_A04	Gr211_D09	0.88
Gb060_A04	Gr309_scaffold406	0.87
Gb060_A04	Gr311_scaffold406	0.82
Gb060_A04	Gr312_scaffold406	0.85
Gb060_A04	Gr314_scaffold406	0.91
Gb060_A04	Gr315_scaffold406	0.81
Gb060_A04	Gr316_scaffold406	0.86
Gb060_A04	Gr330_scaffold461	0.81
Gb060_A04	Gr331_scaffold461	0.88
Gb060_A04	Gr332_scaffold461	0.84
Gb060_A04	Gr334_scaffold461	0.85
Gb060_A04	Gr335_scaffold461	0.9
Gb060_A04	Gr337_scaffold461	0.83
Gb060_A04	Gr338_scaffold461	0.84
Gb060_A04	Gr339_scaffold461	0.91
Gb060_A04	Gr340_scaffold461	0.83
Gb060_A04	Gr342_scaffold461	0.82
Gb060_A04	Gr343_scaffold461	0.9
Gb060_A04	Gr288_scaffold333	0.77
Gb060_A04	Gr209_D09	0.79
Gb060_A04	Gr074_D06	0.75
Gb060_A04	Gr213_D09	0.79
Gb061_A04	Gr309_scaffold406	0.81
Gb061_A04	Gr311_scaffold406	0.93
Gb061_A04	Gr335_scaffold461	0.84
Gb061_A04	Gr338_scaffold461	0.8
Gb061_A04	Gr343_scaffold461	0.76
Gb061_A04	Gr342_scaffold461	0.73
Gb061_A04	Gr340_scaffold461	0.77
Gb061_A04	Gr337_scaffold461	0.73
Gb061_A04	Gr332_scaffold461	0.77
Gb061_A04	Gr330_scaffold461	0.79
Gb061_A04	Gr316_scaffold406	0.76
Gb061_A04	Gr315_scaffold406	0.73
Gb061_A04	Gr312_scaffold406	0.75
Gb061_A04	Gr209_D09	0.79
Gb061_A04	Gr313_scaffold406	0.75
Gb061_A04	Gr363_scaffold555	0.76
Gb061_A04	Gr310_scaffold406	0.73
Gb061_A04	Gr354_scaffold520	0.74
Gb061_A04	Gr353_scaffold520	0.72
Gb061_A04	Gr336_scaffold461	0.7
Gb061_A04	Gr334_scaffold461	0.71
Gb061_A04	Gr314_scaffold406	0.73
Gb061_A04	Gr339_scaffold461	0.75
Gb061_A04	Gr331_scaffold461	0.73
Gb061_A04	Gr211_D09	0.79
Gb063_A04	Gr211_D09	0.85
Gb063_A04	Gr309_scaffold406	0.81
Gb063_A04	Gr311_scaffold406	0.82
Gb063_A04	Gr335_scaffold461	0.85
Gb063_A04	Gr332_scaffold461	0.8
Gb064_A04	Gr211_D09	0.81
Gb064_A04	Gr311_scaffold406	0.81
Gb064_A04	Gr288_scaffold333	0.96
Gb064_A04	Gr213_D09	0.72
Gb064_A04	Gr313_scaffold406	0.71
Gb064_A04	Gr363_scaffold555	0.74
Gb064_A04	Gr310_scaffold406	0.72
Gb064_A04	Gr354_scaffold520	0.71
Gb064_A04	Gr353_scaffold520	0.71
Gb064_A04	Gr317_scaffold406	0.7
Gb064_A04	Gr364_scaffold564	0.71
Gb064_A04	Gr334_scaffold461	0.71
Gb064_A04	Gr314_scaffold406	0.74
Gb064_A04	Gr339_scaffold461	0.73
Gb064_A04	Gr331_scaffold461	0.73
Gb064_A04	Gr338_scaffold461	0.74
Gb064_A04	Gr209_D09	0.73
Gb064_A04	Gr312_scaffold406	0.72
Gb064_A04	Gr330_scaffold461	0.72
Gb064_A04	Gr340_scaffold461	0.73
Gb064_A04	Gr315_scaffold406	0.71
Gb064_A04	Gr342_scaffold461	0.71
Gb064_A04	Gr337_scaffold461	0.71
Gb064_A04	Gr335_scaffold461	0.78
Gb064_A04	Gr332_scaffold461	0.72
Gb064_A04	Gr309_scaffold406	0.76
Gb064_A04	Gr343_scaffold461	0.73
Gb064_A04	Gr316_scaffold406	0.74
Gb065_A04	Gr355_scaffold527	0.75
Gb065_A04	Gr291_scaffold355	0.78
Gb066_A04	Gr290_scaffold355	0.87
Gb066_A04	Gr291_scaffold355	0.88
Gb066_A04	Gr355_scaffold527	0.86
Gb066_A04	Gr281_scaffold254	0.71
Gb066_A04	Gr282_scaffold254	0.71
Gb067_A04	Gr290_scaffold355	0.91
Gb067_A04	Gr291_scaffold355	0.9
Gb067_A04	Gr355_scaffold527	0.83
Gb067_A04	Gr281_scaffold254	0.71
Gb068_A04	Gr291_scaffold355	0.91
Gb068_A04	Gr355_scaffold527	0.81
Gb069_A04	Gr290_scaffold355	0.87
Gb069_A04	Gr291_scaffold355	0.87
Gb069_A04	Gr355_scaffold527	0.81
Gb069_A04	Gr281_scaffold254	0.7
Gb070_A04	Gr289_scaffold339	0.97
Gb070_A04	Gr220_D09	0.82
Gb070_A04	Gr221_D09	0.76
Gb070_A04	Gr219_D09	0.76
Gb070_A04	Gr217_D09	0.75
Gb070_A04	Gr216_D09	0.75
Gb070_A04	Gr215_D09	0.76
Gb070_A04	Gr182_D08	0.7
Gb070_A04	Gr109_D07	0.77
Gb070_A04	Gr159_D07	0.76
Gb070_A04	Gr180_D08	0.77
Gb070_A04	Gr181_D08	0.76
Gb070_A04	Gr185_D08	0.76
Gb070_A04	Gr108_D07	0.75
Gb071_A04	Gr289_scaffold339	0.98
Gb071_A04	Gr109_D07	0.71
Gb071_A04	Gr159_D07	0.72
Gb071_A04	Gr180_D08	0.74
Gb071_A04	Gr181_D08	0.72
Gb071_A04	Gr185_D08	0.72
Gb072_A04	Gr215_D09	0.82
Gb072_A04	Gr216_D09	0.81
Gb072_A04	Gr217_D09	0.83
Gb072_A04	Gr219_D09	0.82
Gb072_A04	Gr220_D09	0.87
Gb072_A04	Gr221_D09	0.83
Gb072_A04	Gr218_D09	0.73
Gb072_A04	Gr109_D07	0.71
Gb072_A04	Gr180_D08	0.7
Gb072_A04	Gr181_D08	0.7
Gb072_A04	Gr185_D08	0.7
Gb072_A04	Gr108_D07	0.7
Gb072_A04	Gr289_scaffold339	0.71
Gb073_A04	Gr215_D09	0.82
Gb073_A04	Gr216_D09	0.82
Gb073_A04	Gr217_D09	0.82
Gb073_A04	Gr219_D09	0.82
Gb073_A04	Gr220_D09	0.86
Gb073_A04	Gr221_D09	0.84
Gb073_A04	Gr218_D09	0.75
Gb074_A05	Gr201_D09	0.74
Gb075_A05	Gr202_D09	0.95
Gb076_A05	Gr292_scaffold365	0.96
Gb077_A05	Gr204_D09	0.97
Gb078_A05	Gr205_D09	0.85
Gb078_A05	Gr208_D09	0.78
Gb078_A05	Gr207_D09	0.72
Gb078_A05	Gr206_D09	0.76
Gb079_A05	Gr208_D09	0.74
Gb079_A05	Gr207_D09	0.74
Gb079_A05	Gr205_D09	0.78
Gb079_A05	Gr206_D09	0.74
Gb080_A05	Gr205_D09	0.91
Gb080_A05	Gr206_D09	0.81
Gb080_A05	Gr208_D09	0.85
Gb081_A05	Gr206_D09	0.75
Gb081_A05	Gr208_D09	0.76
Gb081_A05	Gr207_D09	0.78
Gb082_A05	Gr208_D09	0.77
Gb082_A05	Gr207_D09	0.73
Gb082_A05	Gr205_D09	0.73
Gb082_A05	Gr206_D09	0.8
Gb083_A05	Gr206_D09	0.82
Gb083_A05	Gr207_D09	0.81
Gb083_A05	Gr208_D09	0.83
Gb083_A05	Gr205_D09	0.78
Gb084_A05	Gr055_D03	0.73
Gb084_A05	Gr056_D03	0.74
Gb085_A06	Gr222_D10	0.86
Gb085_A06	Gr068_D05	0.77
Gb087_A06	Gr224_D10	0.96
Gb088_A06	Gr224_D10	0.96
Gb089_A06	Gr223_D10	0.96
Gb090_A06	Gr225_D10	0.97
Gb090_A06	Gr034_D02	0.72
Gb091_A06	Gr225_D10	0.97
Gb091_A06	Gr034_D02	0.72
Gb092_A06	Gr017_D01	0.95
Gb092_A06	Gr020_D01	0.7
Gb092_A06	Gr015_D01	0.73
Gb092_A06	Gr011_D01	0.72
Gb092_A06	Gr012_D01	0.72
Gb092_A06	Gr022_D01	0.71
Gb092_A06	Gr013_D01	0.72
Gb092_A06	Gr014_D01	0.74
Gb092_A06	Gr019_D01	0.77
Gb093_A06	Gr017_D01	0.95
Gb093_A06	Gr020_D01	0.7
Gb093_A06	Gr015_D01	0.73
Gb093_A06	Gr011_D01	0.72
Gb093_A06	Gr012_D01	0.72
Gb093_A06	Gr022_D01	0.71
Gb093_A06	Gr013_D01	0.72
Gb093_A06	Gr014_D01	0.74
Gb093_A06	Gr019_D01	0.77
Gb094_A06	Gr019_D01	0.9
Gb094_A06	Gr015_D01	0.76
Gb094_A06	Gr011_D01	0.77
Gb094_A06	Gr012_D01	0.79
Gb094_A06	Gr022_D01	0.77
Gb094_A06	Gr013_D01	0.76
Gb094_A06	Gr014_D01	0.79
Gb095_A06	Gr020_D01	0.83
Gb095_A06	Gr023_D01	0.77
Gb095_A06	Gr022_D01	0.75
Gb095_A06	Gr015_D01	0.73
Gb095_A06	Gr013_D01	0.76
Gb095_A06	Gr012_D01	0.74
Gb095_A06	Gr011_D01	0.75
Gb095_A06	Gr007_D01	0.75
Gb095_A06	Gr008_D01	0.74
Gb095_A06	Gr010_D01	0.79
Gb096_A06	Gr014_D01	0.71
Gb097_A06	Gr010_D01	0.8
Gb097_A06	Gr011_D01	0.82
Gb097_A06	Gr012_D01	0.82
Gb097_A06	Gr013_D01	0.8
Gb097_A06	Gr022_D01	0.8
Gb097_A06	Gr017_D01	0.71
Gb097_A06	Gr014_D01	0.74
Gb097_A06	Gr009_D01	0.72
Gb097_A06	Gr007_D01	0.77
Gb097_A06	Gr008_D01	0.74
Gb097_A06	Gr020_D01	0.76
Gb097_A06	Gr015_D01	0.79
Gb097_A06	Gr023_D01	0.76
Gb099_A06	Gr012_D01	0.81
Gb099_A06	Gr014_D01	0.81
Gb099_A06	Gr022_D01	0.77
Gb099_A06	Gr017_D01	0.76
Gb099_A06	Gr013_D01	0.79
Gb099_A06	Gr010_D01	0.73
Gb099_A06	Gr020_D01	0.72
Gb099_A06	Gr015_D01	0.78
Gb099_A06	Gr023_D01	0.74
Gb099_A06	Gr011_D01	0.79
Gb101_A06	Gr020_D01	0.81
Gb101_A06	Gr022_D01	0.81
Gb101_A06	Gr023_D01	0.76
Gb101_A06	Gr017_D01	0.7
Gb101_A06	Gr015_D01	0.77
Gb101_A06	Gr014_D01	0.74
Gb101_A06	Gr013_D01	0.79
Gb101_A06	Gr012_D01	0.79
Gb101_A06	Gr011_D01	0.78
Gb101_A06	Gr009_D01	0.71
Gb101_A06	Gr007_D01	0.74
Gb101_A06	Gr008_D01	0.73
Gb101_A06	Gr010_D01	0.78
Gb102_A07	Gr024_D01	0.98
Gb103_A08	Gr156_D07	0.96
Gb104_A08	Gr066_D04	0.97
Gb105_A08	Gr186_D08	0.86
Gb106_A08	Gr045_D02	0.88
Gb106_A08	Gr046_D02	0.89
Gb107_A08	Gr045_D02	0.85
Gb107_A08	Gr046_D02	0.87
Gb108_A08	Gr045_D02	0.89
Gb108_A08	Gr046_D02	0.8
Gb109_A08	Gr045_D02	0.86
Gb109_A08	Gr046_D02	0.83
Gb110_A09	Gr279_scaffold228	0.72
Gb111_A09	Gr072_D06	0.92
Gb112_A09	Gr073_D06	0.95
Gb114_A10	Gr232_D11	0.92
Gb123_A10	Gr233_D11	0.93
Gb124_A10	Gr071_D05	0.73
Gb124_A10	Gr234_D11	0.71
Gb124_A10	Gr235_D11	0.75
Gb125_A10	Gr234_D11	0.91
Gb125_A10	Gr235_D11	0.86
Gb125_A10	Gr236_D11	0.91
Gb125_A10	Gr071_D05	0.75
Gb126_A10	Gr071_D05	0.95
Gb126_A10	Gr235_D11	0.74
Gb127_A10	Gr238_D11	0.85
Gb128_A10	Gr238_D11	0.84
Gb128_A10	Gr096_D07	0.71
Gb130_A10	Gr238_D11	0.87
Gb131_A10	Gr238_D11	0.84
Gb132_A10	Gr238_D11	0.9
Gb132_A10	Gr096_D07	0.71
Gb133_A10	Gr238_D11	0.87
Gb134_A10	Gr240_D11	0.94
Gb135_A10	Gr247_D11	0.82
Gb135_A10	Gr255_D11	0.71
Gb135_A10	Gr254_D11	0.77
Gb135_A10	Gr253_D11	0.79
Gb135_A10	Gr252_D11	0.8
Gb135_A10	Gr251_D11	0.78
Gb135_A10	Gr248_D11	0.79
Gb137_A10	Gr255_D11	0.95
Gb137_A10	Gr251_D11	0.73
Gb137_A10	Gr252_D11	0.74
Gb139_A10	Gr030_D02	0.72
Gb142_A10	Gr028_D02	0.79
Gb143_A10	Gr261_D11	0.75
Gb144_A10	Gr031_D02	0.8
Gb144_A10	Gr264_D11	0.72
Gb144_A10	Gr261_D11	0.73
Gb145_A10	Gr257_D11	0.89
Gb145_A10	Gr260_D11	0.89
Gb147_A10	Gr256_D11	0.79
Gb149_A11	Gr155_D07	0.97
Gb150_A11	Gr155_D07	0.97
Gb151_A11	Gr067_D05	0.96
Gb152_A11	Gr067_D05	0.96
Gb153_A11	Gr068_D05	0.97
Gb153_A11	Gr222_D10	0.78
Gb154_A11	Gr154_D07	0.93
Gb155_A11	Gr153_D07	0.97
Gb156_A11	Gr153_D07	0.98
Gb157_A11	Gr113_D07	0.78
Gb159_A11	Gr283_scaffold278	0.83
Gb160_A11	Gr283_scaffold278	0.9
Gb161_A11	Gr151_D07	0.96
Gb162_A11	Gr144_D07	0.87
Gb162_A11	Gr145_D07	0.87
Gb162_A11	Gr147_D07	0.88
Gb162_A11	Gr146_D07	0.86
Gb162_A11	Gr149_D07	0.79
Gb163_A11	Gr077_D07	0.89
Gb163_A11	Gr349_scaffold474	0.76
Gb163_A11	Gr365_scaffold572	0.77
Gb165_A11	Gr365_scaffold572	0.83
Gb165_A11	Gr077_D07	0.77
Gb165_A11	Gr349_scaffold474	0.77
Gb166_A11	Gr083_D07	0.73
Gb166_A11	Gr079_D07	0.74
Gb166_A11	Gr084_D07	0.73
Gb167_A11	Gr079_D07	0.9
Gb167_A11	Gr083_D07	0.71
Gb168_A11	Gr079_D07	0.7
Gb168_A11	Gr050_D03	0.78
Gb168_A11	Gr061_D04	0.76
Gb168_A11	Gr084_D07	0.79
Gb169_A11	Gr084_D07	0.72
Gb169_A11	Gr083_D07	0.76
Gb169_A11	Gr079_D07	0.73
Gb170_A11	Gr080_D07	0.95
Gb170_A11	Gr081_D07	0.95
Gb170_A11	Gr082_D07	0.91
Gb170_A11	Gr230_D11	0.72
Gb171_A11	Gr083_D07	0.8
Gb171_A11	Gr084_D07	0.82
Gb171_A11	Gr079_D07	0.71
Gb171_A11	Gr050_D03	0.71
Gb172_A11	Gr083_D07	0.92
Gb172_A11	Gr079_D07	0.76
Gb174_A11	Gr079_D07	0.74
Gb174_A11	Gr084_D07	0.75
Gb175_A11	Gr079_D07	0.74
Gb175_A11	Gr084_D07	0.75
Gb176_A11	Gr085_D07	0.9
Gb176_A11	Gr086_D07	0.89
Gb176_A11	Gr087_D07	0.92
Gb176_A11	Gr094_D07	0.77
Gb176_A11	Gr093_D07	0.79
Gb176_A11	Gr092_D07	0.79
Gb176_A11	Gr091_D07	0.79
Gb176_A11	Gr090_D07	0.79
Gb176_A11	Gr089_D07	0.79
Gb176_A11	Gr118_D07	0.76
Gb176_A11	Gr115_D07	0.74
Gb176_A11	Gr117_D07	0.76
Gb176_A11	Gr116_D07	0.74
Gb176_A11	Gr124_D07	0.75
Gb176_A11	Gr125_D07	0.77
Gb176_A11	Gr132_D07	0.77
Gb176_A11	Gr127_D07	0.75
Gb176_A11	Gr141_D07	0.73
Gb176_A11	Gr133_D07	0.79
Gb176_A11	Gr137_D07	0.76
Gb176_A11	Gr131_D07	0.74
Gb176_A11	Gr129_D07	0.79
Gb176_A11	Gr126_D07	0.79
Gb176_A11	Gr138_D07	0.78
Gb176_A11	Gr135_D07	0.76
Gb176_A11	Gr130_D07	0.79
Gb176_A11	Gr142_D07	0.74
Gb176_A11	Gr265_D12	0.74
Gb176_A11	Gr120_D07	0.74
Gb176_A11	Gr122_D07	0.77
Gb176_A11	Gr123_D07	0.73
Gb176_A11	Gr134_D07	0.75
Gb177_A11	Gr126_D07	0.81
Gb177_A11	Gr093_D07	0.77
Gb177_A11	Gr086_D07	0.76
Gb177_A11	Gr115_D07	0.74
Gb177_A11	Gr131_D07	0.76
Gb177_A11	Gr135_D07	0.78
Gb177_A11	Gr130_D07	0.74
Gb177_A11	Gr142_D07	0.74
Gb177_A11	Gr265_D12	0.76
Gb177_A11	Gr123_D07	0.73
Gb178_A11	Gr087_D07	0.82
Gb178_A11	Gr086_D07	0.87
Gb178_A11	Gr094_D07	0.72
Gb178_A11	Gr092_D07	0.76
Gb178_A11	Gr091_D07	0.76
Gb178_A11	Gr090_D07	0.72
Gb178_A11	Gr118_D07	0.71
Gb178_A11	Gr139_D07	0.71
Gb178_A11	Gr140_D07	0.7
Gb178_A11	Gr122_D07	0.7
Gb179_A11	Gr093_D07	0.76
Gb179_A11	Gr086_D07	0.74
Gb179_A11	Gr115_D07	0.74
Gb179_A11	Gr131_D07	0.73
Gb179_A11	Gr126_D07	0.78
Gb179_A11	Gr135_D07	0.75
Gb179_A11	Gr130_D07	0.73
Gb179_A11	Gr142_D07	0.72
Gb179_A11	Gr265_D12	0.74
Gb180_A11	Gr085_D07	0.84
Gb180_A11	Gr089_D07	0.93
Gb180_A11	Gr091_D07	0.92
Gb180_A11	Gr090_D07	0.81
Gb180_A11	Gr092_D07	0.82
Gb180_A11	Gr093_D07	0.82
Gb180_A11	Gr094_D07	0.79
Gb180_A11	Gr115_D07	0.76
Gb180_A11	Gr139_D07	0.72
Gb180_A11	Gr131_D07	0.75
Gb180_A11	Gr126_D07	0.8
Gb180_A11	Gr135_D07	0.77
Gb180_A11	Gr130_D07	0.71
Gb180_A11	Gr142_D07	0.74
Gb180_A11	Gr265_D12	0.76
Gb180_A11	Gr123_D07	0.73
Gb180_A11	Gr086_D07	0.73
Gb181_A11	Gr093_D07	0.86
Gb181_A11	Gr092_D07	0.74
Gb181_A11	Gr115_D07	0.71
Gb181_A11	Gr131_D07	0.74
Gb181_A11	Gr126_D07	0.78
Gb181_A11	Gr135_D07	0.73
Gb181_A11	Gr130_D07	0.71
Gb181_A11	Gr142_D07	0.7
Gb181_A11	Gr265_D12	0.72
Gb181_A11	Gr094_D07	0.74
Gb183_A11	Gr095_D07	0.82
Gb184_A11	Gr238_D11	0.75
Gb184_A11	Gr096_D07	0.79
Gb185_A11	Gr104_D07	0.84
Gb185_A11	Gr106_D07	0.82
Gb185_A11	Gr103_D07	0.79
Gb185_A11	Gr102_D07	0.76
Gb185_A11	Gr101_D07	0.76
Gb185_A11	Gr100_D07	0.75
Gb185_A11	Gr099_D07	0.77
Gb185_A11	Gr098_D07	0.79
Gb185_A11	Gr097_D07	0.73
Gb187_A11	Gr106_D07	0.87
Gb187_A11	Gr098_D07	0.85
Gb187_A11	Gr097_D07	0.81
Gb187_A11	Gr099_D07	0.85
Gb187_A11	Gr100_D07	0.83
Gb187_A11	Gr101_D07	0.83
Gb187_A11	Gr102_D07	0.84
Gb187_A11	Gr103_D07	0.84
Gb187_A11	Gr104_D07	0.84
Gb187_A11	Gr105_D07	0.8
Gb189_A11	Gr157_D07	0.76
Gb190_A11	Gr158_D07	0.94
Gb190_A11	Gr307_scaffold377	0.97
Gb191_A11	Gr137_D07	0.82
Gb191_A11	Gr126_D07	0.88
Gb191_A11	Gr130_D07	0.8
Gb191_A11	Gr131_D07	0.82
Gb191_A11	Gr135_D07	0.84
Gb191_A11	Gr265_D12	0.74
Gb191_A11	Gr142_D07	0.72
Gb191_A11	Gr129_D07	0.72
Gb191_A11	Gr123_D07	0.75
Gb191_A11	Gr122_D07	0.73
Gb191_A11	Gr093_D07	0.78
Gb191_A11	Gr115_D07	0.77
Gb191_A11	Gr116_D07	0.72
Gb191_A11	Gr132_D07	0.72
Gb191_A11	Gr139_D07	0.76
Gb191_A11	Gr133_D07	0.7
Gb192_A11	Gr115_D07	0.83
Gb192_A11	Gr117_D07	0.82
Gb192_A11	Gr122_D07	0.83
Gb192_A11	Gr123_D07	0.82
Gb192_A11	Gr124_D07	0.8
Gb192_A11	Gr265_D12	0.72
Gb192_A11	Gr141_D07	0.77
Gb192_A11	Gr140_D07	0.78
Gb192_A11	Gr139_D07	0.8
Gb192_A11	Gr138_D07	0.76
Gb192_A11	Gr137_D07	0.72
Gb192_A11	Gr135_D07	0.77
Gb192_A11	Gr134_D07	0.77
Gb192_A11	Gr133_D07	0.75
Gb192_A11	Gr132_D07	0.74
Gb192_A11	Gr131_D07	0.7
Gb192_A11	Gr130_D07	0.74
Gb192_A11	Gr129_D07	0.71
Gb192_A11	Gr127_D07	0.75
Gb192_A11	Gr126_D07	0.75
Gb192_A11	Gr125_D07	0.74
Gb192_A11	Gr121_D07	0.78
Gb192_A11	Gr120_D07	0.76
Gb192_A11	Gr093_D07	0.71
Gb192_A11	Gr118_D07	0.79
Gb192_A11	Gr116_D07	0.77
Gb193_A11	Gr117_D07	0.8
Gb193_A11	Gr122_D07	0.82
Gb193_A11	Gr123_D07	0.82
Gb193_A11	Gr124_D07	0.81
Gb193_A11	Gr265_D12	0.72
Gb193_A11	Gr142_D07	0.7
Gb193_A11	Gr141_D07	0.73
Gb193_A11	Gr138_D07	0.77
Gb193_A11	Gr137_D07	0.71
Gb193_A11	Gr136_D07	0.72
Gb193_A11	Gr135_D07	0.76
Gb193_A11	Gr134_D07	0.76
Gb193_A11	Gr133_D07	0.73
Gb193_A11	Gr132_D07	0.72
Gb193_A11	Gr131_D07	0.7
Gb193_A11	Gr130_D07	0.76
Gb193_A11	Gr129_D07	0.7
Gb193_A11	Gr127_D07	0.7
Gb193_A11	Gr126_D07	0.74
Gb193_A11	Gr125_D07	0.73
Gb193_A11	Gr121_D07	0.74
Gb193_A11	Gr120_D07	0.78
Gb193_A11	Gr093_D07	0.72
Gb193_A11	Gr089_D07	0.71
Gb193_A11	Gr085_D07	0.73
Gb193_A11	Gr118_D07	0.8
Gb193_A11	Gr115_D07	0.79
Gb193_A11	Gr116_D07	0.8
Gb194_A11	Gr135_D07	0.8
Gb194_A11	Gr139_D07	0.82
Gb194_A11	Gr265_D12	0.7
Gb194_A11	Gr141_D07	0.78
Gb194_A11	Gr140_D07	0.76
Gb194_A11	Gr138_D07	0.78
Gb194_A11	Gr137_D07	0.73
Gb194_A11	Gr134_D07	0.74
Gb194_A11	Gr133_D07	0.77
Gb194_A11	Gr130_D07	0.76
Gb194_A11	Gr129_D07	0.74
Gb194_A11	Gr127_D07	0.77
Gb194_A11	Gr122_D07	0.76
Gb194_A11	Gr085_D07	0.74
Gb194_A11	Gr118_D07	0.75
Gb194_A11	Gr115_D07	0.73
Gb194_A11	Gr117_D07	0.77
Gb194_A11	Gr116_D07	0.76
Gb194_A11	Gr124_D07	0.77
Gb194_A11	Gr125_D07	0.76
Gb194_A11	Gr132_D07	0.74
Gb196_A11	Gr109_D07	0.7
Gb197_A11	Gr108_D07	0.91
Gb197_A11	Gr289_scaffold339	0.72
Gb197_A11	Gr220_D09	0.75
Gb197_A11	Gr183_D08	0.72
Gb197_A11	Gr182_D08	0.72
Gb197_A11	Gr109_D07	0.74
Gb197_A11	Gr159_D07	0.75
Gb197_A11	Gr180_D08	0.75
Gb197_A11	Gr181_D08	0.75
Gb197_A11	Gr185_D08	0.74
Gb198_A11	Gr109_D07	0.82
Gb198_A11	Gr180_D08	0.8
Gb198_A11	Gr181_D08	0.81
Gb198_A11	Gr185_D08	0.82
Gb198_A11	Gr289_scaffold339	0.73
Gb198_A11	Gr221_D09	0.71
Gb198_A11	Gr218_D09	0.71
Gb198_A11	Gr217_D09	0.71
Gb198_A11	Gr216_D09	0.76
Gb198_A11	Gr215_D09	0.71
Gb198_A11	Gr159_D07	0.78
Gb198_A11	Gr108_D07	0.79
Gb199_A11	Gr109_D07	0.82
Gb199_A11	Gr159_D07	0.82
Gb199_A11	Gr180_D08	0.85
Gb199_A11	Gr181_D08	0.84
Gb199_A11	Gr182_D08	0.82
Gb199_A11	Gr185_D08	0.84
Gb199_A11	Gr289_scaffold339	0.74
Gb199_A11	Gr221_D09	0.71
Gb199_A11	Gr220_D09	0.77
Gb199_A11	Gr219_D09	0.71
Gb199_A11	Gr217_D09	0.71
Gb199_A11	Gr215_D09	0.71
Gb199_A11	Gr183_D08	0.79
Gb199_A11	Gr108_D07	0.78
Gb200_A11	Gr182_D08	0.81
Gb200_A11	Gr109_D07	0.74
Gb200_A11	Gr159_D07	0.74
Gb200_A11	Gr180_D08	0.75
Gb200_A11	Gr181_D08	0.77
Gb200_A11	Gr185_D08	0.75
Gb200_A11	Gr108_D07	0.71
Gb200_A11	Gr183_D08	0.73
Gb201_A11	Gr159_D07	0.81
Gb201_A11	Gr182_D08	0.81
Gb201_A11	Gr289_scaffold339	0.74
Gb201_A11	Gr221_D09	0.7
Gb201_A11	Gr220_D09	0.74
Gb201_A11	Gr218_D09	0.7
Gb201_A11	Gr183_D08	0.7
Gb201_A11	Gr108_D07	0.78
Gb201_A11	Gr109_D07	0.78
Gb201_A11	Gr180_D08	0.78
Gb201_A11	Gr181_D08	0.77
Gb201_A11	Gr185_D08	0.75
Gb202_A11	Gr180_D08	0.83
Gb202_A11	Gr181_D08	0.82
Gb202_A11	Gr185_D08	0.8
Gb202_A11	Gr289_scaffold339	0.7
Gb202_A11	Gr221_D09	0.72
Gb202_A11	Gr220_D09	0.77
Gb202_A11	Gr183_D08	0.75
Gb202_A11	Gr182_D08	0.78
Gb202_A11	Gr109_D07	0.79
Gb202_A11	Gr159_D07	0.8
Gb202_A11	Gr108_D07	0.76
Gb203_A11	Gr109_D07	0.82
Gb203_A11	Gr159_D07	0.81
Gb203_A11	Gr180_D08	0.86
Gb203_A11	Gr181_D08	0.88
Gb203_A11	Gr185_D08	0.87
Gb203_A11	Gr182_D08	0.89
Gb203_A11	Gr289_scaffold339	0.74
Gb203_A11	Gr221_D09	0.72
Gb203_A11	Gr220_D09	0.77
Gb203_A11	Gr217_D09	0.7
Gb203_A11	Gr183_D08	0.79
Gb203_A11	Gr108_D07	0.78
Gb205_A11	Gr109_D07	0.8
Gb205_A11	Gr159_D07	0.81
Gb205_A11	Gr180_D08	0.87
Gb205_A11	Gr181_D08	0.84
Gb205_A11	Gr182_D08	0.86
Gb205_A11	Gr183_D08	0.84
Gb205_A11	Gr185_D08	0.86
Gb205_A11	Gr289_scaffold339	0.75
Gb205_A11	Gr221_D09	0.72
Gb205_A11	Gr220_D09	0.76
Gb205_A11	Gr219_D09	0.71
Gb205_A11	Gr217_D09	0.71
Gb205_A11	Gr215_D09	0.71
Gb205_A11	Gr108_D07	0.79
Gb206_A11	Gr220_D09	0.75
Gb206_A11	Gr183_D08	0.71
Gb207_A11	Gr175_D08	0.84
Gb207_A11	Gr173_D08	0.95
Gb207_A11	Gr160_D07	0.82
Gb207_A11	Gr171_D08	0.82
Gb207_A11	Gr179_D08	0.78
Gb207_A11	Gr178_D08	0.76
Gb207_A11	Gr169_D08	0.75
Gb207_A11	Gr168_D08	0.77
Gb207_A11	Gr166_D08	0.79
Gb207_A11	Gr170_D08	0.76
Gb207_A11	Gr176_D08	0.77
Gb207_A11	Gr165_D08	0.77
Gb207_A11	Gr177_D08	0.76
Gb207_A11	Gr172_D08	0.76
Gb207_A11	Gr162_D08	0.78
Gb208_A11	Gr179_D08	0.7
Gb208_A11	Gr178_D08	0.72
Gb208_A11	Gr175_D08	0.76
Gb208_A11	Gr173_D08	0.71
Gb208_A11	Gr171_D08	0.71
Gb208_A11	Gr168_D08	0.76
Gb208_A11	Gr166_D08	0.71
Gb208_A11	Gr164_D08	0.75
Gb208_A11	Gr163_D08	0.75
Gb208_A11	Gr160_D07	0.72
Gb208_A11	Gr170_D08	0.72
Gb208_A11	Gr176_D08	0.72
Gb208_A11	Gr165_D08	0.73
Gb208_A11	Gr177_D08	0.72
Gb208_A11	Gr174_D08	0.8
Gb208_A11	Gr172_D08	0.73
Gb209_A11	Gr176_D08	0.8
Gb209_A11	Gr177_D08	0.8
Gb209_A11	Gr160_D07	0.8
Gb209_A11	Gr166_D08	0.8
Gb209_A11	Gr179_D08	0.8
Gb209_A11	Gr178_D08	0.78
Gb209_A11	Gr169_D08	0.75
Gb209_A11	Gr168_D08	0.75
Gb209_A11	Gr170_D08	0.79
Gb209_A11	Gr165_D08	0.8
Gb209_A11	Gr172_D08	0.74
Gb209_A11	Gr162_D08	0.8
Gb209_A11	Gr175_D08	0.76
Gb209_A11	Gr173_D08	0.74
Gb209_A11	Gr171_D08	0.73
Gb210_A11	Gr170_D08	0.73
Gb210_A11	Gr165_D08	0.73
Gb210_A11	Gr177_D08	0.71
Gb210_A11	Gr172_D08	0.72
Gb210_A11	Gr162_D08	0.71
Gb210_A11	Gr175_D08	0.77
Gb210_A11	Gr173_D08	0.7
Gb210_A11	Gr160_D07	0.72
Gb210_A11	Gr166_D08	0.71
Gb210_A11	Gr178_D08	0.73
Gb210_A11	Gr179_D08	0.7
Gb211_A11	Gr176_D08	0.85
Gb211_A11	Gr177_D08	0.73
Gb211_A11	Gr175_D08	0.7
Gb211_A11	Gr171_D08	0.73
Gb212_A11	Gr172_D08	0.76
Gb213_A11	Gr169_D08	0.88
Gb213_A11	Gr170_D08	0.78
Gb213_A11	Gr176_D08	0.72
Gb213_A11	Gr165_D08	0.72
Gb213_A11	Gr177_D08	0.74
Gb213_A11	Gr162_D08	0.76
Gb213_A11	Gr175_D08	0.76
Gb213_A11	Gr173_D08	0.72
Gb213_A11	Gr160_D07	0.73
Gb213_A11	Gr166_D08	0.72
Gb213_A11	Gr178_D08	0.72
Gb213_A11	Gr179_D08	0.74
Gb213_A11	Gr168_D08	0.71
Gb214_A11	Gr170_D08	0.9
Gb214_A11	Gr176_D08	0.82
Gb214_A11	Gr165_D08	0.82
Gb214_A11	Gr177_D08	0.8
Gb214_A11	Gr169_D08	0.74
Gb214_A11	Gr172_D08	0.71
Gb214_A11	Gr162_D08	0.76
Gb214_A11	Gr163_D08	0.79
Gb214_A11	Gr164_D08	0.8
Gb214_A11	Gr175_D08	0.77
Gb214_A11	Gr173_D08	0.76
Gb214_A11	Gr171_D08	0.75
Gb214_A11	Gr160_D07	0.75
Gb214_A11	Gr166_D08	0.74
Gb214_A11	Gr178_D08	0.79
Gb214_A11	Gr179_D08	0.79
Gb214_A11	Gr168_D08	0.77
Gb215_A11	Gr162_D08	0.84
Gb215_A11	Gr175_D08	0.8
Gb215_A11	Gr160_D07	0.86
Gb215_A11	Gr166_D08	0.85
Gb215_A11	Gr179_D08	0.78
Gb215_A11	Gr178_D08	0.77
Gb215_A11	Gr169_D08	0.74
Gb215_A11	Gr168_D08	0.74
Gb215_A11	Gr170_D08	0.77
Gb215_A11	Gr176_D08	0.77
Gb215_A11	Gr165_D08	0.77
Gb215_A11	Gr177_D08	0.77
Gb215_A11	Gr172_D08	0.72
Gb215_A11	Gr173_D08	0.78
Gb215_A11	Gr171_D08	0.74
Gb217_A11	Gr162_D08	0.82
Gb217_A11	Gr175_D08	0.81
Gb217_A11	Gr160_D07	0.83
Gb217_A11	Gr166_D08	0.82
Gb217_A11	Gr179_D08	0.76
Gb217_A11	Gr178_D08	0.76
Gb217_A11	Gr169_D08	0.73
Gb217_A11	Gr168_D08	0.74
Gb217_A11	Gr170_D08	0.77
Gb217_A11	Gr176_D08	0.75
Gb217_A11	Gr165_D08	0.77
Gb217_A11	Gr177_D08	0.77
Gb217_A11	Gr172_D08	0.72
Gb217_A11	Gr173_D08	0.78
Gb217_A11	Gr171_D08	0.76
Gb218_A11	Gr170_D08	0.81
Gb218_A11	Gr176_D08	0.84
Gb218_A11	Gr165_D08	0.86
Gb218_A11	Gr177_D08	0.84
Gb218_A11	Gr178_D08	0.86
Gb218_A11	Gr179_D08	0.81
Gb218_A11	Gr169_D08	0.71
Gb218_A11	Gr168_D08	0.77
Gb218_A11	Gr175_D08	0.74
Gb218_A11	Gr173_D08	0.74
Gb218_A11	Gr171_D08	0.72
Gb218_A11	Gr160_D07	0.75
Gb218_A11	Gr166_D08	0.74
Gb219_A12	Gr197_D08	0.92
Gb220_A12	Gr197_D08	0.96
Gb221_A12	Gr197_D08	0.98
Gb222_A12	Gr196_D08	0.94
Gb223_A12	Gr196_D08	0.96
Gb224_A12	Gr190_D08	0.97
Gb225_A12	Gr190_D08	0.97
Gb226_A12	Gr187_D08	0.9
Gb227_A12	Gr187_D08	0.88
Gb228_A12	Gr187_D08	0.88
Gb229_A12	Gr188_D08	0.99
Gb231_A12	Gr189_D08	0.94
Gb232_A12	Gr189_D08	0.92
Gb233_A13	Gr275_scaffold149	0.94
Gb235_A13	Gr275_scaffold149	0.84
Gb235_A13	Gr269_D13	0.71
Gb235_A13	Gr267_D13	0.71
Gb236_A13	Gr269_D13	0.72
Gb236_A13	Gr270_D13	0.71
Gb236_A13	Gr273_D13	0.72
Gb236_A13	Gr267_D13	0.71
Gb237_A13	Gr274_scaffold132	0.86
Gb238_A13	Gr268_D13	0.82
Gb238_A13	Gr269_D13	0.84
Gb238_A13	Gr270_D13	0.82
Gb238_A13	Gr273_D13	0.85
Gb238_A13	Gr271_D13	0.77
Gb238_A13	Gr267_D13	0.79
Gb239_A13	Gr268_D13	0.82
Gb239_A13	Gr269_D13	0.84
Gb239_A13	Gr270_D13	0.82
Gb239_A13	Gr273_D13	0.85
Gb239_A13	Gr271_D13	0.77
Gb239_A13	Gr267_D13	0.79
Gb240_D01	Gr038_D02	0.85
Gb241_D01	Gr039_D02	0.95
Gb242_D01	Gr038_D02	0.75
Gb243_D01	Gr037_D02	0.82
Gb245_D01	Gr038_D02	0.72
Gb247_D01	Gr038_D02	0.74
Gb248_D01	Gr038_D02	0.78
Gb249_D01	Gr048_D02	0.99
Gb250_D01	Gr033_D02	0.99
Gb250_D01	Gr308_scaffold403	0.81
Gb250_D01	Gr203_D09	0.79
Gb251_D01	Gr033_D02	0.99
Gb251_D01	Gr308_scaffold403	0.81
Gb251_D01	Gr203_D09	0.79
Gb252_D01	Gr027_D02	0.85
Gb253_D02	Gr006_D01	0.95
Gb254_D02	Gr005_D01	0.93
Gb255_D02	Gr005_D01	0.95
Gb257_D02	Gr287_scaffold301	0.98
Gb258_D02	Gr070_D05	0.96
Gb258_D02	Gr350_scaffold478	0.97
Gb259_D03	Gr060_D03	0.97
Gb260_D03	Gr058_D03	0.97
Gb263_D05	Gr198_D09	0.92
Gb264_D05	Gr199_D09	0.96
Gb264_D05	Gr200_D09	0.7
Gb265_D05	Gr200_D09	0.89
Gb265_D05	Gr199_D09	0.79
Gb266_D05	Gr200_D09	0.97
Gb266_D05	Gr199_D09	0.71
Gb267_D05	Gr201_D09	0.98
Gb268_D05	Gr280_scaffold242	0.96
Gb269_D05	Gr308_scaffold403	0.88
Gb269_D05	Gr203_D09	0.99
Gb269_D05	Gr033_D02	0.8
Gb270_D05	Gr308_scaffold403	0.8
Gb270_D05	Gr203_D09	0.98
Gb270_D05	Gr033_D02	0.79
Gb271_D05	Gr292_scaffold365	1
Gb272_D05	Gr204_D09	0.95
Gb273_D05	Gr205_D09	0.86
Gb273_D05	Gr208_D09	0.71
Gb273_D05	Gr206_D09	0.73
Gb274_D05	Gr206_D09	0.82
Gb274_D05	Gr208_D09	0.84
Gb274_D05	Gr207_D09	0.93
Gb274_D05	Gr205_D09	0.74
Gb275_D05	Gr206_D09	0.83
Gb275_D05	Gr208_D09	0.83
Gb275_D05	Gr207_D09	0.78
Gb275_D05	Gr205_D09	0.7
Gb276_D05	Gr207_D09	0.83
Gb276_D05	Gr206_D09	0.74
Gb276_D05	Gr208_D09	0.78
Gb277_D05	Gr206_D09	0.89
Gb277_D05	Gr208_D09	0.93
Gb277_D05	Gr207_D09	0.76
Gb277_D05	Gr205_D09	0.78
Gb278_D05	Gr208_D09	0.7
Gb278_D05	Gr207_D09	0.79
Gb279_D05	Gr206_D09	0.8
Gb279_D05	Gr208_D09	0.85
Gb279_D05	Gr207_D09	0.93
Gb279_D05	Gr205_D09	0.73
Gb280_D05	Gr205_D09	0.83
Gb280_D05	Gr206_D09	0.95
Gb280_D05	Gr207_D09	0.78
Gb280_D05	Gr204_D09	0.71
Gb281_D05	Gr220_D09	0.74
Gb281_D05	Gr217_D09	0.74
Gb281_D05	Gr221_D09	0.76
Gb281_D05	Gr215_D09	0.73
Gb281_D05	Gr219_D09	0.73
Gb281_D05	Gr216_D09	0.75
Gb282_D05	Gr281_scaffold254	0.95
Gb282_D05	Gr282_scaffold254	0.95
Gb282_D05	Gr291_scaffold355	0.73
Gb282_D05	Gr290_scaffold355	0.75
Gb283_D05	Gr281_scaffold254	0.97
Gb283_D05	Gr282_scaffold254	0.93
Gb283_D05	Gr291_scaffold355	0.71
Gb283_D05	Gr290_scaffold355	0.75
Gb284_D05	Gr289_scaffold339	0.82
Gb284_D05	Gr221_D09	0.72
Gb284_D05	Gr220_D09	0.75
Gb285_D05	Gr290_scaffold355	0.72
Gb285_D05	Gr291_scaffold355	0.77
Gb285_D05	Gr355_scaffold527	0.79
Gb286_D05	Gr355_scaffold527	0.78
Gb286_D05	Gr291_scaffold355	0.8
Gb287_D05	Gr291_scaffold355	0.76
Gb287_D05	Gr290_scaffold355	0.79
Gb288_D05	Gr311_scaffold406	0.81
Gb288_D05	Gr288_scaffold333	0.98
Gb288_D05	Gr213_D09	0.71
Gb288_D05	Gr313_scaffold406	0.71
Gb288_D05	Gr363_scaffold555	0.75
Gb288_D05	Gr310_scaffold406	0.72
Gb288_D05	Gr354_scaffold520	0.71
Gb288_D05	Gr317_scaffold406	0.7
Gb288_D05	Gr364_scaffold564	0.72
Gb288_D05	Gr336_scaffold461	0.71
Gb288_D05	Gr333_scaffold461	0.71
Gb288_D05	Gr334_scaffold461	0.71
Gb288_D05	Gr314_scaffold406	0.74
Gb288_D05	Gr339_scaffold461	0.74
Gb288_D05	Gr331_scaffold461	0.73
Gb288_D05	Gr211_D09	0.79
Gb288_D05	Gr338_scaffold461	0.74
Gb288_D05	Gr209_D09	0.73
Gb288_D05	Gr312_scaffold406	0.72
Gb288_D05	Gr330_scaffold461	0.72
Gb288_D05	Gr340_scaffold461	0.72
Gb288_D05	Gr315_scaffold406	0.71
Gb288_D05	Gr342_scaffold461	0.71
Gb288_D05	Gr337_scaffold461	0.72
Gb288_D05	Gr335_scaffold461	0.78
Gb288_D05	Gr332_scaffold461	0.73
Gb288_D05	Gr309_scaffold406	0.75
Gb288_D05	Gr343_scaffold461	0.73
Gb288_D05	Gr316_scaffold406	0.74
Gb292_D05	Gr334_scaffold461	0.84
Gb292_D05	Gr314_scaffold406	0.86
Gb292_D05	Gr339_scaffold461	0.86
Gb292_D05	Gr331_scaffold461	0.87
Gb292_D05	Gr211_D09	0.93
Gb292_D05	Gr311_scaffold406	0.86
Gb292_D05	Gr312_scaffold406	0.8
Gb292_D05	Gr316_scaffold406	0.83
Gb292_D05	Gr337_scaffold461	0.82
Gb292_D05	Gr338_scaffold461	0.87
Gb292_D05	Gr340_scaffold461	0.8
Gb292_D05	Gr342_scaffold461	0.82
Gb292_D05	Gr343_scaffold461	0.9
Gb292_D05	Gr330_scaffold461	0.8
Gb292_D05	Gr315_scaffold406	0.79
Gb292_D05	Gr288_scaffold333	0.75
Gb292_D05	Gr209_D09	0.77
Gb292_D05	Gr074_D06	0.73
Gb292_D05	Gr213_D09	0.76
Gb292_D05	Gr313_scaffold406	0.78
Gb292_D05	Gr329_scaffold461	0.75
Gb293_D05	Gr290_scaffold355	0.94
Gb293_D05	Gr291_scaffold355	0.93
Gb293_D05	Gr355_scaffold527	0.84
Gb293_D05	Gr281_scaffold254	0.72
Gb294_D05	Gr290_scaffold355	0.88
Gb294_D05	Gr291_scaffold355	0.86
Gb294_D05	Gr355_scaffold527	0.79
Gb295_D05	Gr314_scaffold406	0.81
Gb295_D05	Gr211_D09	0.84
Gb295_D05	Gr316_scaffold406	0.82
Gb295_D05	Gr331_scaffold461	0.83
Gb295_D05	Gr343_scaffold461	0.86
Gb295_D05	Gr342_scaffold461	0.79
Gb295_D05	Gr340_scaffold461	0.77
Gb295_D05	Gr338_scaffold461	0.8
Gb295_D05	Gr337_scaffold461	0.76
Gb295_D05	Gr330_scaffold461	0.73
Gb295_D05	Gr315_scaffold406	0.78
Gb295_D05	Gr312_scaffold406	0.74
Gb295_D05	Gr288_scaffold333	0.75
Gb295_D05	Gr209_D09	0.72
Gb295_D05	Gr074_D06	0.73
Gb295_D05	Gr213_D09	0.75
Gb295_D05	Gr313_scaffold406	0.73
Gb295_D05	Gr339_scaffold461	0.8
Gb296_D05	Gr213_D09	0.96
Gb296_D05	Gr288_scaffold333	0.8
Gb296_D05	Gr310_scaffold406	0.8
Gb296_D05	Gr314_scaffold406	0.82
Gb296_D05	Gr353_scaffold520	0.81
Gb296_D05	Gr354_scaffold520	0.82
Gb296_D05	Gr364_scaffold564	0.82
Gb296_D05	Gr363_scaffold555	0.75
Gb296_D05	Gr343_scaffold461	0.8
Gb296_D05	Gr342_scaffold461	0.76
Gb296_D05	Gr340_scaffold461	0.77
Gb296_D05	Gr339_scaffold461	0.79
Gb296_D05	Gr338_scaffold461	0.79
Gb296_D05	Gr337_scaffold461	0.77
Gb296_D05	Gr336_scaffold461	0.77
Gb296_D05	Gr335_scaffold461	0.79
Gb296_D05	Gr334_scaffold461	0.78
Gb296_D05	Gr332_scaffold461	0.74
Gb296_D05	Gr331_scaffold461	0.8
Gb296_D05	Gr330_scaffold461	0.75
Gb296_D05	Gr329_scaffold461	0.79
Gb296_D05	Gr316_scaffold406	0.78
Gb296_D05	Gr315_scaffold406	0.76
Gb296_D05	Gr313_scaffold406	0.75
Gb296_D05	Gr312_scaffold406	0.76
Gb296_D05	Gr311_scaffold406	0.76
Gb296_D05	Gr309_scaffold406	0.75
Gb296_D05	Gr211_D09	0.79
Gb296_D05	Gr209_D09	0.75
Gb296_D05	Gr074_D06	0.8
Gb297_D05	Gr267_D13	0.81
Gb297_D05	Gr268_D13	0.81
Gb297_D05	Gr269_D13	0.81
Gb297_D05	Gr271_D13	0.81
Gb297_D05	Gr270_D13	0.79
Gb298_D05	Gr356_scaffold535	0.99
Gb298_D05	Gr212_D09	0.72
Gb298_D05	Gr359_scaffold537	0.7
Gb299_D05	Gr217_D09	0.93
Gb299_D05	Gr221_D09	0.91
Gb299_D05	Gr215_D09	0.91
Gb299_D05	Gr216_D09	0.91
Gb299_D05	Gr219_D09	0.91
Gb299_D05	Gr109_D07	0.71
Gb299_D05	Gr180_D08	0.7
Gb299_D05	Gr289_scaffold339	0.71
Gb300_D05	Gr320_scaffold432	0.82
Gb300_D05	Gr319_scaffold432	0.9
Gb301_D05	Gr319_scaffold432	0.85
Gb301_D05	Gr320_scaffold432	0.86
Gb302_D06	Gr222_D10	0.92
Gb302_D06	Gr068_D05	0.78
Gb303_D06	Gr222_D10	0.92
Gb303_D06	Gr068_D05	0.78
Gb304_D06	Gr222_D10	0.89
Gb304_D06	Gr068_D05	0.79
Gb305_D06	Gr222_D10	0.89
Gb305_D06	Gr068_D05	0.79
Gb308_D06	Gr007_D01	0.89
Gb308_D06	Gr008_D01	0.91
Gb308_D06	Gr010_D01	0.84
Gb308_D06	Gr022_D01	0.73
Gb308_D06	Gr013_D01	0.74
Gb308_D06	Gr015_D01	0.76
Gb308_D06	Gr011_D01	0.74
Gb308_D06	Gr012_D01	0.75
Gb309_D06	Gr007_D01	0.84
Gb309_D06	Gr010_D01	0.99
Gb309_D06	Gr009_D01	0.91
Gb309_D06	Gr023_D01	0.7
Gb309_D06	Gr022_D01	0.76
Gb309_D06	Gr020_D01	0.74
Gb309_D06	Gr015_D01	0.76
Gb309_D06	Gr014_D01	0.72
Gb309_D06	Gr013_D01	0.79
Gb309_D06	Gr012_D01	0.79
Gb309_D06	Gr011_D01	0.78
Gb309_D06	Gr008_D01	0.79
Gb310_D06	Gr011_D01	0.96
Gb310_D06	Gr012_D01	0.92
Gb310_D06	Gr022_D01	0.75
Gb310_D06	Gr013_D01	0.77
Gb310_D06	Gr007_D01	0.75
Gb310_D06	Gr010_D01	0.8
Gb310_D06	Gr020_D01	0.78
Gb310_D06	Gr015_D01	0.77
Gb310_D06	Gr023_D01	0.72
Gb311_D06	Gr022_D01	0.74
Gb311_D06	Gr013_D01	0.73
Gb311_D06	Gr012_D01	0.77
Gb311_D06	Gr011_D01	0.74
Gb311_D06	Gr009_D01	0.71
Gb311_D06	Gr007_D01	0.75
Gb311_D06	Gr008_D01	0.72
Gb311_D06	Gr010_D01	0.79
Gb311_D06	Gr020_D01	0.76
Gb311_D06	Gr015_D01	0.72
Gb311_D06	Gr023_D01	0.78
Gb312_D06	Gr010_D01	0.73
Gb312_D06	Gr020_D01	0.72
Gb312_D06	Gr015_D01	0.72
Gb312_D06	Gr012_D01	0.71
Gb312_D06	Gr022_D01	0.72
Gb312_D06	Gr013_D01	0.71
Gb312_D06	Gr014_D01	0.75
Gb312_D06	Gr017_D01	0.71
Gb314_D06	Gr017_D01	0.99
Gb314_D06	Gr020_D01	0.7
Gb314_D06	Gr015_D01	0.72
Gb314_D06	Gr011_D01	0.71
Gb314_D06	Gr012_D01	0.71
Gb314_D06	Gr022_D01	0.7
Gb314_D06	Gr013_D01	0.71
Gb314_D06	Gr014_D01	0.73
Gb314_D06	Gr019_D01	0.76
Gb315_D06	Gr014_D01	0.81
Gb315_D06	Gr015_D01	0.76
Gb315_D06	Gr011_D01	0.77
Gb315_D06	Gr012_D01	0.78
Gb315_D06	Gr022_D01	0.78
Gb315_D06	Gr013_D01	0.77
Gb316_D06	Gr022_D01	0.76
Gb316_D06	Gr014_D01	0.7
Gb316_D06	Gr013_D01	0.77
Gb316_D06	Gr007_D01	0.76
Gb316_D06	Gr008_D01	0.75
Gb316_D06	Gr010_D01	0.8
Gb316_D06	Gr020_D01	0.8
Gb316_D06	Gr015_D01	0.77
Gb316_D06	Gr023_D01	0.79
Gb316_D06	Gr011_D01	0.79
Gb316_D06	Gr012_D01	0.79
Gb317_D06	Gr022_D01	0.85
Gb317_D06	Gr023_D01	0.93
Gb317_D06	Gr017_D01	0.74
Gb317_D06	Gr014_D01	0.78
Gb317_D06	Gr013_D01	0.77
Gb317_D06	Gr012_D01	0.79
Gb317_D06	Gr011_D01	0.78
Gb317_D06	Gr007_D01	0.73
Gb317_D06	Gr008_D01	0.72
Gb317_D06	Gr010_D01	0.76
Gb317_D06	Gr020_D01	0.75
Gb317_D06	Gr015_D01	0.76
Gb318_D06	Gr023_D01	0.84
Gb318_D06	Gr011_D01	0.8
Gb318_D06	Gr012_D01	0.8
Gb318_D06	Gr022_D01	0.95
Gb318_D06	Gr019_D01	0.77
Gb318_D06	Gr014_D01	0.74
Gb318_D06	Gr013_D01	0.79
Gb318_D06	Gr007_D01	0.74
Gb318_D06	Gr008_D01	0.73
Gb318_D06	Gr010_D01	0.78
Gb318_D06	Gr020_D01	0.77
Gb318_D06	Gr015_D01	0.79
Gb320_D07	Gr024_D01	0.99
Gb322_D08	Gr156_D07	0.97
Gb323_D08	Gr066_D04	0.99
Gb324_D08	Gr062_D04	0.98
Gb325_D08	Gr186_D08	0.9
Gb326_D08	Gr025_D01	0.98
Gb327_D08	Gr025_D01	0.97
Gb328_D09	Gr073_D06	0.99
Gb329_D09	Gr075_D06	0.93
Gb331_D09	Gr076_D06	0.92
Gb332_D10	Gr232_D11	0.94
Gb333_D10	Gr232_D11	0.88
Gb334_D10	Gr230_D11	0.98
Gb334_D10	Gr080_D07	0.7
Gb334_D10	Gr081_D07	0.71
Gb335_D10	Gr231_D11	0.97
Gb335_D10	Gr352_scaffold495	0.96
Gb338_D10	Gr074_D06	0.97
Gb338_D10	Gr314_scaffold406	0.81
Gb338_D10	Gr343_scaffold461	0.78
Gb338_D10	Gr342_scaffold461	0.74
Gb338_D10	Gr340_scaffold461	0.75
Gb338_D10	Gr339_scaffold461	0.78
Gb338_D10	Gr338_scaffold461	0.75
Gb338_D10	Gr337_scaffold461	0.73
Gb338_D10	Gr335_scaffold461	0.75
Gb338_D10	Gr331_scaffold461	0.77
Gb338_D10	Gr330_scaffold461	0.73
Gb338_D10	Gr316_scaffold406	0.78
Gb338_D10	Gr315_scaffold406	0.74
Gb338_D10	Gr313_scaffold406	0.72
Gb338_D10	Gr312_scaffold406	0.74
Gb338_D10	Gr311_scaffold406	0.71
Gb338_D10	Gr309_scaffold406	0.72
Gb338_D10	Gr288_scaffold333	0.78
Gb338_D10	Gr213_D09	0.79
Gb338_D10	Gr211_D09	0.77
Gb338_D10	Gr209_D09	0.72
Gb339_D10	Gr071_D05	0.96
Gb339_D10	Gr235_D11	0.71
Gb340_D10	Gr238_D11	0.73
Gb341_D10	Gr238_D11	0.91
Gb342_D10	Gr251_D11	0.92
Gb342_D10	Gr253_D11	0.91
Gb342_D10	Gr250_D11	0.85
Gb342_D10	Gr252_D11	0.95
Gb342_D10	Gr254_D11	0.85
Gb342_D10	Gr247_D11	0.79
Gb342_D10	Gr248_D11	0.76
Gb343_D10	Gr253_D11	0.84
Gb343_D10	Gr254_D11	0.81
Gb343_D10	Gr250_D11	0.81
Gb343_D10	Gr248_D11	0.7
Gb343_D10	Gr247_D11	0.74
Gb345_D10	Gr252_D11	0.76
Gb346_D10	Gr257_D11	0.98
Gb346_D10	Gr260_D11	0.91
Gb348_D10	Gr256_D11	0.95
Gb348_D10	Gr258_D11	0.73
Gb348_D10	Gr240_D11	0.7
Gb349_D10	Gr263_D11	0.82
Gb349_D10	Gr244_D11	0.79
Gb350_D11	Gr161_D07	0.83
Gb351_D11	Gr083_D07	0.75
Gb352_D11	Gr155_D07	0.99
Gb353_D11	Gr155_D07	0.99
Gb354_D11	Gr068_D05	0.99
Gb354_D11	Gr222_D10	0.78
Gb355_D11	Gr068_D05	0.83
Gb355_D11	Gr069_D05	0.96
Gb355_D11	Gr222_D10	0.77
Gb358_D11	Gr152_D07	0.77
Gb359_D11	Gr052_D03	0.71
Gb360_D11	Gr348_scaffold474	0.97
Gb360_D11	Gr077_D07	0.74
Gb361_D11	Gr347_scaffold474	1
Gb362_D11	Gr093_D07	0.86
Gb362_D11	Gr094_D07	0.92
Gb362_D11	Gr092_D07	0.79
Gb362_D11	Gr090_D07	0.76
Gb362_D11	Gr115_D07	0.73
Gb362_D11	Gr131_D07	0.78
Gb362_D11	Gr126_D07	0.8
Gb362_D11	Gr135_D07	0.75
Gb362_D11	Gr130_D07	0.75
Gb362_D11	Gr142_D07	0.71
Gb362_D11	Gr265_D12	0.73
Gb362_D11	Gr123_D07	0.73
Gb362_D11	Gr085_D07	0.79
Gb362_D11	Gr089_D07	0.79
Gb362_D11	Gr091_D07	0.78
Gb363_D11	Gr158_D07	0.96
Gb363_D11	Gr307_scaffold377	0.98
Gb364_D11	Gr157_D07	0.99
Gb365_D11	Gr157_D07	0.99
Gb366_D11	Gr162_D08	0.84
Gb366_D11	Gr163_D08	0.93
Gb366_D11	Gr164_D08	0.92
Gb366_D11	Gr160_D07	0.85
Gb366_D11	Gr166_D08	0.83
Gb366_D11	Gr175_D08	0.83
Gb366_D11	Gr179_D08	0.8
Gb366_D11	Gr178_D08	0.76
Gb366_D11	Gr173_D08	0.79
Gb366_D11	Gr171_D08	0.8
Gb366_D11	Gr169_D08	0.71
Gb366_D11	Gr168_D08	0.74
Gb366_D11	Gr170_D08	0.77
Gb366_D11	Gr176_D08	0.78
Gb366_D11	Gr165_D08	0.77
Gb366_D11	Gr177_D08	0.75
Gb366_D11	Gr174_D08	0.79
Gb366_D11	Gr172_D08	0.73
Gb367_D11	Gr162_D08	0.84
Gb367_D11	Gr163_D08	0.93
Gb367_D11	Gr164_D08	0.92
Gb367_D11	Gr160_D07	0.85
Gb367_D11	Gr166_D08	0.83
Gb367_D11	Gr175_D08	0.83
Gb367_D11	Gr179_D08	0.8
Gb367_D11	Gr178_D08	0.76
Gb367_D11	Gr173_D08	0.79
Gb367_D11	Gr171_D08	0.8
Gb367_D11	Gr169_D08	0.71
Gb367_D11	Gr168_D08	0.74
Gb367_D11	Gr170_D08	0.77
Gb367_D11	Gr176_D08	0.78
Gb367_D11	Gr165_D08	0.77
Gb367_D11	Gr177_D08	0.75
Gb367_D11	Gr174_D08	0.79
Gb367_D11	Gr172_D08	0.73
Gb368_D11	Gr162_D08	0.84
Gb368_D11	Gr163_D08	0.93
Gb368_D11	Gr164_D08	0.92
Gb368_D11	Gr160_D07	0.85
Gb368_D11	Gr166_D08	0.83
Gb368_D11	Gr175_D08	0.83
Gb368_D11	Gr179_D08	0.8
Gb368_D11	Gr178_D08	0.76
Gb368_D11	Gr173_D08	0.79
Gb368_D11	Gr171_D08	0.8
Gb368_D11	Gr169_D08	0.71
Gb368_D11	Gr168_D08	0.74
Gb368_D11	Gr170_D08	0.77
Gb368_D11	Gr176_D08	0.78
Gb368_D11	Gr165_D08	0.77
Gb368_D11	Gr177_D08	0.75
Gb368_D11	Gr174_D08	0.79
Gb368_D11	Gr172_D08	0.73
Gb369_D11	Gr162_D08	0.84
Gb369_D11	Gr163_D08	0.93
Gb369_D11	Gr164_D08	0.92
Gb369_D11	Gr160_D07	0.85
Gb369_D11	Gr166_D08	0.83
Gb369_D11	Gr175_D08	0.83
Gb369_D11	Gr179_D08	0.8
Gb369_D11	Gr178_D08	0.76
Gb369_D11	Gr173_D08	0.79
Gb369_D11	Gr171_D08	0.8
Gb369_D11	Gr169_D08	0.71
Gb369_D11	Gr168_D08	0.74
Gb369_D11	Gr170_D08	0.77
Gb369_D11	Gr176_D08	0.78
Gb369_D11	Gr165_D08	0.77
Gb369_D11	Gr177_D08	0.75
Gb369_D11	Gr174_D08	0.79
Gb369_D11	Gr172_D08	0.73
Gb370_D11	Gr115_D07	0.88
Gb370_D11	Gr124_D07	0.84
Gb370_D11	Gr122_D07	0.92
Gb370_D11	Gr265_D12	0.75
Gb370_D11	Gr142_D07	0.71
Gb370_D11	Gr141_D07	0.72
Gb370_D11	Gr140_D07	0.71
Gb370_D11	Gr139_D07	0.77
Gb370_D11	Gr135_D07	0.77
Gb370_D11	Gr132_D07	0.74
Gb370_D11	Gr131_D07	0.71
Gb370_D11	Gr130_D07	0.76
Gb370_D11	Gr127_D07	0.76
Gb370_D11	Gr120_D07	0.75
Gb370_D11	Gr093_D07	0.76
Gb370_D11	Gr118_D07	0.77
Gb370_D11	Gr117_D07	0.79
Gb370_D11	Gr116_D07	0.78
Gb371_D11	Gr118_D07	0.88
Gb371_D11	Gr115_D07	0.95
Gb371_D11	Gr117_D07	0.96
Gb371_D11	Gr116_D07	0.96
Gb371_D11	Gr120_D07	0.84
Gb371_D11	Gr121_D07	0.84
Gb371_D11	Gr122_D07	0.87
Gb371_D11	Gr123_D07	0.87
Gb371_D11	Gr124_D07	0.84
Gb371_D11	Gr140_D07	0.8
Gb371_D11	Gr265_D12	0.72
Gb371_D11	Gr142_D07	0.72
Gb371_D11	Gr141_D07	0.76
Gb371_D11	Gr139_D07	0.78
Gb371_D11	Gr138_D07	0.77
Gb371_D11	Gr137_D07	0.75
Gb371_D11	Gr135_D07	0.77
Gb371_D11	Gr134_D07	0.72
Gb371_D11	Gr133_D07	0.79
Gb371_D11	Gr132_D07	0.77
Gb371_D11	Gr131_D07	0.71
Gb371_D11	Gr130_D07	0.78
Gb371_D11	Gr129_D07	0.78
Gb371_D11	Gr127_D07	0.76
Gb371_D11	Gr126_D07	0.75
Gb371_D11	Gr125_D07	0.78
Gb371_D11	Gr094_D07	0.76
Gb371_D11	Gr093_D07	0.76
Gb371_D11	Gr092_D07	0.78
Gb371_D11	Gr091_D07	0.76
Gb371_D11	Gr090_D07	0.77
Gb371_D11	Gr089_D07	0.77
Gb371_D11	Gr087_D07	0.77
Gb371_D11	Gr086_D07	0.74
Gb371_D11	Gr085_D07	0.76
Gb372_D11	Gr118_D07	0.87
Gb372_D11	Gr115_D07	0.98
Gb372_D11	Gr116_D07	0.94
Gb372_D11	Gr117_D07	0.94
Gb372_D11	Gr122_D07	0.85
Gb372_D11	Gr123_D07	0.87
Gb372_D11	Gr124_D07	0.83
Gb372_D11	Gr265_D12	0.74
Gb372_D11	Gr142_D07	0.72
Gb372_D11	Gr141_D07	0.78
Gb372_D11	Gr138_D07	0.79
Gb372_D11	Gr137_D07	0.73
Gb372_D11	Gr135_D07	0.79
Gb372_D11	Gr134_D07	0.77
Gb372_D11	Gr133_D07	0.76
Gb372_D11	Gr132_D07	0.75
Gb372_D11	Gr131_D07	0.76
Gb372_D11	Gr130_D07	0.79
Gb372_D11	Gr129_D07	0.73
Gb372_D11	Gr127_D07	0.77
Gb372_D11	Gr126_D07	0.79
Gb372_D11	Gr125_D07	0.76
Gb372_D11	Gr121_D07	0.76
Gb372_D11	Gr120_D07	0.79
Gb372_D11	Gr119_D07	0.71
Gb372_D11	Gr093_D07	0.75
Gb372_D11	Gr089_D07	0.72
Gb372_D11	Gr085_D07	0.77
Gb373_D11	Gr118_D07	0.83
Gb373_D11	Gr115_D07	0.88
Gb373_D11	Gr117_D07	0.87
Gb373_D11	Gr116_D07	0.86
Gb373_D11	Gr124_D07	0.89
Gb373_D11	Gr133_D07	0.81
Gb373_D11	Gr136_D07	0.83
Gb373_D11	Gr126_D07	0.8
Gb373_D11	Gr138_D07	0.81
Gb373_D11	Gr130_D07	0.81
Gb373_D11	Gr120_D07	0.85
Gb373_D11	Gr122_D07	0.94
Gb373_D11	Gr121_D07	0.83
Gb373_D11	Gr123_D07	0.95
Gb373_D11	Gr134_D07	0.78
Gb373_D11	Gr119_D07	0.71
Gb373_D11	Gr094_D07	0.76
Gb373_D11	Gr093_D07	0.76
Gb373_D11	Gr092_D07	0.76
Gb373_D11	Gr091_D07	0.76
Gb373_D11	Gr090_D07	0.76
Gb373_D11	Gr089_D07	0.76
Gb373_D11	Gr087_D07	0.77
Gb373_D11	Gr086_D07	0.75
Gb373_D11	Gr085_D07	0.78
Gb373_D11	Gr125_D07	0.77
Gb373_D11	Gr132_D07	0.77
Gb373_D11	Gr127_D07	0.79
Gb373_D11	Gr141_D07	0.75
Gb373_D11	Gr137_D07	0.77
Gb373_D11	Gr131_D07	0.76
Gb373_D11	Gr129_D07	0.79
Gb373_D11	Gr135_D07	0.8
Gb373_D11	Gr142_D07	0.73
Gb373_D11	Gr265_D12	0.75
Gb374_D11	Gr108_D07	0.99
Gb374_D11	Gr289_scaffold339	0.73
Gb374_D11	Gr221_D09	0.71
Gb374_D11	Gr220_D09	0.77
Gb374_D11	Gr183_D08	0.76
Gb374_D11	Gr182_D08	0.75
Gb374_D11	Gr109_D07	0.78
Gb374_D11	Gr159_D07	0.77
Gb374_D11	Gr180_D08	0.77
Gb374_D11	Gr181_D08	0.79
Gb374_D11	Gr185_D08	0.78
Gb375_D11	Gr220_D09	0.71
Gb375_D11	Gr183_D08	0.75
Gb376_D11	Gr176_D08	0.84
Gb376_D11	Gr165_D08	0.85
Gb376_D11	Gr162_D08	0.84
Gb376_D11	Gr166_D08	0.83
Gb376_D11	Gr178_D08	0.85
Gb376_D11	Gr179_D08	0.86
Gb376_D11	Gr169_D08	0.72
Gb376_D11	Gr168_D08	0.73
Gb376_D11	Gr170_D08	0.76
Gb376_D11	Gr177_D08	0.8
Gb376_D11	Gr175_D08	0.72
Gb376_D11	Gr173_D08	0.74
Gb376_D11	Gr160_D07	0.79
Gb377_D11	Gr176_D08	0.89
Gb377_D11	Gr165_D08	0.85
Gb377_D11	Gr177_D08	0.84
Gb377_D11	Gr178_D08	0.88
Gb377_D11	Gr169_D08	0.7
Gb377_D11	Gr170_D08	0.75
Gb377_D11	Gr162_D08	0.77
Gb377_D11	Gr175_D08	0.77
Gb377_D11	Gr173_D08	0.75
Gb377_D11	Gr171_D08	0.73
Gb377_D11	Gr160_D07	0.8
Gb377_D11	Gr166_D08	0.79
Gb377_D11	Gr179_D08	0.79
Gb377_D11	Gr168_D08	0.74
Gb378_D11	Gr163_D08	0.86
Gb378_D11	Gr164_D08	0.86
Gb378_D11	Gr175_D08	0.95
Gb378_D11	Gr171_D08	0.81
Gb378_D11	Gr179_D08	0.71
Gb378_D11	Gr178_D08	0.72
Gb378_D11	Gr169_D08	0.72
Gb378_D11	Gr168_D08	0.73
Gb378_D11	Gr166_D08	0.76
Gb378_D11	Gr160_D07	0.78
Gb378_D11	Gr170_D08	0.74
Gb378_D11	Gr176_D08	0.73
Gb378_D11	Gr165_D08	0.71
Gb378_D11	Gr177_D08	0.72
Gb378_D11	Gr172_D08	0.73
Gb378_D11	Gr162_D08	0.74
Gb378_D11	Gr173_D08	0.8
Gb379_D11	Gr176_D08	0.86
Gb379_D11	Gr165_D08	0.85
Gb379_D11	Gr177_D08	0.86
Gb379_D11	Gr162_D08	0.82
Gb379_D11	Gr166_D08	0.83
Gb379_D11	Gr178_D08	0.86
Gb379_D11	Gr179_D08	0.83
Gb379_D11	Gr169_D08	0.73
Gb379_D11	Gr168_D08	0.75
Gb379_D11	Gr170_D08	0.77
Gb379_D11	Gr172_D08	0.72
Gb379_D11	Gr175_D08	0.76
Gb379_D11	Gr173_D08	0.74
Gb379_D11	Gr171_D08	0.71
Gb379_D11	Gr160_D07	0.8
Gb380_D12	Gr197_D08	0.99
Gb381_D12	Gr197_D08	0.99
Gb382_D12	Gr196_D08	0.97
Gb383_D12	Gr196_D08	0.9
Gb384_D12	Gr190_D08	0.98
Gb385_D12	Gr187_D08	0.9
Gb386_D12	Gr188_D08	0.99
Gb387_D12	Gr188_D08	0.99
Gb388_D12	Gr188_D08	0.99
Gb389_D12	Gr189_D08	0.96
Gb390_D12	Gr189_D08	0.96
Gb391_D12	Gr189_D08	0.97
Gb392_D12	Gr109_D07	0.81
Gb392_D12	Gr159_D07	0.83
Gb392_D12	Gr181_D08	0.8
Gb392_D12	Gr182_D08	0.83
Gb392_D12	Gr180_D08	0.75
Gb392_D12	Gr185_D08	0.76
Gb392_D12	Gr108_D07	0.8
Gb392_D12	Gr289_scaffold339	0.74
Gb392_D12	Gr220_D09	0.7
Gb392_D12	Gr184_D08	0.77
Gb392_D12	Gr183_D08	0.73
Gb393_D13	Gr275_scaffold149	0.99
Gb394_D13	Gr274_scaffold132	0.9
Gb395_D13	Gr269_D13	0.88
Gb395_D13	Gr270_D13	0.87
Gb395_D13	Gr273_D13	0.88
Gb395_D13	Gr268_D13	0.85
Gb395_D13	Gr267_D13	0.86
Gb395_D13	Gr275_scaffold149	0.75
Gb395_D13	Gr271_D13	0.72
Gb396_sC30395458	Gr010_D01	0.82
Gb396_sC30395458	Gr007_D01	0.84
Gb396_sC30395458	Gr008_D01	0.89
Gb396_sC30395458	Gr022_D01	0.73
Gb396_sC30395458	Gr017_D01	0.7
Gb396_sC30395458	Gr014_D01	0.72
Gb396_sC30395458	Gr013_D01	0.76
Gb396_sC30395458	Gr015_D01	0.78
Gb396_sC30395458	Gr012_D01	0.76
Gb396_sC30395458	Gr011_D01	0.75
Gb396_sC30395458	Gr020_D01	0.74
Gb397_scaffold1004	Gr215_D09	0.82
Gb397_scaffold1004	Gr217_D09	0.81
Gb397_scaffold1004	Gr218_D09	0.82
Gb397_scaffold1004	Gr219_D09	0.82
Gb397_scaffold1004	Gr220_D09	0.82
Gb397_scaffold1004	Gr221_D09	0.83
Gb397_scaffold1004	Gr109_D07	0.72
Gb397_scaffold1004	Gr289_scaffold339	0.71
Gb398_scaffold10391	Gr115_D07	0.82
Gb398_scaffold10391	Gr123_D07	0.88
Gb398_scaffold10391	Gr093_D07	0.73
Gb398_scaffold10391	Gr116_D07	0.7
Gb398_scaffold10391	Gr131_D07	0.73
Gb398_scaffold10391	Gr126_D07	0.79
Gb398_scaffold10391	Gr135_D07	0.78
Gb398_scaffold10391	Gr130_D07	0.73
Gb398_scaffold10391	Gr142_D07	0.71
Gb398_scaffold10391	Gr265_D12	0.73
Gb398_scaffold10391	Gr120_D07	0.7
Gb398_scaffold10391	Gr122_D07	0.78
Gb398_scaffold10391	Gr121_D07	0.79
Gb399_scaffold10391	Gr115_D07	0.84
Gb399_scaffold10391	Gr126_D07	0.81
Gb399_scaffold10391	Gr093_D07	0.73
Gb399_scaffold10391	Gr085_D07	0.76
Gb399_scaffold10391	Gr131_D07	0.78
Gb399_scaffold10391	Gr135_D07	0.74
Gb399_scaffold10391	Gr265_D12	0.71
Gb399_scaffold10391	Gr121_D07	0.77
Gb399_scaffold10391	Gr123_D07	0.78
Gb400_scaffold10542_D11	Gr153_D07	0.99
Gb401_scaffold10542_D11	Gr153_D07	0.99
Gb402_scaffold10542_D11	Gr153_D07	0.99
Gb403_scaffold10709	Gr109_D07	0.81
Gb403_scaffold10709	Gr159_D07	0.81
Gb403_scaffold10709	Gr180_D08	0.88
Gb403_scaffold10709	Gr181_D08	0.88
Gb403_scaffold10709	Gr182_D08	0.84
Gb403_scaffold10709	Gr185_D08	0.87
Gb403_scaffold10709	Gr289_scaffold339	0.74
Gb403_scaffold10709	Gr221_D09	0.71
Gb403_scaffold10709	Gr108_D07	0.75
Gb404_scaffold10709	Gr109_D07	0.81
Gb404_scaffold10709	Gr180_D08	0.89
Gb404_scaffold10709	Gr181_D08	0.9
Gb404_scaffold10709	Gr185_D08	0.89
Gb404_scaffold10709	Gr289_scaffold339	0.76
Gb404_scaffold10709	Gr221_D09	0.73
Gb404_scaffold10709	Gr182_D08	0.78
Gb404_scaffold10709	Gr108_D07	0.78
Gb404_scaffold10709	Gr159_D07	0.8
Gb405_scaffold10709	Gr109_D07	0.92
Gb405_scaffold10709	Gr159_D07	0.89
Gb405_scaffold10709	Gr180_D08	0.94
Gb405_scaffold10709	Gr108_D07	0.91
Gb405_scaffold10709	Gr181_D08	0.96
Gb405_scaffold10709	Gr185_D08	0.95
Gb405_scaffold10709	Gr215_D09	0.82
Gb405_scaffold10709	Gr216_D09	0.83
Gb405_scaffold10709	Gr217_D09	0.82
Gb405_scaffold10709	Gr218_D09	0.83
Gb405_scaffold10709	Gr219_D09	0.82
Gb405_scaffold10709	Gr221_D09	0.84
Gb405_scaffold10709	Gr289_scaffold339	0.84
Gb406_scaffold10771	Gr313_scaffold406	0.83
Gb406_scaffold10771	Gr329_scaffold461	0.9
Gb406_scaffold10771	Gr334_scaffold461	0.81
Gb406_scaffold10771	Gr314_scaffold406	0.84
Gb406_scaffold10771	Gr339_scaffold461	0.86
Gb406_scaffold10771	Gr331_scaffold461	0.83
Gb406_scaffold10771	Gr211_D09	0.83
Gb406_scaffold10771	Gr312_scaffold406	0.84
Gb406_scaffold10771	Gr340_scaffold461	0.81
Gb406_scaffold10771	Gr315_scaffold406	0.9
Gb406_scaffold10771	Gr342_scaffold461	0.9
Gb406_scaffold10771	Gr309_scaffold406	0.81
Gb406_scaffold10771	Gr316_scaffold406	0.8
Gb406_scaffold10771	Gr332_scaffold461	0.81
Gb406_scaffold10771	Gr335_scaffold461	0.83
Gb406_scaffold10771	Gr337_scaffold461	0.86
Gb406_scaffold10771	Gr343_scaffold461	0.83
Gb406_scaffold10771	Gr288_scaffold333	0.75
Gb406_scaffold10771	Gr074_D06	0.74
Gb406_scaffold10771	Gr213_D09	0.77
Gb406_scaffold10771	Gr311_scaffold406	0.78
Gb406_scaffold10771	Gr338_scaffold461	0.8
Gb406_scaffold10771	Gr209_D09	0.76
Gb406_scaffold10771	Gr330_scaffold461	0.77
Gb407_scaffold10771	Gr313_scaffold406	0.83
Gb407_scaffold10771	Gr363_scaffold555	0.83
Gb407_scaffold10771	Gr341_scaffold461	0.86
Gb407_scaffold10771	Gr214_D09	0.83
Gb407_scaffold10771	Gr310_scaffold406	0.83
Gb407_scaffold10771	Gr354_scaffold520	0.86
Gb407_scaffold10771	Gr353_scaffold520	0.84
Gb407_scaffold10771	Gr364_scaffold564	0.83
Gb407_scaffold10771	Gr336_scaffold461	0.89
Gb407_scaffold10771	Gr333_scaffold461	0.85
Gb407_scaffold10771	Gr334_scaffold461	0.83
Gb407_scaffold10771	Gr314_scaffold406	0.84
Gb407_scaffold10771	Gr211_D09	0.85
Gb407_scaffold10771	Gr312_scaffold406	0.84
Gb407_scaffold10771	Gr315_scaffold406	0.89
Gb407_scaffold10771	Gr316_scaffold406	0.84
Gb407_scaffold10771	Gr331_scaffold461	0.83
Gb407_scaffold10771	Gr337_scaffold461	0.86
Gb407_scaffold10771	Gr338_scaffold461	0.84
Gb407_scaffold10771	Gr339_scaffold461	0.85
Gb407_scaffold10771	Gr340_scaffold461	0.84
Gb407_scaffold10771	Gr342_scaffold461	0.88
Gb407_scaffold10771	Gr343_scaffold461	0.85
Gb407_scaffold10771	Gr330_scaffold461	0.8
Gb407_scaffold10771	Gr311_scaffold406	0.8
Gb407_scaffold10771	Gr288_scaffold333	0.73
Gb407_scaffold10771	Gr209_D09	0.8
Gb407_scaffold10771	Gr074_D06	0.71
Gb407_scaffold10771	Gr213_D09	0.72
Gb407_scaffold10771	Gr329_scaffold461	0.72
Gb407_scaffold10771	Gr317_scaffold406	0.79
Gb408_scaffold10784	Gr244_D11	0.9
Gb408_scaffold10784	Gr241_D11	0.77
Gb408_scaffold10784	Gr246_D11	0.77
Gb409_scaffold10972	Gr308_scaffold403	0.93
Gb409_scaffold10972	Gr203_D09	0.81
Gb409_scaffold10972	Gr033_D02	0.76
Gb410_scaffold10972	Gr033_D02	0.82
Gb410_scaffold10972	Gr203_D09	0.84
Gb410_scaffold10972	Gr308_scaffold403	0.99
Gb411_scaffold10972	Gr033_D02	0.82
Gb411_scaffold10972	Gr203_D09	0.84
Gb411_scaffold10972	Gr308_scaffold403	0.99
Gb412_scaffold10972	Gr033_D02	0.8
Gb412_scaffold10972	Gr308_scaffold403	0.96
Gb412_scaffold10972	Gr203_D09	0.8
Gb414_scaffold11045	Gr290_scaffold355	0.92
Gb414_scaffold11045	Gr291_scaffold355	0.9
Gb414_scaffold11045	Gr355_scaffold527	0.76
Gb415_scaffold11162	Gr313_scaffold406	0.83
Gb415_scaffold11162	Gr209_D09	0.82
Gb415_scaffold11162	Gr211_D09	0.87
Gb415_scaffold11162	Gr214_D09	0.8
Gb415_scaffold11162	Gr309_scaffold406	0.85
Gb415_scaffold11162	Gr310_scaffold406	0.85
Gb415_scaffold11162	Gr311_scaffold406	0.84
Gb415_scaffold11162	Gr312_scaffold406	0.82
Gb415_scaffold11162	Gr314_scaffold406	0.84
Gb415_scaffold11162	Gr315_scaffold406	0.84
Gb415_scaffold11162	Gr316_scaffold406	0.84
Gb415_scaffold11162	Gr317_scaffold406	0.8
Gb415_scaffold11162	Gr330_scaffold461	0.83
Gb415_scaffold11162	Gr331_scaffold461	0.83
Gb415_scaffold11162	Gr332_scaffold461	0.81
Gb415_scaffold11162	Gr333_scaffold461	0.84
Gb415_scaffold11162	Gr334_scaffold461	0.82
Gb415_scaffold11162	Gr335_scaffold461	0.89
Gb415_scaffold11162	Gr336_scaffold461	0.81
Gb415_scaffold11162	Gr337_scaffold461	0.83
Gb415_scaffold11162	Gr338_scaffold461	0.84
Gb415_scaffold11162	Gr339_scaffold461	0.85
Gb415_scaffold11162	Gr340_scaffold461	0.83
Gb415_scaffold11162	Gr342_scaffold461	0.81
Gb415_scaffold11162	Gr343_scaffold461	0.85
Gb415_scaffold11162	Gr353_scaffold520	0.84
Gb415_scaffold11162	Gr354_scaffold520	0.85
Gb415_scaffold11162	Gr363_scaffold555	0.83
Gb415_scaffold11162	Gr364_scaffold564	0.81
Gb415_scaffold11162	Gr341_scaffold461	0.8
Gb415_scaffold11162	Gr288_scaffold333	0.73
Gb415_scaffold11162	Gr074_D06	0.71
Gb415_scaffold11162	Gr213_D09	0.71
Gb416_scaffold11216	Gr225_D10	0.98
Gb416_scaffold11216	Gr034_D02	0.71
Gb417_scaffold11216	Gr225_D10	0.98
Gb417_scaffold11216	Gr034_D02	0.71
Gb418_scaffold11510	Gr227_D10	0.99
Gb419_scaffold11510	Gr227_D10	0.99
Gb420_scaffold11591_D11	Gr050_D03	0.83
Gb420_scaffold11591_D11	Gr061_D04	0.81
Gb420_scaffold11591_D11	Gr084_D07	0.92
Gb420_scaffold11591_D11	Gr083_D07	0.78
Gb420_scaffold11591_D11	Gr079_D07	0.73
Gb421_scaffold11591_D11	Gr050_D03	0.83
Gb421_scaffold11591_D11	Gr061_D04	0.81
Gb421_scaffold11591_D11	Gr083_D07	0.81
Gb421_scaffold11591_D11	Gr084_D07	0.92
Gb421_scaffold11591_D11	Gr079_D07	0.75
Gb422_scaffold11591_D11	Gr050_D03	0.83
Gb422_scaffold11591_D11	Gr061_D04	0.81
Gb422_scaffold11591_D11	Gr083_D07	0.84
Gb422_scaffold11591_D11	Gr084_D07	0.92
Gb422_scaffold11591_D11	Gr082_D07	0.72
Gb422_scaffold11591_D11	Gr081_D07	0.72
Gb422_scaffold11591_D11	Gr080_D07	0.72
Gb422_scaffold11591_D11	Gr079_D07	0.76
Gb424_scaffold11591_D11	Gr083_D07	0.87
Gb424_scaffold11591_D11	Gr079_D07	0.77
Gb424_scaffold11591_D11	Gr084_D07	0.79
Gb425_scaffold11908	Gr251_D11	0.91
Gb425_scaffold11908	Gr253_D11	0.9
Gb425_scaffold11908	Gr252_D11	0.93
Gb425_scaffold11908	Gr247_D11	0.83
Gb425_scaffold11908	Gr250_D11	0.84
Gb425_scaffold11908	Gr254_D11	0.89
Gb425_scaffold11908	Gr248_D11	0.79
Gb426_scaffold11908	Gr253_D11	0.87
Gb426_scaffold11908	Gr254_D11	0.83
Gb426_scaffold11908	Gr250_D11	0.85
Gb426_scaffold11908	Gr248_D11	0.76
Gb426_scaffold11908	Gr247_D11	0.79
Gb427_scaffold11963	Gr074_D06	0.93
Gb427_scaffold11963	Gr364_scaffold564	0.75
Gb427_scaffold11963	Gr354_scaffold520	0.76
Gb427_scaffold11963	Gr353_scaffold520	0.76
Gb427_scaffold11963	Gr343_scaffold461	0.76
Gb427_scaffold11963	Gr342_scaffold461	0.72
Gb427_scaffold11963	Gr340_scaffold461	0.72
Gb427_scaffold11963	Gr339_scaffold461	0.74
Gb427_scaffold11963	Gr338_scaffold461	0.74
Gb427_scaffold11963	Gr337_scaffold461	0.71
Gb427_scaffold11963	Gr336_scaffold461	0.71
Gb427_scaffold11963	Gr335_scaffold461	0.76
Gb427_scaffold11963	Gr334_scaffold461	0.74
Gb427_scaffold11963	Gr331_scaffold461	0.74
Gb427_scaffold11963	Gr330_scaffold461	0.72
Gb427_scaffold11963	Gr329_scaffold461	0.71
Gb427_scaffold11963	Gr316_scaffold406	0.75
Gb427_scaffold11963	Gr315_scaffold406	0.72
Gb427_scaffold11963	Gr314_scaffold406	0.77
Gb427_scaffold11963	Gr313_scaffold406	0.7
Gb427_scaffold11963	Gr312_scaffold406	0.71
Gb427_scaffold11963	Gr311_scaffold406	0.73
Gb427_scaffold11963	Gr310_scaffold406	0.75
Gb427_scaffold11963	Gr309_scaffold406	0.72
Gb427_scaffold11963	Gr288_scaffold333	0.75
Gb427_scaffold11963	Gr213_D09	0.76
Gb427_scaffold11963	Gr211_D09	0.74
Gb427_scaffold11963	Gr209_D09	0.7
Gb428_scaffold11963	Gr074_D06	0.87
Gb428_scaffold11963	Gr343_scaffold461	0.72
Gb428_scaffold11963	Gr339_scaffold461	0.71
Gb428_scaffold11963	Gr335_scaffold461	0.78
Gb428_scaffold11963	Gr332_scaffold461	0.71
Gb428_scaffold11963	Gr316_scaffold406	0.71
Gb428_scaffold11963	Gr311_scaffold406	0.7
Gb428_scaffold11963	Gr309_scaffold406	0.74
Gb428_scaffold11963	Gr288_scaffold333	0.71
Gb428_scaffold11963	Gr213_D09	0.72
Gb429_scaffold11978	Gr030_D02	0.96
Gb429_scaffold11978	Gr261_D11	0.8
Gb429_scaffold11978	Gr031_D02	0.73
Gb429_scaffold11978	Gr259_D11	0.72
Gb429_scaffold11978	Gr264_D11	0.72
Gb430_scaffold11978	Gr259_D11	0.9
Gb430_scaffold11978	Gr264_D11	0.9
Gb431_scaffold12129_A11	Gr168_D08	0.96
Gb431_scaffold12129_A11	Gr169_D08	0.71
Gb431_scaffold12129_A11	Gr170_D08	0.79
Gb431_scaffold12129_A11	Gr176_D08	0.76
Gb431_scaffold12129_A11	Gr165_D08	0.77
Gb431_scaffold12129_A11	Gr177_D08	0.77
Gb431_scaffold12129_A11	Gr175_D08	0.77
Gb431_scaffold12129_A11	Gr173_D08	0.75
[truncated: 2,296 more rows]

## Sheet: more than 80%
Gene in G.barbadense	Gene in G.raimondii	similarity >80%
Gb001_A01	Gr194_D08	0.82
Gb002_A01	Gr193_D08	0.82
Gb002_A01	Gr194_D08	0.82
Gb006_A01	Gr192_D08	0.85
Gb007_A01	Gr195_D08	0.81
Gb008_A01	Gr195_D08	0.81
Gb009_A01	Gr194_D08	0.81
Gb011_A01	Gr193_D08	0.83
Gb011_A01	Gr195_D08	0.84
Gb013_A01	Gr194_D08	0.81
Gb014_A01	Gr193_D08	0.85
Gb016_A01	Gr193_D08	0.86
Gb017_A01	Gr039_D02	0.92
Gb018_A01	Gr038_D02	0.9
Gb023_A01	Gr034_D02	0.82
Gb024_A01	Gr041_D02	0.85
Gb024_A01	Gr043_D02	0.82
Gb024_A01	Gr040_D02	0.82
Gb024_A01	Gr042_D02	0.81
Gb025_A01	Gr049_D02	0.95
Gb026_A01	Gr049_D02	0.95
Gb027_A01	Gr048_D02	0.98
Gb028_A01	Gr048_D02	0.98
Gb029_A01	Gr033_D02	0.97
Gb029_A01	Gr308_scaffold403	0.81
Gb030_A01	Gr033_D02	0.98
Gb030_A01	Gr308_scaffold403	0.82
Gb031_A02	Gr001_D01	0.94
Gb031_A02	Gr002_D01	0.98
Gb031_A02	Gr003_D01	0.96
Gb031_A02	Gr004_D01	0.96
Gb033_A02	Gr005_D01	0.95
Gb034_A02	Gr005_D01	0.94
Gb035_A02	Gr006_D01	0.88
Gb037_A02	Gr058_D03	0.93
Gb041_A04	Gr174_D08	0.84
Gb041_A04	Gr163_D08	0.82
Gb041_A04	Gr164_D08	0.81
Gb045_A04	Gr319_scaffold432	0.82
Gb045_A04	Gr320_scaffold432	0.84
Gb046_A04	Gr319_scaffold432	0.81
Gb046_A04	Gr320_scaffold432	0.84
Gb047_A04	Gr320_scaffold432	0.85
Gb047_A04	Gr319_scaffold432	0.89
Gb048_A04	Gr215_D09	0.92
Gb048_A04	Gr216_D09	0.91
Gb048_A04	Gr217_D09	0.92
Gb048_A04	Gr218_D09	0.93
Gb048_A04	Gr219_D09	0.93
Gb048_A04	Gr220_D09	0.91
Gb048_A04	Gr221_D09	0.92
Gb049_A04	Gr221_D09	0.83
Gb050_A04	Gr215_D09	0.9
Gb050_A04	Gr216_D09	0.89
Gb050_A04	Gr217_D09	0.91
Gb050_A04	Gr219_D09	0.9
Gb050_A04	Gr220_D09	0.94
Gb050_A04	Gr221_D09	0.91
Gb051_A04	Gr217_D09	0.86
Gb051_A04	Gr221_D09	0.87
Gb051_A04	Gr215_D09	0.85
Gb051_A04	Gr219_D09	0.86
Gb051_A04	Gr216_D09	0.86
Gb052_A04	Gr215_D09	0.88
Gb052_A04	Gr216_D09	0.86
Gb052_A04	Gr217_D09	0.89
Gb052_A04	Gr219_D09	0.88
Gb052_A04	Gr220_D09	0.91
Gb052_A04	Gr221_D09	0.91
Gb053_A04	Gr356_scaffold535	0.96
Gb059_A04	Gr213_D09	0.91
Gb060_A04	Gr313_scaffold406	0.84
Gb060_A04	Gr211_D09	0.88
Gb060_A04	Gr309_scaffold406	0.87
Gb060_A04	Gr311_scaffold406	0.82
Gb060_A04	Gr312_scaffold406	0.85
Gb060_A04	Gr314_scaffold406	0.91
Gb060_A04	Gr315_scaffold406	0.81
Gb060_A04	Gr316_scaffold406	0.86
Gb060_A04	Gr330_scaffold461	0.81
Gb060_A04	Gr331_scaffold461	0.88
Gb060_A04	Gr332_scaffold461	0.84
Gb060_A04	Gr334_scaffold461	0.85
Gb060_A04	Gr335_scaffold461	0.9
Gb060_A04	Gr337_scaffold461	0.83
Gb060_A04	Gr338_scaffold461	0.84
Gb060_A04	Gr339_scaffold461	0.91
Gb060_A04	Gr340_scaffold461	0.83
Gb060_A04	Gr342_scaffold461	0.82
Gb060_A04	Gr343_scaffold461	0.9
Gb061_A04	Gr309_scaffold406	0.81
Gb061_A04	Gr311_scaffold406	0.93
Gb061_A04	Gr335_scaffold461	0.84
Gb061_A04	Gr338_scaffold461	0.8
Gb063_A04	Gr211_D09	0.85
Gb063_A04	Gr309_scaffold406	0.81
Gb063_A04	Gr311_scaffold406	0.82
Gb063_A04	Gr335_scaffold461	0.85
Gb064_A04	Gr211_D09	0.81
Gb064_A04	Gr311_scaffold406	0.81
Gb064_A04	Gr288_scaffold333	0.96
Gb066_A04	Gr290_scaffold355	0.87
Gb066_A04	Gr291_scaffold355	0.88
Gb066_A04	Gr355_scaffold527	0.86
Gb067_A04	Gr290_scaffold355	0.91
Gb067_A04	Gr291_scaffold355	0.9
Gb067_A04	Gr355_scaffold527	0.83
Gb068_A04	Gr291_scaffold355	0.91
Gb068_A04	Gr355_scaffold527	0.81
Gb069_A04	Gr290_scaffold355	0.87
Gb069_A04	Gr291_scaffold355	0.87
Gb069_A04	Gr355_scaffold527	0.81
Gb070_A04	Gr289_scaffold339	0.97
Gb070_A04	Gr220_D09	0.82
Gb071_A04	Gr289_scaffold339	0.98
Gb072_A04	Gr215_D09	0.82
Gb072_A04	Gr216_D09	0.81
Gb072_A04	Gr217_D09	0.83
Gb072_A04	Gr219_D09	0.82
Gb072_A04	Gr220_D09	0.87
Gb072_A04	Gr221_D09	0.83
Gb073_A04	Gr215_D09	0.82
Gb073_A04	Gr216_D09	0.82
Gb073_A04	Gr217_D09	0.82
Gb073_A04	Gr219_D09	0.82
Gb073_A04	Gr220_D09	0.86
Gb073_A04	Gr221_D09	0.84
Gb075_A05	Gr202_D09	0.95
Gb076_A05	Gr292_scaffold365	0.96
Gb077_A05	Gr204_D09	0.97
Gb078_A05	Gr205_D09	0.85
Gb080_A05	Gr205_D09	0.91
Gb080_A05	Gr206_D09	0.81
Gb080_A05	Gr208_D09	0.85
Gb083_A05	Gr206_D09	0.82
Gb083_A05	Gr207_D09	0.81
Gb083_A05	Gr208_D09	0.83
Gb085_A06	Gr222_D10	0.86
Gb087_A06	Gr224_D10	0.96
Gb088_A06	Gr224_D10	0.96
Gb089_A06	Gr223_D10	0.96
Gb090_A06	Gr225_D10	0.97
Gb091_A06	Gr225_D10	0.97
Gb092_A06	Gr017_D01	0.95
Gb093_A06	Gr017_D01	0.95
Gb094_A06	Gr019_D01	0.9
Gb095_A06	Gr020_D01	0.83
Gb097_A06	Gr010_D01	0.8
Gb097_A06	Gr011_D01	0.82
Gb097_A06	Gr012_D01	0.82
Gb097_A06	Gr013_D01	0.8
Gb099_A06	Gr012_D01	0.81
Gb099_A06	Gr014_D01	0.81
Gb101_A06	Gr020_D01	0.81
Gb101_A06	Gr022_D01	0.81
Gb102_A07	Gr024_D01	0.98
Gb103_A08	Gr156_D07	0.96
Gb104_A08	Gr066_D04	0.97
Gb105_A08	Gr186_D08	0.86
Gb106_A08	Gr045_D02	0.88
Gb106_A08	Gr046_D02	0.89
Gb107_A08	Gr045_D02	0.85
Gb107_A08	Gr046_D02	0.87
Gb108_A08	Gr045_D02	0.89
Gb108_A08	Gr046_D02	0.8
Gb109_A08	Gr045_D02	0.86
Gb109_A08	Gr046_D02	0.83
Gb111_A09	Gr072_D06	0.92
Gb112_A09	Gr073_D06	0.95
Gb114_A10	Gr232_D11	0.92
Gb123_A10	Gr233_D11	0.93
Gb125_A10	Gr234_D11	0.91
Gb125_A10	Gr235_D11	0.86
Gb125_A10	Gr236_D11	0.91
Gb126_A10	Gr071_D05	0.95
Gb127_A10	Gr238_D11	0.85
Gb128_A10	Gr238_D11	0.84
Gb130_A10	Gr238_D11	0.87
Gb131_A10	Gr238_D11	0.84
Gb132_A10	Gr238_D11	0.9
Gb133_A10	Gr238_D11	0.87
Gb134_A10	Gr240_D11	0.94
Gb135_A10	Gr247_D11	0.82
Gb137_A10	Gr255_D11	0.95
Gb144_A10	Gr031_D02	0.8
Gb145_A10	Gr257_D11	0.89
Gb145_A10	Gr260_D11	0.89
Gb149_A11	Gr155_D07	0.97
Gb150_A11	Gr155_D07	0.97
Gb151_A11	Gr067_D05	0.96
Gb152_A11	Gr067_D05	0.96
Gb153_A11	Gr068_D05	0.97
Gb154_A11	Gr154_D07	0.93
Gb155_A11	Gr153_D07	0.97
Gb156_A11	Gr153_D07	0.98
Gb159_A11	Gr283_scaffold278	0.83
Gb160_A11	Gr283_scaffold278	0.9
Gb161_A11	Gr151_D07	0.96
Gb162_A11	Gr144_D07	0.87
Gb162_A11	Gr145_D07	0.87
Gb162_A11	Gr147_D07	0.88
Gb162_A11	Gr146_D07	0.86
Gb163_A11	Gr077_D07	0.89
Gb165_A11	Gr365_scaffold572	0.83
Gb167_A11	Gr079_D07	0.9
Gb170_A11	Gr080_D07	0.95
Gb170_A11	Gr081_D07	0.95
Gb170_A11	Gr082_D07	0.91
Gb171_A11	Gr083_D07	0.8
Gb171_A11	Gr084_D07	0.82
Gb172_A11	Gr083_D07	0.92
Gb176_A11	Gr085_D07	0.9
Gb176_A11	Gr086_D07	0.89
Gb176_A11	Gr087_D07	0.92
Gb177_A11	Gr126_D07	0.81
Gb178_A11	Gr087_D07	0.82
Gb178_A11	Gr086_D07	0.87
Gb180_A11	Gr085_D07	0.84
Gb180_A11	Gr089_D07	0.93
Gb180_A11	Gr091_D07	0.92
Gb180_A11	Gr090_D07	0.81
Gb180_A11	Gr092_D07	0.82
Gb180_A11	Gr093_D07	0.82
Gb181_A11	Gr093_D07	0.86
Gb183_A11	Gr095_D07	0.82
Gb185_A11	Gr104_D07	0.84
Gb185_A11	Gr106_D07	0.82
Gb187_A11	Gr106_D07	0.87
Gb187_A11	Gr098_D07	0.85
Gb187_A11	Gr097_D07	0.81
Gb187_A11	Gr099_D07	0.85
Gb187_A11	Gr100_D07	0.83
Gb187_A11	Gr101_D07	0.83
Gb187_A11	Gr102_D07	0.84
Gb187_A11	Gr103_D07	0.84
Gb187_A11	Gr104_D07	0.84
Gb190_A11	Gr158_D07	0.94
Gb190_A11	Gr307_scaffold377	0.97
Gb191_A11	Gr137_D07	0.82
Gb191_A11	Gr126_D07	0.88
Gb191_A11	Gr130_D07	0.8
Gb191_A11	Gr131_D07	0.82
Gb191_A11	Gr135_D07	0.84
Gb192_A11	Gr115_D07	0.83
Gb192_A11	Gr117_D07	0.82
Gb192_A11	Gr122_D07	0.83
Gb192_A11	Gr123_D07	0.82
Gb192_A11	Gr124_D07	0.8
Gb193_A11	Gr117_D07	0.8
Gb193_A11	Gr122_D07	0.82
Gb193_A11	Gr123_D07	0.82
Gb193_A11	Gr124_D07	0.81
Gb194_A11	Gr135_D07	0.8
Gb194_A11	Gr139_D07	0.82
Gb197_A11	Gr108_D07	0.91
Gb198_A11	Gr109_D07	0.82
Gb198_A11	Gr180_D08	0.8
Gb198_A11	Gr181_D08	0.81
Gb198_A11	Gr185_D08	0.82
Gb199_A11	Gr109_D07	0.82
Gb199_A11	Gr159_D07	0.82
Gb199_A11	Gr180_D08	0.85
Gb199_A11	Gr181_D08	0.84
Gb199_A11	Gr182_D08	0.82
Gb199_A11	Gr185_D08	0.84
Gb200_A11	Gr182_D08	0.81
Gb201_A11	Gr159_D07	0.81
Gb201_A11	Gr182_D08	0.81
Gb202_A11	Gr180_D08	0.83
Gb202_A11	Gr181_D08	0.82
Gb202_A11	Gr185_D08	0.8
Gb203_A11	Gr109_D07	0.82
Gb203_A11	Gr159_D07	0.81
Gb203_A11	Gr180_D08	0.86
Gb203_A11	Gr181_D08	0.88
Gb203_A11	Gr185_D08	0.87
Gb203_A11	Gr182_D08	0.89
Gb205_A11	Gr109_D07	0.8
Gb205_A11	Gr159_D07	0.81
Gb205_A11	Gr180_D08	0.87
Gb205_A11	Gr181_D08	0.84
Gb205_A11	Gr182_D08	0.86
Gb205_A11	Gr183_D08	0.84
Gb205_A11	Gr185_D08	0.86
Gb207_A11	Gr175_D08	0.84
Gb207_A11	Gr173_D08	0.95
Gb207_A11	Gr160_D07	0.82
Gb207_A11	Gr171_D08	0.82
Gb209_A11	Gr176_D08	0.8
Gb209_A11	Gr177_D08	0.8
Gb209_A11	Gr160_D07	0.8
Gb209_A11	Gr166_D08	0.8
Gb209_A11	Gr179_D08	0.8
Gb211_A11	Gr176_D08	0.85
Gb213_A11	Gr169_D08	0.88
Gb214_A11	Gr170_D08	0.9
Gb214_A11	Gr176_D08	0.82
Gb214_A11	Gr165_D08	0.82
Gb214_A11	Gr177_D08	0.8
Gb215_A11	Gr162_D08	0.84
Gb215_A11	Gr175_D08	0.8
Gb215_A11	Gr160_D07	0.86
Gb215_A11	Gr166_D08	0.85
Gb217_A11	Gr162_D08	0.82
Gb217_A11	Gr175_D08	0.81
Gb217_A11	Gr160_D07	0.83
Gb217_A11	Gr166_D08	0.82
Gb218_A11	Gr170_D08	0.81
Gb218_A11	Gr176_D08	0.84
Gb218_A11	Gr165_D08	0.86
Gb218_A11	Gr177_D08	0.84
Gb218_A11	Gr178_D08	0.86
Gb218_A11	Gr179_D08	0.81
Gb219_A12	Gr197_D08	0.92
Gb220_A12	Gr197_D08	0.96
Gb221_A12	Gr197_D08	0.98
Gb222_A12	Gr196_D08	0.94
Gb223_A12	Gr196_D08	0.96
Gb224_A12	Gr190_D08	0.97
Gb225_A12	Gr190_D08	0.97
Gb226_A12	Gr187_D08	0.9
Gb227_A12	Gr187_D08	0.88
Gb228_A12	Gr187_D08	0.88
Gb229_A12	Gr188_D08	0.99
Gb231_A12	Gr189_D08	0.94
Gb232_A12	Gr189_D08	0.92
Gb233_A13	Gr275_scaffold149	0.94
Gb235_A13	Gr275_scaffold149	0.84
Gb237_A13	Gr274_scaffold132	0.86
Gb238_A13	Gr268_D13	0.82
Gb238_A13	Gr269_D13	0.84
Gb238_A13	Gr270_D13	0.82
Gb238_A13	Gr273_D13	0.85
Gb239_A13	Gr268_D13	0.82
Gb239_A13	Gr269_D13	0.84
Gb239_A13	Gr270_D13	0.82
Gb239_A13	Gr273_D13	0.85
Gb240_D01	Gr038_D02	0.85
Gb241_D01	Gr039_D02	0.95
Gb243_D01	Gr037_D02	0.82
Gb249_D01	Gr048_D02	0.99
Gb250_D01	Gr033_D02	0.99
Gb250_D01	Gr308_scaffold403	0.81
Gb251_D01	Gr033_D02	0.99
Gb251_D01	Gr308_scaffold403	0.81
Gb252_D01	Gr027_D02	0.85
Gb253_D02	Gr006_D01	0.95
Gb254_D02	Gr005_D01	0.93
Gb255_D02	Gr005_D01	0.95
Gb257_D02	Gr287_scaffold301	0.98
Gb258_D02	Gr070_D05	0.96
Gb258_D02	Gr350_scaffold478	0.97
Gb259_D03	Gr060_D03	0.97
Gb260_D03	Gr058_D03	0.97
Gb263_D05	Gr198_D09	0.92
Gb264_D05	Gr199_D09	0.96
Gb265_D05	Gr200_D09	0.89
Gb266_D05	Gr200_D09	0.97
Gb267_D05	Gr201_D09	0.98
Gb268_D05	Gr280_scaffold242	0.96
Gb269_D05	Gr308_scaffold403	0.88
Gb269_D05	Gr203_D09	0.99
Gb270_D05	Gr308_scaffold403	0.8
Gb270_D05	Gr203_D09	0.98
Gb271_D05	Gr292_scaffold365	1
Gb272_D05	Gr204_D09	0.95
Gb273_D05	Gr205_D09	0.86
Gb274_D05	Gr206_D09	0.82
Gb274_D05	Gr208_D09	0.84
Gb274_D05	Gr207_D09	0.93
Gb275_D05	Gr206_D09	0.83
Gb275_D05	Gr208_D09	0.83
Gb276_D05	Gr207_D09	0.83
Gb277_D05	Gr206_D09	0.89
Gb277_D05	Gr208_D09	0.93
Gb279_D05	Gr206_D09	0.8
Gb279_D05	Gr208_D09	0.85
Gb279_D05	Gr207_D09	0.93
Gb280_D05	Gr205_D09	0.83
Gb280_D05	Gr206_D09	0.95
Gb282_D05	Gr281_scaffold254	0.95
Gb282_D05	Gr282_scaffold254	0.95
Gb283_D05	Gr281_scaffold254	0.97
Gb283_D05	Gr282_scaffold254	0.93
Gb284_D05	Gr289_scaffold339	0.82
Gb288_D05	Gr311_scaffold406	0.81
Gb288_D05	Gr288_scaffold333	0.98
Gb292_D05	Gr334_scaffold461	0.84
Gb292_D05	Gr314_scaffold406	0.86
Gb292_D05	Gr339_scaffold461	0.86
Gb292_D05	Gr331_scaffold461	0.87
Gb292_D05	Gr211_D09	0.93
Gb292_D05	Gr311_scaffold406	0.86
Gb292_D05	Gr312_scaffold406	0.8
Gb292_D05	Gr316_scaffold406	0.83
Gb292_D05	Gr337_scaffold461	0.82
Gb292_D05	Gr338_scaffold461	0.87
Gb292_D05	Gr340_scaffold461	0.8
Gb292_D05	Gr342_scaffold461	0.82
Gb292_D05	Gr343_scaffold461	0.9
Gb293_D05	Gr290_scaffold355	0.94
Gb293_D05	Gr291_scaffold355	0.93
Gb293_D05	Gr355_scaffold527	0.84
Gb294_D05	Gr290_scaffold355	0.88
Gb294_D05	Gr291_scaffold355	0.86
Gb295_D05	Gr314_scaffold406	0.81
Gb295_D05	Gr211_D09	0.84
Gb295_D05	Gr316_scaffold406	0.82
Gb295_D05	Gr331_scaffold461	0.83
Gb295_D05	Gr343_scaffold461	0.86
Gb296_D05	Gr213_D09	0.96
Gb296_D05	Gr288_scaffold333	0.8
Gb296_D05	Gr310_scaffold406	0.8
Gb296_D05	Gr314_scaffold406	0.82
Gb296_D05	Gr353_scaffold520	0.81
Gb296_D05	Gr354_scaffold520	0.82
Gb296_D05	Gr364_scaffold564	0.82
Gb297_D05	Gr267_D13	0.81
Gb297_D05	Gr268_D13	0.81
Gb297_D05	Gr269_D13	0.81
Gb297_D05	Gr271_D13	0.81
Gb298_D05	Gr356_scaffold535	0.99
Gb299_D05	Gr217_D09	0.93
Gb299_D05	Gr221_D09	0.91
Gb299_D05	Gr215_D09	0.91
Gb299_D05	Gr216_D09	0.91
Gb299_D05	Gr219_D09	0.91
Gb300_D05	Gr320_scaffold432	0.82
Gb300_D05	Gr319_scaffold432	0.9
Gb301_D05	Gr319_scaffold432	0.85
Gb301_D05	Gr320_scaffold432	0.86
Gb302_D06	Gr222_D10	0.92
Gb303_D06	Gr222_D10	0.92
Gb304_D06	Gr222_D10	0.89
Gb305_D06	Gr222_D10	0.89
Gb308_D06	Gr007_D01	0.89
Gb308_D06	Gr008_D01	0.91
Gb308_D06	Gr010_D01	0.84
Gb309_D06	Gr007_D01	0.84
Gb309_D06	Gr010_D01	0.99
Gb309_D06	Gr009_D01	0.91
Gb310_D06	Gr011_D01	0.96
Gb310_D06	Gr012_D01	0.92
Gb314_D06	Gr017_D01	0.99
Gb315_D06	Gr014_D01	0.81
Gb317_D06	Gr022_D01	0.85
Gb317_D06	Gr023_D01	0.93
Gb318_D06	Gr023_D01	0.84
Gb318_D06	Gr011_D01	0.8
Gb318_D06	Gr012_D01	0.8
Gb318_D06	Gr022_D01	0.95
Gb320_D07	Gr024_D01	0.99
Gb322_D08	Gr156_D07	0.97
Gb323_D08	Gr066_D04	0.99
Gb324_D08	Gr062_D04	0.98
Gb325_D08	Gr186_D08	0.9
Gb326_D08	Gr025_D01	0.98
Gb327_D08	Gr025_D01	0.97
Gb328_D09	Gr073_D06	0.99
Gb329_D09	Gr075_D06	0.93
Gb331_D09	Gr076_D06	0.92
Gb332_D10	Gr232_D11	0.94
Gb333_D10	Gr232_D11	0.88
Gb334_D10	Gr230_D11	0.98
Gb335_D10	Gr231_D11	0.97
Gb335_D10	Gr352_scaffold495	0.96
Gb338_D10	Gr074_D06	0.97
Gb338_D10	Gr314_scaffold406	0.81
Gb339_D10	Gr071_D05	0.96
Gb341_D10	Gr238_D11	0.91
Gb342_D10	Gr251_D11	0.92
Gb342_D10	Gr253_D11	0.91
Gb342_D10	Gr250_D11	0.85
Gb342_D10	Gr252_D11	0.95
Gb342_D10	Gr254_D11	0.85
Gb343_D10	Gr253_D11	0.84
Gb343_D10	Gr254_D11	0.81
Gb343_D10	Gr250_D11	0.81
Gb346_D10	Gr257_D11	0.98
Gb346_D10	Gr260_D11	0.91
Gb348_D10	Gr256_D11	0.95
Gb349_D10	Gr263_D11	0.82
Gb350_D11	Gr161_D07	0.83
Gb352_D11	Gr155_D07	0.99
Gb353_D11	Gr155_D07	0.99
Gb354_D11	Gr068_D05	0.99
Gb355_D11	Gr068_D05	0.83
Gb355_D11	Gr069_D05	0.96
Gb360_D11	Gr348_scaffold474	0.97
Gb361_D11	Gr347_scaffold474	1
Gb362_D11	Gr093_D07	0.86
Gb362_D11	Gr094_D07	0.92
Gb363_D11	Gr158_D07	0.96
Gb363_D11	Gr307_scaffold377	0.98
Gb364_D11	Gr157_D07	0.99
Gb365_D11	Gr157_D07	0.99
Gb366_D11	Gr162_D08	0.84
Gb366_D11	Gr163_D08	0.93
Gb366_D11	Gr164_D08	0.92
Gb366_D11	Gr160_D07	0.85
Gb366_D11	Gr166_D08	0.83
Gb366_D11	Gr175_D08	0.83
Gb367_D11	Gr162_D08	0.84
Gb367_D11	Gr163_D08	0.93
Gb367_D11	Gr164_D08	0.92
Gb367_D11	Gr160_D07	0.85
Gb367_D11	Gr166_D08	0.83
Gb367_D11	Gr175_D08	0.83
Gb368_D11	Gr162_D08	0.84
Gb368_D11	Gr163_D08	0.93
Gb368_D11	Gr164_D08	0.92
Gb368_D11	Gr160_D07	0.85
Gb368_D11	Gr166_D08	0.83
Gb368_D11	Gr175_D08	0.83
Gb369_D11	Gr162_D08	0.84
Gb369_D11	Gr163_D08	0.93
Gb369_D11	Gr164_D08	0.92
Gb369_D11	Gr160_D07	0.85
Gb369_D11	Gr166_D08	0.83
Gb369_D11	Gr175_D08	0.83
Gb370_D11	Gr115_D07	0.88
Gb370_D11	Gr124_D07	0.84
Gb370_D11	Gr122_D07	0.92
Gb371_D11	Gr118_D07	0.88
Gb371_D11	Gr115_D07	0.95
Gb371_D11	Gr117_D07	0.96
Gb371_D11	Gr116_D07	0.96
Gb371_D11	Gr120_D07	0.84
Gb371_D11	Gr121_D07	0.84
Gb371_D11	Gr122_D07	0.87
Gb371_D11	Gr123_D07	0.87
Gb371_D11	Gr124_D07	0.84
Gb371_D11	Gr140_D07	0.8
Gb372_D11	Gr118_D07	0.87
Gb372_D11	Gr115_D07	0.98
Gb372_D11	Gr116_D07	0.94
Gb372_D11	Gr117_D07	0.94
Gb372_D11	Gr122_D07	0.85
Gb372_D11	Gr123_D07	0.87
Gb372_D11	Gr124_D07	0.83
Gb373_D11	Gr118_D07	0.83
Gb373_D11	Gr115_D07	0.88
Gb373_D11	Gr117_D07	0.87
Gb373_D11	Gr116_D07	0.86
Gb373_D11	Gr124_D07	0.89
Gb373_D11	Gr133_D07	0.81
Gb373_D11	Gr136_D07	0.83
Gb373_D11	Gr126_D07	0.8
Gb373_D11	Gr138_D07	0.81
Gb373_D11	Gr130_D07	0.81
Gb373_D11	Gr120_D07	0.85
Gb373_D11	Gr122_D07	0.94
Gb373_D11	Gr121_D07	0.83
Gb373_D11	Gr123_D07	0.95
Gb374_D11	Gr108_D07	0.99
Gb376_D11	Gr176_D08	0.84
Gb376_D11	Gr165_D08	0.85
Gb376_D11	Gr162_D08	0.84
Gb376_D11	Gr166_D08	0.83
Gb376_D11	Gr178_D08	0.85
Gb376_D11	Gr179_D08	0.86
Gb377_D11	Gr176_D08	0.89
Gb377_D11	Gr165_D08	0.85
Gb377_D11	Gr177_D08	0.84
Gb377_D11	Gr178_D08	0.88
Gb378_D11	Gr163_D08	0.86
Gb378_D11	Gr164_D08	0.86
Gb378_D11	Gr175_D08	0.95
Gb378_D11	Gr171_D08	0.81
Gb379_D11	Gr176_D08	0.86
Gb379_D11	Gr165_D08	0.85
Gb379_D11	Gr177_D08	0.86
Gb379_D11	Gr162_D08	0.82
Gb379_D11	Gr166_D08	0.83
Gb379_D11	Gr178_D08	0.86
Gb379_D11	Gr179_D08	0.83
Gb380_D12	Gr197_D08	0.99
Gb381_D12	Gr197_D08	0.99
Gb382_D12	Gr196_D08	0.97
Gb383_D12	Gr196_D08	0.9
Gb384_D12	Gr190_D08	0.98
Gb385_D12	Gr187_D08	0.9
Gb386_D12	Gr188_D08	0.99
Gb387_D12	Gr188_D08	0.99
Gb388_D12	Gr188_D08	0.99
Gb389_D12	Gr189_D08	0.96
Gb390_D12	Gr189_D08	0.96
Gb391_D12	Gr189_D08	0.97
Gb392_D12	Gr109_D07	0.81
Gb392_D12	Gr159_D07	0.83
Gb392_D12	Gr181_D08	0.8
Gb392_D12	Gr182_D08	0.83
Gb393_D13	Gr275_scaffold149	0.99
Gb394_D13	Gr274_scaffold132	0.9
Gb395_D13	Gr269_D13	0.88
Gb395_D13	Gr270_D13	0.87
Gb395_D13	Gr273_D13	0.88
Gb395_D13	Gr268_D13	0.85
Gb395_D13	Gr267_D13	0.86
Gb396_sC30395458	Gr010_D01	0.82
Gb396_sC30395458	Gr007_D01	0.84
Gb396_sC30395458	Gr008_D01	0.89
Gb397_scaffold1004	Gr215_D09	0.82
Gb397_scaffold1004	Gr217_D09	0.81
Gb397_scaffold1004	Gr218_D09	0.82
Gb397_scaffold1004	Gr219_D09	0.82
Gb397_scaffold1004	Gr220_D09	0.82
Gb397_scaffold1004	Gr221_D09	0.83
Gb398_scaffold10391	Gr115_D07	0.82
Gb398_scaffold10391	Gr123_D07	0.88
Gb399_scaffold10391	Gr115_D07	0.84
Gb399_scaffold10391	Gr126_D07	0.81
Gb400_scaffold10542_D11	Gr153_D07	0.99
Gb401_scaffold10542_D11	Gr153_D07	0.99
Gb402_scaffold10542_D11	Gr153_D07	0.99
Gb403_scaffold10709	Gr109_D07	0.81
Gb403_scaffold10709	Gr159_D07	0.81
Gb403_scaffold10709	Gr180_D08	0.88
Gb403_scaffold10709	Gr181_D08	0.88
Gb403_scaffold10709	Gr182_D08	0.84
Gb403_scaffold10709	Gr185_D08	0.87
Gb404_scaffold10709	Gr109_D07	0.81
Gb404_scaffold10709	Gr180_D08	0.89
Gb404_scaffold10709	Gr181_D08	0.9
Gb404_scaffold10709	Gr185_D08	0.89
Gb405_scaffold10709	Gr109_D07	0.92
Gb405_scaffold10709	Gr159_D07	0.89
Gb405_scaffold10709	Gr180_D08	0.94
Gb405_scaffold10709	Gr108_D07	0.91
Gb405_scaffold10709	Gr181_D08	0.96
Gb405_scaffold10709	Gr185_D08	0.95
Gb405_scaffold10709	Gr215_D09	0.82
Gb405_scaffold10709	Gr216_D09	0.83
Gb405_scaffold10709	Gr217_D09	0.82
Gb405_scaffold10709	Gr218_D09	0.83
Gb405_scaffold10709	Gr219_D09	0.82
Gb405_scaffold10709	Gr221_D09	0.84
Gb405_scaffold10709	Gr289_scaffold339	0.84
Gb406_scaffold10771	Gr313_scaffold406	0.83
Gb406_scaffold10771	Gr329_scaffold461	0.9
Gb406_scaffold10771	Gr334_scaffold461	0.81
Gb406_scaffold10771	Gr314_scaffold406	0.84
Gb406_scaffold10771	Gr339_scaffold461	0.86
Gb406_scaffold10771	Gr331_scaffold461	0.83
Gb406_scaffold10771	Gr211_D09	0.83
Gb406_scaffold10771	Gr312_scaffold406	0.84
Gb406_scaffold10771	Gr340_scaffold461	0.81
Gb406_scaffold10771	Gr315_scaffold406	0.9
Gb406_scaffold10771	Gr342_scaffold461	0.9
Gb406_scaffold10771	Gr309_scaffold406	0.81
Gb406_scaffold10771	Gr316_scaffold406	0.8
Gb406_scaffold10771	Gr332_scaffold461	0.81
Gb406_scaffold10771	Gr335_scaffold461	0.83
Gb406_scaffold10771	Gr337_scaffold461	0.86
Gb406_scaffold10771	Gr343_scaffold461	0.83
Gb407_scaffold10771	Gr313_scaffold406	0.83
Gb407_scaffold10771	Gr363_scaffold555	0.83
Gb407_scaffold10771	Gr341_scaffold461	0.86
Gb407_scaffold10771	Gr214_D09	0.83
Gb407_scaffold10771	Gr310_scaffold406	0.83
Gb407_scaffold10771	Gr354_scaffold520	0.86
Gb407_scaffold10771	Gr353_scaffold520	0.84
Gb407_scaffold10771	Gr364_scaffold564	0.83
Gb407_scaffold10771	Gr336_scaffold461	0.89
Gb407_scaffold10771	Gr333_scaffold461	0.85
Gb407_scaffold10771	Gr334_scaffold461	0.83
Gb407_scaffold10771	Gr314_scaffold406	0.84
Gb407_scaffold10771	Gr211_D09	0.85
Gb407_scaffold10771	Gr312_scaffold406	0.84
Gb407_scaffold10771	Gr315_scaffold406	0.89
Gb407_scaffold10771	Gr316_scaffold406	0.84
Gb407_scaffold10771	Gr331_scaffold461	0.83
Gb407_scaffold10771	Gr337_scaffold461	0.86
Gb407_scaffold10771	Gr338_scaffold461	0.84
Gb407_scaffold10771	Gr339_scaffold461	0.85
Gb407_scaffold10771	Gr340_scaffold461	0.84
Gb407_scaffold10771	Gr342_scaffold461	0.88
Gb407_scaffold10771	Gr343_scaffold461	0.85
Gb408_scaffold10784	Gr244_D11	0.9
Gb409_scaffold10972	Gr308_scaffold403	0.93
Gb409_scaffold10972	Gr203_D09	0.81
Gb410_scaffold10972	Gr033_D02	0.82
Gb410_scaffold10972	Gr203_D09	0.84
Gb410_scaffold10972	Gr308_scaffold403	0.99
Gb411_scaffold10972	Gr033_D02	0.82
Gb411_scaffold10972	Gr203_D09	0.84
Gb411_scaffold10972	Gr308_scaffold403	0.99
Gb412_scaffold10972	Gr033_D02	0.8
Gb412_scaffold10972	Gr308_scaffold403	0.96
Gb412_scaffold10972	Gr203_D09	0.8
Gb414_scaffold11045	Gr290_scaffold355	0.92
Gb414_scaffold11045	Gr291_scaffold355	0.9
Gb415_scaffold11162	Gr313_scaffold406	0.83
Gb415_scaffold11162	Gr209_D09	0.82
Gb415_scaffold11162	Gr211_D09	0.87
Gb415_scaffold11162	Gr214_D09	0.8
Gb415_scaffold11162	Gr309_scaffold406	0.85
Gb415_scaffold11162	Gr310_scaffold406	0.85
Gb415_scaffold11162	Gr311_scaffold406	0.84
Gb415_scaffold11162	Gr312_scaffold406	0.82
Gb415_scaffold11162	Gr314_scaffold406	0.84
Gb415_scaffold11162	Gr315_scaffold406	0.84
Gb415_scaffold11162	Gr316_scaffold406	0.84
Gb415_scaffold11162	Gr317_scaffold406	0.8
Gb415_scaffold11162	Gr330_scaffold461	0.83
Gb415_scaffold11162	Gr331_scaffold461	0.83
Gb415_scaffold11162	Gr332_scaffold461	0.81
Gb415_scaffold11162	Gr333_scaffold461	0.84
Gb415_scaffold11162	Gr334_scaffold461	0.82
Gb415_scaffold11162	Gr335_scaffold461	0.89
Gb415_scaffold11162	Gr336_scaffold461	0.81
Gb415_scaffold11162	Gr337_scaffold461	0.83
Gb415_scaffold11162	Gr338_scaffold461	0.84
Gb415_scaffold11162	Gr339_scaffold461	0.85
Gb415_scaffold11162	Gr340_scaffold461	0.83
Gb415_scaffold11162	Gr342_scaffold461	0.81
Gb415_scaffold11162	Gr343_scaffold461	0.85
Gb415_scaffold11162	Gr353_scaffold520	0.84
Gb415_scaffold11162	Gr354_scaffold520	0.85
Gb415_scaffold11162	Gr363_scaffold555	0.83
Gb415_scaffold11162	Gr364_scaffold564	0.81
Gb416_scaffold11216	Gr225_D10	0.98
Gb417_scaffold11216	Gr225_D10	0.98
Gb418_scaffold11510	Gr227_D10	0.99
Gb419_scaffold11510	Gr227_D10	0.99
Gb420_scaffold11591_D11	Gr050_D03	0.83
Gb420_scaffold11591_D11	Gr061_D04	0.81
Gb420_scaffold11591_D11	Gr084_D07	0.92
Gb421_scaffold11591_D11	Gr050_D03	0.83
Gb421_scaffold11591_D11	Gr061_D04	0.81
Gb421_scaffold11591_D11	Gr083_D07	0.81
Gb421_scaffold11591_D11	Gr084_D07	0.92
Gb422_scaffold11591_D11	Gr050_D03	0.83
Gb422_scaffold11591_D11	Gr061_D04	0.81
Gb422_scaffold11591_D11	Gr083_D07	0.84
Gb422_scaffold11591_D11	Gr084_D07	0.92
Gb424_scaffold11591_D11	Gr083_D07	0.87
Gb425_scaffold11908	Gr251_D11	0.91
Gb425_scaffold11908	Gr253_D11	0.9
Gb425_scaffold11908	Gr252_D11	0.93
Gb425_scaffold11908	Gr247_D11	0.83
Gb425_scaffold11908	Gr250_D11	0.84
Gb425_scaffold11908	Gr254_D11	0.89
Gb426_scaffold11908	Gr253_D11	0.87
Gb426_scaffold11908	Gr254_D11	0.83
Gb426_scaffold11908	Gr250_D11	0.85
Gb427_scaffold11963	Gr074_D06	0.93
Gb428_scaffold11963	Gr074_D06	0.87
Gb429_scaffold11978	Gr030_D02	0.96
Gb429_scaffold11978	Gr261_D11	0.8
Gb430_scaffold11978	Gr259_D11	0.9
Gb430_scaffold11978	Gr264_D11	0.9
Gb431_scaffold12129_A11	Gr168_D08	0.96
Gb432_scaffold12263	Gr161_D07	0.86
Gb433_scaffold1259	Gr355_scaffold527	0.83
Gb433_scaffold1259	Gr291_scaffold355	0.89
Gb433_scaffold1259	Gr290_scaffold355	0.9
Gb436_scaffold12901_A11	Gr127_D07	0.83
Gb436_scaffold12901_A11	Gr139_D07	0.84
Gb436_scaffold12901_A11	Gr140_D07	0.81
Gb436_scaffold12901_A11	Gr141_D07	0.82
Gb436_scaffold12901_A11	Gr133_D07	0.81
Gb436_scaffold12901_A11	Gr126_D07	0.84
Gb436_scaffold12901_A11	Gr129_D07	0.81
Gb436_scaffold12901_A11	Gr131_D07	0.83
Gb436_scaffold12901_A11	Gr134_D07	0.82
Gb436_scaffold12901_A11	Gr135_D07	0.84
Gb436_scaffold12901_A11	Gr136_D07	0.8
Gb436_scaffold12901_A11	Gr138_D07	0.84
Gb437_scaffold13191_D11	Gr126_D07	0.81
Gb438_scaffold13191_D11	Gr086_D07	0.92
Gb439_scaffold13191_D11	Gr086_D07	0.93
Gb440_scaffold13202	Gr057_D03	0.99
Gb442_scaffold13302	Gr150_D07	0.86
Gb443_scaffold13358	Gr025_D01	0.97
Gb446_scaffold13560	Gr290_scaffold355	0.94
Gb446_scaffold13560	Gr291_scaffold355	0.9
Gb447_scaffold13642_D06	Gr224_D10	0.98
Gb448_scaffold13642_D06	Gr223_D10	0.95
Gb449_scaffold13669	Gr193_D08	0.85
Gb449_scaffold13669	Gr195_D08	0.82
Gb450_scaffold13669	Gr193_D08	0.83
Gb451_scaffold13669	Gr193_D08	0.82
Gb451_scaffold13669	Gr192_D08	0.91
Gb452_scaffold13717	Gr162_D08	0.8
Gb452_scaffold13717	Gr160_D07	0.81
Gb452_scaffold13717	Gr163_D08	0.91
Gb452_scaffold13717	Gr164_D08	0.91
Gb452_scaffold13717	Gr166_D08	0.9
Gb453_scaffold13717	Gr170_D08	0.95
Gb453_scaffold13717	Gr164_D08	0.8
Gb453_scaffold13717	Gr176_D08	0.83
Gb454_scaffold13717	Gr170_D08	0.95
Gb454_scaffold13717	Gr176_D08	0.81
Gb455_scaffold13722	Gr114_D07	0.84
Gb455_scaffold13722	Gr110_D07	0.82
Gb455_scaffold13722	Gr111_D07	0.95
Gb456_scaffold1374_D05	Gr202_D09	0.99
Gb457_scaffold13814_A11	Gr170_D08	0.83
Gb457_scaffold13814_A11	Gr165_D08	0.82
Gb457_scaffold13814_A11	Gr177_D08	0.81
Gb457_scaffold13814_A11	Gr178_D08	0.82
Gb458_scaffold13853	Gr030_D02	0.96
Gb459_scaffold13933	Gr112_D07	0.8
Gb460_scaffold13933	Gr112_D07	0.82
Gb464_scaffold14308	Gr051_D03	0.88
Gb464_scaffold14308	Gr360_scaffold546	0.85
Gb464_scaffold14308	Gr362_scaffold546	0.9
Gb464_scaffold14308	Gr053_D03	0.86
Gb465_scaffold14466	Gr262_D11	0.95
Gb465_scaffold14466	Gr263_D11	0.91
Gb465_scaffold14466	Gr241_D11	0.82
Gb465_scaffold14466	Gr242_D11	0.82
Gb468_scaffold14851_D10	Gr234_D11	0.82
Gb468_scaffold14851_D10	Gr235_D11	0.88
Gb469_scaffold15653	Gr118_D07	0.82
Gb469_scaffold15653	Gr115_D07	0.83
Gb469_scaffold15653	Gr117_D07	0.83
Gb469_scaffold15653	Gr116_D07	0.81
Gb469_scaffold15653	Gr124_D07	0.91
Gb469_scaffold15653	Gr120_D07	0.86
Gb469_scaffold15653	Gr122_D07	0.91
Gb469_scaffold15653	Gr121_D07	0.84
Gb469_scaffold15653	Gr123_D07	0.91
Gb470_scaffold15760	Gr143_D07	0.98
Gb471_scaffold15848_D11	Gr139_D07	0.83
Gb471_scaffold15848_D11	Gr133_D07	0.81
Gb471_scaffold15848_D11	Gr126_D07	0.86
Gb471_scaffold15848_D11	Gr130_D07	0.9
Gb471_scaffold15848_D11	Gr131_D07	0.8
Gb471_scaffold15848_D11	Gr135_D07	0.87
Gb472_scaffold15848_D11	Gr127_D07	0.83
Gb472_scaffold15848_D11	Gr141_D07	0.89
Gb472_scaffold15848_D11	Gr133_D07	0.85
Gb472_scaffold15848_D11	Gr137_D07	0.83
Gb472_scaffold15848_D11	Gr131_D07	0.95
Gb472_scaffold15848_D11	Gr086_D07	0.8
Gb472_scaffold15848_D11	Gr092_D07	0.82
Gb472_scaffold15848_D11	Gr093_D07	0.81
Gb472_scaffold15848_D11	Gr119_D07	0.81
Gb472_scaffold15848_D11	Gr122_D07	0.81
Gb472_scaffold15848_D11	Gr126_D07	0.85
Gb472_scaffold15848_D11	Gr129_D07	0.88
Gb472_scaffold15848_D11	Gr130_D07	0.86
Gb472_scaffold15848_D11	Gr134_D07	0.81
Gb472_scaffold15848_D11	Gr135_D07	0.86
Gb472_scaffold15848_D11	Gr138_D07	0.85
Gb473_scaffold15848_D11	Gr117_D07	0.8
Gb473_scaffold15848_D11	Gr127_D07	0.85
Gb473_scaffold15848_D11	Gr139_D07	0.95
Gb473_scaffold15848_D11	Gr122_D07	0.81
Gb473_scaffold15848_D11	Gr129_D07	0.88
Gb473_scaffold15848_D11	Gr130_D07	0.84
Gb473_scaffold15848_D11	Gr133_D07	0.86
Gb473_scaffold15848_D11	Gr136_D07	0.83
Gb473_scaffold15848_D11	Gr138_D07	0.84
Gb473_scaffold15848_D11	Gr140_D07	0.87
Gb473_scaffold15848_D11	Gr141_D07	0.89
Gb474_scaffold16470_D11	Gr127_D07	0.8
Gb474_scaffold16470_D11	Gr139_D07	0.81
Gb474_scaffold16470_D11	Gr137_D07	0.95
Gb474_scaffold16470_D11	Gr126_D07	0.81
Gb474_scaffold16470_D11	Gr129_D07	0.8
Gb474_scaffold16470_D11	Gr135_D07	0.8
Gb475_scaffold16728_A04	Gr220_D09	0.86
Gb475_scaffold16728_A04	Gr221_D09	0.85
Gb476_scaffold16799	Gr193_D08	0.91
Gb476_scaffold16799	Gr194_D08	0.81
Gb478_scaffold16907	Gr359_scaffold537	0.87
Gb479_scaffold16950	Gr294_scaffold377	0.88
Gb479_scaffold16950	Gr299_scaffold377	0.85
Gb479_scaffold16950	Gr304_scaffold377	0.8
Gb479_scaffold16950	Gr301_scaffold377	0.86
Gb479_scaffold16950	Gr306_scaffold377	0.86
Gb479_scaffold16950	Gr344_scaffold467	0.9
Gb479_scaffold16950	Gr305_scaffold377	0.88
Gb479_scaffold16950	Gr296_scaffold377	0.84
Gb480_scaffold16950	Gr295_scaffold377	0.85
Gb480_scaffold16950	Gr303_scaffold377	0.81
Gb481_scaffold1703	Gr111_D07	0.82
Gb481_scaffold1703	Gr110_D07	0.91
Gb482_scaffold17177_A05	Gr198_D09	0.84
Gb483_scaffold17177_A05	Gr199_D09	0.94
Gb484_scaffold17177_A05	Gr200_D09	0.94
Gb485_scaffold17388	Gr080_D07	0.98
Gb485_scaffold17388	Gr081_D07	0.98
Gb485_scaffold17388	Gr082_D07	0.99
Gb486_scaffold17883	Gr111_D07	0.81
Gb487_scaffold17957	Gr143_D07	0.99
Gb488_scaffold18020_D11	Gr127_D07	0.82
Gb488_scaffold18020_D11	Gr137_D07	0.97
Gb488_scaffold18020_D11	Gr126_D07	0.84
Gb488_scaffold18020_D11	Gr129_D07	0.82
Gb488_scaffold18020_D11	Gr135_D07	0.83
Gb489_scaffold18209	Gr139_D07	0.87
Gb489_scaffold18209	Gr126_D07	0.86
Gb489_scaffold18209	Gr130_D07	0.82
Gb489_scaffold18209	Gr131_D07	0.9
Gb489_scaffold18209	Gr133_D07	0.93
Gb489_scaffold18209	Gr135_D07	0.86
Gb490_scaffold18209	Gr139_D07	0.87
Gb490_scaffold18209	Gr126_D07	0.86
Gb490_scaffold18209	Gr130_D07	0.82
Gb490_scaffold18209	Gr131_D07	0.9
Gb490_scaffold18209	Gr133_D07	0.95
Gb490_scaffold18209	Gr135_D07	0.86
Gb490_scaffold18209	Gr138_D07	0.8
Gb491_scaffold18209	Gr133_D07	0.83
Gb491_scaffold18209	Gr131_D07	0.83
Gb491_scaffold18209	Gr126_D07	0.97
Gb491_scaffold18209	Gr138_D07	0.86
Gb491_scaffold18209	Gr135_D07	0.89
Gb491_scaffold18209	Gr130_D07	0.81
Gb491_scaffold18209	Gr134_D07	0.86
Gb492_scaffold18455_A10	Gr234_D11	0.84
Gb492_scaffold18455_A10	Gr235_D11	0.89
Gb492_scaffold18455_A10	Gr237_D11	0.82
Gb493_scaffold18486	Gr290_scaffold355	0.94
Gb493_scaffold18486	Gr291_scaffold355	0.94
Gb493_scaffold18486	Gr355_scaffold527	0.92
Gb494_scaffold18574	Gr248_D11	0.93
Gb494_scaffold18574	Gr252_D11	0.84
Gb495_scaffold18574	Gr248_D11	0.93
Gb495_scaffold18574	Gr252_D11	0.84
Gb496_scaffold18886	Gr070_D05	0.91
Gb496_scaffold18886	Gr350_scaffold478	0.92
Gb497_scaffold18917	Gr313_scaffold406	0.81
Gb497_scaffold18917	Gr363_scaffold555	0.83
Gb497_scaffold18917	Gr336_scaffold461	0.8
Gb497_scaffold18917	Gr339_scaffold461	0.82
Gb497_scaffold18917	Gr209_D09	0.92
Gb497_scaffold18917	Gr312_scaffold406	0.83
Gb497_scaffold18917	Gr338_scaffold461	0.85
Gb497_scaffold18917	Gr340_scaffold461	0.91
Gb497_scaffold18917	Gr342_scaffold461	0.8
Gb498_scaffold18917	Gr336_scaffold461	0.81
Gb498_scaffold18917	Gr339_scaffold461	0.81
Gb498_scaffold18917	Gr338_scaffold461	0.8
Gb498_scaffold18917	Gr312_scaffold406	0.8
Gb498_scaffold18917	Gr340_scaffold461	0.8
Gb498_scaffold18917	Gr315_scaffold406	0.82
Gb498_scaffold18917	Gr342_scaffold461	0.82
Gb498_scaffold18917	Gr309_scaffold406	0.84
Gb498_scaffold18917	Gr332_scaffold461	0.8
Gb498_scaffold18917	Gr335_scaffold461	0.85
Gb498_scaffold18917	Gr337_scaffold461	0.82
Gb499_scaffold18917	Gr313_scaffold406	0.83
Gb499_scaffold18917	Gr312_scaffold406	0.82
Gb499_scaffold18917	Gr309_scaffold406	0.84
Gb499_scaffold18917	Gr315_scaffold406	0.9
Gb499_scaffold18917	Gr332_scaffold461	0.8
Gb499_scaffold18917	Gr335_scaffold461	0.85
Gb499_scaffold18917	Gr337_scaffold461	0.8
Gb499_scaffold18917	Gr342_scaffold461	0.87
Gb499_scaffold18917	Gr343_scaffold461	0.81
Gb500_scaffold19238	Gr115_D07	0.85
Gb500_scaffold19238	Gr123_D07	0.82
Gb501_scaffold19472	Gr055_D03	0.89
Gb502_scaffold19700	Gr027_D02	0.84
Gb503_scaffold19745_D11	Gr127_D07	0.8
Gb503_scaffold19745_D11	Gr126_D07	0.97
Gb503_scaffold19745_D11	Gr138_D07	0.89
Gb503_scaffold19745_D11	Gr135_D07	0.9
Gb503_scaffold19745_D11	Gr134_D07	0.92
Gb505_scaffold20103	Gr301_scaffold377	0.82
Gb505_scaffold20103	Gr306_scaffold377	0.88
Gb505_scaffold20103	Gr344_scaffold467	0.87
Gb505_scaffold20103	Gr305_scaffold377	0.82
Gb505_scaffold20103	Gr295_scaffold377	0.81
Gb507_scaffold21284	Gr316_scaffold406	0.8
Gb507_scaffold21284	Gr335_scaffold461	0.82
Gb507_scaffold21284	Gr343_scaffold461	0.8
Gb509_scaffold21391_A09	Gr076_D06	0.92
Gb510_scaffold21391_A09	Gr076_D06	0.92
Gb514_scaffold22719	Gr168_D08	0.98
Gb515_scaffold22719	Gr169_D08	0.99
Gb517_scaffold24059	Gr359_scaffold537	0.9
Gb517_scaffold24059	Gr357_scaffold535	0.81
Gb518_scaffold2409_D11	Gr080_D07	0.98
Gb518_scaffold2409_D11	Gr082_D07	0.98
Gb518_scaffold2409_D11	Gr081_D07	0.99
Gb519_scaffold2409_D11	Gr081_D07	0.97
Gb519_scaffold2409_D11	Gr082_D07	0.98
Gb519_scaffold2409_D11	Gr080_D07	0.99
Gb520_scaffold2409_D11	Gr079_D07	0.99
Gb521_scaffold2409_D11	Gr079_D07	0.93
Gb526_scaffold2409_D11	Gr077_D07	0.9
Gb527_scaffold2412	Gr180_D08	0.82
Gb527_scaffold2412	Gr181_D08	0.83
Gb527_scaffold2412	Gr182_D08	0.86
Gb527_scaffold2412	Gr185_D08	0.88
Gb527_scaffold2412	Gr183_D08	0.89
Gb531_scaffold2526	Gr138_D07	0.8
Gb531_scaffold2526	Gr118_D07	0.83
Gb531_scaffold2526	Gr116_D07	0.83
Gb531_scaffold2526	Gr120_D07	0.83
Gb531_scaffold2526	Gr117_D07	0.84
Gb531_scaffold2526	Gr115_D07	0.85
Gb531_scaffold2526	Gr124_D07	0.88
Gb531_scaffold2526	Gr122_D07	0.92
Gb531_scaffold2526	Gr121_D07	0.84
Gb531_scaffold2526	Gr123_D07	0.91
Gb531_scaffold2526	Gr134_D07	0.8
Gb532_scaffold2526	Gr115_D07	0.82
Gb532_scaffold2526	Gr122_D07	0.85
Gb532_scaffold2526	Gr124_D07	0.81
Gb533_scaffold2526	Gr115_D07	0.8
Gb533_scaffold2526	Gr116_D07	0.8
Gb533_scaffold2526	Gr117_D07	0.82
Gb533_scaffold2526	Gr122_D07	0.82
Gb533_scaffold2526	Gr124_D07	0.82
Gb534_scaffold25310	Gr033_D02	0.82
Gb534_scaffold25310	Gr308_scaffold403	1
Gb534_scaffold25310	Gr203_D09	0.84
Gb535_scaffold25813	Gr328_scaffold459	0.83
Gb535_scaffold25813	Gr359_scaffold537	0.9
Gb535_scaffold25813	Gr358_scaffold537	0.82
Gb535_scaffold25813	Gr357_scaffold535	0.9
Gb536_scaffold26312	Gr244_D11	0.85
Gb537_scaffold26312	Gr244_D11	0.85
Gb538_scaffold27858	Gr213_D09	0.82
Gb538_scaffold27858	Gr313_scaffold406	0.82
Gb538_scaffold27858	Gr314_scaffold406	0.89
Gb538_scaffold27858	Gr339_scaffold461	0.9
Gb538_scaffold27858	Gr331_scaffold461	0.9
Gb538_scaffold27858	Gr211_D09	0.9
Gb538_scaffold27858	Gr311_scaffold406	0.82
Gb538_scaffold27858	Gr338_scaffold461	0.86
Gb538_scaffold27858	Gr209_D09	0.82
Gb538_scaffold27858	Gr312_scaffold406	0.85
Gb538_scaffold27858	Gr330_scaffold461	0.83
Gb538_scaffold27858	Gr340_scaffold461	0.84
Gb538_scaffold27858	Gr315_scaffold406	0.86
Gb538_scaffold27858	Gr342_scaffold461	0.83
Gb538_scaffold27858	Gr337_scaffold461	0.86
Gb538_scaffold27858	Gr335_scaffold461	0.93
Gb538_scaffold27858	Gr332_scaffold461	0.85
Gb538_scaffold27858	Gr309_scaffold406	0.89
Gb538_scaffold27858	Gr343_scaffold461	0.93
Gb538_scaffold27858	Gr316_scaffold406	0.92
Gb539_scaffold27902	Gr113_D07	0.9
Gb540_scaffold28009	Gr125_D07	0.88
Gb540_scaffold28009	Gr132_D07	0.91
Gb540_scaffold28009	Gr126_D07	0.8
Gb541_scaffold29015	Gr211_D09	0.85
Gb541_scaffold29015	Gr314_scaffold406	0.9
Gb541_scaffold29015	Gr316_scaffold406	0.83
Gb541_scaffold29015	Gr331_scaffold461	0.85
Gb541_scaffold29015	Gr334_scaffold461	0.84
Gb541_scaffold29015	Gr337_scaffold461	0.8
Gb541_scaffold29015	Gr338_scaffold461	0.81
Gb541_scaffold29015	Gr339_scaffold461	0.87
Gb541_scaffold29015	Gr343_scaffold461	0.87
Gb542_scaffold29015	Gr313_scaffold406	0.88
Gb542_scaffold29015	Gr334_scaffold461	0.81
Gb542_scaffold29015	Gr314_scaffold406	0.84
Gb542_scaffold29015	Gr339_scaffold461	0.86
Gb542_scaffold29015	Gr331_scaffold461	0.83
Gb542_scaffold29015	Gr211_D09	0.83
Gb542_scaffold29015	Gr338_scaffold461	0.8
Gb542_scaffold29015	Gr312_scaffold406	0.88
Gb542_scaffold29015	Gr340_scaffold461	0.85
Gb542_scaffold29015	Gr315_scaffold406	0.91
Gb542_scaffold29015	Gr342_scaffold461	0.91
Gb542_scaffold29015	Gr309_scaffold406	0.82
Gb542_scaffold29015	Gr316_scaffold406	0.82
Gb542_scaffold29015	Gr332_scaffold461	0.82
Gb542_scaffold29015	Gr335_scaffold461	0.84
Gb542_scaffold29015	Gr337_scaffold461	0.87
Gb542_scaffold29015	Gr343_scaffold461	0.84
Gb543_scaffold29133	Gr163_D08	0.96
Gb543_scaffold29133	Gr164_D08	0.92
Gb543_scaffold29133	Gr175_D08	0.86
Gb544_scaffold29133	Gr165_D08	0.82
Gb544_scaffold29133	Gr162_D08	0.88
Gb544_scaffold29133	Gr163_D08	0.91
Gb544_scaffold29133	Gr164_D08	0.9
Gb544_scaffold29133	Gr160_D07	0.89
Gb544_scaffold29133	Gr166_D08	0.88
Gb544_scaffold29133	Gr175_D08	0.82
Gb544_scaffold29133	Gr178_D08	0.81
Gb544_scaffold29133	Gr179_D08	0.82
Gb545_scaffold29133	Gr165_D08	0.81
Gb545_scaffold29133	Gr162_D08	0.85
Gb545_scaffold29133	Gr163_D08	0.91
Gb545_scaffold29133	Gr164_D08	0.9
Gb545_scaffold29133	Gr160_D07	0.89
Gb545_scaffold29133	Gr166_D08	0.88
Gb545_scaffold29133	Gr175_D08	0.82
Gb545_scaffold29133	Gr178_D08	0.81
Gb545_scaffold29133	Gr179_D08	0.82
Gb546_scaffold29133	Gr165_D08	0.81
Gb546_scaffold29133	Gr162_D08	0.85
Gb546_scaffold29133	Gr163_D08	0.91
Gb546_scaffold29133	Gr164_D08	0.9
Gb546_scaffold29133	Gr160_D07	0.89
Gb546_scaffold29133	Gr166_D08	0.88
Gb546_scaffold29133	Gr175_D08	0.82
Gb546_scaffold29133	Gr178_D08	0.81
Gb546_scaffold29133	Gr179_D08	0.82
Gb547_scaffold29133	Gr165_D08	0.82
Gb547_scaffold29133	Gr162_D08	0.88
Gb547_scaffold29133	Gr163_D08	0.91
Gb547_scaffold29133	Gr164_D08	0.9
Gb547_scaffold29133	Gr160_D07	0.89
Gb547_scaffold29133	Gr166_D08	0.88
Gb547_scaffold29133	Gr175_D08	0.82
Gb547_scaffold29133	Gr178_D08	0.81
Gb547_scaffold29133	Gr179_D08	0.82
Gb548_scaffold29133	Gr165_D08	0.82
Gb548_scaffold29133	Gr162_D08	0.88
Gb548_scaffold29133	Gr163_D08	0.91
Gb548_scaffold29133	Gr164_D08	0.9
Gb548_scaffold29133	Gr160_D07	0.89
Gb548_scaffold29133	Gr166_D08	0.88
Gb548_scaffold29133	Gr175_D08	0.82
Gb548_scaffold29133	Gr178_D08	0.81
Gb548_scaffold29133	Gr179_D08	0.82
Gb549_scaffold29221_D03	Gr054_D03	0.92
Gb549_scaffold29221_D03	Gr051_D03	0.81
Gb549_scaffold29221_D03	Gr052_D03	0.82
Gb549_scaffold29221_D03	Gr053_D03	0.82
Gb549_scaffold29221_D03	Gr362_scaffold546	0.83
Gb550_scaffold29221_D03	Gr054_D03	0.91
Gb550_scaffold29221_D03	Gr051_D03	0.95
Gb550_scaffold29221_D03	Gr360_scaffold546	0.93
Gb550_scaffold29221_D03	Gr362_scaffold546	0.94
Gb550_scaffold29221_D03	Gr052_D03	0.93
Gb550_scaffold29221_D03	Gr053_D03	0.94
Gb551_scaffold2985	Gr287_scaffold301	0.98
Gb552_scaffold2990	Gr201_D09	0.98
Gb553_scaffold3097	Gr163_D08	0.85
Gb553_scaffold3097	Gr164_D08	0.85
Gb553_scaffold3097	Gr171_D08	0.98
Gb556_scaffold3097	Gr163_D08	0.83
Gb556_scaffold3097	Gr164_D08	0.83
Gb556_scaffold3097	Gr175_D08	0.83
Gb556_scaffold3097	Gr173_D08	1
Gb556_scaffold3097	Gr171_D08	0.81
Gb558_scaffold3138_D10 0.96	Gr240_D11
Gb559_scaffold31648	Gr313_scaffold406	0.83
Gb559_scaffold31648	Gr209_D09	0.84
Gb559_scaffold31648	Gr210_D09	0.82
Gb559_scaffold31648	Gr214_D09	0.82
Gb559_scaffold31648	Gr310_scaffold406	0.82
Gb559_scaffold31648	Gr314_scaffold406	0.84
Gb559_scaffold31648	Gr315_scaffold406	0.84
Gb559_scaffold31648	Gr330_scaffold461	0.85
Gb559_scaffold31648	Gr331_scaffold461	0.81
Gb559_scaffold31648	Gr333_scaffold461	0.81
Gb559_scaffold31648	Gr334_scaffold461	0.81
Gb559_scaffold31648	Gr336_scaffold461	0.81
Gb559_scaffold31648	Gr338_scaffold461	0.85
Gb559_scaffold31648	Gr339_scaffold461	0.83
Gb559_scaffold31648	Gr340_scaffold461	0.85
Gb559_scaffold31648	Gr353_scaffold520	0.81
Gb559_scaffold31648	Gr354_scaffold520	0.83
Gb559_scaffold31648	Gr363_scaffold555	0.81
Gb559_scaffold31648	Gr364_scaffold564	0.81
Gb560_scaffold32235_D10	Gr255_D11	1
Gb561_scaffold3242	Gr118_D07	0.84
Gb561_scaffold3242	Gr120_D07	0.84
Gb561_scaffold3242	Gr116_D07	0.86
Gb561_scaffold3242	Gr117_D07	0.87
Gb561_scaffold3242	Gr115_D07	0.88
Gb561_scaffold3242	Gr124_D07	0.89
Gb561_scaffold3242	Gr122_D07	0.92
Gb561_scaffold3242	Gr121_D07	0.84
Gb561_scaffold3242	Gr123_D07	0.94
Gb562_scaffold3242	Gr118_D07	0.85
Gb562_scaffold3242	Gr115_D07	0.86
Gb562_scaffold3242	Gr116_D07	0.87
Gb562_scaffold3242	Gr117_D07	0.88
Gb562_scaffold3242	Gr124_D07	0.92
Gb562_scaffold3242	Gr120_D07	0.92
Gb562_scaffold3242	Gr122_D07	0.94
Gb562_scaffold3242	Gr121_D07	0.86
Gb562_scaffold3242	Gr123_D07	0.93
Gb563_scaffold3302	Gr007_D01	0.83
Gb563_scaffold3302	Gr008_D01	0.83
Gb563_scaffold3302	Gr010_D01	0.8
Gb564_scaffold3302	Gr007_D01	0.83
Gb564_scaffold3302	Gr010_D01	0.92
Gb564_scaffold3302	Gr009_D01	0.81
Gb565_scaffold3302	Gr012_D01	0.82
Gb565_scaffold3302	Gr011_D01	0.83
Gb565_scaffold3302	Gr013_D01	0.8
Gb566_scaffold3302	Gr011_D01	0.9
Gb566_scaffold3302	Gr012_D01	0.9
Gb567_scaffold3302	Gr010_D01	0.83
Gb568_scaffold3302	Gr010_D01	0.83
Gb569_scaffold3302	Gr013_D01	0.96
Gb570_scaffold3302	Gr014_D01	0.94
Gb571_scaffold3302	Gr012_D01	0.8
Gb571_scaffold3302	Gr014_D01	0.93
Gb572_scaffold3302	Gr010_D01	0.8
Gb572_scaffold3302	Gr013_D01	0.8
Gb572_scaffold3302	Gr015_D01	0.96
Gb573_scaffold3302	Gr015_D01	0.8
Gb573_scaffold3302	Gr014_D01	0.83
Gb576_scaffold34046	Gr193_D08	0.88
Gb576_scaffold34046	Gr195_D08	0.83
Gb577_scaffold34231	Gr106_D07	0.85
Gb577_scaffold34231	Gr098_D07	0.99
Gb577_scaffold34231	Gr099_D07	0.84
Gb577_scaffold34231	Gr100_D07	0.83
Gb577_scaffold34231	Gr101_D07	0.84
Gb577_scaffold34231	Gr102_D07	0.83
Gb577_scaffold34231	Gr103_D07	0.85
Gb577_scaffold34231	Gr104_D07	0.85
Gb578_scaffold34714	Gr266_D13	0.88
Gb579_scaffold36064	Gr274_scaffold132	0.92
Gb580_scaffold36754	Gr065_D04	0.99
Gb581_scaffold3686	Gr220_D09	0.93
Gb581_scaffold3686	Gr217_D09	0.93
Gb581_scaffold3686	Gr221_D09	0.93
Gb581_scaffold3686	Gr215_D09	0.93
Gb581_scaffold3686	Gr216_D09	0.9
Gb581_scaffold3686	Gr218_D09	0.86
Gb581_scaffold3686	Gr219_D09	0.92
Gb582_scaffold3686	Gr220_D09	0.92
Gb582_scaffold3686	Gr221_D09	0.92
Gb582_scaffold3686	Gr215_D09	0.92
Gb582_scaffold3686	Gr217_D09	0.93
Gb582_scaffold3686	Gr216_D09	0.91
Gb582_scaffold3686	Gr219_D09	0.93
Gb583_scaffold3840	Gr095_D07	0.83
Gb584_scaffold3840	Gr096_D07	0.89
Gb585_scaffold3840	Gr095_D07	0.89
Gb587_scaffold3840	Gr105_D07	0.82
Gb587_scaffold3840	Gr098_D07	0.85
Gb587_scaffold3840	Gr099_D07	0.86
Gb587_scaffold3840	Gr102_D07	0.86
Gb587_scaffold3840	Gr101_D07	0.86
Gb587_scaffold3840	Gr100_D07	0.86
Gb587_scaffold3840	Gr104_D07	0.87
Gb587_scaffold3840	Gr103_D07	0.87
Gb587_scaffold3840	Gr106_D07	0.88
Gb587_scaffold3840	Gr097_D07	0.8
Gb590_scaffold3869_D11	Gr127_D07	0.92
Gb590_scaffold3869_D11	Gr135_D07	0.85
Gb590_scaffold3869_D11	Gr139_D07	0.82
Gb591_scaffold38708	Gr028_D02	0.98
Gb592_scaffold39279	Gr067_D05	0.98
Gb593_scaffold3928	Gr283_scaffold278	1
Gb594_scaffold3972	Gr036_D02	0.84
Gb594_scaffold3972	Gr037_D02	0.87
Gb595_scaffold39916	Gr063_D04	0.97
Gb595_scaffold39916	Gr064_D04	0.94
Gb596_scaffold4096	Gr133_D07	0.83
Gb596_scaffold4096	Gr126_D07	0.87
Gb596_scaffold4096	Gr130_D07	0.82
Gb596_scaffold4096	Gr131_D07	0.84
Gb596_scaffold4096	Gr135_D07	0.85
Gb596_scaffold4096	Gr137_D07	0.8
Gb597_scaffold4096	Gr126_D07	0.87
Gb597_scaffold4096	Gr130_D07	0.82
Gb597_scaffold4096	Gr131_D07	0.84
Gb597_scaffold4096	Gr135_D07	0.85
Gb598_scaffold4096	Gr122_D07	0.8
Gb598_scaffold4096	Gr131_D07	0.82
Gb598_scaffold4096	Gr130_D07	0.82
Gb598_scaffold4096	Gr135_D07	0.93
Gb598_scaffold4096	Gr126_D07	0.96
Gb599_scaffold4096	Gr115_D07	0.8
Gb599_scaffold4096	Gr126_D07	0.87
Gb599_scaffold4096	Gr130_D07	0.82
Gb599_scaffold4096	Gr131_D07	0.81
Gb599_scaffold4096	Gr133_D07	0.81
Gb599_scaffold4096	Gr135_D07	0.86
Gb599_scaffold4096	Gr138_D07	0.82
Gb600_scaffold4096	Gr137_D07	0.83
Gb600_scaffold4096	Gr126_D07	0.86
Gb600_scaffold4096	Gr129_D07	0.86
Gb600_scaffold4096	Gr131_D07	0.86
Gb600_scaffold4096	Gr135_D07	0.83
Gb601_scaffold4186	Gr347_scaffold474	0.95
Gb602_scaffold4254	Gr313_scaffold406	0.8
Gb602_scaffold4254	Gr341_scaffold461	0.8
Gb602_scaffold4254	Gr364_scaffold564	0.81
Gb602_scaffold4254	Gr333_scaffold461	0.81
Gb602_scaffold4254	Gr214_D09	0.82
Gb602_scaffold4254	Gr334_scaffold461	0.83
Gb602_scaffold4254	Gr363_scaffold555	0.84
Gb602_scaffold4254	Gr353_scaffold520	0.84
Gb602_scaffold4254	Gr336_scaffold461	0.84
Gb602_scaffold4254	Gr310_scaffold406	0.85
Gb602_scaffold4254	Gr354_scaffold520	0.85
Gb602_scaffold4254	Gr314_scaffold406	0.85
Gb602_scaffold4254	Gr209_D09	0.81
Gb602_scaffold4254	Gr211_D09	0.88
Gb602_scaffold4254	Gr315_scaffold406	0.88
Gb602_scaffold4254	Gr316_scaffold406	0.81
Gb602_scaffold4254	Gr330_scaffold461	0.8
Gb602_scaffold4254	Gr331_scaffold461	0.82
Gb602_scaffold4254	Gr337_scaffold461	0.84
Gb602_scaffold4254	Gr338_scaffold461	0.86
Gb602_scaffold4254	Gr339_scaffold461	0.82
Gb602_scaffold4254	Gr342_scaffold461	0.83
Gb602_scaffold4254	Gr343_scaffold461	0.81
Gb603_scaffold4254	Gr313_scaffold406	0.8
Gb603_scaffold4254	Gr339_scaffold461	0.84
Gb603_scaffold4254	Gr209_D09	0.9
Gb603_scaffold4254	Gr312_scaffold406	0.82
Gb603_scaffold4254	Gr330_scaffold461	0.92
Gb603_scaffold4254	Gr338_scaffold461	0.86
Gb603_scaffold4254	Gr340_scaffold461	0.92
Gb603_scaffold4254	Gr343_scaffold461	0.81
Gb604_scaffold4254	Gr335_scaffold461	0.82
Gb604_scaffold4254	Gr211_D09	0.85
Gb605_scaffold42989	Gr313_scaffold406	0.82
Gb605_scaffold42989	Gr363_scaffold555	0.81
Gb605_scaffold42989	Gr341_scaffold461	0.82
Gb605_scaffold42989	Gr214_D09	0.8
Gb605_scaffold42989	Gr310_scaffold406	0.85
Gb605_scaffold42989	Gr354_scaffold520	0.84
Gb605_scaffold42989	Gr353_scaffold520	0.83
Gb605_scaffold42989	Gr317_scaffold406	0.81
Gb605_scaffold42989	Gr364_scaffold564	0.84
Gb605_scaffold42989	Gr336_scaffold461	0.85
Gb605_scaffold42989	Gr333_scaffold461	0.83
Gb605_scaffold42989	Gr334_scaffold461	0.83
Gb605_scaffold42989	Gr314_scaffold406	0.86
Gb605_scaffold42989	Gr339_scaffold461	0.99
Gb605_scaffold42989	Gr209_D09	0.82
Gb605_scaffold42989	Gr211_D09	0.86
Gb605_scaffold42989	Gr312_scaffold406	0.84
Gb605_scaffold42989	Gr315_scaffold406	0.83
Gb605_scaffold42989	Gr316_scaffold406	0.81
Gb605_scaffold42989	Gr330_scaffold461	0.83
Gb605_scaffold42989	Gr331_scaffold461	0.82
Gb605_scaffold42989	Gr337_scaffold461	0.84
Gb605_scaffold42989	Gr338_scaffold461	0.84
Gb605_scaffold42989	Gr340_scaffold461	0.83
Gb605_scaffold42989	Gr342_scaffold461	0.85
Gb605_scaffold42989	Gr343_scaffold461	0.82
Gb606_scaffold4318	Gr195_D08	0.81
Gb607_scaffold4318	Gr195_D08	0.82
Gb607_scaffold4318	Gr193_D08	0.88
Gb609_scaffold46779	Gr227_D10	0.99
Gb610_scaffold46779	Gr227_D10	0.99
Gb611_scaffold5034	Gr353_scaffold520	0.8
Gb611_scaffold5034	Gr317_scaffold406	0.8
Gb611_scaffold5034	Gr331_scaffold461	0.8
Gb611_scaffold5034	Gr341_scaffold461	0.81
Gb611_scaffold5034	Gr211_D09	0.81
Gb611_scaffold5034	Gr363_scaffold555	0.82
Gb611_scaffold5034	Gr214_D09	0.82
Gb611_scaffold5034	Gr354_scaffold520	0.82
Gb611_scaffold5034	Gr364_scaffold564	0.82
Gb611_scaffold5034	Gr334_scaffold461	0.82
Gb611_scaffold5034	Gr314_scaffold406	0.82
Gb611_scaffold5034	Gr330_scaffold461	0.82
Gb611_scaffold5034	Gr340_scaffold461	0.82
Gb611_scaffold5034	Gr313_scaffold406	0.83
Gb611_scaffold5034	Gr310_scaffold406	0.83
Gb611_scaffold5034	Gr339_scaffold461	0.83
Gb611_scaffold5034	Gr338_scaffold461	0.83
Gb611_scaffold5034	Gr312_scaffold406	0.85
Gb611_scaffold5034	Gr315_scaffold406	0.85
Gb611_scaffold5034	Gr342_scaffold461	0.86
Gb611_scaffold5034	Gr336_scaffold461	0.89
Gb611_scaffold5034	Gr309_scaffold406	0.81
Gb611_scaffold5034	Gr316_scaffold406	0.81
Gb611_scaffold5034	Gr335_scaffold461	0.84
Gb611_scaffold5034	Gr337_scaffold461	0.84
Gb612_scaffold5034	Gr313_scaffold406	0.87
Gb612_scaffold5034	Gr309_scaffold406	0.85
Gb612_scaffold5034	Gr311_scaffold406	0.81
Gb612_scaffold5034	Gr312_scaffold406	0.85
Gb612_scaffold5034	Gr314_scaffold406	0.81
Gb612_scaffold5034	Gr315_scaffold406	0.8
Gb612_scaffold5034	Gr316_scaffold406	0.8
Gb612_scaffold5034	Gr332_scaffold461	0.83
Gb612_scaffold5034	Gr335_scaffold461	0.87
Gb612_scaffold5034	Gr337_scaffold461	0.82
Gb612_scaffold5034	Gr339_scaffold461	0.84
Gb612_scaffold5034	Gr342_scaffold461	0.8
Gb612_scaffold5034	Gr343_scaffold461	0.81
Gb613_scaffold5034	Gr213_D09	0.8
Gb613_scaffold5034	Gr209_D09	0.8
Gb613_scaffold5034	Gr313_scaffold406	0.82
Gb613_scaffold5034	Gr311_scaffold406	0.83
Gb613_scaffold5034	Gr330_scaffold461	0.83
Gb613_scaffold5034	Gr340_scaffold461	0.83
Gb613_scaffold5034	Gr342_scaffold461	0.83
Gb613_scaffold5034	Gr332_scaffold461	0.83
Gb613_scaffold5034	Gr312_scaffold406	0.84
Gb613_scaffold5034	Gr315_scaffold406	0.84
Gb613_scaffold5034	Gr337_scaffold461	0.85
Gb613_scaffold5034	Gr338_scaffold461	0.86
Gb613_scaffold5034	Gr314_scaffold406	0.88
Gb613_scaffold5034	Gr339_scaffold461	0.9
Gb613_scaffold5034	Gr331_scaffold461	0.91
Gb613_scaffold5034	Gr211_D09	0.91
Gb613_scaffold5034	Gr309_scaffold406	0.91
Gb613_scaffold5034	Gr335_scaffold461	0.92
Gb613_scaffold5034	Gr343_scaffold461	0.92
Gb613_scaffold5034	Gr334_scaffold461	0.97
Gb613_scaffold5034	Gr316_scaffold406	0.88
Gb614_scaffold50756	Gr012_D01	0.8
Gb615_scaffold50912	Gr174_D08	0.82
Gb615_scaffold50912	Gr163_D08	0.8
Gb617_scaffold5347	Gr122_D07	0.82
Gb618_scaffold5400	Gr236_D11	0.87
Gb618_scaffold5400	Gr234_D11	0.88
Gb618_scaffold5400	Gr237_D11	0.89
Gb618_scaffold5400	Gr235_D11	0.93
Gb619_scaffold5400	Gr236_D11	0.87
Gb619_scaffold5400	Gr234_D11	0.88
Gb619_scaffold5400	Gr237_D11	0.89
Gb619_scaffold5400	Gr235_D11	0.93
Gb620_scaffold5607	Gr318_scaffold406	0.86
Gb621_scaffold5607	Gr318_scaffold406	0.92
Gb623_scaffold5607	Gr211_D09	0.83
Gb623_scaffold5607	Gr309_scaffold406	0.83
Gb623_scaffold5607	Gr311_scaffold406	0.8
Gb623_scaffold5607	Gr335_scaffold461	0.89
Gb624_scaffold5607	Gr313_scaffold406	0.82
Gb624_scaffold5607	Gr209_D09	0.82
Gb624_scaffold5607	Gr211_D09	0.87
Gb624_scaffold5607	Gr214_D09	0.81
Gb624_scaffold5607	Gr309_scaffold406	0.87
Gb624_scaffold5607	Gr310_scaffold406	0.85
Gb624_scaffold5607	Gr311_scaffold406	0.83
Gb624_scaffold5607	Gr312_scaffold406	0.86
Gb624_scaffold5607	Gr314_scaffold406	0.87
Gb624_scaffold5607	Gr315_scaffold406	0.84
Gb624_scaffold5607	Gr316_scaffold406	0.83
Gb624_scaffold5607	Gr330_scaffold461	0.82
Gb624_scaffold5607	Gr331_scaffold461	0.84
Gb624_scaffold5607	Gr332_scaffold461	0.82
Gb624_scaffold5607	Gr333_scaffold461	0.82
Gb624_scaffold5607	Gr334_scaffold461	0.84
Gb624_scaffold5607	Gr335_scaffold461	0.9
Gb624_scaffold5607	Gr336_scaffold461	0.85
Gb624_scaffold5607	Gr337_scaffold461	0.86
Gb624_scaffold5607	Gr338_scaffold461	0.85
Gb624_scaffold5607	Gr339_scaffold461	0.9
Gb624_scaffold5607	Gr340_scaffold461	0.83
Gb624_scaffold5607	Gr341_scaffold461	0.81
Gb624_scaffold5607	Gr342_scaffold461	0.84
Gb624_scaffold5607	Gr343_scaffold461	0.84
Gb624_scaffold5607	Gr353_scaffold520	0.83
Gb624_scaffold5607	Gr354_scaffold520	0.84
Gb624_scaffold5607	Gr364_scaffold564	0.84
Gb625_scaffold5607	Gr313_scaffold406	0.82
Gb625_scaffold5607	Gr209_D09	0.82
Gb625_scaffold5607	Gr211_D09	0.87
Gb625_scaffold5607	Gr214_D09	0.81
Gb625_scaffold5607	Gr309_scaffold406	0.87
Gb625_scaffold5607	Gr310_scaffold406	0.83
Gb625_scaffold5607	Gr311_scaffold406	0.83
Gb625_scaffold5607	Gr312_scaffold406	0.85
Gb625_scaffold5607	Gr314_scaffold406	0.85
Gb625_scaffold5607	Gr315_scaffold406	0.84
Gb625_scaffold5607	Gr316_scaffold406	0.82
Gb625_scaffold5607	Gr330_scaffold461	0.82
Gb625_scaffold5607	Gr331_scaffold461	0.84
Gb625_scaffold5607	Gr332_scaffold461	0.82
Gb625_scaffold5607	Gr333_scaffold461	0.81
Gb625_scaffold5607	Gr334_scaffold461	0.83
Gb625_scaffold5607	Gr335_scaffold461	0.9
Gb625_scaffold5607	Gr336_scaffold461	0.83
Gb625_scaffold5607	Gr337_scaffold461	0.84
Gb625_scaffold5607	Gr338_scaffold461	0.84
Gb625_scaffold5607	Gr339_scaffold461	0.87
Gb625_scaffold5607	Gr340_scaffold461	0.82
Gb625_scaffold5607	Gr342_scaffold461	0.83
Gb625_scaffold5607	Gr343_scaffold461	0.83
Gb625_scaffold5607	Gr353_scaffold520	0.81
Gb625_scaffold5607	Gr354_scaffold520	0.83
Gb625_scaffold5607	Gr364_scaffold564	0.82
Gb626_scaffold5607	Gr353_scaffold520	0.8
Gb626_scaffold5607	Gr354_scaffold520	0.81
Gb626_scaffold5607	Gr313_scaffold406	0.84
Gb626_scaffold5607	Gr363_scaffold555	0.88
Gb626_scaffold5607	Gr338_scaffold461	0.88
Gb626_scaffold5607	Gr209_D09	0.98
Gb626_scaffold5607	Gr312_scaffold406	0.83
Gb626_scaffold5607	Gr340_scaffold461	0.93
Gb627_scaffold5793	Gr218_D09	0.87
Gb627_scaffold5793	Gr217_D09	0.89
Gb627_scaffold5793	Gr221_D09	0.89
Gb627_scaffold5793	Gr215_D09	0.9
Gb627_scaffold5793	Gr220_D09	0.92
Gb627_scaffold5793	Gr216_D09	0.84
Gb627_scaffold5793	Gr219_D09	0.89
Gb628_scaffold5793	Gr215_D09	0.83
Gb628_scaffold5793	Gr217_D09	0.84
Gb628_scaffold5793	Gr221_D09	0.85
Gb628_scaffold5793	Gr219_D09	0.85
Gb628_scaffold5793	Gr216_D09	0.84
Gb629_scaffold5793	Gr220_D09	0.88
Gb629_scaffold5793	Gr221_D09	0.88
Gb629_scaffold5793	Gr218_D09	0.88
Gb629_scaffold5793	Gr217_D09	0.89
Gb629_scaffold5793	Gr215_D09	0.89
Gb629_scaffold5793	Gr219_D09	0.88
Gb630_scaffold6034	Gr105_D07	0.89
Gb631_scaffold6034	Gr098_D07	0.82
Gb631_scaffold6034	Gr104_D07	0.82
Gb631_scaffold6034	Gr102_D07	0.85
Gb631_scaffold6034	Gr101_D07	0.85
Gb631_scaffold6034	Gr100_D07	0.85
Gb631_scaffold6034	Gr099_D07	0.87
Gb631_scaffold6034	Gr103_D07	0.87
Gb631_scaffold6034	Gr105_D07	0.89
Gb633_scaffold6034	Gr106_D07	0.82
Gb633_scaffold6034	Gr098_D07	0.84
Gb633_scaffold6034	Gr099_D07	0.88
Gb633_scaffold6034	Gr097_D07	0.83
Gb633_scaffold6034	Gr100_D07	0.84
Gb633_scaffold6034	Gr101_D07	0.86
Gb633_scaffold6034	Gr102_D07	0.86
Gb633_scaffold6034	Gr103_D07	0.88
Gb633_scaffold6034	Gr104_D07	0.89
Gb634_scaffold6034	Gr102_D07	0.8
Gb634_scaffold6034	Gr101_D07	0.81
Gb634_scaffold6034	Gr100_D07	0.82
Gb634_scaffold6034	Gr098_D07	0.83
Gb634_scaffold6034	Gr099_D07	0.85
Gb636_scaffold6034	Gr107_D07	0.92
Gb637_scaffold6034	Gr107_D07	0.82
Gb638_scaffold6034	Gr107_D07	0.82
Gb639_scaffold6038	Gr151_D07	0.98
Gb641_scaffold6103	Gr195_D08	0.86
Gb641_scaffold6103	Gr193_D08	0.88
Gb642_scaffold6103	Gr195_D08	0.89
Gb643_scaffold6170	Gr269_D13	0.92
Gb643_scaffold6170	Gr270_D13	0.92
Gb643_scaffold6170	Gr267_D13	0.86
Gb643_scaffold6170	Gr268_D13	0.88
Gb643_scaffold6170	Gr273_D13	0.92
Gb644_scaffold6170	Gr269_D13	0.87
Gb644_scaffold6170	Gr270_D13	0.88
Gb644_scaffold6170	Gr267_D13	0.89
Gb644_scaffold6170	Gr268_D13	0.86
Gb644_scaffold6170	Gr273_D13	0.88
Gb645_scaffold6179	Gr036_D02	0.81
Gb645_scaffold6179	Gr037_D02	0.82
Gb647_scaffold6396	Gr063_D04	0.95
Gb647_scaffold6396	Gr064_D04	0.98
Gb648_scaffold6396	Gr063_D04	0.95
Gb648_scaffold6396	Gr064_D04	0.98
Gb650_scaffold6908_D11	Gr109_D07	0.82
Gb650_scaffold6908_D11	Gr159_D07	0.98
Gb650_scaffold6908_D11	Gr180_D08	0.83
Gb650_scaffold6908_D11	Gr181_D08	0.81
Gb650_scaffold6908_D11	Gr185_D08	0.8
Gb651_scaffold7031	Gr231_D11	0.93
Gb651_scaffold7031	Gr352_scaffold495	0.93
Gb652_scaffold7041_D11	Gr126_D07	0.83
Gb652_scaffold7041_D11	Gr093_D07	0.87
Gb652_scaffold7041_D11	Gr092_D07	0.92
Gb652_scaffold7041_D11	Gr090_D07	0.82
Gb653_scaffold7041_D11	Gr089_D07	0.91
Gb653_scaffold7041_D11	Gr091_D07	0.96
Gb653_scaffold7041_D11	Gr093_D07	0.83
Gb655_scaffold7503_D11	Gr127_D07	0.81
Gb655_scaffold7503_D11	Gr139_D07	0.84
Gb655_scaffold7503_D11	Gr141_D07	0.86
Gb655_scaffold7503_D11	Gr133_D07	0.89
Gb655_scaffold7503_D11	Gr126_D07	0.86
Gb655_scaffold7503_D11	Gr129_D07	0.82
Gb655_scaffold7503_D11	Gr130_D07	0.81
Gb655_scaffold7503_D11	Gr131_D07	0.89
Gb655_scaffold7503_D11	Gr134_D07	0.82
Gb655_scaffold7503_D11	Gr135_D07	0.86
Gb655_scaffold7503_D11	Gr138_D07	0.84
Gb659_scaffold7630	Gr213_D09	0.81
Gb659_scaffold7630	Gr313_scaffold406	0.81
Gb659_scaffold7630	Gr329_scaffold461	0.85
Gb659_scaffold7630	Gr336_scaffold461	0.85
Gb659_scaffold7630	Gr310_scaffold406	0.88
Gb659_scaffold7630	Gr353_scaffold520	0.89
Gb659_scaffold7630	Gr339_scaffold461	0.89
Gb659_scaffold7630	Gr354_scaffold520	0.9
Gb659_scaffold7630	Gr314_scaffold406	0.9
Gb659_scaffold7630	Gr364_scaffold564	0.91
Gb659_scaffold7630	Gr331_scaffold461	0.91
Gb659_scaffold7630	Gr211_D09	0.91
Gb659_scaffold7630	Gr334_scaffold461	0.92
Gb659_scaffold7630	Gr209_D09	0.81
Gb659_scaffold7630	Gr309_scaffold406	0.9
Gb659_scaffold7630	Gr311_scaffold406	0.83
Gb659_scaffold7630	Gr312_scaffold406	0.85
Gb659_scaffold7630	Gr315_scaffold406	0.86
Gb659_scaffold7630	Gr316_scaffold406	0.88
Gb659_scaffold7630	Gr330_scaffold461	0.82
Gb659_scaffold7630	Gr332_scaffold461	0.85
Gb659_scaffold7630	Gr335_scaffold461	0.95
Gb659_scaffold7630	Gr337_scaffold461	0.85
Gb659_scaffold7630	Gr338_scaffold461	0.88
Gb659_scaffold7630	Gr340_scaffold461	0.84
Gb659_scaffold7630	Gr342_scaffold461	0.85
Gb659_scaffold7630	Gr343_scaffold461	0.94
Gb660_scaffold7630	Gr313_scaffold406	0.84
Gb660_scaffold7630	Gr336_scaffold461	0.84
Gb660_scaffold7630	Gr209_D09	0.83
Gb660_scaffold7630	Gr312_scaffold406	0.91
Gb660_scaffold7630	Gr314_scaffold406	0.82
Gb660_scaffold7630	Gr315_scaffold406	0.82
Gb660_scaffold7630	Gr330_scaffold461	0.83
Gb660_scaffold7630	Gr338_scaffold461	0.81
Gb660_scaffold7630	Gr339_scaffold461	0.83
Gb660_scaffold7630	Gr340_scaffold461	0.83
Gb661_scaffold7630	Gr313_scaffold406	0.98
Gb661_scaffold7630	Gr211_D09	0.81
Gb661_scaffold7630	Gr309_scaffold406	0.81
Gb661_scaffold7630	Gr312_scaffold406	0.89
Gb661_scaffold7630	Gr314_scaffold406	0.85
Gb661_scaffold7630	Gr315_scaffold406	0.86
Gb661_scaffold7630	Gr316_scaffold406	0.81
Gb661_scaffold7630	Gr330_scaffold461	0.8
Gb661_scaffold7630	Gr331_scaffold461	0.82
Gb661_scaffold7630	Gr332_scaffold461	0.81
Gb661_scaffold7630	Gr335_scaffold461	0.83
Gb661_scaffold7630	Gr337_scaffold461	0.84
Gb661_scaffold7630	Gr339_scaffold461	0.85
Gb661_scaffold7630	Gr340_scaffold461	0.81
Gb661_scaffold7630	Gr342_scaffold461	0.86
Gb661_scaffold7630	Gr343_scaffold461	0.82
Gb662_scaffold7749_D11	Gr137_D07	0.81
Gb662_scaffold7749_D11	Gr126_D07	0.8
Gb662_scaffold7749_D11	Gr129_D07	0.85
Gb663_scaffold7778	Gr029_D02	0.89
Gb663_scaffold7778	Gr032_D02	0.9
Gb664_scaffold7778	Gr118_D07	0.87
Gb664_scaffold7778	Gr115_D07	0.95
Gb664_scaffold7778	Gr117_D07	0.96
Gb664_scaffold7778	Gr116_D07	0.95
Gb664_scaffold7778	Gr120_D07	0.83
Gb664_scaffold7778	Gr121_D07	0.83
Gb664_scaffold7778	Gr122_D07	0.87
Gb664_scaffold7778	Gr123_D07	0.86
Gb664_scaffold7778	Gr124_D07	0.84
Gb664_scaffold7778	Gr140_D07	0.8
Gb665_scaffold8022	Gr305_scaffold377	0.81
Gb665_scaffold8022	Gr301_scaffold377	0.82
Gb665_scaffold8022	Gr306_scaffold377	0.84
Gb665_scaffold8022	Gr344_scaffold467	0.88
Gb665_scaffold8022	Gr296_scaffold377	0.82
Gb666_scaffold8022	Gr301_scaffold377	0.81
Gb666_scaffold8022	Gr299_scaffold377	0.82
Gb666_scaffold8022	Gr304_scaffold377	0.82
Gb666_scaffold8022	Gr344_scaffold467	0.86
Gb666_scaffold8022	Gr305_scaffold377	0.87
Gb668_scaffold8081_A11	Gr305_scaffold377	0.82
Gb670_scaffold814	Gr211_D09	0.88
Gb670_scaffold814	Gr311_scaffold406	0.81
Gb671_scaffold818	Gr045_D02	0.98
Gb671_scaffold818	Gr046_D02	0.87
Gb672_scaffold8515_D11	Gr085_D07	0.81
Gb672_scaffold8515_D11	Gr126_D07	0.82
Gb672_scaffold8515_D11	Gr089_D07	0.82
Gb672_scaffold8515_D11	Gr091_D07	0.82
Gb672_scaffold8515_D11	Gr090_D07	0.91
Gb672_scaffold8515_D11	Gr092_D07	0.82
Gb672_scaffold8515_D11	Gr093_D07	0.94
Gb672_scaffold8515_D11	Gr094_D07	0.82
Gb673_scaffold8810_D11	Gr127_D07	0.81
Gb673_scaffold8810_D11	Gr133_D07	0.93
Gb673_scaffold8810_D11	Gr126_D07	0.82
Gb673_scaffold8810_D11	Gr129_D07	0.83
Gb673_scaffold8810_D11	Gr130_D07	0.83
Gb673_scaffold8810_D11	Gr135_D07	0.84
Gb673_scaffold8810_D11	Gr136_D07	0.83
Gb673_scaffold8810_D11	Gr138_D07	0.84
Gb675_scaffold9138	Gr144_D07	0.88
Gb675_scaffold9138	Gr145_D07	0.91
Gb675_scaffold9138	Gr146_D07	0.94
Gb675_scaffold9138	Gr147_D07	0.92
Gb675_scaffold9138	Gr149_D07	0.8
Gb676_scaffold9138	Gr144_D07	0.88
Gb676_scaffold9138	Gr145_D07	0.91
Gb676_scaffold9138	Gr146_D07	0.94
Gb676_scaffold9138	Gr147_D07	0.92
Gb676_scaffold9138	Gr149_D07	0.8
Gb677_scaffold937	Gr313_scaffold406	0.81
Gb677_scaffold937	Gr339_scaffold461	0.82
Gb677_scaffold937	Gr209_D09	0.94
Gb677_scaffold937	Gr311_scaffold406	0.96
Gb677_scaffold937	Gr312_scaffold406	0.83
Gb677_scaffold937	Gr330_scaffold461	0.94
Gb677_scaffold937	Gr335_scaffold461	0.84
Gb677_scaffold937	Gr338_scaffold461	0.9
Gb677_scaffold937	Gr340_scaffold461	0.87
Gb677_scaffold937	Gr343_scaffold461	0.81
Gb679_scaffold937	Gr313_scaffold406	0.8
Gb679_scaffold937	Gr363_scaffold555	0.82
Gb679_scaffold937	Gr354_scaffold520	0.81
Gb679_scaffold937	Gr353_scaffold520	0.81
Gb679_scaffold937	Gr364_scaffold564	0.84
Gb679_scaffold937	Gr336_scaffold461	0.88
Gb679_scaffold937	Gr334_scaffold461	0.82
Gb679_scaffold937	Gr314_scaffold406	0.8
Gb679_scaffold937	Gr339_scaffold461	0.86
Gb679_scaffold937	Gr331_scaffold461	0.86
Gb679_scaffold937	Gr211_D09	0.85
Gb679_scaffold937	Gr209_D09	0.8
Gb679_scaffold937	Gr309_scaffold406	0.87
Gb679_scaffold937	Gr311_scaffold406	0.82
Gb679_scaffold937	Gr312_scaffold406	0.84
Gb679_scaffold937	Gr315_scaffold406	0.82
Gb679_scaffold937	Gr316_scaffold406	0.82
Gb679_scaffold937	Gr330_scaffold461	0.83
Gb679_scaffold937	Gr335_scaffold461	0.91
Gb679_scaffold937	Gr337_scaffold461	0.87
Gb679_scaffold937	Gr340_scaffold461	0.83
Gb679_scaffold937	Gr342_scaffold461	0.81
Gb679_scaffold937	Gr343_scaffold461	0.86
Gb682_scaffold9941	Gr355_scaffold527	0.87
Gb682_scaffold9941	Gr291_scaffold355	0.9
Gb682_scaffold9941	Gr290_scaffold355	0.94

## Sheet: more than 90%
Gene in G.barbadense	Gene in G.raimondii	similarity >90%
Gb017_A01	Gr039_D02	0.92
Gb025_A01	Gr049_D02	0.95
Gb026_A01	Gr049_D02	0.95
Gb027_A01	Gr048_D02	0.98
Gb028_A01	Gr048_D02	0.98
Gb029_A01	Gr033_D02	0.97
Gb030_A01	Gr033_D02	0.98
Gb031_A02	Gr001_D01	0.94
Gb031_A02	Gr002_D01	0.98
Gb031_A02	Gr003_D01	0.96
Gb031_A02	Gr004_D01	0.96
Gb033_A02	Gr005_D01	0.95
Gb034_A02	Gr005_D01	0.94
Gb037_A02	Gr058_D03	0.93
Gb048_A04	Gr215_D09	0.92
Gb048_A04	Gr216_D09	0.91
Gb048_A04	Gr217_D09	0.92
Gb048_A04	Gr218_D09	0.93
Gb048_A04	Gr219_D09	0.93
Gb048_A04	Gr220_D09	0.91
Gb048_A04	Gr221_D09	0.92
Gb050_A04	Gr215_D09	0.9
Gb050_A04	Gr217_D09	0.91
Gb050_A04	Gr219_D09	0.9
Gb050_A04	Gr220_D09	0.94
Gb050_A04	Gr221_D09	0.91
Gb052_A04	Gr220_D09	0.91
Gb052_A04	Gr221_D09	0.91
Gb053_A04	Gr356_scaffold535	0.96
Gb059_A04	Gr213_D09	0.91
Gb060_A04	Gr314_scaffold406	0.91
Gb060_A04	Gr335_scaffold461	0.9
Gb060_A04	Gr339_scaffold461	0.91
Gb061_A04	Gr311_scaffold406	0.93
Gb064_A04	Gr288_scaffold333	0.96
Gb067_A04	Gr290_scaffold355	0.91
Gb068_A04	Gr291_scaffold355	0.91
Gb070_A04	Gr289_scaffold339	0.97
Gb071_A04	Gr289_scaffold339	0.98
Gb075_A05	Gr202_D09	0.95
Gb076_A05	Gr292_scaffold365	0.96
Gb077_A05	Gr204_D09	0.97
Gb080_A05	Gr205_D09	0.91
Gb087_A06	Gr224_D10	0.96
Gb088_A06	Gr224_D10	0.96
Gb089_A06	Gr223_D10	0.96
Gb090_A06	Gr225_D10	0.97
Gb091_A06	Gr225_D10	0.97
Gb092_A06	Gr017_D01	0.95
Gb093_A06	Gr017_D01	0.95
Gb094_A06	Gr019_D01	0.9
Gb102_A07	Gr024_D01	0.98
Gb103_A08	Gr156_D07	0.96
Gb104_A08	Gr066_D04	0.97
Gb111_A09	Gr072_D06	0.92
Gb112_A09	Gr073_D06	0.95
Gb114_A10	Gr232_D11	0.92
Gb123_A10	Gr233_D11	0.93
Gb125_A10	Gr234_D11	0.91
Gb125_A10	Gr236_D11	0.91
Gb126_A10	Gr071_D05	0.95
Gb134_A10	Gr240_D11	0.94
Gb137_A10	Gr255_D11	0.95
Gb149_A11	Gr155_D07	0.97
Gb150_A11	Gr155_D07	0.97
Gb151_A11	Gr067_D05	0.96
Gb152_A11	Gr067_D05	0.96
Gb153_A11	Gr068_D05	0.97
Gb154_A11	Gr154_D07	0.93
Gb155_A11	Gr153_D07	0.97
Gb156_A11	Gr153_D07	0.98
Gb160_A11	Gr283_scaffold278	0.9
Gb161_A11	Gr151_D07	0.96
Gb167_A11	Gr079_D07	0.9
Gb170_A11	Gr080_D07	0.95
Gb170_A11	Gr081_D07	0.95
Gb170_A11	Gr082_D07	0.91
Gb172_A11	Gr083_D07	0.92
Gb176_A11	Gr085_D07	0.9
Gb176_A11	Gr087_D07	0.92
Gb180_A11	Gr089_D07	0.93
Gb180_A11	Gr091_D07	0.92
Gb190_A11	Gr158_D07	0.94
Gb190_A11	Gr307_scaffold377	0.97
Gb197_A11	Gr108_D07	0.91
Gb207_A11	Gr173_D08	0.95
Gb214_A11	Gr170_D08	0.9
Gb219_A12	Gr197_D08	0.92
Gb220_A12	Gr197_D08	0.96
Gb221_A12	Gr197_D08	0.98
Gb222_A12	Gr196_D08	0.94
Gb223_A12	Gr196_D08	0.96
Gb224_A12	Gr190_D08	0.97
Gb225_A12	Gr190_D08	0.97
Gb229_A12	Gr188_D08	0.99
Gb231_A12	Gr189_D08	0.94
Gb232_A12	Gr189_D08	0.92
Gb233_A13	Gr275_scaffold149	0.94
Gb241_D01	Gr039_D02	0.95
Gb249_D01	Gr048_D02	0.99
Gb250_D01	Gr033_D02	0.99
Gb251_D01	Gr033_D02	0.99
Gb253_D02	Gr006_D01	0.95
Gb254_D02	Gr005_D01	0.93
Gb255_D02	Gr005_D01	0.95
Gb257_D02	Gr287_scaffold301	0.98
Gb258_D02	Gr070_D05	0.96
Gb258_D02	Gr350_scaffold478	0.97
Gb259_D03	Gr060_D03	0.97
Gb260_D03	Gr058_D03	0.97
Gb263_D05	Gr198_D09	0.92
Gb264_D05	Gr199_D09	0.96
Gb266_D05	Gr200_D09	0.97
Gb267_D05	Gr201_D09	0.98
Gb268_D05	Gr280_scaffold242	0.96
Gb269_D05	Gr203_D09	0.99
Gb270_D05	Gr203_D09	0.98
Gb271_D05	Gr292_scaffold365	1
Gb272_D05	Gr204_D09	0.95
Gb274_D05	Gr207_D09	0.93
Gb277_D05	Gr208_D09	0.93
Gb279_D05	Gr207_D09	0.93
Gb280_D05	Gr206_D09	0.95
Gb282_D05	Gr281_scaffold254	0.95
Gb282_D05	Gr282_scaffold254	0.95
Gb283_D05	Gr281_scaffold254	0.97
Gb283_D05	Gr282_scaffold254	0.93
Gb288_D05	Gr288_scaffold333	0.98
Gb292_D05	Gr211_D09	0.93
Gb293_D05	Gr290_scaffold355	0.94
Gb293_D05	Gr291_scaffold355	0.93
Gb296_D05	Gr213_D09	0.96
Gb298_D05	Gr356_scaffold535	0.99
Gb299_D05	Gr215_D09	0.91
Gb299_D05	Gr216_D09	0.91
Gb299_D05	Gr217_D09	0.93
Gb299_D05	Gr219_D09	0.91
Gb299_D05	Gr221_D09	0.91
Gb300_D05	Gr319_scaffold432	0.9
Gb302_D06	Gr222_D10	0.92
Gb303_D06	Gr222_D10	0.92
Gb308_D06	Gr008_D01	0.91
Gb309_D06	Gr009_D01	0.91
Gb309_D06	Gr010_D01	0.99
Gb310_D06	Gr011_D01	0.96
Gb310_D06	Gr012_D01	0.92
Gb314_D06	Gr017_D01	0.99
Gb317_D06	Gr023_D01	0.93
Gb318_D06	Gr022_D01	0.95
Gb320_D07	Gr024_D01	0.99
Gb322_D08	Gr156_D07	0.97
Gb323_D08	Gr066_D04	0.99
Gb324_D08	Gr062_D04	0.98
Gb325_D08	Gr186_D08	0.9
Gb326_D08	Gr025_D01	0.98
Gb327_D08	Gr025_D01	0.97
Gb328_D09	Gr073_D06	0.99
Gb329_D09	Gr075_D06	0.93
Gb331_D09	Gr076_D06	0.92
Gb332_D10	Gr232_D11	0.94
Gb334_D10	Gr230_D11	0.98
Gb335_D10	Gr231_D11	0.97
Gb335_D10	Gr352_scaffold495	0.96
Gb338_D10	Gr074_D06	0.97
Gb339_D10	Gr071_D05	0.96
Gb341_D10	Gr238_D11	0.91
Gb342_D10	Gr251_D11	0.92
Gb342_D10	Gr252_D11	0.95
Gb342_D10	Gr253_D11	0.91
Gb346_D10	Gr257_D11	0.98
Gb346_D10	Gr260_D11	0.91
Gb348_D10	Gr256_D11	0.95
Gb352_D11	Gr155_D07	0.99
Gb353_D11	Gr155_D07	0.99
Gb354_D11	Gr068_D05	0.99
Gb355_D11	Gr069_D05	0.96
Gb360_D11	Gr348_scaffold474	0.97
Gb361_D11	Gr347_scaffold474	1
Gb362_D11	Gr094_D07	0.92
Gb363_D11	Gr158_D07	0.96
Gb363_D11	Gr307_scaffold377	0.98
Gb364_D11	Gr157_D07	0.99
Gb365_D11	Gr157_D07	0.99
Gb366_D11	Gr163_D08	0.93
Gb366_D11	Gr164_D08	0.92
Gb367_D11	Gr163_D08	0.93
Gb367_D11	Gr164_D08	0.92
Gb368_D11	Gr163_D08	0.93
Gb368_D11	Gr164_D08	0.92
Gb369_D11	Gr163_D08	0.93
Gb369_D11	Gr164_D08	0.92
Gb370_D11	Gr122_D07	0.92
Gb371_D11	Gr115_D07	0.95
Gb371_D11	Gr116_D07	0.96
Gb371_D11	Gr117_D07	0.96
Gb372_D11	Gr115_D07	0.98
Gb372_D11	Gr116_D07	0.94
Gb372_D11	Gr117_D07	0.94
Gb373_D11	Gr122_D07	0.94
Gb373_D11	Gr123_D07	0.95
Gb374_D11	Gr108_D07	0.99
Gb378_D11	Gr175_D08	0.95
Gb380_D12	Gr197_D08	0.99
Gb381_D12	Gr197_D08	0.99
Gb382_D12	Gr196_D08	0.97
Gb383_D12	Gr196_D08	0.9
Gb384_D12	Gr190_D08	0.98
Gb385_D12	Gr187_D08	0.9
Gb386_D12	Gr188_D08	0.99
Gb387_D12	Gr188_D08	0.99
Gb388_D12	Gr188_D08	0.99
Gb389_D12	Gr189_D08	0.96
Gb390_D12	Gr189_D08	0.96
Gb391_D12	Gr189_D08	0.97
Gb393_D13	Gr275_scaffold149	0.99
Gb394_D13	Gr274_scaffold132	0.9
Gb400_scaffold10542_D11	Gr153_D07	0.99
Gb401_scaffold10542_D11	Gr153_D07	0.99
Gb402_scaffold10542_D11	Gr153_D07	0.99
Gb404_scaffold10709	Gr181_D08	0.9
Gb405_scaffold10709	Gr108_D07	0.91
Gb405_scaffold10709	Gr109_D07	0.92
Gb405_scaffold10709	Gr180_D08	0.94
Gb405_scaffold10709	Gr181_D08	0.96
Gb405_scaffold10709	Gr185_D08	0.95
Gb406_scaffold10771	Gr315_scaffold406	0.9
Gb406_scaffold10771	Gr329_scaffold461	0.9
Gb406_scaffold10771	Gr342_scaffold461	0.9
Gb408_scaffold10784	Gr244_D11	0.9
Gb409_scaffold10972	Gr308_scaffold403	0.93
Gb410_scaffold10972	Gr308_scaffold403	0.99
Gb411_scaffold10972	Gr308_scaffold403	0.99
Gb412_scaffold10972	Gr308_scaffold403	0.96
Gb414_scaffold11045	Gr290_scaffold355	0.92
Gb416_scaffold11216	Gr225_D10	0.98
Gb417_scaffold11216	Gr225_D10	0.98
Gb418_scaffold11510	Gr227_D10	0.99
Gb419_scaffold11510	Gr227_D10	0.99
Gb420_scaffold11591_D11	Gr084_D07	0.92
Gb421_scaffold11591_D11	Gr084_D07	0.92
Gb422_scaffold11591_D11	Gr084_D07	0.92
Gb425_scaffold11908	Gr251_D11	0.91
Gb425_scaffold11908	Gr252_D11	0.93
Gb427_scaffold11963	Gr074_D06	0.93
Gb429_scaffold11978	Gr030_D02	0.96
Gb430_scaffold11978	Gr259_D11	0.9
Gb430_scaffold11978	Gr264_D11	0.9
Gb431_scaffold12129_A11	Gr168_D08	0.96
Gb438_scaffold13191_D11	Gr086_D07	0.92
Gb439_scaffold13191_D11	Gr086_D07	0.93
Gb440_scaffold13202	Gr057_D03	0.99
Gb443_scaffold13358	Gr025_D01	0.97
Gb446_scaffold13560	Gr290_scaffold355	0.94
Gb446_scaffold13560	Gr291_scaffold355	0.9
Gb447_scaffold13642_D06	Gr224_D10	0.98
Gb448_scaffold13642_D06	Gr223_D10	0.95
Gb451_scaffold13669	Gr192_D08	0.91
Gb452_scaffold13717	Gr163_D08	0.91
Gb452_scaffold13717	Gr164_D08	0.91
Gb452_scaffold13717	Gr166_D08	0.9
Gb453_scaffold13717	Gr170_D08	0.95
Gb454_scaffold13717	Gr170_D08	0.95
Gb455_scaffold13722	Gr111_D07	0.95
Gb456_scaffold1374_D05	Gr202_D09	0.99
Gb458_scaffold13853	Gr030_D02	0.96
Gb465_scaffold14466	Gr262_D11	0.95
Gb465_scaffold14466	Gr263_D11	0.91
Gb469_scaffold15653	Gr122_D07	0.91
Gb469_scaffold15653	Gr123_D07	0.91
Gb469_scaffold15653	Gr124_D07	0.91
Gb470_scaffold15760	Gr143_D07	0.98
Gb471_scaffold15848_D11	Gr130_D07	0.9
Gb472_scaffold15848_D11	Gr131_D07	0.95
Gb473_scaffold15848_D11	Gr139_D07	0.95
Gb474_scaffold16470_D11	Gr137_D07	0.95
Gb476_scaffold16799	Gr193_D08	0.91
Gb481_scaffold1703	Gr110_D07	0.91
Gb483_scaffold17177_A05	Gr199_D09	0.94
Gb484_scaffold17177_A05	Gr200_D09	0.94
Gb485_scaffold17388	Gr080_D07	0.98
Gb485_scaffold17388	Gr081_D07	0.98
Gb485_scaffold17388	Gr082_D07	0.99
Gb487_scaffold17957	Gr143_D07	0.99
Gb488_scaffold18020_D11	Gr137_D07	0.97
Gb489_scaffold18209	Gr131_D07	0.9
Gb489_scaffold18209	Gr133_D07	0.93
Gb490_scaffold18209	Gr131_D07	0.9
Gb490_scaffold18209	Gr133_D07	0.95
Gb491_scaffold18209	Gr126_D07	0.97
Gb493_scaffold18486	Gr290_scaffold355	0.94
Gb493_scaffold18486	Gr291_scaffold355	0.94
Gb493_scaffold18486	Gr355_scaffold527	0.92
Gb494_scaffold18574	Gr248_D11	0.93
Gb495_scaffold18574	Gr248_D11	0.93
Gb496_scaffold18886	Gr070_D05	0.91
Gb496_scaffold18886	Gr350_scaffold478	0.92
Gb497_scaffold18917	Gr209_D09	0.92
Gb497_scaffold18917	Gr340_scaffold461	0.91
Gb499_scaffold18917	Gr315_scaffold406	0.9
Gb503_scaffold19745_D11	Gr126_D07	0.97
Gb503_scaffold19745_D11	Gr134_D07	0.92
Gb509_scaffold21391_A09	Gr076_D06	0.92
Gb510_scaffold21391_A09	Gr076_D06	0.92
Gb514_scaffold22719	Gr168_D08	0.98
Gb515_scaffold22719	Gr169_D08	0.99
Gb518_scaffold2409_D11	Gr080_D07	0.98
Gb518_scaffold2409_D11	Gr081_D07	0.99
Gb518_scaffold2409_D11	Gr082_D07	0.98
Gb519_scaffold2409_D11	Gr080_D07	0.99
Gb519_scaffold2409_D11	Gr081_D07	0.97
Gb519_scaffold2409_D11	Gr082_D07	0.98
Gb520_scaffold2409_D11	Gr079_D07	0.99
Gb521_scaffold2409_D11	Gr079_D07	0.93
Gb526_scaffold2409_D11	Gr077_D07	0.9
Gb531_scaffold2526	Gr122_D07	0.92
Gb531_scaffold2526	Gr123_D07	0.91
Gb534_scaffold25310	Gr308_scaffold403	1
Gb535_scaffold25813	Gr359_scaffold537	0.9
Gb538_scaffold27858	Gr316_scaffold406	0.92
Gb538_scaffold27858	Gr331_scaffold461	0.9
Gb538_scaffold27858	Gr335_scaffold461	0.93
Gb538_scaffold27858	Gr343_scaffold461	0.93
Gb539_scaffold27902	Gr113_D07	0.9
Gb540_scaffold28009	Gr132_D07	0.91
Gb542_scaffold29015	Gr315_scaffold406	0.91
Gb542_scaffold29015	Gr342_scaffold461	0.91
Gb543_scaffold29133	Gr163_D08	0.96
Gb543_scaffold29133	Gr164_D08	0.92
Gb544_scaffold29133	Gr163_D08	0.91
Gb544_scaffold29133	Gr164_D08	0.9
Gb545_scaffold29133	Gr163_D08	0.91
Gb545_scaffold29133	Gr164_D08	0.9
Gb546_scaffold29133	Gr163_D08	0.91
Gb546_scaffold29133	Gr164_D08	0.9
Gb547_scaffold29133	Gr163_D08	0.91
Gb547_scaffold29133	Gr164_D08	0.9
Gb548_scaffold29133	Gr163_D08	0.91
Gb548_scaffold29133	Gr164_D08	0.9
Gb549_scaffold29221_D03	Gr054_D03	0.92
Gb550_scaffold29221_D03	Gr051_D03	0.95
Gb550_scaffold29221_D03	Gr052_D03	0.93
Gb550_scaffold29221_D03	Gr053_D03	0.94
Gb550_scaffold29221_D03	Gr054_D03	0.91
Gb550_scaffold29221_D03	Gr360_scaffold546	0.93
Gb550_scaffold29221_D03	Gr362_scaffold546	0.94
Gb551_scaffold2985	Gr287_scaffold301	0.98
Gb552_scaffold2990	Gr201_D09	0.98
Gb553_scaffold3097	Gr171_D08	0.98
Gb556_scaffold3097	Gr173_D08	1
Gb558_scaffold3138_D10	Gr240_D11	0.96
Gb560_scaffold32235_D10	Gr255_D11	1
Gb561_scaffold3242	Gr122_D07	0.92
Gb561_scaffold3242	Gr123_D07	0.94
Gb562_scaffold3242	Gr120_D07	0.92
Gb562_scaffold3242	Gr122_D07	0.94
Gb562_scaffold3242	Gr123_D07	0.93
Gb562_scaffold3242	Gr124_D07	0.92
Gb564_scaffold3302	Gr010_D01	0.92
Gb566_scaffold3302	Gr011_D01	0.9
Gb569_scaffold3302	Gr013_D01	0.96
Gb570_scaffold3302	Gr014_D01	0.94
Gb571_scaffold3302	Gr014_D01	0.93
Gb572_scaffold3302	Gr015_D01	0.96
Gb577_scaffold34231	Gr098_D07	0.99
Gb579_scaffold36064	Gr274_scaffold132	0.92
Gb580_scaffold36754	Gr065_D04	0.99
Gb581_scaffold3686	Gr215_D09	0.93
Gb581_scaffold3686	Gr216_D09	0.9
Gb581_scaffold3686	Gr217_D09	0.93
Gb581_scaffold3686	Gr219_D09	0.92
Gb581_scaffold3686	Gr220_D09	0.93
Gb581_scaffold3686	Gr221_D09	0.93
Gb582_scaffold3686	Gr215_D09	0.92
Gb582_scaffold3686	Gr216_D09	0.91
Gb582_scaffold3686	Gr217_D09	0.93
Gb582_scaffold3686	Gr219_D09	0.93
Gb582_scaffold3686	Gr220_D09	0.92
Gb582_scaffold3686	Gr221_D09	0.92
Gb590_scaffold3869_D11	Gr127_D07	0.92
Gb591_scaffold38708	Gr028_D02	0.98
Gb592_scaffold39279	Gr067_D05	0.98
Gb593_scaffold3928	Gr283_scaffold278	1
Gb595_scaffold39916	Gr063_D04	0.97
Gb595_scaffold39916	Gr064_D04	0.94
Gb598_scaffold4096	Gr126_D07	0.96
Gb598_scaffold4096	Gr135_D07	0.93
Gb601_scaffold4186	Gr347_scaffold474	0.95
Gb603_scaffold4254	Gr209_D09	0.9
Gb603_scaffold4254	Gr330_scaffold461	0.92
Gb603_scaffold4254	Gr340_scaffold461	0.92
Gb605_scaffold42989	Gr339_scaffold461	0.99
Gb609_scaffold46779	Gr227_D10	0.99
Gb610_scaffold46779	Gr227_D10	0.99
Gb613_scaffold5034	Gr211_D09	0.91
Gb613_scaffold5034	Gr309_scaffold406	0.91
Gb613_scaffold5034	Gr331_scaffold461	0.91
Gb613_scaffold5034	Gr334_scaffold461	0.97
Gb613_scaffold5034	Gr335_scaffold461	0.92
Gb613_scaffold5034	Gr339_scaffold461	0.9
Gb613_scaffold5034	Gr343_scaffold461	0.92
Gb618_scaffold5400	Gr235_D11	0.93
Gb619_scaffold5400	Gr235_D11	0.93
Gb621_scaffold5607	Gr318_scaffold406	0.92
Gb624_scaffold5607	Gr335_scaffold461	0.9
Gb625_scaffold5607	Gr335_scaffold461	0.9
Gb626_scaffold5607	Gr209_D09	0.98
Gb626_scaffold5607	Gr340_scaffold461	0.93
Gb627_scaffold5793	Gr220_D09	0.92
Gb636_scaffold6034	Gr107_D07	0.92
Gb639_scaffold6038	Gr151_D07	0.98
Gb643_scaffold6170	Gr269_D13	0.92
Gb643_scaffold6170	Gr270_D13	0.92
Gb643_scaffold6170	Gr273_D13	0.92
Gb647_scaffold6396	Gr063_D04	0.95
Gb647_scaffold6396	Gr064_D04	0.98
Gb648_scaffold6396	Gr063_D04	0.95
Gb648_scaffold6396	Gr064_D04	0.98
Gb650_scaffold6908_D11	Gr159_D07	0.98
Gb651_scaffold7031	Gr231_D11	0.93
Gb651_scaffold7031	Gr352_scaffold495	0.93
Gb652_scaffold7041_D11	Gr092_D07	0.92
Gb653_scaffold7041_D11	Gr089_D07	0.91
Gb653_scaffold7041_D11	Gr091_D07	0.96
Gb659_scaffold7630	Gr211_D09	0.91
Gb659_scaffold7630	Gr309_scaffold406	0.9
Gb659_scaffold7630	Gr314_scaffold406	0.9
Gb659_scaffold7630	Gr331_scaffold461	0.91
Gb659_scaffold7630	Gr334_scaffold461	0.92
Gb659_scaffold7630	Gr335_scaffold461	0.95
Gb659_scaffold7630	Gr343_scaffold461	0.94
Gb659_scaffold7630	Gr364_scaffold564	0.91
Gb660_scaffold7630	Gr312_scaffold406	0.91
Gb661_scaffold7630	Gr313_scaffold406	0.98
Gb663_scaffold7778	Gr032_D02	0.9
Gb664_scaffold7778	Gr115_D07	0.95
Gb664_scaffold7778	Gr116_D07	0.95
Gb664_scaffold7778	Gr117_D07	0.96
Gb671_scaffold818	Gr045_D02	0.98
Gb672_scaffold8515_D11	Gr090_D07	0.91
Gb672_scaffold8515_D11	Gr093_D07	0.94
Gb673_scaffold8810_D11	Gr133_D07	0.93
Gb675_scaffold9138	Gr145_D07	0.91
Gb675_scaffold9138	Gr146_D07	0.94
Gb675_scaffold9138	Gr147_D07	0.92
Gb676_scaffold9138	Gr145_D07	0.91
Gb676_scaffold9138	Gr146_D07	0.94
Gb676_scaffold9138	Gr147_D07	0.92
Gb677_scaffold937	Gr209_D09	0.94
Gb677_scaffold937	Gr311_scaffold406	0.96
Gb677_scaffold937	Gr330_scaffold461	0.94
Gb679_scaffold937	Gr335_scaffold461	0.91
Gb682_scaffold9941	Gr290_scaffold355	0.94
Gb682_scaffold9941	Gr291_scaffold355	0.9
