# Supplementary material for: Genome-wide comparative analysis of NBS-encoding genes in four Gossypium species
Source: BMC Genomics. 2017 Apr 12;18:292. doi: 10.1186/s12864-017-3682-x (PMC5388996; doi:10.1186/s12864-017-3682-x)
Supplement: Supplementary file 9 — The amino acid sequence similarity between G. arboretum NBS genes and G. raimondii NBS genes. (XLS 409 kb) [file 12864_2017_3682_MOESM9_ESM.xls]

## Sheet: more than 30%
Gene in G.arboreum	Gene in G.raimondii	similarity >30%
Ga001_A01	Gr049_D02	0.36
Ga001_A01	Gr025_D01	0.33
Ga001_A01	Gr079_D07	0.31
Ga001_A01	Gr080_D07	0.33
Ga001_A01	Gr081_D07	0.34
Ga001_A01	Gr082_D07	0.36
Ga002_A01	Gr329_scaffold461	0.39
Ga002_A01	Gr210_D09	0.35
Ga002_A01	Gr332_scaffold461	0.38
Ga002_A01	Gr347_scaffold474	0.38
Ga002_A01	Gr049_D02	0.36
Ga002_A01	Gr038_D02	0.39
Ga002_A01	Gr025_D01	0.36
Ga002_A01	Gr079_D07	0.31
Ga002_A01	Gr084_D07	0.37
Ga002_A01	Gr080_D07	0.32
Ga002_A01	Gr081_D07	0.32
Ga002_A01	Gr082_D07	0.33
Ga002_A01	Gr230_D11	0.37
Ga002_A01	Gr083_D07	0.32
Ga003_A01	Gr076_D06	0.33
Ga004_A01	Gr049_D02	0.35
Ga004_A01	Gr025_D01	0.33
Ga004_A01	Gr080_D07	0.32
Ga004_A01	Gr081_D07	0.32
Ga004_A01	Gr082_D07	0.35
Ga004_A01	Gr230_D11	0.38
Ga005_A01	Gr049_D02	0.35
Ga005_A01	Gr025_D01	0.33
Ga005_A01	Gr080_D07	0.32
Ga005_A01	Gr081_D07	0.32
Ga005_A01	Gr082_D07	0.36
Ga005_A01	Gr230_D11	0.39
Ga006_A01	Gr049_D02	0.36
Ga006_A01	Gr025_D01	0.33
Ga006_A01	Gr080_D07	0.33
Ga006_A01	Gr081_D07	0.33
Ga006_A01	Gr082_D07	0.37
Ga006_A01	Gr230_D11	0.38
Ga007_A02	Gr157_D07	0.34
Ga007_A02	Gr232_D11	0.37
Ga007_A02	Gr231_D11	0.32
Ga007_A02	Gr352_scaffold495	0.32
Ga007_A02	Gr202_D09	0.37
Ga008_A02	Gr269_D13	0.39
Ga008_A02	Gr270_D13	0.38
Ga008_A02	Gr268_D13	0.38
Ga008_A02	Gr271_D13	0.34
Ga008_A02	Gr267_D13	0.38
Ga008_A02	Gr275_scaffold149	0.37
Ga008_A02	Gr176_D08	0.35
Ga008_A02	Gr175_D08	0.31
Ga008_A02	Gr173_D08	0.3
Ga008_A02	Gr171_D08	0.36
Ga008_A02	Gr287_scaffold301	0.31
Ga009_A02	Gr114_D07	0.34
Ga009_A02	Gr111_D07	0.33
Ga009_A02	Gr110_D07	0.36
Ga009_A02	Gr113_D07	0.32
Ga009_A02	Gr277_scaffold228	0.37
Ga009_A02	Gr148_D07	0.32
Ga009_A02	Gr212_D09	0.32
Ga009_A02	Gr318_scaffold406	0.3
Ga009_A02	Gr281_scaffold254	0.34
Ga009_A02	Gr290_scaffold355	0.34
Ga009_A02	Gr291_scaffold355	0.32
Ga009_A02	Gr034_D02	0.33
Ga009_A02	Gr036_D02	0.32
Ga010_A02	Gr111_D07	0.37
Ga010_A02	Gr110_D07	0.4
Ga010_A02	Gr113_D07	0.4
Ga010_A02	Gr112_D07	0.37
Ga010_A02	Gr277_scaffold228	0.34
Ga010_A02	Gr278_scaffold228	0.39
Ga010_A02	Gr144_D07	0.35
Ga010_A02	Gr148_D07	0.34
Ga010_A02	Gr212_D09	0.34
Ga010_A02	Gr318_scaffold406	0.32
Ga010_A02	Gr281_scaffold254	0.33
Ga010_A02	Gr290_scaffold355	0.34
Ga010_A02	Gr291_scaffold355	0.31
Ga010_A02	Gr034_D02	0.35
Ga010_A02	Gr036_D02	0.33
Ga010_A02	Gr037_D02	0.4
Ga011_A02	Gr114_D07	0.35
Ga011_A02	Gr111_D07	0.31
Ga011_A02	Gr110_D07	0.35
Ga011_A02	Gr113_D07	0.35
Ga011_A02	Gr112_D07	0.31
Ga011_A02	Gr152_D07	0.4
Ga011_A02	Gr277_scaffold228	0.36
Ga011_A02	Gr145_D07	0.39
Ga011_A02	Gr148_D07	0.33
Ga011_A02	Gr212_D09	0.33
Ga011_A02	Gr281_scaffold254	0.34
Ga011_A02	Gr290_scaffold355	0.34
Ga011_A02	Gr291_scaffold355	0.33
Ga011_A02	Gr034_D02	0.33
Ga011_A02	Gr036_D02	0.31
Ga011_A02	Gr037_D02	0.38
Ga012_A02	Gr114_D07	0.32
Ga012_A02	Gr110_D07	0.34
Ga012_A02	Gr113_D07	0.32
Ga012_A02	Gr152_D07	0.4
Ga012_A02	Gr277_scaffold228	0.34
Ga012_A02	Gr278_scaffold228	0.39
Ga012_A02	Gr148_D07	0.34
Ga012_A02	Gr212_D09	0.31
Ga012_A02	Gr318_scaffold406	0.31
Ga012_A02	Gr281_scaffold254	0.35
Ga012_A02	Gr290_scaffold355	0.36
Ga012_A02	Gr291_scaffold355	0.34
Ga012_A02	Gr034_D02	0.33
Ga012_A02	Gr036_D02	0.32
Ga012_A02	Gr037_D02	0.38
Ga013_A02	Gr158_D07	0.34
Ga013_A02	Gr157_D07	0.36
Ga013_A02	Gr232_D11	0.37
Ga013_A02	Gr231_D11	0.38
Ga013_A02	Gr352_scaffold495	0.38
Ga013_A02	Gr202_D09	0.4
Ga013_A02	Gr059_D03	0.31
Ga013_A02	Gr071_D05	0.3
Ga014_A03	Gr292_scaffold365	0.4
Ga014_A03	Gr039_D02	0.38
Ga014_A03	Gr071_D05	0.39
Ga014_A03	Gr236_D11	0.34
Ga014_A03	Gr237_D11	0.39
Ga014_A03	Gr205_D09	0.35
Ga014_A03	Gr206_D09	0.35
Ga014_A03	Gr208_D09	0.32
Ga014_A03	Gr207_D09	0.34
Ga014_A03	Gr204_D09	0.36
Ga014_A03	Gr109_D07	0.35
Ga014_A03	Gr159_D07	0.35
Ga014_A03	Gr180_D08	0.37
Ga014_A03	Gr181_D08	0.34
Ga014_A03	Gr185_D08	0.34
Ga014_A03	Gr108_D07	0.34
Ga014_A03	Gr289_scaffold339	0.36
Ga014_A03	Gr220_D09	0.37
Ga014_A03	Gr217_D09	0.35
Ga014_A03	Gr221_D09	0.39
Ga014_A03	Gr215_D09	0.35
Ga014_A03	Gr218_D09	0.38
Ga014_A03	Gr219_D09	0.34
Ga014_A03	Gr216_D09	0.36
Ga015_A03	Gr226_D10	0.39
Ga015_A03	Gr039_D02	0.35
Ga015_A03	Gr234_D11	0.39
Ga015_A03	Gr235_D11	0.4
Ga015_A03	Gr071_D05	0.38
Ga015_A03	Gr236_D11	0.34
Ga015_A03	Gr205_D09	0.38
Ga015_A03	Gr206_D09	0.38
Ga015_A03	Gr208_D09	0.34
Ga015_A03	Gr207_D09	0.37
Ga015_A03	Gr109_D07	0.34
Ga015_A03	Gr159_D07	0.32
Ga015_A03	Gr180_D08	0.31
Ga015_A03	Gr181_D08	0.32
Ga015_A03	Gr185_D08	0.33
Ga015_A03	Gr108_D07	0.34
Ga015_A03	Gr289_scaffold339	0.36
Ga015_A03	Gr220_D09	0.33
Ga015_A03	Gr217_D09	0.33
Ga015_A03	Gr221_D09	0.33
Ga015_A03	Gr215_D09	0.33
Ga015_A03	Gr218_D09	0.33
Ga015_A03	Gr219_D09	0.33
Ga016_A03	Gr039_D02	0.39
Ga016_A03	Gr236_D11	0.35
Ga016_A03	Gr205_D09	0.37
Ga016_A03	Gr206_D09	0.38
Ga016_A03	Gr208_D09	0.35
Ga016_A03	Gr207_D09	0.38
Ga016_A03	Gr204_D09	0.38
Ga016_A03	Gr109_D07	0.36
Ga016_A03	Gr159_D07	0.37
Ga016_A03	Gr180_D08	0.38
Ga016_A03	Gr181_D08	0.36
Ga016_A03	Gr185_D08	0.36
Ga016_A03	Gr108_D07	0.36
Ga016_A03	Gr289_scaffold339	0.37
Ga016_A03	Gr220_D09	0.39
Ga016_A03	Gr217_D09	0.36
Ga016_A03	Gr215_D09	0.35
Ga016_A03	Gr218_D09	0.4
Ga016_A03	Gr219_D09	0.36
Ga016_A03	Gr216_D09	0.37
Ga017_A03	Gr039_D02	0.38
Ga017_A03	Gr234_D11	0.38
Ga017_A03	Gr071_D05	0.38
Ga017_A03	Gr236_D11	0.34
Ga017_A03	Gr237_D11	0.36
Ga017_A03	Gr205_D09	0.34
Ga017_A03	Gr206_D09	0.34
Ga017_A03	Gr208_D09	0.31
Ga017_A03	Gr207_D09	0.34
Ga017_A03	Gr204_D09	0.33
Ga017_A03	Gr109_D07	0.33
Ga017_A03	Gr159_D07	0.35
Ga017_A03	Gr180_D08	0.35
Ga017_A03	Gr181_D08	0.34
Ga017_A03	Gr185_D08	0.33
Ga017_A03	Gr108_D07	0.33
Ga017_A03	Gr289_scaffold339	0.34
Ga017_A03	Gr220_D09	0.39
Ga017_A03	Gr217_D09	0.35
Ga017_A03	Gr221_D09	0.38
Ga017_A03	Gr215_D09	0.35
Ga017_A03	Gr218_D09	0.37
Ga017_A03	Gr219_D09	0.35
Ga017_A03	Gr216_D09	0.34
Ga017_A03	Gr183_D08	0.32
Ga018_A04	Gr271_D13	0.37
Ga018_A04	Gr068_D05	0.33
Ga018_A04	Gr176_D08	0.36
Ga018_A04	Gr163_D08	0.33
Ga018_A04	Gr164_D08	0.32
Ga018_A04	Gr171_D08	0.32
Ga019_A04	Gr176_D08	0.31
Ga019_A04	Gr171_D08	0.31
Ga021_A04	Gr150_D07	0.35
Ga021_A04	Gr266_D13	0.34
Ga021_A04	Gr145_D07	0.33
Ga021_A04	Gr149_D07	0.31
Ga022_A04	Gr144_D07	0.38
Ga022_A04	Gr145_D07	0.4
Ga022_A04	Gr146_D07	0.38
Ga022_A04	Gr148_D07	0.33
Ga022_A04	Gr212_D09	0.33
Ga022_A04	Gr328_scaffold459	0.31
Ga022_A04	Gr359_scaffold537	0.33
Ga022_A04	Gr358_scaffold537	0.3
Ga022_A04	Gr356_scaffold535	0.31
Ga022_A04	Gr281_scaffold254	0.32
Ga022_A04	Gr282_scaffold254	0.32
Ga022_A04	Gr290_scaffold355	0.34
Ga022_A04	Gr291_scaffold355	0.34
Ga022_A04	Gr355_scaffold527	0.33
Ga022_A04	Gr035_D02	0.31
Ga022_A04	Gr225_D10	0.31
Ga023_A04	Gr266_D13	0.31
Ga023_A04	Gr144_D07	0.36
Ga023_A04	Gr145_D07	0.37
Ga023_A04	Gr146_D07	0.39
Ga023_A04	Gr149_D07	0.35
Ga023_A04	Gr212_D09	0.31
Ga023_A04	Gr318_scaffold406	0.33
Ga023_A04	Gr281_scaffold254	0.32
Ga023_A04	Gr290_scaffold355	0.33
Ga023_A04	Gr291_scaffold355	0.31
Ga023_A04	Gr034_D02	0.32
Ga023_A04	Gr037_D02	0.33
Ga024_A04	Gr277_scaffold228	0.32
Ga024_A04	Gr278_scaffold228	0.38
Ga024_A04	Gr144_D07	0.35
Ga024_A04	Gr145_D07	0.36
Ga024_A04	Gr146_D07	0.34
Ga024_A04	Gr357_scaffold535	0.32
Ga024_A04	Gr356_scaffold535	0.3
Ga024_A04	Gr035_D02	0.33
Ga024_A04	Gr034_D02	0.33
Ga025_A04	Gr152_D07	0.36
Ga025_A04	Gr277_scaffold228	0.31
Ga025_A04	Gr278_scaffold228	0.36
Ga025_A04	Gr148_D07	0.38
Ga025_A04	Gr212_D09	0.37
Ga025_A04	Gr359_scaffold537	0.31
Ga025_A04	Gr318_scaffold406	0.35
Ga025_A04	Gr281_scaffold254	0.31
Ga025_A04	Gr290_scaffold355	0.34
Ga025_A04	Gr291_scaffold355	0.33
Ga025_A04	Gr034_D02	0.31
Ga025_A04	Gr036_D02	0.31
Ga026_A04	Gr152_D07	0.34
Ga026_A04	Gr277_scaffold228	0.32
Ga026_A04	Gr278_scaffold228	0.36
Ga026_A04	Gr148_D07	0.39
Ga026_A04	Gr212_D09	0.36
Ga026_A04	Gr318_scaffold406	0.32
Ga026_A04	Gr281_scaffold254	0.31
Ga026_A04	Gr290_scaffold355	0.34
Ga026_A04	Gr291_scaffold355	0.32
Ga026_A04	Gr034_D02	0.32
Ga026_A04	Gr036_D02	0.32
Ga026_A04	Gr037_D02	0.37
Ga027_A04	Gr152_D07	0.36
Ga027_A04	Gr277_scaffold228	0.33
Ga027_A04	Gr278_scaffold228	0.37
Ga027_A04	Gr144_D07	0.32
Ga027_A04	Gr148_D07	0.38
Ga027_A04	Gr212_D09	0.36
Ga027_A04	Gr359_scaffold537	0.3
Ga027_A04	Gr318_scaffold406	0.32
Ga027_A04	Gr281_scaffold254	0.31
Ga027_A04	Gr290_scaffold355	0.35
Ga027_A04	Gr291_scaffold355	0.33
Ga027_A04	Gr034_D02	0.31
Ga027_A04	Gr036_D02	0.31
Ga027_A04	Gr037_D02	0.34
Ga028_A04	Gr152_D07	0.31
Ga028_A04	Gr277_scaffold228	0.33
Ga028_A04	Gr278_scaffold228	0.37
Ga028_A04	Gr145_D07	0.34
Ga028_A04	Gr148_D07	0.36
Ga028_A04	Gr212_D09	0.36
Ga028_A04	Gr359_scaffold537	0.3
Ga028_A04	Gr318_scaffold406	0.33
Ga028_A04	Gr281_scaffold254	0.31
Ga028_A04	Gr290_scaffold355	0.33
Ga028_A04	Gr034_D02	0.31
Ga028_A04	Gr036_D02	0.3
Ga028_A04	Gr037_D02	0.36
Ga030_A04	Gr107_D07	0.39
Ga030_A04	Gr072_D06	0.31
Ga030_A04	Gr161_D07	0.36
Ga030_A04	Gr060_D03	0.36
Ga030_A04	Gr296_scaffold377	0.4
Ga030_A04	Gr303_scaffold377	0.4
Ga030_A04	Gr298_scaffold377	0.39
Ga030_A04	Gr045_D02	0.4
Ga030_A04	Gr248_D11	0.34
Ga030_A04	Gr253_D11	0.36
Ga030_A04	Gr247_D11	0.36
Ga030_A04	Gr254_D11	0.35
Ga030_A04	Gr250_D11	0.3
Ga030_A04	Gr255_D11	0.36
Ga033_A04	Gr277_scaffold228	0.33
Ga033_A04	Gr278_scaffold228	0.37
Ga033_A04	Gr266_D13	0.33
Ga033_A04	Gr148_D07	0.38
Ga033_A04	Gr212_D09	0.34
Ga033_A04	Gr357_scaffold535	0.33
Ga033_A04	Gr318_scaffold406	0.32
Ga033_A04	Gr290_scaffold355	0.31
Ga033_A04	Gr355_scaffold527	0.3
Ga033_A04	Gr034_D02	0.3
Ga033_A04	Gr037_D02	0.35
Ga034_A04	Gr212_D09	0.31
Ga034_A04	Gr318_scaffold406	0.32
Ga034_A04	Gr290_scaffold355	0.31
Ga034_A04	Gr036_D02	0.31
Ga034_A04	Gr037_D02	0.36
Ga035_A04	Gr212_D09	0.33
Ga035_A04	Gr358_scaffold537	0.31
Ga035_A04	Gr357_scaffold535	0.32
Ga035_A04	Gr356_scaffold535	0.31
Ga035_A04	Gr318_scaffold406	0.34
Ga035_A04	Gr281_scaffold254	0.32
Ga035_A04	Gr282_scaffold254	0.31
Ga035_A04	Gr290_scaffold355	0.32
Ga035_A04	Gr291_scaffold355	0.31
Ga035_A04	Gr355_scaffold527	0.31
Ga035_A04	Gr036_D02	0.32
Ga035_A04	Gr037_D02	0.36
Ga036_A04	Gr212_D09	0.33
Ga036_A04	Gr357_scaffold535	0.31
Ga036_A04	Gr318_scaffold406	0.33
Ga036_A04	Gr281_scaffold254	0.31
Ga036_A04	Gr290_scaffold355	0.32
Ga036_A04	Gr291_scaffold355	0.31
Ga036_A04	Gr036_D02	0.31
Ga036_A04	Gr037_D02	0.35
Ga037_A04	Gr349_scaffold474	0.35
Ga037_A04	Gr365_scaffold572	0.36
Ga037_A04	Gr029_D02	0.39
Ga037_A04	Gr032_D02	0.39
Ga037_A04	Gr028_D02	0.38
Ga037_A04	Gr257_D11	0.39
Ga037_A04	Gr031_D02	0.39
Ga037_A04	Gr259_D11	0.39
Ga037_A04	Gr030_D02	0.38
Ga037_A04	Gr261_D11	0.37
Ga037_A04	Gr240_D11	0.4
Ga037_A04	Gr118_D07	0.34
Ga037_A04	Gr115_D07	0.35
Ga037_A04	Gr117_D07	0.33
Ga037_A04	Gr116_D07	0.32
Ga037_A04	Gr124_D07	0.34
Ga037_A04	Gr125_D07	0.34
Ga037_A04	Gr132_D07	0.33
Ga037_A04	Gr127_D07	0.33
Ga037_A04	Gr139_D07	0.36
Ga037_A04	Gr140_D07	0.3
Ga037_A04	Gr141_D07	0.33
Ga037_A04	Gr133_D07	0.34
Ga037_A04	Gr137_D07	0.33
Ga037_A04	Gr136_D07	0.32
Ga037_A04	Gr131_D07	0.33
Ga037_A04	Gr129_D07	0.33
Ga037_A04	Gr126_D07	0.35
Ga037_A04	Gr138_D07	0.34
Ga037_A04	Gr135_D07	0.38
Ga037_A04	Gr130_D07	0.37
Ga037_A04	Gr142_D07	0.38
Ga037_A04	Gr265_D12	0.38
Ga037_A04	Gr120_D07	0.33
Ga037_A04	Gr122_D07	0.33
Ga037_A04	Gr121_D07	0.32
Ga037_A04	Gr123_D07	0.35
Ga037_A04	Gr085_D07	0.38
Ga037_A04	Gr087_D07	0.35
Ga037_A04	Gr086_D07	0.34
Ga037_A04	Gr089_D07	0.34
Ga037_A04	Gr091_D07	0.33
Ga037_A04	Gr093_D07	0.39
Ga037_A04	Gr094_D07	0.36
Ga037_A04	Gr092_D07	0.33
Ga037_A04	Gr090_D07	0.35
Ga037_A04	Gr041_D02	0.33
Ga037_A04	Gr040_D02	0.34
Ga037_A04	Gr042_D02	0.34
Ga037_A04	Gr044_D02	0.37
Ga038_A04	Gr280_scaffold242	0.4
Ga038_A04	Gr165_D08	0.39
Ga038_A04	Gr177_D08	0.39
Ga038_A04	Gr172_D08	0.39
Ga038_A04	Gr162_D08	0.34
Ga038_A04	Gr163_D08	0.37
Ga038_A04	Gr164_D08	0.37
Ga038_A04	Gr175_D08	0.39
Ga038_A04	Gr173_D08	0.39
Ga038_A04	Gr171_D08	0.39
Ga038_A04	Gr160_D07	0.38
Ga038_A04	Gr178_D08	0.37
Ga038_A04	Gr168_D08	0.39
Ga038_A04	Gr169_D08	0.4
Ga038_A04	Gr233_D11	0.31
Ga038_A04	Gr066_D04	0.32
Ga038_A04	Gr002_D01	0.31
Ga038_A04	Gr004_D01	0.3
Ga038_A04	Gr003_D01	0.31
Ga038_A04	Gr001_D01	0.31
Ga038_A04	Gr156_D07	0.35
Ga038_A04	Gr062_D04	0.32
Ga038_A04	Gr196_D08	0.32
Ga038_A04	Gr063_D04	0.34
Ga038_A04	Gr064_D04	0.34
Ga038_A04	Gr292_scaffold365	0.35
Ga038_A04	Gr065_D04	0.31
Ga038_A04	Gr226_D10	0.33
Ga038_A04	Gr039_D02	0.31
Ga038_A04	Gr234_D11	0.31
Ga038_A04	Gr235_D11	0.31
Ga038_A04	Gr071_D05	0.33
Ga038_A04	Gr205_D09	0.34
Ga038_A04	Gr206_D09	0.33
Ga038_A04	Gr207_D09	0.34
Ga038_A04	Gr204_D09	0.33
Ga038_A04	Gr109_D07	0.36
Ga038_A04	Gr159_D07	0.37
Ga038_A04	Gr180_D08	0.35
Ga038_A04	Gr181_D08	0.37
Ga038_A04	Gr185_D08	0.37
Ga038_A04	Gr108_D07	0.36
Ga038_A04	Gr289_scaffold339	0.35
Ga038_A04	Gr220_D09	0.33
Ga038_A04	Gr217_D09	0.35
Ga038_A04	Gr221_D09	0.36
Ga038_A04	Gr215_D09	0.35
Ga038_A04	Gr218_D09	0.36
Ga038_A04	Gr219_D09	0.35
Ga040_A04	Gr121_D07	0.32
Ga041_A04	Gr118_D07	0.37
Ga041_A04	Gr117_D07	0.36
Ga041_A04	Gr116_D07	0.36
Ga041_A04	Gr124_D07	0.37
Ga041_A04	Gr125_D07	0.39
Ga041_A04	Gr132_D07	0.38
Ga041_A04	Gr127_D07	0.37
Ga041_A04	Gr139_D07	0.34
Ga041_A04	Gr140_D07	0.34
Ga041_A04	Gr141_D07	0.33
Ga041_A04	Gr133_D07	0.36
Ga041_A04	Gr137_D07	0.35
Ga041_A04	Gr129_D07	0.35
Ga041_A04	Gr138_D07	0.37
Ga041_A04	Gr135_D07	0.36
Ga041_A04	Gr130_D07	0.37
Ga041_A04	Gr142_D07	0.35
Ga041_A04	Gr265_D12	0.35
Ga041_A04	Gr120_D07	0.37
Ga041_A04	Gr122_D07	0.37
Ga041_A04	Gr085_D07	0.37
Ga041_A04	Gr087_D07	0.37
Ga041_A04	Gr091_D07	0.38
Ga041_A04	Gr093_D07	0.38
Ga041_A04	Gr094_D07	0.39
Ga041_A04	Gr092_D07	0.38
Ga041_A04	Gr090_D07	0.39
Ga041_A04	Gr041_D02	0.34
Ga041_A04	Gr043_D02	0.34
Ga041_A04	Gr040_D02	0.38
Ga041_A04	Gr042_D02	0.37
Ga041_A04	Gr044_D02	0.38
Ga041_A04	Gr051_D03	0.31
Ga041_A04	Gr360_scaffold546	0.32
Ga041_A04	Gr362_scaffold546	0.3
Ga041_A04	Gr052_D03	0.31
Ga041_A04	Gr053_D03	0.3
Ga042_A04	Gr360_scaffold546	0.33
Ga042_A04	Gr362_scaffold546	0.33
Ga044_A04	Gr052_D03	0.31
Ga044_A04	Gr053_D03	0.31
Ga049_A04	Gr037_D02	0.36
Ga050_A04	Gr054_D03	0.39
Ga051_A04	Gr054_D03	0.36
Ga051_A04	Gr051_D03	0.36
Ga051_A04	Gr360_scaffold546	0.34
Ga051_A04	Gr362_scaffold546	0.38
Ga051_A04	Gr052_D03	0.38
Ga051_A04	Gr053_D03	0.38
Ga051_A04	Gr361_scaffold546	0.33
Ga052_A04	Gr023_D01	0.31
Ga052_A04	Gr084_D07	0.31
Ga052_A04	Gr230_D11	0.32
Ga053_A04	Gr161_D07	0.37
Ga053_A04	Gr060_D03	0.36
Ga053_A04	Gr302_scaffold377	0.38
Ga053_A04	Gr345_scaffold467	0.36
Ga053_A04	Gr248_D11	0.39
Ga053_A04	Gr048_D02	0.31
Ga053_A04	Gr188_D08	0.34
Ga054_A04	Gr072_D06	0.33
Ga054_A04	Gr161_D07	0.37
Ga054_A04	Gr060_D03	0.38
Ga054_A04	Gr248_D11	0.31
Ga054_A04	Gr251_D11	0.32
Ga054_A04	Gr253_D11	0.34
Ga054_A04	Gr252_D11	0.35
Ga054_A04	Gr247_D11	0.35
Ga054_A04	Gr254_D11	0.34
Ga054_A04	Gr255_D11	0.34
Ga055_A04	Gr072_D06	0.33
Ga055_A04	Gr161_D07	0.3
Ga055_A04	Gr046_D02	0.35
Ga055_A04	Gr251_D11	0.33
Ga055_A04	Gr252_D11	0.37
Ga055_A04	Gr254_D11	0.31
Ga055_A04	Gr255_D11	0.31
Ga056_A04	Gr158_D07	0.34
Ga056_A04	Gr307_scaffold377	0.34
Ga056_A04	Gr157_D07	0.37
Ga056_A04	Gr232_D11	0.32
Ga056_A04	Gr202_D09	0.33
Ga057_A04	Gr157_D07	0.33
Ga057_A04	Gr232_D11	0.39
Ga057_A04	Gr231_D11	0.32
Ga057_A04	Gr352_scaffold495	0.32
Ga057_A04	Gr202_D09	0.39
Ga057_A04	Gr063_D04	0.3
Ga058_A04	Gr158_D07	0.35
Ga058_A04	Gr157_D07	0.38
Ga058_A04	Gr232_D11	0.39
Ga058_A04	Gr231_D11	0.36
Ga058_A04	Gr352_scaffold495	0.35
Ga058_A04	Gr202_D09	0.38
Ga059_A04	Gr220_D09	0.31
Ga061_A04	Gr233_D11	0.33
Ga061_A04	Gr066_D04	0.32
Ga061_A04	Gr002_D01	0.31
Ga061_A04	Gr004_D01	0.32
Ga061_A04	Gr003_D01	0.32
Ga061_A04	Gr001_D01	0.3
Ga061_A04	Gr279_scaffold228	0.31
Ga061_A04	Gr055_D03	0.31
Ga061_A04	Gr056_D03	0.33
Ga061_A04	Gr071_D05	0.3
Ga061_A04	Gr205_D09	0.31
Ga061_A04	Gr206_D09	0.3
Ga061_A04	Gr208_D09	0.31
Ga061_A04	Gr207_D09	0.31
Ga061_A04	Gr204_D09	0.31
Ga061_A04	Gr109_D07	0.32
Ga061_A04	Gr159_D07	0.32
Ga061_A04	Gr180_D08	0.3
Ga061_A04	Gr181_D08	0.32
Ga061_A04	Gr185_D08	0.32
Ga061_A04	Gr108_D07	0.32
Ga061_A04	Gr289_scaffold339	0.33
Ga061_A04	Gr220_D09	0.32
Ga061_A04	Gr217_D09	0.31
Ga061_A04	Gr221_D09	0.32
Ga061_A04	Gr215_D09	0.31
Ga061_A04	Gr218_D09	0.32
Ga061_A04	Gr219_D09	0.32
Ga062_A04	Gr287_scaffold301	0.4
Ga062_A04	Gr279_scaffold228	0.31
Ga062_A04	Gr220_D09	0.32
Ga062_A04	Gr218_D09	0.3
Ga063_A04	Gr025_D01	0.32
Ga063_A04	Gr079_D07	0.31
Ga063_A04	Gr080_D07	0.34
Ga063_A04	Gr081_D07	0.35
Ga063_A04	Gr082_D07	0.35
Ga064_A04	Gr072_D06	0.38
Ga064_A04	Gr161_D07	0.32
Ga064_A04	Gr060_D03	0.33
Ga064_A04	Gr248_D11	0.31
Ga064_A04	Gr251_D11	0.35
Ga064_A04	Gr253_D11	0.33
Ga064_A04	Gr252_D11	0.37
Ga064_A04	Gr247_D11	0.32
Ga064_A04	Gr254_D11	0.32
Ga064_A04	Gr250_D11	0.32
Ga064_A04	Gr255_D11	0.32
Ga065_A04	Gr072_D06	0.37
Ga065_A04	Gr161_D07	0.33
Ga065_A04	Gr060_D03	0.35
Ga065_A04	Gr248_D11	0.3
Ga065_A04	Gr251_D11	0.35
Ga065_A04	Gr253_D11	0.32
Ga065_A04	Gr252_D11	0.37
Ga065_A04	Gr247_D11	0.32
Ga065_A04	Gr254_D11	0.31
Ga065_A04	Gr250_D11	0.32
Ga065_A04	Gr255_D11	0.31
Ga066_A04	Gr072_D06	0.37
Ga066_A04	Gr161_D07	0.32
Ga066_A04	Gr060_D03	0.31
Ga066_A04	Gr248_D11	0.35
Ga066_A04	Gr251_D11	0.39
Ga066_A04	Gr253_D11	0.37
Ga066_A04	Gr252_D11	0.39
Ga066_A04	Gr247_D11	0.38
Ga066_A04	Gr254_D11	0.36
Ga066_A04	Gr255_D11	0.36
Ga067_A04	Gr161_D07	0.33
Ga067_A04	Gr060_D03	0.33
Ga067_A04	Gr248_D11	0.36
Ga067_A04	Gr251_D11	0.37
Ga067_A04	Gr253_D11	0.36
Ga067_A04	Gr252_D11	0.37
Ga067_A04	Gr247_D11	0.37
Ga067_A04	Gr254_D11	0.35
Ga067_A04	Gr255_D11	0.35
Ga068_A04	Gr072_D06	0.4
Ga068_A04	Gr161_D07	0.36
Ga068_A04	Gr060_D03	0.33
Ga068_A04	Gr302_scaffold377	0.36
Ga068_A04	Gr345_scaffold467	0.35
Ga068_A04	Gr248_D11	0.37
Ga068_A04	Gr251_D11	0.36
Ga068_A04	Gr253_D11	0.38
Ga068_A04	Gr252_D11	0.38
Ga068_A04	Gr247_D11	0.39
Ga068_A04	Gr254_D11	0.38
Ga068_A04	Gr255_D11	0.37
Ga069_A04	Gr347_scaffold474	0.39
Ga069_A04	Gr049_D02	0.36
Ga069_A04	Gr025_D01	0.36
Ga069_A04	Gr079_D07	0.33
Ga069_A04	Gr080_D07	0.36
Ga069_A04	Gr082_D07	0.36
Ga069_A04	Gr083_D07	0.38
Ga070_A04	Gr074_D06	0.33
Ga070_A04	Gr213_D09	0.32
Ga070_A04	Gr313_scaffold406	0.33
Ga070_A04	Gr363_scaffold555	0.37
Ga070_A04	Gr341_scaffold461	0.3
Ga070_A04	Gr214_D09	0.33
Ga070_A04	Gr310_scaffold406	0.32
Ga070_A04	Gr354_scaffold520	0.33
Ga070_A04	Gr353_scaffold520	0.32
Ga070_A04	Gr364_scaffold564	0.32
Ga070_A04	Gr336_scaffold461	0.32
Ga070_A04	Gr333_scaffold461	0.35
Ga070_A04	Gr334_scaffold461	0.33
Ga070_A04	Gr314_scaffold406	0.33
Ga070_A04	Gr339_scaffold461	0.33
Ga070_A04	Gr331_scaffold461	0.32
Ga070_A04	Gr338_scaffold461	0.33
Ga070_A04	Gr209_D09	0.37
Ga070_A04	Gr312_scaffold406	0.31
Ga070_A04	Gr330_scaffold461	0.3
Ga070_A04	Gr340_scaffold461	0.32
Ga070_A04	Gr315_scaffold406	0.33
Ga070_A04	Gr342_scaffold461	0.31
Ga070_A04	Gr337_scaffold461	0.31
Ga070_A04	Gr343_scaffold461	0.35
Ga070_A04	Gr316_scaffold406	0.36
Ga070_A04	Gr288_scaffold333	0.32
Ga070_A04	Gr347_scaffold474	0.36
Ga070_A04	Gr082_D07	0.31
Ga071_A04	Gr074_D06	0.38
Ga071_A04	Gr213_D09	0.4
Ga071_A04	Gr313_scaffold406	0.39
Ga071_A04	Gr209_D09	0.39
Ga071_A04	Gr312_scaffold406	0.4
Ga071_A04	Gr330_scaffold461	0.4
Ga071_A04	Gr340_scaffold461	0.39
Ga071_A04	Gr315_scaffold406	0.39
Ga071_A04	Gr342_scaffold461	0.39
Ga071_A04	Gr337_scaffold461	0.39
Ga071_A04	Gr335_scaffold461	0.4
Ga071_A04	Gr332_scaffold461	0.38
Ga071_A04	Gr309_scaffold406	0.38
Ga071_A04	Gr343_scaffold461	0.4
Ga071_A04	Gr288_scaffold333	0.38
Ga071_A04	Gr347_scaffold474	0.31
Ga071_A04	Gr049_D02	0.31
Ga071_A04	Gr038_D02	0.31
Ga071_A04	Gr025_D01	0.31
Ga072_A04	Gr074_D06	0.34
Ga072_A04	Gr213_D09	0.35
Ga072_A04	Gr313_scaffold406	0.34
Ga072_A04	Gr329_scaffold461	0.32
Ga072_A04	Gr363_scaffold555	0.37
Ga072_A04	Gr214_D09	0.32
Ga072_A04	Gr310_scaffold406	0.33
Ga072_A04	Gr354_scaffold520	0.33
Ga072_A04	Gr353_scaffold520	0.32
Ga072_A04	Gr364_scaffold564	0.32
Ga072_A04	Gr336_scaffold461	0.32
Ga072_A04	Gr333_scaffold461	0.35
Ga072_A04	Gr334_scaffold461	0.34
Ga072_A04	Gr314_scaffold406	0.35
Ga072_A04	Gr339_scaffold461	0.34
Ga072_A04	Gr331_scaffold461	0.34
Ga072_A04	Gr338_scaffold461	0.35
Ga072_A04	Gr209_D09	0.37
Ga072_A04	Gr312_scaffold406	0.34
Ga072_A04	Gr330_scaffold461	0.33
Ga072_A04	Gr340_scaffold461	0.34
Ga072_A04	Gr315_scaffold406	0.34
Ga072_A04	Gr342_scaffold461	0.34
Ga072_A04	Gr337_scaffold461	0.34
Ga072_A04	Gr332_scaffold461	0.39
Ga072_A04	Gr309_scaffold406	0.39
Ga072_A04	Gr343_scaffold461	0.36
Ga072_A04	Gr316_scaffold406	0.37
Ga072_A04	Gr288_scaffold333	0.33
Ga072_A04	Gr347_scaffold474	0.37
Ga072_A04	Gr049_D02	0.3
Ga072_A04	Gr038_D02	0.39
Ga072_A04	Gr084_D07	0.33
Ga072_A04	Gr082_D07	0.32
Ga072_A04	Gr230_D11	0.34
Ga074_A05	Gr061_D04	0.37
Ga074_A05	Gr084_D07	0.39
Ga074_A05	Gr080_D07	0.3
Ga074_A05	Gr081_D07	0.31
Ga074_A05	Gr082_D07	0.34
Ga074_A05	Gr230_D11	0.38
Ga074_A05	Gr037_D02	0.32
Ga078_A05	Gr002_D01	0.37
Ga078_A05	Gr004_D01	0.37
Ga078_A05	Gr003_D01	0.36
Ga078_A05	Gr001_D01	0.37
Ga078_A05	Gr055_D03	0.38
Ga078_A05	Gr056_D03	0.37
Ga083_A06	Gr295_scaffold377	0.34
Ga083_A06	Gr296_scaffold377	0.38
Ga083_A06	Gr303_scaffold377	0.33
Ga083_A06	Gr298_scaffold377	0.34
Ga083_A06	Gr045_D02	0.34
Ga083_A06	Gr046_D02	0.36
Ga083_A06	Gr248_D11	0.32
Ga083_A06	Gr251_D11	0.36
Ga083_A06	Gr253_D11	0.33
Ga083_A06	Gr252_D11	0.37
Ga083_A06	Gr247_D11	0.33
Ga083_A06	Gr254_D11	0.32
Ga083_A06	Gr250_D11	0.33
Ga083_A06	Gr255_D11	0.32
Ga086_A06	Gr274_scaffold132	0.36
Ga086_A06	Gr229_D11	0.36
Ga091_A06	Gr176_D08	0.3
Ga091_A06	Gr171_D08	0.3
Ga092_A06	Gr292_scaffold365	0.39
Ga092_A06	Gr039_D02	0.37
Ga092_A06	Gr234_D11	0.39
Ga092_A06	Gr071_D05	0.38
Ga092_A06	Gr236_D11	0.31
Ga092_A06	Gr237_D11	0.38
Ga092_A06	Gr205_D09	0.35
Ga092_A06	Gr206_D09	0.36
Ga092_A06	Gr208_D09	0.33
Ga092_A06	Gr207_D09	0.35
Ga092_A06	Gr204_D09	0.37
Ga092_A06	Gr109_D07	0.34
Ga092_A06	Gr159_D07	0.35
Ga092_A06	Gr180_D08	0.36
Ga092_A06	Gr181_D08	0.34
Ga092_A06	Gr185_D08	0.34
Ga092_A06	Gr108_D07	0.34
Ga092_A06	Gr289_scaffold339	0.35
Ga092_A06	Gr220_D09	0.37
Ga092_A06	Gr217_D09	0.34
Ga092_A06	Gr221_D09	0.38
Ga092_A06	Gr215_D09	0.33
Ga092_A06	Gr218_D09	0.38
Ga092_A06	Gr219_D09	0.34
Ga092_A06	Gr216_D09	0.35
Ga093_A06	Gr318_scaffold406	0.36
Ga093_A06	Gr281_scaffold254	0.35
Ga093_A06	Gr290_scaffold355	0.36
Ga093_A06	Gr291_scaffold355	0.32
Ga093_A06	Gr034_D02	0.35
Ga093_A06	Gr036_D02	0.37
Ga093_A06	Gr037_D02	0.36
Ga094_A06	Gr266_D13	0.38
Ga094_A06	Gr147_D07	0.32
Ga103_A07	Gr115_D07	0.35
Ga103_A07	Gr131_D07	0.33
Ga103_A07	Gr126_D07	0.35
Ga103_A07	Gr135_D07	0.35
Ga103_A07	Gr142_D07	0.36
Ga103_A07	Gr265_D12	0.36
Ga103_A07	Gr121_D07	0.32
Ga103_A07	Gr123_D07	0.35
Ga103_A07	Gr085_D07	0.37
Ga103_A07	Gr093_D07	0.37
Ga103_A07	Gr041_D02	0.3
Ga103_A07	Gr044_D02	0.34
Ga104_A07	Gr021_D01	0.39
Ga104_A07	Gr320_scaffold432	0.32
Ga104_A07	Gr319_scaffold432	0.32
Ga104_A07	Gr201_D09	0.36
Ga104_A07	Gr211_D09	0.31
Ga105_A07	Gr271_D13	0.39
Ga105_A07	Gr068_D05	0.34
Ga105_A07	Gr222_D10	0.32
Ga105_A07	Gr154_D07	0.31
Ga105_A07	Gr224_D10	0.31
Ga105_A07	Gr176_D08	0.36
Ga105_A07	Gr175_D08	0.33
Ga105_A07	Gr171_D08	0.36
Ga105_A07	Gr287_scaffold301	0.31
Ga106_A07	Gr271_D13	0.36
Ga106_A07	Gr275_scaffold149	0.4
Ga106_A07	Gr068_D05	0.33
Ga106_A07	Gr222_D10	0.3
Ga106_A07	Gr154_D07	0.31
Ga106_A07	Gr176_D08	0.37
Ga106_A07	Gr165_D08	0.31
Ga106_A07	Gr177_D08	0.31
Ga106_A07	Gr163_D08	0.39
Ga106_A07	Gr164_D08	0.39
Ga106_A07	Gr175_D08	0.33
Ga106_A07	Gr173_D08	0.31
Ga106_A07	Gr171_D08	0.36
Ga106_A07	Gr160_D07	0.3
Ga106_A07	Gr168_D08	0.31
Ga106_A07	Gr169_D08	0.3
Ga106_A07	Gr287_scaffold301	0.32
Ga106_A07	Gr220_D09	0.31
Ga107_A07	Gr269_D13	0.39
Ga107_A07	Gr273_D13	0.4
Ga107_A07	Gr268_D13	0.39
Ga107_A07	Gr267_D13	0.4
Ga107_A07	Gr068_D05	0.33
Ga107_A07	Gr222_D10	0.31
Ga107_A07	Gr154_D07	0.34
Ga107_A07	Gr224_D10	0.33
Ga107_A07	Gr223_D10	0.3
Ga107_A07	Gr177_D08	0.39
Ga107_A07	Gr172_D08	0.39
Ga107_A07	Gr163_D08	0.37
Ga107_A07	Gr164_D08	0.38
Ga107_A07	Gr175_D08	0.39
Ga107_A07	Gr173_D08	0.4
Ga107_A07	Gr171_D08	0.37
Ga107_A07	Gr160_D07	0.4
Ga107_A07	Gr168_D08	0.39
Ga107_A07	Gr169_D08	0.4
Ga107_A07	Gr287_scaffold301	0.38
Ga107_A07	Gr066_D04	0.32
Ga107_A07	Gr221_D09	0.3
Ga108_A07	Gr049_D02	0.36
Ga108_A07	Gr025_D01	0.33
Ga108_A07	Gr080_D07	0.32
Ga108_A07	Gr081_D07	0.32
Ga108_A07	Gr082_D07	0.36
Ga108_A07	Gr230_D11	0.39
Ga109_A07	Gr281_scaffold254	0.38
Ga109_A07	Gr291_scaffold355	0.34
Ga109_A07	Gr034_D02	0.36
Ga109_A07	Gr036_D02	0.33
Ga110_A07	Gr157_D07	0.35
Ga110_A07	Gr231_D11	0.31
Ga110_A07	Gr202_D09	0.33
Ga111_A07	Gr232_D11	0.32
Ga111_A07	Gr231_D11	0.32
Ga111_A07	Gr352_scaffold495	0.32
Ga111_A07	Gr202_D09	0.35
Ga111_A07	Gr059_D03	0.32
Ga112_A07	Gr248_D11	0.3
Ga112_A07	Gr253_D11	0.31
Ga112_A07	Gr252_D11	0.38
Ga112_A07	Gr247_D11	0.32
Ga112_A07	Gr254_D11	0.31
Ga112_A07	Gr250_D11	0.32
Ga112_A07	Gr255_D11	0.32
Ga113_A07	Gr253_D11	0.31
Ga113_A07	Gr247_D11	0.31
Ga113_A07	Gr250_D11	0.34
Ga113_A07	Gr255_D11	0.31
Ga115_A07	Gr248_D11	0.32
Ga115_A07	Gr253_D11	0.33
Ga115_A07	Gr247_D11	0.33
Ga115_A07	Gr254_D11	0.31
Ga115_A07	Gr250_D11	0.37
Ga115_A07	Gr255_D11	0.34
Ga117_A07	Gr271_D13	0.36
Ga117_A07	Gr068_D05	0.33
Ga117_A07	Gr222_D10	0.31
Ga117_A07	Gr176_D08	0.37
Ga117_A07	Gr165_D08	0.31
Ga117_A07	Gr177_D08	0.31
Ga117_A07	Gr172_D08	0.3
Ga117_A07	Gr175_D08	0.34
Ga117_A07	Gr173_D08	0.31
Ga117_A07	Gr171_D08	0.37
Ga117_A07	Gr168_D08	0.31
Ga117_A07	Gr287_scaffold301	0.31
Ga117_A07	Gr279_scaffold228	0.32
Ga117_A07	Gr220_D09	0.31
Ga118_A07	Gr072_D06	0.35
Ga118_A07	Gr161_D07	0.33
Ga118_A07	Gr060_D03	0.33
Ga118_A07	Gr302_scaffold377	0.36
Ga118_A07	Gr345_scaffold467	0.35
Ga118_A07	Gr248_D11	0.31
Ga118_A07	Gr251_D11	0.37
Ga118_A07	Gr253_D11	0.33
Ga118_A07	Gr252_D11	0.38
Ga118_A07	Gr247_D11	0.33
Ga118_A07	Gr254_D11	0.32
Ga118_A07	Gr250_D11	0.3
Ga118_A07	Gr255_D11	0.34
Ga119_A07	Gr072_D06	0.36
Ga119_A07	Gr161_D07	0.35
Ga119_A07	Gr060_D03	0.34
Ga119_A07	Gr302_scaffold377	0.38
Ga119_A07	Gr345_scaffold467	0.38
Ga119_A07	Gr248_D11	0.32
Ga119_A07	Gr251_D11	0.37
Ga119_A07	Gr253_D11	0.34
Ga119_A07	Gr252_D11	0.38
Ga119_A07	Gr247_D11	0.33
Ga119_A07	Gr254_D11	0.33
Ga119_A07	Gr250_D11	0.33
Ga119_A07	Gr255_D11	0.35
Ga120_A07	Gr084_D07	0.39
Ga120_A07	Gr080_D07	0.3
Ga120_A07	Gr081_D07	0.3
Ga120_A07	Gr082_D07	0.35
Ga120_A07	Gr230_D11	0.37
Ga120_A07	Gr037_D02	0.34
Ga121_A07	Gr025_D01	0.34
Ga121_A07	Gr079_D07	0.36
Ga121_A07	Gr084_D07	0.36
Ga121_A07	Gr080_D07	0.38
Ga121_A07	Gr081_D07	0.38
Ga121_A07	Gr082_D07	0.38
Ga121_A07	Gr083_D07	0.38
Ga122_A07	Gr236_D11	0.37
Ga122_A07	Gr205_D09	0.32
Ga122_A07	Gr206_D09	0.34
Ga122_A07	Gr208_D09	0.32
Ga122_A07	Gr207_D09	0.34
Ga122_A07	Gr204_D09	0.33
Ga122_A07	Gr182_D08	0.34
Ga122_A07	Gr183_D08	0.35
Ga123_A07	Gr025_D01	0.39
Ga123_A07	Gr079_D07	0.34
Ga123_A07	Gr084_D07	0.4
Ga123_A07	Gr080_D07	0.36
Ga123_A07	Gr081_D07	0.36
Ga123_A07	Gr082_D07	0.36
Ga123_A07	Gr083_D07	0.36
Ga123_A07	Gr037_D02	0.34
Ga124_A07	Gr153_D07	0.34
Ga126_A07	Gr156_D07	0.33
Ga126_A07	Gr062_D04	0.31
Ga126_A07	Gr292_scaffold365	0.3
Ga126_A07	Gr234_D11	0.32
Ga126_A07	Gr235_D11	0.32
Ga126_A07	Gr071_D05	0.32
Ga126_A07	Gr205_D09	0.31
Ga126_A07	Gr206_D09	0.31
Ga126_A07	Gr208_D09	0.35
Ga126_A07	Gr207_D09	0.31
Ga126_A07	Gr204_D09	0.31
Ga126_A07	Gr109_D07	0.31
Ga126_A07	Gr159_D07	0.32
Ga126_A07	Gr181_D08	0.32
Ga126_A07	Gr185_D08	0.31
Ga126_A07	Gr108_D07	0.31
Ga126_A07	Gr289_scaffold339	0.32
Ga126_A07	Gr217_D09	0.31
Ga126_A07	Gr221_D09	0.31
Ga126_A07	Gr215_D09	0.31
Ga126_A07	Gr218_D09	0.31
Ga126_A07	Gr219_D09	0.3
Ga126_A07	Gr216_D09	0.34
Ga130_A07	Gr280_scaffold242	0.36
Ga130_A07	Gr223_D10	0.4
Ga130_A07	Gr190_D08	0.35
Ga130_A07	Gr176_D08	0.38
Ga130_A07	Gr177_D08	0.3
Ga130_A07	Gr163_D08	0.37
Ga130_A07	Gr164_D08	0.36
Ga130_A07	Gr175_D08	0.31
Ga130_A07	Gr171_D08	0.36
Ga130_A07	Gr220_D09	0.32
Ga130_A07	Gr218_D09	0.3
Ga131_A07	Gr280_scaffold242	0.33
Ga131_A07	Gr224_D10	0.38
Ga131_A07	Gr223_D10	0.37
Ga131_A07	Gr190_D08	0.32
Ga131_A07	Gr176_D08	0.35
Ga131_A07	Gr163_D08	0.37
Ga131_A07	Gr164_D08	0.37
Ga131_A07	Gr175_D08	0.31
Ga131_A07	Gr171_D08	0.34
Ga131_A07	Gr220_D09	0.33
Ga132_A07	Gr280_scaffold242	0.34
Ga132_A07	Gr224_D10	0.39
Ga132_A07	Gr223_D10	0.38
Ga132_A07	Gr190_D08	0.31
Ga132_A07	Gr176_D08	0.35
Ga132_A07	Gr175_D08	0.3
Ga132_A07	Gr171_D08	0.37
Ga133_A07	Gr025_D01	0.3
Ga133_A07	Gr079_D07	0.33
Ga133_A07	Gr080_D07	0.35
Ga133_A07	Gr081_D07	0.35
Ga133_A07	Gr082_D07	0.36
Ga137_A08	Gr039_D02	0.35
Ga137_A08	Gr234_D11	0.38
Ga137_A08	Gr071_D05	0.38
Ga137_A08	Gr237_D11	0.37
Ga137_A08	Gr205_D09	0.35
Ga137_A08	Gr206_D09	0.36
Ga137_A08	Gr208_D09	0.34
Ga137_A08	Gr207_D09	0.36
Ga137_A08	Gr204_D09	0.38
Ga137_A08	Gr109_D07	0.33
Ga137_A08	Gr159_D07	0.34
Ga137_A08	Gr180_D08	0.34
Ga137_A08	Gr181_D08	0.33
Ga137_A08	Gr185_D08	0.33
Ga137_A08	Gr108_D07	0.34
Ga137_A08	Gr289_scaffold339	0.34
Ga137_A08	Gr220_D09	0.39
Ga137_A08	Gr217_D09	0.33
Ga137_A08	Gr221_D09	0.39
Ga137_A08	Gr215_D09	0.33
Ga137_A08	Gr218_D09	0.38
Ga137_A08	Gr219_D09	0.33
Ga137_A08	Gr216_D09	0.34
Ga138_A08	Gr320_scaffold432	0.36
Ga138_A08	Gr319_scaffold432	0.36
Ga139_A08	Gr320_scaffold432	0.37
Ga139_A08	Gr319_scaffold432	0.36
Ga139_A08	Gr084_D07	0.33
Ga139_A08	Gr230_D11	0.32
Ga140_A08	Gr320_scaffold432	0.37
Ga140_A08	Gr319_scaffold432	0.36
Ga141_A08	Gr320_scaffold432	0.37
Ga141_A08	Gr319_scaffold432	0.36
Ga141_A08	Gr084_D07	0.33
Ga141_A08	Gr230_D11	0.31
Ga142_A08	Gr320_scaffold432	0.36
Ga142_A08	Gr319_scaffold432	0.36
Ga142_A08	Gr006_D01	0.31
Ga143_A08	Gr320_scaffold432	0.37
Ga143_A08	Gr319_scaffold432	0.35
Ga143_A08	Gr201_D09	0.4
Ga144_A08	Gr320_scaffold432	0.36
Ga144_A08	Gr319_scaffold432	0.35
Ga144_A08	Gr084_D07	0.33
Ga144_A08	Gr230_D11	0.32
Ga146_A08	Gr320_scaffold432	0.34
Ga146_A08	Gr319_scaffold432	0.33
Ga146_A08	Gr201_D09	0.39
Ga146_A08	Gr211_D09	0.34
Ga146_A08	Gr038_D02	0.32
Ga146_A08	Gr290_scaffold355	0.31
Ga146_A08	Gr034_D02	0.31
Ga147_A08	Gr320_scaffold432	0.33
Ga147_A08	Gr319_scaffold432	0.31
Ga147_A08	Gr201_D09	0.37
Ga147_A08	Gr084_D07	0.33
Ga147_A08	Gr230_D11	0.33
Ga148_A08	Gr320_scaffold432	0.39
Ga148_A08	Gr319_scaffold432	0.38
Ga148_A08	Gr084_D07	0.33
Ga148_A08	Gr230_D11	0.33
Ga150_A08	Gr084_D07	0.33
Ga150_A08	Gr230_D11	0.32
Ga154_A08	Gr068_D05	0.35
Ga154_A08	Gr222_D10	0.3
Ga154_A08	Gr154_D07	0.38
Ga154_A08	Gr224_D10	0.31
Ga154_A08	Gr223_D10	0.31
Ga154_A08	Gr190_D08	0.31
Ga154_A08	Gr176_D08	0.37
Ga154_A08	Gr165_D08	0.36
Ga154_A08	Gr177_D08	0.36
Ga154_A08	Gr172_D08	0.34
Ga154_A08	Gr162_D08	0.36
Ga154_A08	Gr163_D08	0.33
Ga154_A08	Gr164_D08	0.34
Ga154_A08	Gr175_D08	0.36
Ga154_A08	Gr173_D08	0.37
Ga154_A08	Gr171_D08	0.36
Ga154_A08	Gr160_D07	0.33
Ga154_A08	Gr168_D08	0.37
Ga154_A08	Gr169_D08	0.35
Ga154_A08	Gr287_scaffold301	0.4
Ga154_A08	Gr233_D11	0.33
Ga154_A08	Gr002_D01	0.33
Ga154_A08	Gr004_D01	0.34
Ga154_A08	Gr003_D01	0.34
Ga154_A08	Gr001_D01	0.32
Ga154_A08	Gr279_scaffold228	0.33
Ga154_A08	Gr063_D04	0.31
Ga154_A08	Gr064_D04	0.3
Ga154_A08	Gr292_scaffold365	0.33
Ga154_A08	Gr205_D09	0.33
Ga154_A08	Gr206_D09	0.33
Ga154_A08	Gr207_D09	0.34
Ga154_A08	Gr204_D09	0.32
Ga155_A09	Gr059_D03	0.35
Ga155_A09	Gr326_scaffold439	0.33
Ga155_A09	Gr068_D05	0.31
Ga155_A09	Gr176_D08	0.31
Ga155_A09	Gr163_D08	0.3
Ga155_A09	Gr164_D08	0.31
Ga155_A09	Gr171_D08	0.31
Ga155_A09	Gr235_D11	0.31
Ga155_A09	Gr071_D05	0.31
Ga155_A09	Gr220_D09	0.32
Ga156_A09	Gr210_D09	0.39
Ga156_A09	Gr332_scaffold461	0.38
Ga156_A09	Gr038_D02	0.38
Ga156_A09	Gr079_D07	0.37
Ga156_A09	Gr084_D07	0.36
Ga156_A09	Gr080_D07	0.37
Ga156_A09	Gr081_D07	0.38
Ga156_A09	Gr082_D07	0.38
Ga156_A09	Gr230_D11	0.35
Ga156_A09	Gr083_D07	0.39
Ga157_A09	Gr208_D09	0.39
Ga157_A09	Gr182_D08	0.34
Ga158_A09	Gr205_D09	0.33
Ga158_A09	Gr206_D09	0.34
Ga158_A09	Gr208_D09	0.31
Ga158_A09	Gr207_D09	0.34
Ga158_A09	Gr204_D09	0.33
Ga158_A09	Gr109_D07	0.39
Ga158_A09	Gr159_D07	0.39
Ga158_A09	Gr181_D08	0.39
Ga158_A09	Gr185_D08	0.39
Ga158_A09	Gr108_D07	0.4
Ga158_A09	Gr289_scaffold339	0.4
Ga158_A09	Gr217_D09	0.39
Ga158_A09	Gr215_D09	0.38
Ga158_A09	Gr219_D09	0.39
Ga158_A09	Gr182_D08	0.31
Ga158_A09	Gr183_D08	0.34
Ga163_A09	Gr176_D08	0.33
Ga163_A09	Gr172_D08	0.32
Ga163_A09	Gr163_D08	0.39
Ga163_A09	Gr164_D08	0.39
Ga163_A09	Gr175_D08	0.33
Ga163_A09	Gr173_D08	0.3
Ga163_A09	Gr171_D08	0.34
Ga163_A09	Gr071_D05	0.3
Ga163_A09	Gr205_D09	0.3
Ga163_A09	Gr220_D09	0.33
Ga164_A09	Gr068_D05	0.34
Ga164_A09	Gr222_D10	0.3
Ga164_A09	Gr154_D07	0.35
Ga164_A09	Gr190_D08	0.3
Ga164_A09	Gr176_D08	0.36
Ga164_A09	Gr165_D08	0.35
Ga164_A09	Gr177_D08	0.35
Ga164_A09	Gr172_D08	0.35
Ga164_A09	Gr163_D08	0.33
Ga164_A09	Gr164_D08	0.35
Ga164_A09	Gr175_D08	0.34
Ga164_A09	Gr173_D08	0.32
Ga164_A09	Gr171_D08	0.36
Ga164_A09	Gr160_D07	0.35
Ga164_A09	Gr168_D08	0.36
Ga164_A09	Gr169_D08	0.33
Ga164_A09	Gr287_scaffold301	0.33
Ga166_A09	Gr002_D01	0.39
Ga166_A09	Gr004_D01	0.4
Ga166_A09	Gr003_D01	0.39
Ga166_A09	Gr279_scaffold228	0.4
Ga166_A09	Gr055_D03	0.4
Ga166_A09	Gr056_D03	0.39
Ga167_A09	Gr114_D07	0.32
Ga167_A09	Gr111_D07	0.31
Ga167_A09	Gr110_D07	0.35
Ga167_A09	Gr113_D07	0.31
Ga167_A09	Gr277_scaffold228	0.37
Ga167_A09	Gr145_D07	0.4
Ga167_A09	Gr148_D07	0.34
Ga167_A09	Gr212_D09	0.33
Ga167_A09	Gr318_scaffold406	0.32
Ga167_A09	Gr281_scaffold254	0.34
Ga167_A09	Gr290_scaffold355	0.36
Ga167_A09	Gr291_scaffold355	0.35
Ga167_A09	Gr034_D02	0.35
Ga167_A09	Gr036_D02	0.33
Ga168_A09	Gr114_D07	0.31
Ga168_A09	Gr110_D07	0.34
Ga168_A09	Gr277_scaffold228	0.35
Ga168_A09	Gr148_D07	0.33
Ga168_A09	Gr212_D09	0.34
Ga168_A09	Gr318_scaffold406	0.33
Ga168_A09	Gr281_scaffold254	0.34
Ga168_A09	Gr290_scaffold355	0.35
Ga168_A09	Gr291_scaffold355	0.33
Ga168_A09	Gr034_D02	0.33
Ga168_A09	Gr036_D02	0.34
Ga169_A09	Gr279_scaffold228	0.32
Ga170_A09	Gr059_D03	0.33
Ga170_A09	Gr326_scaffold439	0.32
Ga170_A09	Gr068_D05	0.32
Ga170_A09	Gr176_D08	0.31
Ga170_A09	Gr163_D08	0.31
Ga170_A09	Gr164_D08	0.32
Ga170_A09	Gr171_D08	0.3
Ga171_A09	Gr059_D03	0.34
Ga171_A09	Gr326_scaffold439	0.32
Ga171_A09	Gr068_D05	0.31
Ga171_A09	Gr176_D08	0.31
Ga171_A09	Gr163_D08	0.3
Ga171_A09	Gr164_D08	0.31
Ga171_A09	Gr220_D09	0.31
Ga172_A09	Gr009_D01	0.39
Ga172_A09	Gr021_D01	0.39
Ga172_A09	Gr201_D09	0.35
Ga173_A10	Gr036_D02	0.36
Ga176_A10	Gr153_D07	0.33
Ga177_A10	Gr176_D08	0.32
Ga177_A10	Gr163_D08	0.31
Ga177_A10	Gr164_D08	0.32
Ga177_A10	Gr171_D08	0.3
Ga177_A10	Gr220_D09	0.32
Ga178_A10	Gr176_D08	0.31
Ga178_A10	Gr163_D08	0.34
Ga178_A10	Gr164_D08	0.34
Ga178_A10	Gr171_D08	0.31
Ga178_A10	Gr279_scaffold228	0.3
Ga181_A10	Gr201_D09	0.32
Ga181_A10	Gr084_D07	0.32
Ga181_A10	Gr230_D11	0.32
Ga182_A10	Gr281_scaffold254	0.4
Ga182_A10	Gr282_scaffold254	0.35
Ga182_A10	Gr355_scaffold527	0.37
Ga182_A10	Gr035_D02	0.32
Ga182_A10	Gr034_D02	0.36
Ga182_A10	Gr027_D02	0.31
Ga182_A10	Gr036_D02	0.36
Ga183_A10	Gr291_scaffold355	0.34
Ga183_A10	Gr034_D02	0.37
Ga183_A10	Gr036_D02	0.33
Ga184_A10	Gr281_scaffold254	0.39
Ga184_A10	Gr291_scaffold355	0.34
Ga184_A10	Gr034_D02	0.36
Ga184_A10	Gr036_D02	0.33
Ga185_A10	Gr281_scaffold254	0.38
Ga185_A10	Gr282_scaffold254	0.32
Ga185_A10	Gr291_scaffold355	0.34
Ga185_A10	Gr355_scaffold527	0.34
Ga185_A10	Gr034_D02	0.35
Ga185_A10	Gr225_D10	0.3
Ga185_A10	Gr036_D02	0.34
Ga186_A10	Gr281_scaffold254	0.39
Ga186_A10	Gr291_scaffold355	0.34
Ga186_A10	Gr355_scaffold527	0.3
Ga186_A10	Gr034_D02	0.36
Ga186_A10	Gr036_D02	0.36
Ga187_A10	Gr281_scaffold254	0.4
Ga187_A10	Gr291_scaffold355	0.35
Ga187_A10	Gr034_D02	0.37
Ga187_A10	Gr036_D02	0.35
Ga188_A10	Gr281_scaffold254	0.35
Ga188_A10	Gr282_scaffold254	0.31
Ga188_A10	Gr290_scaffold355	0.36
Ga188_A10	Gr291_scaffold355	0.34
Ga188_A10	Gr355_scaffold527	0.31
Ga190_A10	Gr281_scaffold254	0.38
Ga190_A10	Gr291_scaffold355	0.34
Ga190_A10	Gr034_D02	0.36
Ga190_A10	Gr036_D02	0.34
Ga191_A10	Gr281_scaffold254	0.39
Ga191_A10	Gr282_scaffold254	0.32
Ga191_A10	Gr290_scaffold355	0.4
Ga191_A10	Gr291_scaffold355	0.33
Ga191_A10	Gr355_scaffold527	0.33
Ga191_A10	Gr034_D02	0.36
Ga191_A10	Gr225_D10	0.33
Ga191_A10	Gr036_D02	0.33
Ga192_A10	Gr281_scaffold254	0.4
Ga192_A10	Gr291_scaffold355	0.35
Ga193_A10	Gr281_scaffold254	0.38
Ga193_A10	Gr291_scaffold355	0.34
Ga193_A10	Gr034_D02	0.35
Ga193_A10	Gr036_D02	0.32
Ga193_A10	Gr037_D02	0.39
Ga194_A10	Gr281_scaffold254	0.4
Ga194_A10	Gr291_scaffold355	0.34
Ga194_A10	Gr034_D02	0.37
Ga194_A10	Gr036_D02	0.34
Ga194_A10	Gr037_D02	0.4
Ga195_A10	Gr281_scaffold254	0.39
Ga195_A10	Gr282_scaffold254	0.32
Ga195_A10	Gr291_scaffold355	0.34
Ga195_A10	Gr355_scaffold527	0.34
Ga195_A10	Gr034_D02	0.35
Ga195_A10	Gr225_D10	0.31
Ga195_A10	Gr036_D02	0.33
Ga196_A10	Gr035_D02	0.39
Ga196_A10	Gr034_D02	0.39
Ga196_A10	Gr225_D10	0.34
Ga196_A10	Gr027_D02	0.33
Ga196_A10	Gr036_D02	0.38
Ga196_A10	Gr037_D02	0.37
Ga197_A10	Gr035_D02	0.31
Ga197_A10	Gr036_D02	0.37
Ga199_A10	Gr144_D07	0.31
Ga199_A10	Gr145_D07	0.31
Ga199_A10	Gr147_D07	0.35
Ga200_A10	Gr109_D07	0.32
Ga200_A10	Gr159_D07	0.32
Ga200_A10	Gr180_D08	0.33
Ga200_A10	Gr181_D08	0.32
Ga200_A10	Gr185_D08	0.31
Ga200_A10	Gr108_D07	0.33
Ga200_A10	Gr289_scaffold339	0.33
Ga200_A10	Gr220_D09	0.39
Ga200_A10	Gr217_D09	0.33
Ga200_A10	Gr221_D09	0.39
Ga200_A10	Gr215_D09	0.32
Ga200_A10	Gr218_D09	0.39
Ga200_A10	Gr219_D09	0.33
Ga200_A10	Gr216_D09	0.34
Ga200_A10	Gr183_D08	0.3
Ga201_A10	Gr109_D07	0.33
Ga201_A10	Gr159_D07	0.33
Ga201_A10	Gr180_D08	0.35
Ga201_A10	Gr181_D08	0.32
Ga201_A10	Gr185_D08	0.32
Ga201_A10	Gr108_D07	0.34
Ga201_A10	Gr289_scaffold339	0.33
Ga201_A10	Gr217_D09	0.33
Ga201_A10	Gr221_D09	0.39
Ga201_A10	Gr215_D09	0.32
Ga201_A10	Gr218_D09	0.38
Ga201_A10	Gr219_D09	0.33
Ga201_A10	Gr216_D09	0.33
Ga202_A10	Gr109_D07	0.38
Ga202_A10	Gr159_D07	0.36
Ga202_A10	Gr180_D08	0.36
Ga202_A10	Gr181_D08	0.36
Ga202_A10	Gr185_D08	0.36
Ga202_A10	Gr108_D07	0.38
Ga202_A10	Gr289_scaffold339	0.39
Ga202_A10	Gr220_D09	0.37
Ga202_A10	Gr217_D09	0.36
Ga202_A10	Gr221_D09	0.37
Ga202_A10	Gr215_D09	0.36
Ga202_A10	Gr218_D09	0.38
Ga202_A10	Gr219_D09	0.37
Ga202_A10	Gr182_D08	0.34
Ga202_A10	Gr183_D08	0.32
Ga203_A10	Gr109_D07	0.33
Ga203_A10	Gr159_D07	0.34
Ga203_A10	Gr180_D08	0.35
Ga203_A10	Gr181_D08	0.33
Ga203_A10	Gr185_D08	0.33
Ga203_A10	Gr108_D07	0.34
Ga203_A10	Gr289_scaffold339	0.35
Ga203_A10	Gr220_D09	0.4
Ga203_A10	Gr217_D09	0.34
Ga203_A10	Gr221_D09	0.38
Ga203_A10	Gr215_D09	0.33
Ga203_A10	Gr218_D09	0.38
Ga203_A10	Gr219_D09	0.34
Ga203_A10	Gr216_D09	0.34
Ga203_A10	Gr183_D08	0.33
Ga204_A10	Gr233_D11	0.3
Ga204_A10	Gr066_D04	0.35
Ga204_A10	Gr002_D01	0.32
Ga204_A10	Gr004_D01	0.33
Ga204_A10	Gr003_D01	0.33
Ga204_A10	Gr001_D01	0.32
Ga204_A10	Gr279_scaffold228	0.32
Ga204_A10	Gr055_D03	0.31
Ga204_A10	Gr056_D03	0.33
Ga204_A10	Gr292_scaffold365	0.31
Ga204_A10	Gr207_D09	0.31
Ga205_A10	Gr225_D10	0.39
Ga205_A10	Gr027_D02	0.36
Ga205_A10	Gr036_D02	0.39
Ga206_A10	Gr034_D02	0.4
Ga206_A10	Gr036_D02	0.36
Ga207_A10	Gr035_D02	0.35
Ga207_A10	Gr027_D02	0.31
Ga207_A10	Gr036_D02	0.38
Ga208_A10	Gr225_D10	0.3
Ga208_A10	Gr036_D02	0.37
Ga210_A10	Gr034_D02	0.39
Ga210_A10	Gr225_D10	0.34
Ga210_A10	Gr036_D02	0.36
Ga211_A10	Gr225_D10	0.33
Ga211_A10	Gr036_D02	0.38
Ga213_A10	Gr035_D02	0.34
Ga213_A10	Gr034_D02	0.34
Ga213_A10	Gr225_D10	0.35
Ga213_A10	Gr027_D02	0.31
Ga213_A10	Gr036_D02	0.33
Ga214_A10	Gr225_D10	0.33
Ga214_A10	Gr036_D02	0.37
Ga215_A10	Gr208_D09	0.38
Ga215_A10	Gr182_D08	0.35
Ga215_A10	Gr183_D08	0.33
Ga216_A10	Gr109_D07	0.37
Ga216_A10	Gr159_D07	0.36
Ga216_A10	Gr180_D08	0.37
Ga216_A10	Gr181_D08	0.36
Ga216_A10	Gr185_D08	0.36
Ga216_A10	Gr108_D07	0.39
Ga216_A10	Gr289_scaffold339	0.38
Ga216_A10	Gr220_D09	0.35
Ga216_A10	Gr217_D09	0.37
Ga216_A10	Gr221_D09	0.38
Ga216_A10	Gr215_D09	0.36
Ga216_A10	Gr218_D09	0.36
Ga216_A10	Gr219_D09	0.37
Ga217_A10	Gr109_D07	0.34
Ga217_A10	Gr159_D07	0.34
Ga217_A10	Gr180_D08	0.35
Ga217_A10	Gr181_D08	0.33
Ga217_A10	Gr185_D08	0.33
Ga217_A10	Gr108_D07	0.35
Ga217_A10	Gr289_scaffold339	0.34
Ga217_A10	Gr217_D09	0.34
Ga217_A10	Gr215_D09	0.33
Ga217_A10	Gr219_D09	0.34
Ga217_A10	Gr216_D09	0.34
Ga219_A10	Gr049_D02	0.35
Ga219_A10	Gr025_D01	0.33
Ga219_A10	Gr079_D07	0.31
Ga219_A10	Gr080_D07	0.32
Ga219_A10	Gr081_D07	0.32
Ga219_A10	Gr082_D07	0.35
Ga220_A10	Gr038_D02	0.39
Ga220_A10	Gr079_D07	0.35
Ga220_A10	Gr084_D07	0.4
Ga220_A10	Gr080_D07	0.37
Ga220_A10	Gr081_D07	0.38
Ga220_A10	Gr082_D07	0.37
Ga220_A10	Gr230_D11	0.39
Ga220_A10	Gr083_D07	0.37
Ga222_A10	Gr049_D02	0.34
Ga222_A10	Gr025_D01	0.34
Ga222_A10	Gr079_D07	0.31
Ga222_A10	Gr080_D07	0.34
Ga222_A10	Gr081_D07	0.34
Ga222_A10	Gr082_D07	0.36
Ga222_A10	Gr230_D11	0.39
Ga223_A10	Gr109_D07	0.32
Ga223_A10	Gr159_D07	0.33
Ga223_A10	Gr180_D08	0.34
Ga223_A10	Gr181_D08	0.32
Ga223_A10	Gr185_D08	0.32
Ga223_A10	Gr108_D07	0.33
Ga223_A10	Gr289_scaffold339	0.33
Ga223_A10	Gr217_D09	0.33
Ga223_A10	Gr221_D09	0.38
Ga223_A10	Gr215_D09	0.31
Ga223_A10	Gr218_D09	0.38
Ga223_A10	Gr219_D09	0.32
Ga223_A10	Gr216_D09	0.33
Ga225_A11	Gr190_D08	0.31
Ga225_A11	Gr176_D08	0.33
Ga225_A11	Gr163_D08	0.34
Ga225_A11	Gr164_D08	0.34
Ga225_A11	Gr175_D08	0.32
Ga225_A11	Gr171_D08	0.34
Ga225_A11	Gr220_D09	0.31
Ga226_A11	Gr158_D07	0.34
Ga226_A11	Gr157_D07	0.36
Ga226_A11	Gr232_D11	0.37
Ga226_A11	Gr231_D11	0.38
Ga226_A11	Gr352_scaffold495	0.38
Ga226_A11	Gr202_D09	0.4
Ga226_A11	Gr059_D03	0.31
Ga226_A11	Gr071_D05	0.3
Ga227_A11	Gr281_scaffold254	0.38
Ga227_A11	Gr291_scaffold355	0.34
Ga227_A11	Gr034_D02	0.35
Ga227_A11	Gr036_D02	0.33
Ga227_A11	Gr037_D02	0.39
Ga228_A11	Gr281_scaffold254	0.38
Ga228_A11	Gr291_scaffold355	0.31
Ga228_A11	Gr034_D02	0.35
Ga228_A11	Gr036_D02	0.34
Ga230_A12	Gr320_scaffold432	0.39
Ga230_A12	Gr319_scaffold432	0.38
Ga230_A12	Gr331_scaffold461	0.3
Ga230_A12	Gr084_D07	0.32
Ga230_A12	Gr230_D11	0.32
Ga231_A12	Gr320_scaffold432	0.32
Ga231_A12	Gr319_scaffold432	0.31
Ga231_A12	Gr201_D09	0.36
Ga231_A12	Gr084_D07	0.33
Ga231_A12	Gr230_D11	0.32
Ga232_A12	Gr074_D06	0.35
Ga232_A12	Gr213_D09	0.34
Ga232_A12	Gr313_scaffold406	0.34
Ga232_A12	Gr329_scaffold461	0.3
Ga232_A12	Gr341_scaffold461	0.33
Ga232_A12	Gr214_D09	0.34
Ga232_A12	Gr310_scaffold406	0.36
Ga232_A12	Gr354_scaffold520	0.36
Ga232_A12	Gr353_scaffold520	0.35
Ga232_A12	Gr317_scaffold406	0.31
Ga232_A12	Gr364_scaffold564	0.36
Ga232_A12	Gr336_scaffold461	0.35
Ga232_A12	Gr333_scaffold461	0.38
Ga232_A12	Gr334_scaffold461	0.37
Ga232_A12	Gr314_scaffold406	0.37
Ga232_A12	Gr339_scaffold461	0.35
Ga232_A12	Gr331_scaffold461	0.37
Ga232_A12	Gr311_scaffold406	0.39
Ga232_A12	Gr338_scaffold461	0.36
Ga232_A12	Gr209_D09	0.37
Ga232_A12	Gr312_scaffold406	0.35
Ga232_A12	Gr330_scaffold461	0.33
Ga232_A12	Gr340_scaffold461	0.34
Ga232_A12	Gr315_scaffold406	0.35
Ga232_A12	Gr342_scaffold461	0.34
Ga232_A12	Gr337_scaffold461	0.35
Ga232_A12	Gr335_scaffold461	0.38
Ga232_A12	Gr332_scaffold461	0.33
Ga232_A12	Gr309_scaffold406	0.35
Ga232_A12	Gr343_scaffold461	0.37
Ga232_A12	Gr316_scaffold406	0.37
Ga232_A12	Gr288_scaffold333	0.34
Ga232_A12	Gr347_scaffold474	0.35
Ga232_A12	Gr049_D02	0.31
Ga232_A12	Gr038_D02	0.36
Ga232_A12	Gr025_D01	0.3
Ga232_A12	Gr084_D07	0.34
Ga232_A12	Gr082_D07	0.32
Ga232_A12	Gr230_D11	0.35
Ga234_A12	Gr049_D02	0.38
Ga234_A12	Gr038_D02	0.34
Ga234_A12	Gr025_D01	0.36
Ga234_A12	Gr079_D07	0.31
Ga234_A12	Gr080_D07	0.35
Ga234_A12	Gr081_D07	0.38
Ga234_A12	Gr082_D07	0.37
Ga234_A12	Gr083_D07	0.34
Ga239_A13	Gr114_D07	0.37
Ga239_A13	Gr111_D07	0.36
Ga239_A13	Gr113_D07	0.35
Ga239_A13	Gr112_D07	0.33
Ga239_A13	Gr277_scaffold228	0.38
Ga239_A13	Gr145_D07	0.39
Ga239_A13	Gr148_D07	0.33
Ga239_A13	Gr212_D09	0.34
Ga239_A13	Gr318_scaffold406	0.33
Ga239_A13	Gr281_scaffold254	0.33
Ga239_A13	Gr290_scaffold355	0.36
Ga239_A13	Gr291_scaffold355	0.34
Ga239_A13	Gr034_D02	0.34
Ga239_A13	Gr036_D02	0.33
Ga240_A13	Gr068_D05	0.31
Ga240_A13	Gr176_D08	0.34
Ga240_A13	Gr163_D08	0.38
Ga240_A13	Gr164_D08	0.39
Ga240_A13	Gr175_D08	0.31
Ga240_A13	Gr171_D08	0.35
Ga240_A13	Gr220_D09	0.33
Ga241_A13	Gr068_D05	0.32
Ga241_A13	Gr176_D08	0.34
Ga241_A13	Gr163_D08	0.37
Ga241_A13	Gr164_D08	0.38
Ga241_A13	Gr175_D08	0.31
Ga241_A13	Gr171_D08	0.35
Ga241_A13	Gr220_D09	0.31
Ga242_A13	Gr068_D05	0.3
Ga242_A13	Gr176_D08	0.33
Ga242_A13	Gr175_D08	0.31
Ga242_A13	Gr171_D08	0.35
Ga242_A13	Gr220_D09	0.33
Ga243_A13	Gr068_D05	0.31
Ga243_A13	Gr176_D08	0.34
Ga243_A13	Gr163_D08	0.37
Ga243_A13	Gr164_D08	0.38
Ga243_A13	Gr175_D08	0.31
Ga243_A13	Gr171_D08	0.34
Ga243_A13	Gr220_D09	0.31
Ga088_A06	Gr001_D01	0.33
Ga088_A06	Gr002_D01	0.32
Ga088_A06	Gr003_D01	0.33
Ga088_A06	Gr004_D01	0.32
Ga181_A10	Gr007_D01	0.36
Ga150_A08	Gr007_D01	0.4
Ga181_A10	Gr008_D01	0.35
Ga181_A10	Gr009_D01	0.33
Ga150_A08	Gr009_D01	0.32
Ga181_A10	Gr010_D01	0.38
Ga181_A10	Gr011_D01	0.35
Ga150_A08	Gr011_D01	0.35
Ga181_A10	Gr012_D01	0.34
Ga150_A08	Gr012_D01	0.34
Ga181_A10	Gr013_D01	0.36
Ga150_A08	Gr013_D01	0.35
Ga181_A10	Gr014_D01	0.35
Ga150_A08	Gr014_D01	0.34
Ga181_A10	Gr015_D01	0.35
Ga150_A08	Gr015_D01	0.35
Ga181_A10	Gr017_D01	0.36
Ga150_A08	Gr017_D01	0.36
Ga181_A10	Gr020_D01	0.37
Ga181_A10	Gr022_D01	0.35
Ga150_A08	Gr022_D01	0.36
Ga181_A10	Gr023_D01	0.36
Ga224_A11	Gr024_D01	0.32
Ga046_A04	Gr025_D01	0.35
Ga196_A10	Gr025_D01	0.32
Ga050_A04	Gr028_D02	0.32
Ga051_A04	Gr028_D02	0.31
Ga050_A04	Gr029_D02	0.33
Ga051_A04	Gr029_D02	0.32
Ga050_A04	Gr030_D02	0.35
Ga051_A04	Gr030_D02	0.33
Ga044_A04	Gr031_D02	0.31
Ga050_A04	Gr031_D02	0.35
Ga051_A04	Gr031_D02	0.35
Ga050_A04	Gr032_D02	0.31
Ga051_A04	Gr032_D02	0.32
Ga238_A12	Gr033_D02	0.34
Ga116_A07	Gr034_D02	0.4
Ga116_A07	Gr035_D02	0.37
Ga074_A05	Gr038_D02	0.37
Ga046_A04	Gr038_D02	0.38
Ga196_A10	Gr038_D02	0.3
Ga200_A10	Gr039_D02	0.32
Ga202_A10	Gr039_D02	0.34
Ga216_A10	Gr039_D02	0.37
Ga201_A10	Gr039_D02	0.33
Ga217_A10	Gr039_D02	0.32
Ga223_A10	Gr039_D02	0.32
Ga203_A10	Gr039_D02	0.32
Ga244_A13	Gr045_D02	0.3
Ga245_A13	Gr045_D02	0.32
Ga246_A13	Gr045_D02	0.36
Ga244_A13	Gr046_D02	0.3
Ga245_A13	Gr046_D02	0.32
Ga074_A05	Gr049_D02	0.32
Ga046_A04	Gr049_D02	0.35
Ga047_A04	Gr049_D02	0.32
Ga049_A04	Gr049_D02	0.32
Ga088_A06	Gr055_D03	0.31
Ga088_A06	Gr056_D03	0.32
Ga018_A04	Gr057_D03	0.34
Ga019_A04	Gr057_D03	0.38
Ga163_A09	Gr057_D03	0.37
Ga164_A09	Gr057_D03	0.37
Ga178_A10	Gr057_D03	0.39
Ga038_A04	Gr057_D03	0.4
Ga131_A07	Gr057_D03	0.31
Ga130_A07	Gr057_D03	0.32
Ga059_A04	Gr057_D03	0.31
Ga062_A04	Gr057_D03	0.31
Ga169_A09	Gr057_D03	0.3
Ga125_A07	Gr057_D03	0.32
Ga126_A07	Gr057_D03	0.32
Ga015_A03	Gr057_D03	0.3
Ga088_A06	Gr057_D03	0.35
Ga202_A10	Gr057_D03	0.32
Ga180_A10	Gr057_D03	0.33
Ga018_A04	Gr058_D03	0.34
Ga019_A04	Gr058_D03	0.36
Ga163_A09	Gr058_D03	0.37
Ga164_A09	Gr058_D03	0.39
Ga178_A10	Gr058_D03	0.37
Ga240_A13	Gr058_D03	0.39
Ga242_A13	Gr058_D03	0.4
Ga038_A04	Gr058_D03	0.37
Ga059_A04	Gr058_D03	0.34
Ga062_A04	Gr058_D03	0.34
Ga169_A09	Gr058_D03	0.35
Ga079_A05	Gr058_D03	0.31
Ga125_A07	Gr058_D03	0.33
Ga126_A07	Gr058_D03	0.36
Ga128_A07	Gr058_D03	0.3
Ga127_A07	Gr058_D03	0.31
Ga129_A07	Gr058_D03	0.31
Ga088_A06	Gr058_D03	0.38
Ga200_A10	Gr058_D03	0.31
Ga202_A10	Gr058_D03	0.33
Ga216_A10	Gr058_D03	0.3
Ga217_A10	Gr058_D03	0.3
Ga203_A10	Gr058_D03	0.3
Ga180_A10	Gr058_D03	0.33
Ga178_A10	Gr059_D03	0.4
Ga038_A04	Gr059_D03	0.39
Ga131_A07	Gr059_D03	0.38
Ga130_A07	Gr059_D03	0.37
Ga132_A07	Gr059_D03	0.39
Ga177_A10	Gr059_D03	0.36
Ga225_A11	Gr059_D03	0.35
Ga166_A09	Gr059_D03	0.31
Ga079_A05	Gr059_D03	0.31
Ga125_A07	Gr059_D03	0.34
Ga126_A07	Gr059_D03	0.33
Ga236_A12	Gr059_D03	0.33
Ga235_A12	Gr059_D03	0.34
Ga128_A07	Gr059_D03	0.35
Ga127_A07	Gr059_D03	0.35
Ga129_A07	Gr059_D03	0.35
Ga014_A03	Gr059_D03	0.32
Ga015_A03	Gr059_D03	0.31
Ga016_A03	Gr059_D03	0.33
Ga215_A10	Gr059_D03	0.31
Ga017_A03	Gr059_D03	0.31
Ga137_A08	Gr059_D03	0.33
Ga122_A07	Gr059_D03	0.3
Ga158_A09	Gr059_D03	0.32
Ga200_A10	Gr059_D03	0.33
Ga202_A10	Gr059_D03	0.34
Ga216_A10	Gr059_D03	0.31
Ga203_A10	Gr059_D03	0.35
Ga029_A04	Gr059_D03	0.34
Ga045_A04	Gr059_D03	0.33
Ga135_A08	Gr059_D03	0.34
Ga136_A08	Gr059_D03	0.32
Ga179_A10	Gr059_D03	0.35
Ga112_A07	Gr060_D03	0.33
Ga113_A07	Gr060_D03	0.37
Ga115_A07	Gr060_D03	0.37
Ga244_A13	Gr060_D03	0.31
Ga245_A13	Gr060_D03	0.34
Ga246_A13	Gr060_D03	0.33
Ga122_A07	Gr062_D04	0.38
Ga158_A09	Gr062_D04	0.39
Ga200_A10	Gr062_D04	0.32
Ga202_A10	Gr062_D04	0.38
Ga216_A10	Gr062_D04	0.38
Ga201_A10	Gr062_D04	0.33
Ga217_A10	Gr062_D04	0.34
Ga223_A10	Gr062_D04	0.33
Ga203_A10	Gr062_D04	0.34
Ga029_A04	Gr062_D04	0.34
Ga045_A04	Gr062_D04	0.33
Ga135_A08	Gr062_D04	0.33
Ga136_A08	Gr062_D04	0.34
Ga179_A10	Gr062_D04	0.34
Ga122_A07	Gr063_D04	0.4
Ga158_A09	Gr063_D04	0.4
Ga200_A10	Gr063_D04	0.35
Ga216_A10	Gr063_D04	0.4
Ga201_A10	Gr063_D04	0.35
Ga217_A10	Gr063_D04	0.36
Ga223_A10	Gr063_D04	0.35
Ga203_A10	Gr063_D04	0.37
Ga029_A04	Gr063_D04	0.37
Ga045_A04	Gr063_D04	0.36
Ga135_A08	Gr063_D04	0.37
Ga136_A08	Gr063_D04	0.37
Ga179_A10	Gr063_D04	0.36
Ga122_A07	Gr064_D04	0.39
Ga158_A09	Gr064_D04	0.4
Ga200_A10	Gr064_D04	0.35
Ga216_A10	Gr064_D04	0.4
Ga201_A10	Gr064_D04	0.35
Ga217_A10	Gr064_D04	0.36
Ga223_A10	Gr064_D04	0.35
Ga203_A10	Gr064_D04	0.37
Ga029_A04	Gr064_D04	0.37
Ga045_A04	Gr064_D04	0.36
Ga135_A08	Gr064_D04	0.37
Ga136_A08	Gr064_D04	0.37
Ga179_A10	Gr064_D04	0.36
Ga122_A07	Gr065_D04	0.39
Ga158_A09	Gr065_D04	0.39
Ga200_A10	Gr065_D04	0.33
Ga216_A10	Gr065_D04	0.36
Ga201_A10	Gr065_D04	0.32
Ga217_A10	Gr065_D04	0.34
Ga223_A10	Gr065_D04	0.33
Ga203_A10	Gr065_D04	0.34
Ga029_A04	Gr065_D04	0.36
Ga045_A04	Gr065_D04	0.34
Ga135_A08	Gr065_D04	0.36
Ga136_A08	Gr065_D04	0.36
Ga179_A10	Gr065_D04	0.35
Ga088_A06	Gr066_D04	0.34
Ga216_A10	Gr066_D04	0.3
Ga180_A10	Gr066_D04	0.31
Ga040_A04	Gr067_D05	0.3
Ga103_A07	Gr067_D05	0.37
Ga044_A04	Gr067_D05	0.32
Ga050_A04	Gr067_D05	0.35
Ga051_A04	Gr067_D05	0.36
Ga177_A10	Gr068_D05	0.35
Ga225_A11	Gr068_D05	0.39
Ga091_A06	Gr068_D05	0.36
Ga059_A04	Gr068_D05	0.32
Ga061_A04	Gr068_D05	0.37
Ga062_A04	Gr068_D05	0.34
Ga169_A09	Gr068_D05	0.35
Ga204_A10	Gr068_D05	0.39
Ga125_A07	Gr068_D05	0.31
Ga126_A07	Gr068_D05	0.32
Ga014_A03	Gr068_D05	0.32
Ga092_A06	Gr068_D05	0.3
Ga016_A03	Gr068_D05	0.31
Ga215_A10	Gr068_D05	0.32
Ga017_A03	Gr068_D05	0.31
Ga158_A09	Gr068_D05	0.33
Ga088_A06	Gr068_D05	0.39
Ga200_A10	Gr068_D05	0.3
Ga217_A10	Gr068_D05	0.32
Ga029_A04	Gr068_D05	0.31
Ga045_A04	Gr068_D05	0.3
Ga180_A10	Gr068_D05	0.33
Ga225_A11	Gr069_D05	0.31
Ga091_A06	Gr069_D05	0.34
Ga088_A06	Gr069_D05	0.3
Ga200_A10	Gr071_D05	0.34
Ga202_A10	Gr071_D05	0.39
Ga201_A10	Gr071_D05	0.35
Ga217_A10	Gr071_D05	0.36
Ga223_A10	Gr071_D05	0.34
Ga203_A10	Gr071_D05	0.35
Ga110_A07	Gr073_D06	0.34
Ga111_A07	Gr073_D06	0.37
Ga155_A09	Gr073_D06	0.38
Ga170_A09	Gr073_D06	0.39
Ga171_A09	Gr073_D06	0.38
Ga038_A04	Gr073_D06	0.3
Ga088_A06	Gr073_D06	0.31
Ga201_A10	Gr073_D06	0.3
Ga223_A10	Gr073_D06	0.3
Ga063_A04	Gr074_D06	0.36
Ga133_A07	Gr074_D06	0.36
Ga120_A07	Gr074_D06	0.33
Ga121_A07	Gr074_D06	0.36
Ga074_A05	Gr074_D06	0.34
Ga046_A04	Gr074_D06	0.35
Ga047_A04	Gr074_D06	0.3
Ga049_A04	Gr074_D06	0.3
Ga196_A10	Gr074_D06	0.3
Ga205_A10	Gr074_D06	0.34
Ga040_A04	Gr077_D07	0.3
Ga041_A04	Gr077_D07	0.39
Ga044_A04	Gr077_D07	0.37
Ga050_A04	Gr077_D07	0.35
Ga051_A04	Gr077_D07	0.36
Ga090_A06	Gr077_D07	0.33
Ga081_A05	Gr077_D07	0.33
Ga042_A04	Gr078_D07	0.39
Ga041_A04	Gr078_D07	0.38
Ga044_A04	Gr078_D07	0.32
Ga050_A04	Gr078_D07	0.35
Ga051_A04	Gr078_D07	0.37
Ga196_A10	Gr079_D07	0.32
Ga205_A10	Gr079_D07	0.3
Ga196_A10	Gr083_D07	0.32
Ga205_A10	Gr083_D07	0.33
Ga168_A09	Gr084_D07	0.31
Ga205_A10	Gr084_D07	0.31
Ga073_A04	Gr095_D07	0.34
Ga001_A01	Gr095_D07	0.34
Ga004_A01	Gr095_D07	0.34
Ga005_A01	Gr095_D07	0.34
Ga006_A01	Gr095_D07	0.34
Ga108_A07	Gr095_D07	0.34
Ga222_A10	Gr095_D07	0.35
Ga234_A12	Gr095_D07	0.38
Ga219_A10	Gr095_D07	0.34
Ga063_A04	Gr095_D07	0.32
Ga133_A07	Gr095_D07	0.3
Ga120_A07	Gr095_D07	0.3
Ga123_A07	Gr095_D07	0.38
Ga121_A07	Gr095_D07	0.31
Ga047_A04	Gr095_D07	0.3
Ga001_A01	Gr096_D07	0.37
Ga004_A01	Gr096_D07	0.37
Ga005_A01	Gr096_D07	0.38
Ga006_A01	Gr096_D07	0.38
Ga108_A07	Gr096_D07	0.38
Ga222_A10	Gr096_D07	0.39
Ga219_A10	Gr096_D07	0.38
Ga063_A04	Gr096_D07	0.34
Ga133_A07	Gr096_D07	0.34
Ga120_A07	Gr096_D07	0.34
Ga074_A05	Gr096_D07	0.33
Ga047_A04	Gr096_D07	0.31
Ga100_A07	Gr096_D07	0.3
Ga083_A06	Gr097_D07	0.31
Ga244_A13	Gr097_D07	0.3
Ga245_A13	Gr097_D07	0.31
Ga246_A13	Gr097_D07	0.36
Ga083_A06	Gr098_D07	0.32
Ga244_A13	Gr098_D07	0.31
Ga245_A13	Gr098_D07	0.32
Ga246_A13	Gr098_D07	0.36
Ga083_A06	Gr099_D07	0.32
Ga244_A13	Gr099_D07	0.31
Ga245_A13	Gr099_D07	0.32
Ga246_A13	Gr099_D07	0.37
Ga083_A06	Gr100_D07	0.32
Ga245_A13	Gr100_D07	0.31
Ga246_A13	Gr100_D07	0.35
Ga083_A06	Gr101_D07	0.32
Ga245_A13	Gr101_D07	0.31
Ga246_A13	Gr101_D07	0.35
Ga083_A06	Gr102_D07	0.31
Ga245_A13	Gr102_D07	0.31
Ga246_A13	Gr102_D07	0.36
Ga083_A06	Gr103_D07	0.32
Ga244_A13	Gr103_D07	0.31
Ga245_A13	Gr103_D07	0.32
Ga246_A13	Gr103_D07	0.38
Ga083_A06	Gr104_D07	0.32
Ga244_A13	Gr104_D07	0.31
Ga245_A13	Gr104_D07	0.31
Ga083_A06	Gr105_D07	0.37
Ga244_A13	Gr105_D07	0.33
Ga245_A13	Gr105_D07	0.36
Ga246_A13	Gr105_D07	0.35
Ga134_A07	Gr105_D07	0.3
Ga083_A06	Gr106_D07	0.32
Ga244_A13	Gr106_D07	0.31
Ga245_A13	Gr106_D07	0.33
Ga246_A13	Gr106_D07	0.35
Ga083_A06	Gr107_D07	0.33
Ga244_A13	Gr107_D07	0.31
Ga245_A13	Gr107_D07	0.32
Ga246_A13	Gr107_D07	0.36
Ga024_A04	Gr110_D07	0.38
Ga199_A10	Gr110_D07	0.32
Ga034_A04	Gr110_D07	0.36
Ga093_A06	Gr110_D07	0.39
Ga182_A10	Gr110_D07	0.31
Ga196_A10	Gr110_D07	0.36
Ga197_A10	Gr110_D07	0.31
Ga207_A10	Gr110_D07	0.3
Ga205_A10	Gr110_D07	0.36
Ga101_A07	Gr110_D07	0.32
Ga100_A07	Gr110_D07	0.32
Ga102_A07	Gr110_D07	0.3
Ga021_A04	Gr111_D07	0.34
Ga199_A10	Gr111_D07	0.37
Ga034_A04	Gr111_D07	0.34
Ga093_A06	Gr111_D07	0.35
Ga197_A10	Gr111_D07	0.31
Ga024_A04	Gr112_D07	0.38
Ga093_A06	Gr112_D07	0.3
Ga196_A10	Gr112_D07	0.37
Ga213_A10	Gr112_D07	0.3
Ga197_A10	Gr112_D07	0.32
Ga207_A10	Gr112_D07	0.3
Ga205_A10	Gr112_D07	0.37
Ga101_A07	Gr112_D07	0.31
Ga100_A07	Gr112_D07	0.32
Ga102_A07	Gr112_D07	0.33
Ga024_A04	Gr113_D07	0.38
Ga021_A04	Gr113_D07	0.33
Ga093_A06	Gr113_D07	0.36
Ga188_A10	Gr113_D07	0.3
Ga182_A10	Gr113_D07	0.33
Ga196_A10	Gr113_D07	0.35
Ga205_A10	Gr113_D07	0.34
Ga101_A07	Gr113_D07	0.32
Ga100_A07	Gr113_D07	0.32
Ga102_A07	Gr113_D07	0.32
Ga099_A07	Gr113_D07	0.3
Ga024_A04	Gr114_D07	0.39
Ga199_A10	Gr114_D07	0.31
Ga034_A04	Gr114_D07	0.31
Ga093_A06	Gr114_D07	0.38
Ga182_A10	Gr114_D07	0.31
Ga196_A10	Gr114_D07	0.35
Ga197_A10	Gr114_D07	0.31
Ga207_A10	Gr114_D07	0.31
Ga205_A10	Gr114_D07	0.37
Ga208_A10	Gr114_D07	0.31
Ga101_A07	Gr114_D07	0.31
Ga100_A07	Gr114_D07	0.32
[truncated: 1,233 more rows]

## Sheet: more than 40%
Gene in G.arboreum	Gene in G.raimondii	similarity >40%
Ga001_A01	Gr084_D07	0.41
Ga001_A01	Gr230_D11	0.4
Ga001_A01	Gr347_scaffold474	0.41
Ga002_A01	Gr074_D06	0.41
Ga002_A01	Gr209_D09	0.42
Ga002_A01	Gr211_D09	0.47
Ga002_A01	Gr213_D09	0.44
Ga002_A01	Gr214_D09	0.42
Ga002_A01	Gr288_scaffold333	0.42
Ga002_A01	Gr309_scaffold406	0.41
Ga002_A01	Gr310_scaffold406	0.44
Ga002_A01	Gr311_scaffold406	0.43
Ga002_A01	Gr312_scaffold406	0.43
Ga002_A01	Gr313_scaffold406	0.41
Ga002_A01	Gr314_scaffold406	0.45
Ga002_A01	Gr315_scaffold406	0.42
Ga002_A01	Gr316_scaffold406	0.46
Ga002_A01	Gr317_scaffold406	0.41
Ga002_A01	Gr330_scaffold461	0.4
Ga002_A01	Gr331_scaffold461	0.44
Ga002_A01	Gr333_scaffold461	0.42
Ga002_A01	Gr334_scaffold461	0.44
Ga002_A01	Gr335_scaffold461	0.44
Ga002_A01	Gr336_scaffold461	0.43
Ga002_A01	Gr337_scaffold461	0.41
Ga002_A01	Gr338_scaffold461	0.43
Ga002_A01	Gr339_scaffold461	0.43
Ga002_A01	Gr340_scaffold461	0.42
Ga002_A01	Gr341_scaffold461	0.41
Ga002_A01	Gr342_scaffold461	0.41
Ga002_A01	Gr343_scaffold461	0.44
Ga002_A01	Gr353_scaffold520	0.44
Ga002_A01	Gr354_scaffold520	0.44
Ga002_A01	Gr363_scaffold555	0.5
Ga002_A01	Gr364_scaffold564	0.42
Ga004_A01	Gr038_D02	0.42
Ga004_A01	Gr084_D07	0.41
Ga004_A01	Gr347_scaffold474	0.43
Ga005_A01	Gr038_D02	0.42
Ga005_A01	Gr084_D07	0.41
Ga005_A01	Gr347_scaffold474	0.42
Ga006_A01	Gr038_D02	0.42
Ga006_A01	Gr084_D07	0.41
Ga006_A01	Gr347_scaffold474	0.41
Ga007_A02	Gr073_D06	0.46
Ga008_A02	Gr273_D13	0.41
Ga008_A02	Gr285_scaffold298	0.49
Ga008_A02	Gr286_scaffold298	0.5
Ga008_A02	Gr321_scaffold439	0.47
Ga008_A02	Gr322_scaffold439	0.47
Ga008_A02	Gr323_scaffold439	0.5
Ga008_A02	Gr327_scaffold439	0.5
Ga009_A02	Gr037_D02	0.4
Ga009_A02	Gr145_D07	0.42
Ga009_A02	Gr146_D07	0.47
Ga009_A02	Gr147_D07	0.5
Ga009_A02	Gr152_D07	0.45
Ga009_A02	Gr278_scaffold228	0.42
Ga010_A02	Gr114_D07	0.4
Ga010_A02	Gr145_D07	0.4
Ga010_A02	Gr146_D07	0.46
Ga010_A02	Gr147_D07	0.49
Ga010_A02	Gr152_D07	0.43
Ga011_A02	Gr146_D07	0.48
Ga011_A02	Gr147_D07	0.5
Ga011_A02	Gr242_D11	0.44
Ga011_A02	Gr243_D11	0.48
Ga011_A02	Gr278_scaffold228	0.41
Ga012_A02	Gr145_D07	0.4
Ga012_A02	Gr146_D07	0.47
Ga012_A02	Gr147_D07	0.5
Ga013_A02	Gr283_scaffold278	0.49
Ga013_A02	Gr307_scaffold377	0.4
Ga014_A03	Gr063_D04	0.47
Ga014_A03	Gr064_D04	0.47
Ga014_A03	Gr065_D04	0.45
Ga014_A03	Gr226_D10	0.42
Ga014_A03	Gr234_D11	0.41
Ga014_A03	Gr235_D11	0.45
Ga015_A03	Gr063_D04	0.41
Ga015_A03	Gr064_D04	0.4
Ga015_A03	Gr065_D04	0.41
Ga015_A03	Gr204_D09	0.4
Ga015_A03	Gr292_scaffold365	0.42
Ga016_A03	Gr062_D04	0.45
Ga016_A03	Gr065_D04	0.43
Ga016_A03	Gr071_D05	0.41
Ga016_A03	Gr156_D07	0.46
Ga016_A03	Gr196_D08	0.45
Ga016_A03	Gr221_D09	0.4
Ga016_A03	Gr226_D10	0.44
Ga016_A03	Gr234_D11	0.4
Ga016_A03	Gr235_D11	0.44
Ga016_A03	Gr237_D11	0.4
Ga016_A03	Gr292_scaffold365	0.44
Ga017_A03	Gr062_D04	0.43
Ga017_A03	Gr063_D04	0.43
Ga017_A03	Gr064_D04	0.43
Ga017_A03	Gr156_D07	0.44
Ga017_A03	Gr196_D08	0.43
Ga017_A03	Gr226_D10	0.42
Ga017_A03	Gr235_D11	0.41
Ga017_A03	Gr292_scaffold365	0.4
Ga018_A04	Gr267_D13	0.42
Ga018_A04	Gr268_D13	0.42
Ga018_A04	Gr269_D13	0.44
Ga018_A04	Gr270_D13	0.43
Ga018_A04	Gr273_D13	0.44
Ga018_A04	Gr275_scaffold149	0.46
Ga019_A04	Gr267_D13	0.45
Ga019_A04	Gr268_D13	0.46
Ga019_A04	Gr269_D13	0.46
Ga019_A04	Gr270_D13	0.45
Ga019_A04	Gr271_D13	0.45
Ga019_A04	Gr273_D13	0.48
Ga019_A04	Gr275_scaffold149	0.44
Ga019_A04	Gr285_scaffold298	0.4
Ga022_A04	Gr110_D07	0.41
Ga022_A04	Gr112_D07	0.41
Ga022_A04	Gr113_D07	0.42
Ga022_A04	Gr114_D07	0.43
Ga022_A04	Gr241_D11	0.45
Ga022_A04	Gr244_D11	0.46
Ga022_A04	Gr245_D11	0.46
Ga022_A04	Gr246_D11	0.42
Ga022_A04	Gr262_D11	0.44
Ga022_A04	Gr263_D11	0.42
Ga022_A04	Gr277_scaffold228	0.46
Ga022_A04	Gr278_scaffold228	0.46
Ga023_A04	Gr110_D07	0.41
Ga023_A04	Gr111_D07	0.42
Ga023_A04	Gr112_D07	0.41
Ga023_A04	Gr113_D07	0.41
Ga023_A04	Gr114_D07	0.42
Ga023_A04	Gr147_D07	0.44
Ga023_A04	Gr241_D11	0.47
Ga023_A04	Gr242_D11	0.4
Ga023_A04	Gr243_D11	0.46
Ga023_A04	Gr244_D11	0.46
Ga023_A04	Gr245_D11	0.4
Ga023_A04	Gr246_D11	0.46
Ga023_A04	Gr262_D11	0.47
Ga023_A04	Gr263_D11	0.46
Ga023_A04	Gr277_scaffold228	0.41
Ga023_A04	Gr278_scaffold228	0.47
Ga024_A04	Gr147_D07	0.4
Ga024_A04	Gr241_D11	0.46
Ga024_A04	Gr242_D11	0.41
Ga024_A04	Gr243_D11	0.43
Ga024_A04	Gr244_D11	0.42
Ga024_A04	Gr245_D11	0.45
Ga024_A04	Gr246_D11	0.43
Ga024_A04	Gr262_D11	0.44
Ga024_A04	Gr263_D11	0.45
Ga025_A04	Gr145_D07	0.41
Ga025_A04	Gr146_D07	0.48
Ga026_A04	Gr145_D07	0.43
Ga026_A04	Gr146_D07	0.5
Ga027_A04	Gr112_D07	0.46
Ga027_A04	Gr145_D07	0.43
Ga028_A04	Gr146_D07	0.48
Ga029_A04	Gr039_D02	0.41
Ga029_A04	Gr071_D05	0.41
Ga029_A04	Gr234_D11	0.4
Ga029_A04	Gr235_D11	0.45
Ga029_A04	Gr292_scaffold365	0.41
Ga030_A04	Gr046_D02	0.41
Ga030_A04	Gr097_D07	0.41
Ga030_A04	Gr098_D07	0.43
Ga030_A04	Gr099_D07	0.42
Ga030_A04	Gr100_D07	0.42
Ga030_A04	Gr101_D07	0.42
Ga030_A04	Gr102_D07	0.41
Ga030_A04	Gr103_D07	0.41
Ga030_A04	Gr104_D07	0.43
Ga030_A04	Gr105_D07	0.44
Ga030_A04	Gr106_D07	0.42
Ga030_A04	Gr251_D11	0.44
Ga030_A04	Gr252_D11	0.46
Ga030_A04	Gr293_scaffold377	0.45
Ga030_A04	Gr294_scaffold377	0.44
Ga030_A04	Gr295_scaffold377	0.42
Ga030_A04	Gr299_scaffold377	0.43
Ga030_A04	Gr301_scaffold377	0.41
Ga030_A04	Gr304_scaffold377	0.4
Ga030_A04	Gr305_scaffold377	0.43
Ga030_A04	Gr306_scaffold377	0.42
Ga030_A04	Gr344_scaffold467	0.42
Ga030_A04	Gr346_scaffold467	0.49
Ga033_A04	Gr144_D07	0.45
Ga033_A04	Gr145_D07	0.46
Ga033_A04	Gr146_D07	0.48
Ga033_A04	Gr149_D07	0.43
Ga033_A04	Gr152_D07	0.43
Ga033_A04	Gr241_D11	0.5
Ga033_A04	Gr243_D11	0.44
Ga033_A04	Gr244_D11	0.49
Ga033_A04	Gr245_D11	0.5
Ga033_A04	Gr246_D11	0.49
Ga033_A04	Gr262_D11	0.48
Ga033_A04	Gr263_D11	0.46
Ga034_A04	Gr244_D11	0.46
Ga035_A04	Gr110_D07	0.48
Ga035_A04	Gr111_D07	0.5
Ga035_A04	Gr113_D07	0.47
Ga035_A04	Gr114_D07	0.49
Ga035_A04	Gr241_D11	0.46
Ga035_A04	Gr243_D11	0.41
Ga035_A04	Gr244_D11	0.47
Ga035_A04	Gr245_D11	0.45
Ga035_A04	Gr246_D11	0.45
Ga035_A04	Gr262_D11	0.45
Ga035_A04	Gr263_D11	0.43
Ga036_A04	Gr110_D07	0.46
Ga036_A04	Gr111_D07	0.43
Ga036_A04	Gr112_D07	0.48
Ga036_A04	Gr113_D07	0.45
Ga036_A04	Gr114_D07	0.47
Ga036_A04	Gr241_D11	0.44
Ga036_A04	Gr244_D11	0.47
Ga036_A04	Gr245_D11	0.42
Ga036_A04	Gr246_D11	0.43
Ga036_A04	Gr262_D11	0.43
Ga036_A04	Gr263_D11	0.41
Ga037_A04	Gr077_D07	0.49
Ga037_A04	Gr078_D07	0.45
Ga037_A04	Gr256_D11	0.4
Ga037_A04	Gr258_D11	0.4
Ga037_A04	Gr260_D11	0.42
Ga037_A04	Gr264_D11	0.45
Ga037_A04	Gr348_scaffold474	0.41
Ga038_A04	Gr176_D08	0.4
Ga038_A04	Gr179_D08	0.42
Ga038_A04	Gr190_D08	0.43
Ga038_A04	Gr216_D09	0.44
Ga038_A04	Gr223_D10	0.42
Ga038_A04	Gr224_D10	0.42
Ga038_A04	Gr267_D13	0.41
Ga038_A04	Gr269_D13	0.41
Ga038_A04	Gr273_D13	0.41
Ga038_A04	Gr275_scaffold149	0.41
Ga038_A04	Gr286_scaffold298	0.4
Ga038_A04	Gr287_scaffold301	0.42
Ga038_A04	Gr323_scaffold439	0.4
Ga038_A04	Gr326_scaffold439	0.41
Ga038_A04	Gr327_scaffold439	0.43
Ga040_A04	Gr030_D02	0.48
Ga040_A04	Gr261_D11	0.49
Ga041_A04	Gr067_D05	0.47
Ga042_A04	Gr257_D11	0.49
Ga042_A04	Gr260_D11	0.5
Ga045_A04	Gr039_D02	0.42
Ga045_A04	Gr071_D05	0.41
Ga045_A04	Gr184_D08	0.48
Ga045_A04	Gr234_D11	0.41
Ga045_A04	Gr235_D11	0.46
Ga045_A04	Gr237_D11	0.41
Ga045_A04	Gr292_scaffold365	0.41
Ga046_A04	Gr331_scaffold461	0.41
Ga049_A04	Gr038_D02	0.43
Ga049_A04	Gr211_D09	0.45
Ga050_A04	Gr052_D03	0.42
Ga050_A04	Gr053_D03	0.42
Ga050_A04	Gr361_scaffold546	0.43
Ga050_A04	Gr362_scaffold546	0.42
Ga053_A04	Gr155_D07	0.49
Ga053_A04	Gr247_D11	0.41
Ga053_A04	Gr252_D11	0.43
Ga053_A04	Gr253_D11	0.42
Ga053_A04	Gr254_D11	0.42
Ga053_A04	Gr255_D11	0.41
Ga054_A04	Gr155_D07	0.42
Ga054_A04	Gr304_scaffold377	0.46
Ga055_A04	Gr045_D02	0.43
Ga055_A04	Gr104_D07	0.46
Ga055_A04	Gr294_scaffold377	0.5
Ga055_A04	Gr295_scaffold377	0.42
Ga055_A04	Gr298_scaffold377	0.42
Ga055_A04	Gr301_scaffold377	0.49
Ga055_A04	Gr303_scaffold377	0.43
Ga055_A04	Gr304_scaffold377	0.48
Ga055_A04	Gr344_scaffold467	0.49
Ga056_A04	Gr073_D06	0.43
Ga057_A04	Gr073_D06	0.45
Ga058_A04	Gr073_D06	0.49
Ga058_A04	Gr307_scaffold377	0.42
Ga059_A04	Gr059_D03	0.42
Ga059_A04	Gr287_scaffold301	0.41
Ga061_A04	Gr057_D03	0.41
Ga061_A04	Gr058_D03	0.45
Ga061_A04	Gr059_D03	0.45
Ga061_A04	Gr286_scaffold298	0.4
Ga061_A04	Gr287_scaffold301	0.49
Ga061_A04	Gr323_scaffold439	0.4
Ga062_A04	Gr059_D03	0.44
Ga063_A04	Gr084_D07	0.42
Ga063_A04	Gr211_D09	0.47
Ga063_A04	Gr230_D11	0.41
Ga063_A04	Gr311_scaffold406	0.4
Ga063_A04	Gr335_scaffold461	0.43
Ga064_A04	Gr155_D07	0.42
Ga064_A04	Gr302_scaffold377	0.44
Ga064_A04	Gr345_scaffold467	0.44
Ga065_A04	Gr155_D07	0.43
Ga065_A04	Gr302_scaffold377	0.43
Ga065_A04	Gr345_scaffold467	0.42
Ga066_A04	Gr155_D07	0.44
Ga067_A04	Gr072_D06	0.43
Ga067_A04	Gr155_D07	0.47
Ga068_A04	Gr155_D07	0.46
Ga069_A04	Gr074_D06	0.46
Ga069_A04	Gr209_D09	0.42
Ga069_A04	Gr213_D09	0.45
Ga069_A04	Gr288_scaffold333	0.43
Ga069_A04	Gr309_scaffold406	0.43
Ga069_A04	Gr311_scaffold406	0.42
Ga069_A04	Gr312_scaffold406	0.44
Ga069_A04	Gr313_scaffold406	0.4
Ga069_A04	Gr315_scaffold406	0.43
Ga069_A04	Gr316_scaffold406	0.43
Ga069_A04	Gr330_scaffold461	0.43
Ga069_A04	Gr332_scaffold461	0.41
Ga069_A04	Gr335_scaffold461	0.43
Ga069_A04	Gr337_scaffold461	0.43
Ga069_A04	Gr338_scaffold461	0.43
Ga069_A04	Gr339_scaffold461	0.43
Ga069_A04	Gr340_scaffold461	0.43
Ga069_A04	Gr342_scaffold461	0.42
Ga069_A04	Gr343_scaffold461	0.43
Ga071_A04	Gr211_D09	0.41
Ga071_A04	Gr311_scaffold406	0.42
Ga071_A04	Gr314_scaffold406	0.45
Ga071_A04	Gr316_scaffold406	0.41
Ga071_A04	Gr331_scaffold461	0.42
Ga071_A04	Gr338_scaffold461	0.41
Ga071_A04	Gr339_scaffold461	0.41
Ga072_A04	Gr211_D09	0.44
Ga072_A04	Gr311_scaffold406	0.41
Ga072_A04	Gr335_scaffold461	0.41
Ga073_A04	Gr096_D07	0.42
Ga074_A05	Gr211_D09	0.44
Ga074_A05	Gr335_scaffold461	0.4
Ga078_A05	Gr066_D04	0.48
Ga079_A05	Gr066_D04	0.4
Ga079_A05	Gr233_D11	0.42
Ga080_A05	Gr066_D04	0.43
Ga080_A05	Gr233_D11	0.41
Ga081_A05	Gr351_scaffold478	0.43
Ga082_A06	Gr048_D02	0.48
Ga083_A06	Gr060_D03	0.44
Ga083_A06	Gr293_scaffold377	0.4
Ga084_A06	Gr187_D08	0.44
Ga085_A06	Gr186_D08	0.42
Ga088_A06	Gr039_D02	0.42
Ga088_A06	Gr062_D04	0.5
Ga088_A06	Gr065_D04	0.44
Ga088_A06	Gr071_D05	0.49
Ga088_A06	Gr108_D07	0.49
Ga088_A06	Gr109_D07	0.49
Ga088_A06	Gr159_D07	0.47
Ga088_A06	Gr180_D08	0.47
Ga088_A06	Gr181_D08	0.46
Ga088_A06	Gr185_D08	0.47
Ga088_A06	Gr196_D08	0.5
Ga088_A06	Gr215_D09	0.49
Ga088_A06	Gr216_D09	0.49
Ga088_A06	Gr217_D09	0.48
Ga088_A06	Gr218_D09	0.49
Ga088_A06	Gr219_D09	0.48
Ga088_A06	Gr220_D09	0.46
Ga088_A06	Gr221_D09	0.49
Ga088_A06	Gr224_D10	0.42
Ga088_A06	Gr226_D10	0.5
Ga088_A06	Gr234_D11	0.47
Ga088_A06	Gr235_D11	0.47
Ga088_A06	Gr268_D13	0.41
Ga088_A06	Gr289_scaffold339	0.49
Ga088_A06	Gr292_scaffold365	0.48
Ga090_A06	Gr042_D02	0.44
Ga090_A06	Gr044_D02	0.49
Ga090_A06	Gr140_D07	0.47
Ga091_A06	Gr326_scaffold439	0.41
Ga092_A06	Gr063_D04	0.45
Ga092_A06	Gr064_D04	0.45
Ga092_A06	Gr065_D04	0.43
Ga092_A06	Gr226_D10	0.41
Ga092_A06	Gr235_D11	0.44
Ga093_A06	Gr241_D11	0.42
Ga093_A06	Gr246_D11	0.42
Ga096_A07	Gr281_scaffold254	0.41
Ga096_A07	Gr290_scaffold355	0.4
Ga097_A07	Gr027_D02	0.47
Ga098_A07	Gr027_D02	0.41
Ga098_A07	Gr037_D02	0.48
Ga098_A07	Gr225_D10	0.44
Ga100_A07	Gr281_scaffold254	0.41
Ga100_A07	Gr282_scaffold254	0.41
Ga100_A07	Gr290_scaffold355	0.41
Ga100_A07	Gr291_scaffold355	0.4
Ga101_A07	Gr281_scaffold254	0.41
Ga101_A07	Gr282_scaffold254	0.41
Ga101_A07	Gr290_scaffold355	0.4
Ga102_A07	Gr281_scaffold254	0.4
Ga102_A07	Gr282_scaffold254	0.41
Ga102_A07	Gr290_scaffold355	0.41
Ga102_A07	Gr291_scaffold355	0.4
Ga103_A07	Gr077_D07	0.41
Ga104_A07	Gr007_D01	0.48
Ga104_A07	Gr008_D01	0.48
Ga104_A07	Gr009_D01	0.43
Ga104_A07	Gr010_D01	0.49
Ga104_A07	Gr011_D01	0.44
Ga104_A07	Gr012_D01	0.43
Ga104_A07	Gr013_D01	0.45
Ga104_A07	Gr014_D01	0.43
Ga104_A07	Gr015_D01	0.45
Ga104_A07	Gr017_D01	0.44
Ga104_A07	Gr020_D01	0.47
Ga104_A07	Gr022_D01	0.46
Ga104_A07	Gr023_D01	0.47
Ga105_A07	Gr267_D13	0.44
Ga105_A07	Gr268_D13	0.45
Ga105_A07	Gr269_D13	0.45
Ga105_A07	Gr270_D13	0.44
Ga105_A07	Gr273_D13	0.47
Ga105_A07	Gr275_scaffold149	0.42
Ga106_A07	Gr267_D13	0.42
Ga106_A07	Gr268_D13	0.42
Ga106_A07	Gr269_D13	0.42
Ga106_A07	Gr270_D13	0.41
Ga106_A07	Gr273_D13	0.43
Ga107_A07	Gr165_D08	0.4
Ga107_A07	Gr176_D08	0.41
Ga107_A07	Gr270_D13	0.41
Ga107_A07	Gr275_scaffold149	0.41
Ga108_A07	Gr038_D02	0.42
Ga108_A07	Gr084_D07	0.41
Ga108_A07	Gr347_scaffold474	0.43
Ga109_A07	Gr037_D02	0.42
Ga109_A07	Gr290_scaffold355	0.4
Ga111_A07	Gr283_scaffold278	0.4
Ga111_A07	Gr307_scaffold377	0.41
Ga112_A07	Gr107_D07	0.46
Ga117_A07	Gr163_D08	0.41
Ga117_A07	Gr164_D08	0.41
Ga117_A07	Gr267_D13	0.43
Ga117_A07	Gr268_D13	0.43
Ga117_A07	Gr269_D13	0.43
Ga117_A07	Gr270_D13	0.42
Ga117_A07	Gr273_D13	0.43
Ga117_A07	Gr275_scaffold149	0.41
Ga118_A07	Gr107_D07	0.5
Ga118_A07	Gr155_D07	0.42
Ga118_A07	Gr295_scaffold377	0.5
Ga118_A07	Gr298_scaffold377	0.48
Ga119_A07	Gr155_D07	0.42
Ga119_A07	Gr296_scaffold377	0.49
Ga119_A07	Gr298_scaffold377	0.5
Ga120_A07	Gr049_D02	0.44
Ga120_A07	Gr211_D09	0.42
Ga120_A07	Gr347_scaffold474	0.47
Ga121_A07	Gr347_scaffold474	0.49
Ga122_A07	Gr071_D05	0.43
Ga122_A07	Gr108_D07	0.42
Ga122_A07	Gr109_D07	0.43
Ga122_A07	Gr159_D07	0.42
Ga122_A07	Gr180_D08	0.45
Ga122_A07	Gr181_D08	0.42
Ga122_A07	Gr185_D08	0.42
Ga122_A07	Gr215_D09	0.4
Ga122_A07	Gr216_D09	0.42
Ga122_A07	Gr217_D09	0.4
Ga122_A07	Gr218_D09	0.44
Ga122_A07	Gr219_D09	0.41
Ga122_A07	Gr220_D09	0.43
Ga122_A07	Gr221_D09	0.46
Ga122_A07	Gr234_D11	0.43
Ga122_A07	Gr235_D11	0.47
Ga122_A07	Gr237_D11	0.44
Ga122_A07	Gr289_scaffold339	0.42
Ga122_A07	Gr292_scaffold365	0.41
Ga123_A07	Gr049_D02	0.49
Ga123_A07	Gr074_D06	0.4
Ga123_A07	Gr096_D07	0.45
Ga123_A07	Gr211_D09	0.43
Ga123_A07	Gr213_D09	0.41
Ga123_A07	Gr214_D09	0.42
Ga123_A07	Gr230_D11	0.41
Ga123_A07	Gr310_scaffold406	0.41
Ga123_A07	Gr314_scaffold406	0.43
Ga123_A07	Gr316_scaffold406	0.43
Ga123_A07	Gr333_scaffold461	0.41
Ga123_A07	Gr334_scaffold461	0.42
Ga123_A07	Gr338_scaffold461	0.4
Ga123_A07	Gr347_scaffold474	0.48
Ga123_A07	Gr353_scaffold520	0.42
Ga123_A07	Gr354_scaffold520	0.42
Ga123_A07	Gr363_scaffold555	0.45
Ga123_A07	Gr364_scaffold564	0.41
Ga125_A07	Gr066_D04	0.43
Ga125_A07	Gr233_D11	0.41
Ga126_A07	Gr066_D04	0.45
Ga126_A07	Gr233_D11	0.45
Ga127_A07	Gr066_D04	0.44
Ga127_A07	Gr233_D11	0.41
Ga128_A07	Gr066_D04	0.42
Ga129_A07	Gr066_D04	0.43
Ga129_A07	Gr233_D11	0.42
Ga130_A07	Gr224_D10	0.42
Ga131_A07	Gr154_D07	0.48
Ga131_A07	Gr326_scaffold439	0.4
Ga132_A07	Gr154_D07	0.49
Ga132_A07	Gr326_scaffold439	0.42
Ga133_A07	Gr084_D07	0.43
Ga133_A07	Gr211_D09	0.45
Ga133_A07	Gr230_D11	0.42
Ga133_A07	Gr311_scaffold406	0.41
Ga133_A07	Gr335_scaffold461	0.41
Ga134_A07	Gr197_D08	0.44
Ga135_A08	Gr039_D02	0.42
Ga135_A08	Gr071_D05	0.41
Ga135_A08	Gr184_D08	0.43
Ga135_A08	Gr234_D11	0.4
Ga135_A08	Gr235_D11	0.45
Ga135_A08	Gr292_scaffold365	0.41
Ga136_A08	Gr039_D02	0.42
Ga136_A08	Gr071_D05	0.42
Ga136_A08	Gr184_D08	0.42
Ga136_A08	Gr234_D11	0.41
Ga136_A08	Gr235_D11	0.46
Ga136_A08	Gr292_scaffold365	0.41
Ga137_A08	Gr062_D04	0.41
Ga137_A08	Gr063_D04	0.43
Ga137_A08	Gr064_D04	0.44
Ga137_A08	Gr065_D04	0.42
Ga137_A08	Gr156_D07	0.42
Ga137_A08	Gr196_D08	0.41
Ga137_A08	Gr235_D11	0.43
Ga138_A08	Gr191_D08	0.5
Ga138_A08	Gr192_D08	0.46
Ga138_A08	Gr195_D08	0.45
Ga138_A08	Gr201_D09	0.41
Ga139_A08	Gr191_D08	0.42
Ga139_A08	Gr192_D08	0.44
Ga139_A08	Gr193_D08	0.48
Ga139_A08	Gr195_D08	0.44
Ga139_A08	Gr201_D09	0.42
Ga140_A08	Gr191_D08	0.49
Ga140_A08	Gr192_D08	0.46
Ga140_A08	Gr195_D08	0.47
Ga140_A08	Gr201_D09	0.45
Ga141_A08	Gr191_D08	0.43
Ga141_A08	Gr192_D08	0.44
Ga141_A08	Gr193_D08	0.49
Ga141_A08	Gr195_D08	0.44
Ga141_A08	Gr201_D09	0.44
Ga142_A08	Gr191_D08	0.47
Ga142_A08	Gr192_D08	0.42
Ga142_A08	Gr193_D08	0.48
Ga142_A08	Gr195_D08	0.44
Ga142_A08	Gr201_D09	0.42
Ga143_A08	Gr192_D08	0.4
Ga143_A08	Gr193_D08	0.43
Ga144_A08	Gr191_D08	0.42
Ga144_A08	Gr192_D08	0.43
Ga144_A08	Gr193_D08	0.48
Ga144_A08	Gr195_D08	0.45
Ga144_A08	Gr201_D09	0.41
Ga146_A08	Gr191_D08	0.45
Ga146_A08	Gr192_D08	0.46
Ga146_A08	Gr193_D08	0.48
Ga146_A08	Gr195_D08	0.45
Ga147_A08	Gr192_D08	0.43
Ga147_A08	Gr193_D08	0.46
Ga147_A08	Gr195_D08	0.43
Ga148_A08	Gr192_D08	0.43
Ga148_A08	Gr193_D08	0.46
Ga148_A08	Gr195_D08	0.43
Ga148_A08	Gr201_D09	0.41
Ga149_A08	Gr290_scaffold355	0.42
Ga150_A08	Gr008_D01	0.4
Ga150_A08	Gr010_D01	0.42
Ga150_A08	Gr020_D01	0.41
Ga150_A08	Gr023_D01	0.42
Ga154_A08	Gr057_D03	0.41
Ga154_A08	Gr058_D03	0.45
Ga154_A08	Gr284_scaffold298	0.41
Ga154_A08	Gr285_scaffold298	0.43
Ga154_A08	Gr286_scaffold298	0.43
Ga154_A08	Gr323_scaffold439	0.43
Ga154_A08	Gr324_scaffold439	0.42
Ga154_A08	Gr325_scaffold439	0.43
Ga154_A08	Gr326_scaffold439	0.41
Ga155_A09	Gr231_D11	0.49
Ga155_A09	Gr352_scaffold495	0.48
Ga156_A09	Gr025_D01	0.41
Ga156_A09	Gr049_D02	0.4
Ga156_A09	Gr074_D06	0.45
Ga156_A09	Gr209_D09	0.46
Ga156_A09	Gr211_D09	0.48
Ga156_A09	Gr213_D09	0.48
Ga156_A09	Gr288_scaffold333	0.46
Ga156_A09	Gr309_scaffold406	0.41
Ga156_A09	Gr311_scaffold406	0.42
Ga156_A09	Gr312_scaffold406	0.47
Ga156_A09	Gr313_scaffold406	0.46
Ga156_A09	Gr315_scaffold406	0.46
Ga156_A09	Gr316_scaffold406	0.46
Ga156_A09	Gr317_scaffold406	0.47
Ga156_A09	Gr329_scaffold461	0.5
Ga156_A09	Gr330_scaffold461	0.44
Ga156_A09	Gr331_scaffold461	0.49
Ga156_A09	Gr333_scaffold461	0.5
Ga156_A09	Gr335_scaffold461	0.44
Ga156_A09	Gr337_scaffold461	0.46
Ga156_A09	Gr338_scaffold461	0.47
Ga156_A09	Gr339_scaffold461	0.47
Ga156_A09	Gr340_scaffold461	0.46
Ga156_A09	Gr342_scaffold461	0.46
Ga156_A09	Gr343_scaffold461	0.47
Ga156_A09	Gr347_scaffold474	0.41
Ga156_A09	Gr364_scaffold564	0.5
Ga157_A09	Gr039_D02	0.45
Ga157_A09	Gr062_D04	0.44
Ga157_A09	Gr063_D04	0.45
Ga157_A09	Gr064_D04	0.45
Ga157_A09	Gr065_D04	0.43
Ga157_A09	Gr108_D07	0.48
Ga157_A09	Gr109_D07	0.47
Ga157_A09	Gr156_D07	0.46
Ga157_A09	Gr159_D07	0.48
Ga157_A09	Gr180_D08	0.48
Ga157_A09	Gr181_D08	0.48
Ga157_A09	Gr185_D08	0.48
Ga157_A09	Gr196_D08	0.45
Ga157_A09	Gr204_D09	0.42
Ga157_A09	Gr205_D09	0.41
Ga157_A09	Gr206_D09	0.41
Ga157_A09	Gr207_D09	0.4
Ga157_A09	Gr215_D09	0.46
Ga157_A09	Gr217_D09	0.47
Ga157_A09	Gr218_D09	0.41
Ga157_A09	Gr219_D09	0.46
Ga157_A09	Gr220_D09	0.45
Ga157_A09	Gr221_D09	0.47
Ga157_A09	Gr226_D10	0.45
Ga157_A09	Gr289_scaffold339	0.49
Ga157_A09	Gr292_scaffold365	0.49
Ga158_A09	Gr039_D02	0.41
Ga158_A09	Gr180_D08	0.41
Ga158_A09	Gr216_D09	0.41
Ga158_A09	Gr218_D09	0.43
Ga158_A09	Gr220_D09	0.42
Ga158_A09	Gr221_D09	0.44
Ga158_A09	Gr292_scaffold365	0.45
Ga162_A09	Gr076_D06	0.45
Ga163_A09	Gr059_D03	0.43
Ga164_A09	Gr271_D13	0.45
Ga166_A09	Gr001_D01	0.4
Ga166_A09	Gr066_D04	0.49
Ga167_A09	Gr037_D02	0.4
Ga167_A09	Gr146_D07	0.47
Ga167_A09	Gr152_D07	0.44
Ga167_A09	Gr278_scaffold228	0.43
Ga168_A09	Gr037_D02	0.42
Ga168_A09	Gr145_D07	0.45
Ga168_A09	Gr146_D07	0.46
Ga168_A09	Gr147_D07	0.49
Ga168_A09	Gr152_D07	0.46
Ga168_A09	Gr278_scaffold228	0.4
Ga169_A09	Gr059_D03	0.46
Ga169_A09	Gr163_D08	0.48
Ga169_A09	Gr164_D08	0.48
Ga169_A09	Gr171_D08	0.46
Ga169_A09	Gr172_D08	0.4
Ga169_A09	Gr173_D08	0.41
Ga169_A09	Gr175_D08	0.47
Ga169_A09	Gr176_D08	0.49
Ga169_A09	Gr177_D08	0.44
Ga169_A09	Gr326_scaffold439	0.42
Ga170_A09	Gr202_D09	0.5
Ga170_A09	Gr232_D11	0.48
Ga171_A09	Gr202_D09	0.49
Ga171_A09	Gr232_D11	0.48
Ga172_A09	Gr007_D01	0.48
Ga172_A09	Gr008_D01	0.48
Ga172_A09	Gr010_D01	0.49
Ga172_A09	Gr011_D01	0.46
Ga172_A09	Gr012_D01	0.44
Ga172_A09	Gr013_D01	0.45
Ga172_A09	Gr014_D01	0.44
Ga172_A09	Gr015_D01	0.45
Ga172_A09	Gr017_D01	0.45
Ga172_A09	Gr020_D01	0.5
Ga172_A09	Gr022_D01	0.48
Ga172_A09	Gr023_D01	0.5
Ga172_A09	Gr191_D08	0.41
Ga172_A09	Gr192_D08	0.49
Ga172_A09	Gr193_D08	0.48
Ga172_A09	Gr194_D08	0.45
Ga172_A09	Gr195_D08	0.47
Ga173_A10	Gr034_D02	0.41
Ga173_A10	Gr037_D02	0.44
Ga173_A10	Gr212_D09	0.4
Ga177_A10	Gr223_D10	0.46
Ga177_A10	Gr224_D10	0.48
Ga178_A10	Gr286_scaffold298	0.4
Ga178_A10	Gr321_scaffold439	0.41
Ga178_A10	Gr322_scaffold439	0.41
Ga178_A10	Gr323_scaffold439	0.4
Ga178_A10	Gr326_scaffold439	0.4
Ga179_A10	Gr039_D02	0.42
Ga179_A10	Gr071_D05	0.41
Ga179_A10	Gr184_D08	0.43
Ga179_A10	Gr234_D11	0.4
Ga179_A10	Gr235_D11	0.45
Ga179_A10	Gr292_scaffold365	0.41
Ga180_A10	Gr039_D02	0.46
Ga180_A10	Gr062_D04	0.45
Ga180_A10	Gr063_D04	0.47
Ga180_A10	Gr064_D04	0.47
Ga180_A10	Gr065_D04	0.41
Ga180_A10	Gr156_D07	0.46
Ga180_A10	Gr196_D08	0.41
Ga180_A10	Gr204_D09	0.44
Ga180_A10	Gr205_D09	0.43
Ga180_A10	Gr206_D09	0.42
Ga180_A10	Gr207_D09	0.41
Ga180_A10	Gr226_D10	0.44
Ga180_A10	Gr234_D11	0.5
Ga180_A10	Gr235_D11	0.49
Ga180_A10	Gr292_scaffold365	0.48
Ga182_A10	Gr037_D02	0.43
Ga182_A10	Gr290_scaffold355	0.41
Ga182_A10	Gr291_scaffold355	0.4
Ga183_A10	Gr037_D02	0.42
Ga183_A10	Gr281_scaffold254	0.4
Ga183_A10	Gr290_scaffold355	0.42
Ga184_A10	Gr037_D02	0.42
Ga184_A10	Gr290_scaffold355	0.41
Ga185_A10	Gr037_D02	0.42
Ga185_A10	Gr290_scaffold355	0.41
Ga186_A10	Gr037_D02	0.44
Ga186_A10	Gr290_scaffold355	0.41
Ga187_A10	Gr037_D02	0.42
Ga187_A10	Gr290_scaffold355	0.42
Ga190_A10	Gr037_D02	0.42
Ga190_A10	Gr290_scaffold355	0.4
Ga191_A10	Gr037_D02	0.4
Ga193_A10	Gr290_scaffold355	0.4
Ga194_A10	Gr290_scaffold355	0.41
Ga195_A10	Gr037_D02	0.41
Ga195_A10	Gr290_scaffold355	0.41
Ga196_A10	Gr281_scaffold254	0.44
Ga196_A10	Gr282_scaffold254	0.44
Ga196_A10	Gr290_scaffold355	0.46
Ga196_A10	Gr291_scaffold355	0.46
Ga196_A10	Gr355_scaffold527	0.47
Ga197_A10	Gr034_D02	0.41
Ga197_A10	Gr037_D02	0.43
Ga197_A10	Gr212_D09	0.4
Ga197_A10	Gr225_D10	0.4
Ga198_A10	Gr034_D02	0.42
Ga201_A10	Gr235_D11	0.42
Ga202_A10	Gr063_D04	0.42
Ga202_A10	Gr064_D04	0.42
Ga202_A10	Gr065_D04	0.41
Ga202_A10	Gr196_D08	0.4
Ga202_A10	Gr292_scaffold365	0.42
Ga203_A10	Gr235_D11	0.41
Ga204_A10	Gr057_D03	0.4
Ga204_A10	Gr058_D03	0.46
Ga204_A10	Gr059_D03	0.44
Ga204_A10	Gr160_D07	0.45
Ga204_A10	Gr162_D08	0.45
Ga204_A10	Gr163_D08	0.46
Ga204_A10	Gr164_D08	0.47
Ga204_A10	Gr165_D08	0.47
Ga204_A10	Gr168_D08	0.46
Ga204_A10	Gr169_D08	0.46
Ga204_A10	Gr171_D08	0.46
Ga204_A10	Gr172_D08	0.47
Ga204_A10	Gr173_D08	0.46
Ga204_A10	Gr175_D08	0.45
Ga204_A10	Gr176_D08	0.47
Ga204_A10	Gr177_D08	0.46
Ga204_A10	Gr178_D08	0.44
Ga204_A10	Gr284_scaffold298	0.41
Ga204_A10	Gr285_scaffold298	0.42
Ga204_A10	Gr286_scaffold298	0.42
Ga204_A10	Gr287_scaffold301	0.49
Ga204_A10	Gr323_scaffold439	0.41
Ga204_A10	Gr324_scaffold439	0.42
Ga204_A10	Gr325_scaffold439	0.43
Ga204_A10	Gr326_scaffold439	0.42
Ga204_A10	Gr327_scaffold439	0.44
Ga205_A10	Gr034_D02	0.42
Ga205_A10	Gr035_D02	0.42
Ga205_A10	Gr318_scaffold406	0.42
Ga205_A10	Gr328_scaffold459	0.45
Ga205_A10	Gr356_scaffold535	0.46
Ga205_A10	Gr357_scaffold535	0.47
Ga205_A10	Gr358_scaffold537	0.45
Ga205_A10	Gr359_scaffold537	0.46
Ga206_A10	Gr037_D02	0.41
Ga206_A10	Gr212_D09	0.4
Ga207_A10	Gr034_D02	0.43
Ga207_A10	Gr212_D09	0.41
Ga207_A10	Gr225_D10	0.44
Ga208_A10	Gr034_D02	0.42
Ga208_A10	Gr037_D02	0.4
Ga210_A10	Gr037_D02	0.41
Ga210_A10	Gr212_D09	0.4
Ga211_A10	Gr034_D02	0.44
Ga211_A10	Gr037_D02	0.43
Ga213_A10	Gr212_D09	0.4
Ga213_A10	Gr357_scaffold535	0.41
Ga214_A10	Gr034_D02	0.41
Ga214_A10	Gr037_D02	0.42
Ga214_A10	Gr212_D09	0.4
Ga215_A10	Gr039_D02	0.44
Ga215_A10	Gr062_D04	0.43
Ga215_A10	Gr063_D04	0.46
Ga215_A10	Gr064_D04	0.46
Ga215_A10	Gr065_D04	0.45
Ga215_A10	Gr071_D05	0.49
Ga215_A10	Gr108_D07	0.45
Ga215_A10	Gr109_D07	0.45
Ga215_A10	Gr156_D07	0.43
Ga215_A10	Gr159_D07	0.46
Ga215_A10	Gr180_D08	0.44
Ga215_A10	Gr181_D08	0.45
Ga215_A10	Gr185_D08	0.45
Ga215_A10	Gr196_D08	0.43
Ga215_A10	Gr204_D09	0.41
Ga215_A10	Gr205_D09	0.41
Ga215_A10	Gr206_D09	0.4
Ga215_A10	Gr207_D09	0.41
Ga215_A10	Gr215_D09	0.45
Ga215_A10	Gr216_D09	0.49
Ga215_A10	Gr217_D09	0.46
Ga215_A10	Gr218_D09	0.44
Ga215_A10	Gr219_D09	0.46
Ga215_A10	Gr220_D09	0.45
Ga215_A10	Gr221_D09	0.47
Ga215_A10	Gr226_D10	0.42
Ga215_A10	Gr234_D11	0.48
Ga215_A10	Gr235_D11	0.49
Ga215_A10	Gr236_D11	0.4
Ga215_A10	Gr237_D11	0.47
Ga215_A10	Gr289_scaffold339	0.46
Ga216_A10	Gr071_D05	0.42
Ga216_A10	Gr216_D09	0.41
Ga217_A10	Gr218_D09	0.41
Ga217_A10	Gr220_D09	0.46
Ga217_A10	Gr221_D09	0.41
Ga217_A10	Gr235_D11	0.41
Ga219_A10	Gr038_D02	0.42
Ga219_A10	Gr084_D07	0.42
Ga219_A10	Gr230_D11	0.4
Ga219_A10	Gr347_scaffold474	0.4
Ga220_A10	Gr025_D01	0.41
Ga220_A10	Gr049_D02	0.42
Ga220_A10	Gr095_D07	0.43
Ga220_A10	Gr096_D07	0.5
Ga220_A10	Gr238_D11	0.45
Ga220_A10	Gr347_scaffold474	0.42
Ga222_A10	Gr038_D02	0.42
Ga222_A10	Gr084_D07	0.41
Ga222_A10	Gr347_scaffold474	0.43
Ga223_A10	Gr235_D11	0.41
Ga225_A11	Gr222_D10	0.41
Ga225_A11	Gr280_scaffold242	0.48
Ga226_A11	Gr283_scaffold278	0.49
Ga226_A11	Gr307_scaffold377	0.4
Ga227_A11	Gr290_scaffold355	0.41
Ga228_A11	Gr037_D02	0.42
Ga228_A11	Gr290_scaffold355	0.41
Ga230_A12	Gr192_D08	0.43
Ga230_A12	Gr193_D08	0.46
Ga230_A12	Gr195_D08	0.43
Ga230_A12	Gr201_D09	0.42
Ga231_A12	Gr191_D08	0.4
Ga231_A12	Gr192_D08	0.44
Ga231_A12	Gr193_D08	0.46
Ga231_A12	Gr195_D08	0.43
Ga232_A12	Gr095_D07	0.47
Ga232_A12	Gr211_D09	0.44
Ga232_A12	Gr238_D11	0.46
Ga232_A12	Gr363_scaffold555	0.4
Ga233_A12	Gr151_D07	0.45
Ga234_A12	Gr238_D11	0.4
Ga234_A12	Gr347_scaffold474	0.4
Ga235_A12	Gr066_D04	0.46
Ga235_A12	Gr233_D11	0.44
Ga236_A12	Gr066_D04	0.45
Ga236_A12	Gr233_D11	0.43
Ga239_A13	Gr037_D02	0.42
Ga239_A13	Gr110_D07	0.4
Ga239_A13	Gr146_D07	0.47
Ga239_A13	Gr152_D07	0.43
Ga239_A13	Gr245_D11	0.5
Ga239_A13	Gr278_scaffold228	0.43
Ga240_A13	Gr057_D03	0.41
Ga240_A13	Gr059_D03	0.45
Ga240_A13	Gr284_scaffold298	0.41
Ga240_A13	Gr285_scaffold298	0.42
Ga240_A13	Gr286_scaffold298	0.42
Ga240_A13	Gr321_scaffold439	0.43
Ga240_A13	Gr322_scaffold439	0.43
Ga240_A13	Gr323_scaffold439	0.42
Ga240_A13	Gr324_scaffold439	0.41
Ga240_A13	Gr325_scaffold439	0.42
Ga240_A13	Gr326_scaffold439	0.42
Ga240_A13	Gr327_scaffold439	0.41
Ga241_A13	Gr057_D03	0.42
Ga241_A13	Gr058_D03	0.41
Ga241_A13	Gr059_D03	0.48
Ga241_A13	Gr284_scaffold298	0.41
Ga241_A13	Gr285_scaffold298	0.42
Ga241_A13	Gr286_scaffold298	0.42
Ga241_A13	Gr321_scaffold439	0.44
Ga241_A13	Gr322_scaffold439	0.44
Ga241_A13	Gr323_scaffold439	0.43
Ga241_A13	Gr324_scaffold439	0.42
Ga241_A13	Gr325_scaffold439	0.43
Ga241_A13	Gr326_scaffold439	0.43
Ga241_A13	Gr327_scaffold439	0.41
Ga242_A13	Gr057_D03	0.44
Ga242_A13	Gr059_D03	0.46
Ga242_A13	Gr163_D08	0.41
Ga242_A13	Gr164_D08	0.41
Ga242_A13	Gr284_scaffold298	0.43
Ga242_A13	Gr285_scaffold298	0.43
Ga242_A13	Gr286_scaffold298	0.44
Ga242_A13	Gr321_scaffold439	0.44
Ga242_A13	Gr322_scaffold439	0.44
Ga242_A13	Gr323_scaffold439	0.44
Ga242_A13	Gr324_scaffold439	0.43
Ga242_A13	Gr325_scaffold439	0.44
Ga242_A13	Gr326_scaffold439	0.44
Ga242_A13	Gr327_scaffold439	0.42
Ga243_A13	Gr057_D03	0.42
Ga243_A13	Gr058_D03	0.41
Ga243_A13	Gr059_D03	0.47
Ga243_A13	Gr284_scaffold298	0.42
Ga243_A13	Gr285_scaffold298	0.42
Ga243_A13	Gr286_scaffold298	0.43
Ga243_A13	Gr321_scaffold439	0.43
Ga243_A13	Gr322_scaffold439	0.43
Ga243_A13	Gr323_scaffold439	0.43
Ga243_A13	Gr324_scaffold439	0.42
Ga243_A13	Gr325_scaffold439	0.43
Ga243_A13	Gr326_scaffold439	0.43
Ga243_A13	Gr327_scaffold439	0.4
Ga246_A13	Gr104_D07	0.41
Ga246_A13	Gr155_D07	0.43

## Sheet: more than 50%
Gene in G.arboreum	Gene in G.raimondii	similarity >50%
Ga001_A01	Gr329_scaffold461	0.55
Ga001_A01	Gr210_D09	0.53
Ga008_A02	Gr326_scaffold439	0.53
Ga008_A02	Gr324_scaffold439	0.51
Ga008_A02	Gr284_scaffold298	0.51
Ga008_A02	Gr325_scaffold439	0.5
Ga008_A02	Gr057_D03	0.51
Ga009_A02	Gr243_D11	0.55
Ga009_A02	Gr242_D11	0.55
Ga009_A02	Gr241_D11	0.59
Ga010_A02	Gr245_D11	0.58
Ga011_A02	Gr241_D11	0.55
Ga011_A02	Gr246_D11	0.56
Ga011_A02	Gr245_D11	0.53
Ga012_A02	Gr243_D11	0.53
Ga012_A02	Gr242_D11	0.52
Ga012_A02	Gr241_D11	0.57
Ga012_A02	Gr246_D11	0.59
Ga014_A03	Gr196_D08	0.53
Ga015_A03	Gr196_D08	0.51
Ga025_A04	Gr147_D07	0.53
Ga026_A04	Gr147_D07	0.55
Ga027_A04	Gr113_D07	0.59
Ga027_A04	Gr147_D07	0.54
Ga027_A04	Gr146_D07	0.5
Ga028_A04	Gr147_D07	0.53
Ga029_A04	Gr184_D08	0.51
Ga030_A04	Gr297_scaffold377	0.53
Ga033_A04	Gr147_D07	0.53
Ga034_A04	Gr148_D07	0.6
Ga038_A04	Gr069_D05	0.54
Ga038_A04	Gr154_D07	0.59
Ga040_A04	Gr257_D11	0.57
Ga040_A04	Gr260_D11	0.54
Ga040_A04	Gr256_D11	0.54
Ga040_A04	Gr258_D11	0.52
Ga040_A04	Gr259_D11	0.52
Ga040_A04	Gr264_D11	0.52
Ga040_A04	Gr240_D11	0.55
Ga042_A04	Gr028_D02	0.6
Ga042_A04	Gr256_D11	0.5
Ga042_A04	Gr258_D11	0.57
Ga042_A04	Gr031_D02	0.52
Ga042_A04	Gr259_D11	0.52
Ga042_A04	Gr264_D11	0.52
Ga042_A04	Gr240_D11	0.51
Ga044_A04	Gr043_D02	0.55
Ga044_A04	Gr040_D02	0.56
Ga044_A04	Gr042_D02	0.51
Ga044_A04	Gr044_D02	0.57
Ga050_A04	Gr042_D02	0.58
Ga050_A04	Gr044_D02	0.54
Ga051_A04	Gr044_D02	0.6
Ga053_A04	Gr045_D02	0.52
Ga054_A04	Gr294_scaffold377	0.52
Ga054_A04	Gr299_scaffold377	0.54
Ga054_A04	Gr301_scaffold377	0.57
Ga054_A04	Gr344_scaffold467	0.57
Ga054_A04	Gr305_scaffold377	0.59
Ga054_A04	Gr045_D02	0.59
Ga055_A04	Gr299_scaffold377	0.53
Ga055_A04	Gr306_scaffold377	0.54
Ga055_A04	Gr305_scaffold377	0.54
Ga063_A04	Gr049_D02	0.54
Ga063_A04	Gr038_D02	0.54
Ga064_A04	Gr107_D07	0.59
Ga064_A04	Gr294_scaffold377	0.56
Ga064_A04	Gr299_scaffold377	0.58
Ga064_A04	Gr304_scaffold377	0.54
Ga064_A04	Gr301_scaffold377	0.6
Ga064_A04	Gr305_scaffold377	0.6
Ga064_A04	Gr045_D02	0.55
Ga064_A04	Gr046_D02	0.55
Ga065_A04	Gr107_D07	0.59
Ga065_A04	Gr294_scaffold377	0.56
Ga065_A04	Gr299_scaffold377	0.58
Ga065_A04	Gr304_scaffold377	0.54
Ga065_A04	Gr301_scaffold377	0.6
Ga065_A04	Gr293_scaffold377	0.59
Ga065_A04	Gr298_scaffold377	0.6
Ga065_A04	Gr045_D02	0.54
Ga065_A04	Gr046_D02	0.53
Ga066_A04	Gr294_scaffold377	0.55
Ga066_A04	Gr299_scaffold377	0.56
Ga066_A04	Gr304_scaffold377	0.52
Ga066_A04	Gr301_scaffold377	0.56
Ga066_A04	Gr306_scaffold377	0.55
Ga066_A04	Gr344_scaffold467	0.58
Ga066_A04	Gr305_scaffold377	0.57
Ga066_A04	Gr045_D02	0.54
Ga067_A04	Gr301_scaffold377	0.59
Ga067_A04	Gr306_scaffold377	0.59
Ga067_A04	Gr045_D02	0.54
Ga068_A04	Gr294_scaffold377	0.53
Ga068_A04	Gr299_scaffold377	0.56
Ga068_A04	Gr304_scaffold377	0.51
Ga068_A04	Gr045_D02	0.52
Ga079_A05	Gr055_D03	0.55
Ga079_A05	Gr056_D03	0.56
Ga080_A05	Gr055_D03	0.54
Ga080_A05	Gr056_D03	0.55
Ga090_A06	Gr119_D07	0.55
Ga090_A06	Gr087_D07	0.54
Ga090_A06	Gr043_D02	0.51
Ga090_A06	Gr040_D02	0.51
Ga096_A07	Gr225_D10	0.57
Ga096_A07	Gr027_D02	0.59
Ga096_A07	Gr036_D02	0.59
Ga096_A07	Gr037_D02	0.59
Ga097_A07	Gr036_D02	0.59
Ga097_A07	Gr037_D02	0.59
Ga098_A07	Gr036_D02	0.56
Ga100_A07	Gr027_D02	0.59
Ga100_A07	Gr036_D02	0.6
Ga101_A07	Gr027_D02	0.56
Ga101_A07	Gr036_D02	0.59
Ga101_A07	Gr037_D02	0.6
Ga102_A07	Gr027_D02	0.58
Ga102_A07	Gr036_D02	0.58
Ga102_A07	Gr037_D02	0.6
Ga103_A07	Gr259_D11	0.58
Ga103_A07	Gr030_D02	0.56
Ga103_A07	Gr261_D11	0.58
Ga112_A07	Gr302_scaffold377	0.59
Ga112_A07	Gr345_scaffold467	0.59
Ga112_A07	Gr045_D02	0.55
Ga112_A07	Gr046_D02	0.56
Ga113_A07	Gr045_D02	0.57
Ga113_A07	Gr046_D02	0.57
Ga115_A07	Gr045_D02	0.58
Ga115_A07	Gr046_D02	0.56
Ga118_A07	Gr303_scaffold377	0.51
Ga119_A07	Gr293_scaffold377	0.53
Ga119_A07	Gr295_scaffold377	0.52
Ga119_A07	Gr303_scaffold377	0.52
Ga125_A07	Gr055_D03	0.55
Ga130_A07	Gr069_D05	0.53
Ga130_A07	Gr154_D07	0.51
Ga131_A07	Gr069_D05	0.55
Ga133_A07	Gr038_D02	0.55
Ga136_A08	Gr182_D08	0.6
Ga149_A08	Gr027_D02	0.52
Ga149_A08	Gr036_D02	0.58
Ga154_A08	Gr271_D13	0.53
Ga155_A09	Gr202_D09	0.53
Ga156_A09	Gr363_scaffold555	0.52
Ga156_A09	Gr341_scaffold461	0.51
Ga156_A09	Gr214_D09	0.5
Ga156_A09	Gr310_scaffold406	0.51
Ga156_A09	Gr354_scaffold520	0.52
Ga156_A09	Gr353_scaffold520	0.51
Ga156_A09	Gr336_scaffold461	0.51
Ga156_A09	Gr334_scaffold461	0.51
Ga156_A09	Gr314_scaffold406	0.51
Ga157_A09	Gr216_D09	0.5
Ga163_A09	Gr268_D13	0.6
Ga163_A09	Gr271_D13	0.56
Ga164_A09	Gr269_D13	0.6
Ga164_A09	Gr270_D13	0.59
Ga164_A09	Gr273_D13	0.59
Ga164_A09	Gr268_D13	0.53
Ga167_A09	Gr147_D07	0.51
Ga168_A09	Gr243_D11	0.59
Ga178_A10	Gr271_D13	0.55
Ga192_A10	Gr356_scaffold535	0.59
Ga225_A11	Gr223_D10	0.55
Ga231_A12	Gr021_D01	0.59
Ga239_A13	Gr147_D07	0.5
Ga125_A07	Gr001_D01	0.57
Ga128_A07	Gr001_D01	0.57
Ga129_A07	Gr001_D01	0.59
Ga125_A07	Gr002_D01	0.57
Ga128_A07	Gr002_D01	0.55
Ga127_A07	Gr002_D01	0.6
Ga129_A07	Gr002_D01	0.58
Ga125_A07	Gr003_D01	0.58
Ga236_A12	Gr003_D01	0.6
Ga235_A12	Gr003_D01	0.59
Ga128_A07	Gr003_D01	0.54
Ga127_A07	Gr003_D01	0.58
Ga129_A07	Gr003_D01	0.55
Ga125_A07	Gr004_D01	0.58
Ga128_A07	Gr004_D01	0.56
Ga041_A04	Gr028_D02	0.52
Ga103_A07	Gr028_D02	0.53
Ga041_A04	Gr029_D02	0.52
Ga103_A07	Gr029_D02	0.56
Ga041_A04	Gr032_D02	0.55
Ga103_A07	Gr032_D02	0.57
Ga099_A07	Gr034_D02	0.56
Ga098_A07	Gr035_D02	0.53
Ga149_A08	Gr035_D02	0.55
Ga099_A07	Gr035_D02	0.56
Ga121_A07	Gr049_D02	0.5
Ga105_A07	Gr058_D03	0.53
Ga106_A07	Gr058_D03	0.53
Ga107_A07	Gr058_D03	0.57
Ga117_A07	Gr058_D03	0.52
Ga105_A07	Gr059_D03	0.58
Ga106_A07	Gr059_D03	0.57
Ga117_A07	Gr059_D03	0.54
Ga092_A06	Gr062_D04	0.54
Ga088_A06	Gr063_D04	0.51
Ga088_A06	Gr064_D04	0.51
Ga180_A10	Gr071_D05	0.52
Ga049_A04	Gr080_D07	0.55
Ga049_A04	Gr081_D07	0.55
Ga232_A12	Gr096_D07	0.53
Ga055_A04	Gr097_D07	0.51
Ga118_A07	Gr097_D07	0.54
Ga119_A07	Gr097_D07	0.55
Ga112_A07	Gr097_D07	0.55
Ga115_A07	Gr097_D07	0.58
Ga055_A04	Gr098_D07	0.53
Ga118_A07	Gr098_D07	0.56
Ga119_A07	Gr098_D07	0.59
Ga112_A07	Gr098_D07	0.56
Ga115_A07	Gr098_D07	0.59
Ga055_A04	Gr099_D07	0.5
Ga118_A07	Gr099_D07	0.55
Ga119_A07	Gr099_D07	0.57
Ga112_A07	Gr099_D07	0.55
Ga115_A07	Gr099_D07	0.58
Ga055_A04	Gr100_D07	0.53
Ga118_A07	Gr100_D07	0.57
Ga119_A07	Gr100_D07	0.58
Ga112_A07	Gr100_D07	0.56
Ga115_A07	Gr100_D07	0.59
Ga055_A04	Gr101_D07	0.53
Ga118_A07	Gr101_D07	0.56
Ga119_A07	Gr101_D07	0.57
Ga112_A07	Gr101_D07	0.54
Ga115_A07	Gr101_D07	0.58
Ga055_A04	Gr102_D07	0.54
Ga118_A07	Gr102_D07	0.55
Ga119_A07	Gr102_D07	0.57
Ga112_A07	Gr102_D07	0.53
Ga115_A07	Gr102_D07	0.58
Ga055_A04	Gr103_D07	0.54
Ga118_A07	Gr103_D07	0.55
Ga119_A07	Gr103_D07	0.56
Ga112_A07	Gr103_D07	0.57
Ga115_A07	Gr103_D07	0.58
Ga118_A07	Gr104_D07	0.53
Ga119_A07	Gr104_D07	0.55
Ga112_A07	Gr104_D07	0.56
Ga115_A07	Gr104_D07	0.58
Ga068_A04	Gr105_D07	0.57
Ga118_A07	Gr105_D07	0.57
Ga119_A07	Gr105_D07	0.59
Ga112_A07	Gr105_D07	0.56
Ga055_A04	Gr106_D07	0.53
Ga118_A07	Gr106_D07	0.56
Ga119_A07	Gr106_D07	0.58
Ga112_A07	Gr106_D07	0.56
Ga068_A04	Gr107_D07	0.58
Ga119_A07	Gr107_D07	0.51
Ga113_A07	Gr107_D07	0.52
Ga028_A04	Gr110_D07	0.59
Ga028_A04	Gr111_D07	0.52
Ga028_A04	Gr112_D07	0.58
Ga035_A04	Gr112_D07	0.5
Ga028_A04	Gr113_D07	0.59
Ga028_A04	Gr114_D07	0.58
Ga090_A06	Gr116_D07	0.58
Ga090_A06	Gr120_D07	0.59
Ga090_A06	Gr124_D07	0.55
Ga090_A06	Gr132_D07	0.58
Ga092_A06	Gr156_D07	0.53
Ga088_A06	Gr156_D07	0.52
Ga138_A08	Gr193_D08	0.5
Ga140_A08	Gr193_D08	0.51
Ga152_A08	Gr198_D09	0.54
Ga153_A08	Gr198_D09	0.53
Ga219_A10	Gr210_D09	0.59
Ga099_A07	Gr225_D10	0.58
Ga180_A10	Gr237_D11	0.53
Ga025_A04	Gr244_D11	0.51
Ga027_A04	Gr244_D11	0.52
Ga026_A04	Gr244_D11	0.51
Ga028_A04	Gr244_D11	0.53
Ga093_A06	Gr244_D11	0.54
Ga011_A02	Gr262_D11	0.6
Ga239_A13	Gr262_D11	0.56
Ga239_A13	Gr263_D11	0.54
Ga128_A07	Gr279_scaffold228	0.6
Ga208_A10	Gr282_scaffold254	0.56
Ga118_A07	Gr294_scaffold377	0.56
Ga119_A07	Gr294_scaffold377	0.57
Ga118_A07	Gr299_scaffold377	0.56
Ga119_A07	Gr299_scaffold377	0.57
Ga118_A07	Gr301_scaffold377	0.52
Ga119_A07	Gr301_scaffold377	0.52
Ga118_A07	Gr304_scaffold377	0.52
Ga119_A07	Gr304_scaffold377	0.53
Ga118_A07	Gr305_scaffold377	0.52
Ga119_A07	Gr305_scaffold377	0.54
Ga118_A07	Gr306_scaffold377	0.54
Ga119_A07	Gr306_scaffold377	0.57
Ga227_A11	Gr328_scaffold459	0.6
Ga118_A07	Gr344_scaffold467	0.53
Ga119_A07	Gr344_scaffold467	0.54
Ga118_A07	Gr346_scaffold467	0.58
Ga112_A07	Gr346_scaffold467	0.51
Ga133_A07	Gr347_scaffold474	0.57
Ga227_A11	Gr358_scaffold537	0.59

## Sheet: more than 60%
Gene in G.arboreum	Gene in G.raimondii	similarity >60%
Ga001_A01	Gr209_D09	0.67
Ga001_A01	Gr213_D09	0.7
Ga001_A01	Gr214_D09	0.64
Ga001_A01	Gr288_scaffold333	0.68
Ga001_A01	Gr310_scaffold406	0.66
Ga001_A01	Gr312_scaffold406	0.66
Ga001_A01	Gr313_scaffold406	0.66
Ga001_A01	Gr314_scaffold406	0.68
Ga001_A01	Gr315_scaffold406	0.68
Ga001_A01	Gr317_scaffold406	0.64
Ga001_A01	Gr330_scaffold461	0.66
Ga001_A01	Gr331_scaffold461	0.67
Ga001_A01	Gr333_scaffold461	0.66
Ga001_A01	Gr334_scaffold461	0.66
Ga001_A01	Gr336_scaffold461	0.63
Ga001_A01	Gr337_scaffold461	0.66
Ga001_A01	Gr338_scaffold461	0.68
Ga001_A01	Gr339_scaffold461	0.67
Ga001_A01	Gr340_scaffold461	0.67
Ga001_A01	Gr341_scaffold461	0.6
Ga001_A01	Gr342_scaffold461	0.66
Ga001_A01	Gr343_scaffold461	0.7
Ga001_A01	Gr353_scaffold520	0.67
Ga001_A01	Gr354_scaffold520	0.67
Ga001_A01	Gr363_scaffold555	0.68
Ga001_A01	Gr364_scaffold564	0.65
Ga002_A01	Gr095_D07	0.66
Ga004_A01	Gr074_D06	0.67
Ga004_A01	Gr210_D09	0.68
Ga004_A01	Gr213_D09	0.68
Ga004_A01	Gr329_scaffold461	0.63
Ga005_A01	Gr074_D06	0.68
Ga005_A01	Gr213_D09	0.68
Ga005_A01	Gr329_scaffold461	0.63
Ga006_A01	Gr074_D06	0.67
Ga006_A01	Gr210_D09	0.69
Ga006_A01	Gr213_D09	0.69
Ga006_A01	Gr329_scaffold461	0.63
Ga009_A02	Gr245_D11	0.65
Ga009_A02	Gr246_D11	0.63
Ga010_A02	Gr241_D11	0.68
Ga010_A02	Gr242_D11	0.61
Ga010_A02	Gr243_D11	0.65
Ga010_A02	Gr263_D11	0.7
Ga011_A02	Gr263_D11	0.65
Ga012_A02	Gr245_D11	0.61
Ga012_A02	Gr263_D11	0.7
Ga014_A03	Gr062_D04	0.68
Ga015_A03	Gr156_D07	0.65
Ga024_A04	Gr152_D07	0.69
Ga025_A04	Gr112_D07	0.62
Ga026_A04	Gr110_D07	0.6
Ga026_A04	Gr111_D07	0.62
Ga026_A04	Gr114_D07	0.65
Ga029_A04	Gr215_D09	0.66
Ga029_A04	Gr216_D09	0.64
Ga029_A04	Gr217_D09	0.66
Ga029_A04	Gr218_D09	0.64
Ga029_A04	Gr219_D09	0.66
Ga033_A04	Gr111_D07	0.67
Ga035_A04	Gr148_D07	0.62
Ga036_A04	Gr148_D07	0.62
Ga040_A04	Gr028_D02	0.63
Ga040_A04	Gr029_D02	0.69
Ga040_A04	Gr031_D02	0.61
Ga041_A04	Gr030_D02	0.6
Ga041_A04	Gr031_D02	0.65
Ga041_A04	Gr240_D11	0.65
Ga041_A04	Gr256_D11	0.68
Ga041_A04	Gr258_D11	0.69
Ga041_A04	Gr259_D11	0.63
Ga041_A04	Gr261_D11	0.6
Ga041_A04	Gr264_D11	0.63
Ga042_A04	Gr029_D02	0.62
Ga042_A04	Gr032_D02	0.67
Ga044_A04	Gr041_D02	0.64
Ga044_A04	Gr086_D07	0.67
Ga044_A04	Gr087_D07	0.62
Ga044_A04	Gr091_D07	0.64
Ga044_A04	Gr092_D07	0.67
Ga044_A04	Gr094_D07	0.67
Ga044_A04	Gr139_D07	0.67
Ga044_A04	Gr140_D07	0.7
Ga045_A04	Gr215_D09	0.65
Ga045_A04	Gr216_D09	0.63
Ga045_A04	Gr217_D09	0.65
Ga045_A04	Gr218_D09	0.65
Ga045_A04	Gr219_D09	0.65
Ga045_A04	Gr221_D09	0.69
Ga046_A04	Gr050_D03	0.69
Ga046_A04	Gr061_D04	0.67
Ga046_A04	Gr079_D07	0.65
Ga046_A04	Gr080_D07	0.65
Ga046_A04	Gr081_D07	0.65
Ga046_A04	Gr082_D07	0.65
Ga046_A04	Gr230_D11	0.66
Ga047_A04	Gr079_D07	0.63
Ga047_A04	Gr083_D07	0.63
Ga049_A04	Gr050_D03	0.69
Ga049_A04	Gr061_D04	0.68
Ga049_A04	Gr079_D07	0.64
Ga049_A04	Gr082_D07	0.63
Ga049_A04	Gr083_D07	0.62
Ga049_A04	Gr230_D11	0.7
Ga050_A04	Gr040_D02	0.67
Ga050_A04	Gr041_D02	0.66
Ga050_A04	Gr043_D02	0.66
Ga050_A04	Gr119_D07	0.65
Ga050_A04	Gr121_D07	0.67
Ga051_A04	Gr040_D02	0.67
Ga051_A04	Gr041_D02	0.65
Ga051_A04	Gr042_D02	0.63
Ga051_A04	Gr043_D02	0.65
Ga051_A04	Gr119_D07	0.62
Ga051_A04	Gr121_D07	0.68
Ga051_A04	Gr139_D07	0.69
Ga051_A04	Gr140_D07	0.67
Ga053_A04	Gr107_D07	0.65
Ga053_A04	Gr301_scaffold377	0.66
Ga053_A04	Gr305_scaffold377	0.67
Ga053_A04	Gr344_scaffold467	0.69
Ga054_A04	Gr107_D07	0.62
Ga054_A04	Gr306_scaffold377	0.6
Ga055_A04	Gr105_D07	0.63
Ga055_A04	Gr296_scaffold377	0.65
Ga059_A04	Gr169_D08	0.7
Ga064_A04	Gr293_scaffold377	0.62
Ga064_A04	Gr295_scaffold377	0.62
Ga064_A04	Gr296_scaffold377	0.62
Ga064_A04	Gr297_scaffold377	0.66
Ga064_A04	Gr298_scaffold377	0.61
Ga064_A04	Gr303_scaffold377	0.62
Ga064_A04	Gr306_scaffold377	0.62
Ga064_A04	Gr344_scaffold467	0.61
Ga064_A04	Gr346_scaffold467	0.64
Ga065_A04	Gr295_scaffold377	0.6
Ga065_A04	Gr296_scaffold377	0.61
Ga065_A04	Gr297_scaffold377	0.65
Ga065_A04	Gr303_scaffold377	0.6
Ga065_A04	Gr305_scaffold377	0.61
Ga065_A04	Gr306_scaffold377	0.61
Ga065_A04	Gr344_scaffold467	0.61
Ga065_A04	Gr346_scaffold467	0.63
Ga066_A04	Gr107_D07	0.61
Ga067_A04	Gr107_D07	0.64
Ga067_A04	Gr294_scaffold377	0.6
Ga067_A04	Gr299_scaffold377	0.63
Ga067_A04	Gr304_scaffold377	0.62
Ga067_A04	Gr305_scaffold377	0.6
Ga067_A04	Gr344_scaffold467	0.62
Ga068_A04	Gr097_D07	0.63
Ga068_A04	Gr098_D07	0.65
Ga068_A04	Gr099_D07	0.65
Ga068_A04	Gr100_D07	0.64
Ga068_A04	Gr101_D07	0.64
Ga068_A04	Gr102_D07	0.63
Ga068_A04	Gr103_D07	0.66
Ga068_A04	Gr106_D07	0.63
Ga068_A04	Gr301_scaffold377	0.63
Ga068_A04	Gr305_scaffold377	0.63
Ga068_A04	Gr306_scaffold377	0.61
Ga068_A04	Gr344_scaffold467	0.63
Ga069_A04	Gr095_D07	0.7
Ga070_A04	Gr095_D07	0.68
Ga070_A04	Gr238_D11	0.65
Ga071_A04	Gr238_D11	0.66
Ga072_A04	Gr096_D07	0.66
Ga072_A04	Gr238_D11	0.66
Ga078_A05	Gr233_D11	0.66
Ga088_A06	Gr204_D09	0.7
Ga088_A06	Gr207_D09	0.69
Ga090_A06	Gr041_D02	0.64
Ga090_A06	Gr086_D07	0.65
Ga090_A06	Gr089_D07	0.7
Ga090_A06	Gr090_D07	0.62
Ga090_A06	Gr091_D07	0.63
Ga090_A06	Gr092_D07	0.64
Ga090_A06	Gr094_D07	0.67
Ga090_A06	Gr117_D07	0.61
Ga090_A06	Gr118_D07	0.61
Ga090_A06	Gr121_D07	0.62
Ga090_A06	Gr122_D07	0.62
Ga090_A06	Gr125_D07	0.61
Ga090_A06	Gr127_D07	0.6
Ga090_A06	Gr129_D07	0.63
Ga090_A06	Gr133_D07	0.63
Ga090_A06	Gr134_D07	0.66
Ga090_A06	Gr137_D07	0.62
Ga090_A06	Gr138_D07	0.63
Ga090_A06	Gr141_D07	0.61
Ga097_A07	Gr225_D10	0.67
Ga099_A07	Gr027_D02	0.64
Ga100_A07	Gr037_D02	0.62
Ga102_A07	Gr225_D10	0.7
Ga103_A07	Gr031_D02	0.62
Ga103_A07	Gr240_D11	0.62
Ga103_A07	Gr256_D11	0.64
Ga103_A07	Gr258_D11	0.61
Ga103_A07	Gr264_D11	0.64
Ga104_A07	Gr191_D08	0.68
Ga107_A07	Gr057_D03	0.67
Ga108_A07	Gr074_D06	0.69
Ga108_A07	Gr210_D09	0.7
Ga108_A07	Gr213_D09	0.68
Ga108_A07	Gr329_scaffold461	0.64
Ga109_A07	Gr328_scaffold459	0.67
Ga109_A07	Gr356_scaffold535	0.62
Ga109_A07	Gr357_scaffold535	0.61
Ga109_A07	Gr358_scaffold537	0.68
Ga112_A07	Gr297_scaffold377	0.62
Ga112_A07	Gr301_scaffold377	0.61
Ga112_A07	Gr305_scaffold377	0.64
Ga112_A07	Gr306_scaffold377	0.7
Ga112_A07	Gr344_scaffold467	0.64
Ga113_A07	Gr097_D07	0.61
Ga113_A07	Gr098_D07	0.62
Ga113_A07	Gr099_D07	0.61
Ga113_A07	Gr100_D07	0.62
Ga113_A07	Gr101_D07	0.61
Ga113_A07	Gr102_D07	0.62
Ga113_A07	Gr103_D07	0.63
Ga113_A07	Gr104_D07	0.62
Ga113_A07	Gr106_D07	0.65
Ga115_A07	Gr106_D07	0.61
Ga115_A07	Gr107_D07	0.6
Ga117_A07	Gr285_scaffold298	0.69
Ga117_A07	Gr286_scaffold298	0.7
Ga117_A07	Gr323_scaffold439	0.7
Ga117_A07	Gr325_scaffold439	0.69
Ga117_A07	Gr327_scaffold439	0.7
Ga118_A07	Gr046_D02	0.69
Ga118_A07	Gr297_scaffold377	0.62
Ga119_A07	Gr297_scaffold377	0.67
Ga119_A07	Gr346_scaffold467	0.61
Ga125_A07	Gr056_D03	0.63
Ga126_A07	Gr001_D01	0.64
Ga126_A07	Gr002_D01	0.65
Ga126_A07	Gr003_D01	0.65
Ga126_A07	Gr004_D01	0.65
Ga126_A07	Gr279_scaffold228	0.69
Ga127_A07	Gr001_D01	0.6
Ga127_A07	Gr004_D01	0.62
Ga127_A07	Gr279_scaffold228	0.67
Ga128_A07	Gr055_D03	0.62
Ga128_A07	Gr056_D03	0.67
Ga129_A07	Gr004_D01	0.61
Ga129_A07	Gr279_scaffold228	0.66
Ga132_A07	Gr069_D05	0.62
Ga135_A08	Gr108_D07	0.67
Ga135_A08	Gr109_D07	0.67
Ga135_A08	Gr159_D07	0.67
Ga135_A08	Gr180_D08	0.69
Ga135_A08	Gr181_D08	0.68
Ga135_A08	Gr182_D08	0.61
Ga135_A08	Gr183_D08	0.67
Ga135_A08	Gr185_D08	0.67
Ga135_A08	Gr289_scaffold339	0.68
Ga136_A08	Gr108_D07	0.65
Ga136_A08	Gr109_D07	0.67
Ga136_A08	Gr159_D07	0.67
Ga136_A08	Gr180_D08	0.69
Ga136_A08	Gr181_D08	0.67
Ga136_A08	Gr183_D08	0.65
Ga136_A08	Gr185_D08	0.66
Ga136_A08	Gr289_scaffold339	0.69
Ga138_A08	Gr014_D01	0.68
Ga138_A08	Gr017_D01	0.64
Ga138_A08	Gr020_D01	0.69
Ga138_A08	Gr023_D01	0.68
Ga139_A08	Gr017_D01	0.68
Ga139_A08	Gr021_D01	0.61
Ga141_A08	Gr017_D01	0.7
Ga141_A08	Gr021_D01	0.61
Ga142_A08	Gr014_D01	0.67
Ga142_A08	Gr017_D01	0.65
Ga142_A08	Gr020_D01	0.67
Ga144_A08	Gr017_D01	0.7
Ga144_A08	Gr021_D01	0.68
Ga146_A08	Gr008_D01	0.69
Ga147_A08	Gr009_D01	0.7
Ga147_A08	Gr021_D01	0.66
Ga148_A08	Gr021_D01	0.65
Ga149_A08	Gr034_D02	0.7
Ga149_A08	Gr037_D02	0.64
Ga154_A08	Gr267_D13	0.67
Ga154_A08	Gr268_D13	0.63
Ga154_A08	Gr269_D13	0.67
Ga154_A08	Gr270_D13	0.66
Ga154_A08	Gr273_D13	0.64
Ga156_A09	Gr095_D07	0.69
Ga158_A09	Gr071_D05	0.7
Ga163_A09	Gr267_D13	0.63
Ga163_A09	Gr269_D13	0.64
Ga163_A09	Gr270_D13	0.64
Ga163_A09	Gr273_D13	0.64
Ga164_A09	Gr267_D13	0.6
Ga167_A09	Gr241_D11	0.68
Ga167_A09	Gr242_D11	0.66
Ga167_A09	Gr243_D11	0.61
Ga167_A09	Gr246_D11	0.67
Ga167_A09	Gr263_D11	0.7
Ga168_A09	Gr241_D11	0.64
Ga168_A09	Gr242_D11	0.6
Ga168_A09	Gr246_D11	0.66
Ga168_A09	Gr262_D11	0.7
Ga173_A10	Gr355_scaffold527	0.61
Ga178_A10	Gr267_D13	0.62
Ga178_A10	Gr268_D13	0.6
Ga178_A10	Gr269_D13	0.62
Ga178_A10	Gr270_D13	0.62
Ga178_A10	Gr273_D13	0.62
Ga178_A10	Gr275_scaffold149	0.64
Ga179_A10	Gr108_D07	0.67
Ga179_A10	Gr109_D07	0.68
Ga179_A10	Gr159_D07	0.66
Ga179_A10	Gr180_D08	0.69
Ga179_A10	Gr181_D08	0.68
Ga179_A10	Gr182_D08	0.61
Ga179_A10	Gr183_D08	0.64
Ga179_A10	Gr185_D08	0.67
Ga179_A10	Gr289_scaffold339	0.68
Ga180_A10	Gr108_D07	0.69
Ga180_A10	Gr109_D07	0.68
Ga180_A10	Gr159_D07	0.67
Ga180_A10	Gr180_D08	0.69
Ga180_A10	Gr181_D08	0.7
Ga180_A10	Gr185_D08	0.69
Ga180_A10	Gr289_scaffold339	0.69
Ga182_A10	Gr356_scaffold535	0.66
Ga183_A10	Gr328_scaffold459	0.68
Ga183_A10	Gr356_scaffold535	0.65
Ga183_A10	Gr358_scaffold537	0.69
Ga184_A10	Gr356_scaffold535	0.67
Ga186_A10	Gr318_scaffold406	0.66
Ga186_A10	Gr356_scaffold535	0.66
Ga187_A10	Gr318_scaffold406	0.68
Ga187_A10	Gr328_scaffold459	0.69
Ga187_A10	Gr356_scaffold535	0.65
Ga187_A10	Gr358_scaffold537	0.7
Ga188_A10	Gr356_scaffold535	0.62
Ga190_A10	Gr328_scaffold459	0.68
Ga190_A10	Gr356_scaffold535	0.64
Ga190_A10	Gr358_scaffold537	0.69
Ga191_A10	Gr318_scaffold406	0.64
Ga191_A10	Gr356_scaffold535	0.66
Ga192_A10	Gr328_scaffold459	0.63
Ga192_A10	Gr357_scaffold535	0.62
Ga192_A10	Gr358_scaffold537	0.63
Ga193_A10	Gr318_scaffold406	0.68
Ga193_A10	Gr328_scaffold459	0.7
Ga193_A10	Gr356_scaffold535	0.64
Ga193_A10	Gr357_scaffold535	0.69
Ga193_A10	Gr358_scaffold537	0.7
Ga194_A10	Gr318_scaffold406	0.64
Ga194_A10	Gr328_scaffold459	0.69
Ga194_A10	Gr356_scaffold535	0.63
Ga194_A10	Gr358_scaffold537	0.68
Ga195_A10	Gr318_scaffold406	0.68
Ga195_A10	Gr356_scaffold535	0.69
Ga197_A10	Gr282_scaffold254	0.68
Ga198_A10	Gr281_scaffold254	0.7
Ga198_A10	Gr282_scaffold254	0.68
Ga200_A10	Gr204_D09	0.63
Ga201_A10	Gr204_D09	0.64
Ga202_A10	Gr204_D09	0.67
Ga202_A10	Gr207_D09	0.68
Ga203_A10	Gr205_D09	0.63
Ga203_A10	Gr206_D09	0.65
Ga203_A10	Gr207_D09	0.63
Ga203_A10	Gr208_D09	0.63
Ga206_A10	Gr282_scaffold254	0.64
Ga208_A10	Gr355_scaffold527	0.68
Ga210_A10	Gr282_scaffold254	0.66
Ga211_A10	Gr282_scaffold254	0.66
Ga212_A10	Gr282_scaffold254	0.64
Ga213_A10	Gr281_scaffold254	0.68
Ga213_A10	Gr282_scaffold254	0.68
Ga214_A10	Gr282_scaffold254	0.61
Ga216_A10	Gr204_D09	0.62
Ga216_A10	Gr207_D09	0.69
Ga217_A10	Gr204_D09	0.66
Ga219_A10	Gr074_D06	0.65
Ga219_A10	Gr213_D09	0.68
Ga219_A10	Gr288_scaffold333	0.67
Ga219_A10	Gr329_scaffold461	0.62
Ga219_A10	Gr341_scaffold461	0.66
Ga220_A10	Gr210_D09	0.63
Ga220_A10	Gr329_scaffold461	0.68
Ga222_A10	Gr074_D06	0.68
Ga222_A10	Gr210_D09	0.64
Ga222_A10	Gr213_D09	0.69
Ga222_A10	Gr329_scaffold461	0.65
Ga223_A10	Gr204_D09	0.66
Ga227_A11	Gr318_scaffold406	0.69
Ga227_A11	Gr357_scaffold535	0.61
Ga228_A11	Gr318_scaffold406	0.65
Ga228_A11	Gr359_scaffold537	0.65
Ga229_A12	Gr075_D06	0.66
Ga231_A12	Gr009_D01	0.68
Ga235_A12	Gr001_D01	0.61
Ga235_A12	Gr002_D01	0.61
Ga235_A12	Gr004_D01	0.61
Ga235_A12	Gr055_D03	0.68
Ga235_A12	Gr056_D03	0.68
Ga236_A12	Gr001_D01	0.62
Ga236_A12	Gr002_D01	0.61
Ga236_A12	Gr004_D01	0.63
Ga236_A12	Gr055_D03	0.69
Ga236_A12	Gr056_D03	0.68
Ga240_A13	Gr275_scaffold149	0.68
Ga241_A13	Gr275_scaffold149	0.68
Ga242_A13	Gr275_scaffold149	0.66
Ga243_A13	Gr275_scaffold149	0.68
Ga244_A13	Gr255_D11	0.67
Ga245_A13	Gr255_D11	0.69
Ga246_A13	Gr248_D11	0.69

## Sheet: more than 70%
Gene in G.arboreum	Gene in G.raimondii	similarity >70%
Ga001_A01	Gr211_D09	0.78
Ga001_A01	Gr311_scaffold406	0.75
Ga001_A01	Gr335_scaffold461	0.78
Ga001_A01	Gr332_scaffold461	0.71
Ga001_A01	Gr309_scaffold406	0.74
Ga001_A01	Gr316_scaffold406	0.71
Ga002_A01	Gr096_D07	0.71
Ga004_A01	Gr363_scaffold555	0.79
Ga004_A01	Gr341_scaffold461	0.76
Ga004_A01	Gr336_scaffold461	0.8
Ga004_A01	Gr209_D09	0.8
Ga004_A01	Gr288_scaffold333	0.71
Ga005_A01	Gr210_D09	0.71
Ga005_A01	Gr341_scaffold461	0.77
Ga005_A01	Gr288_scaffold333	0.71
Ga006_A01	Gr209_D09	0.78
Ga006_A01	Gr312_scaffold406	0.8
Ga006_A01	Gr288_scaffold333	0.72
Ga006_A01	Gr313_scaffold406	0.79
Ga006_A01	Gr341_scaffold461	0.77
Ga006_A01	Gr363_scaffold555	0.79
Ga009_A02	Gr262_D11	0.75
Ga009_A02	Gr263_D11	0.78
Ga009_A02	Gr244_D11	0.77
Ga010_A02	Gr262_D11	0.72
Ga010_A02	Gr246_D11	0.7
Ga010_A02	Gr244_D11	0.74
Ga011_A02	Gr244_D11	0.79
Ga012_A02	Gr244_D11	0.76
Ga022_A04	Gr152_D07	0.73
Ga025_A04	Gr113_D07	0.71
Ga026_A04	Gr113_D07	0.71
Ga027_A04	Gr114_D07	0.7
Ga029_A04	Gr180_D08	0.78
Ga029_A04	Gr181_D08	0.79
Ga029_A04	Gr185_D08	0.79
Ga029_A04	Gr108_D07	0.75
Ga029_A04	Gr289_scaffold339	0.71
Ga029_A04	Gr220_D09	0.75
Ga029_A04	Gr221_D09	0.7
Ga029_A04	Gr182_D08	0.76
Ga029_A04	Gr183_D08	0.72
Ga033_A04	Gr110_D07	0.7
Ga033_A04	Gr112_D07	0.74
Ga033_A04	Gr114_D07	0.72
Ga034_A04	Gr149_D07	0.77
Ga038_A04	Gr222_D10	0.8
Ga040_A04	Gr032_D02	0.71
Ga044_A04	Gr125_D07	0.76
Ga044_A04	Gr132_D07	0.76
Ga044_A04	Gr127_D07	0.79
Ga044_A04	Gr141_D07	0.77
Ga044_A04	Gr133_D07	0.78
Ga044_A04	Gr137_D07	0.74
Ga044_A04	Gr136_D07	0.73
Ga044_A04	Gr131_D07	0.77
Ga044_A04	Gr129_D07	0.74
Ga044_A04	Gr138_D07	0.8
Ga044_A04	Gr130_D07	0.78
Ga044_A04	Gr142_D07	0.72
Ga044_A04	Gr265_D12	0.74
Ga044_A04	Gr120_D07	0.8
Ga044_A04	Gr121_D07	0.75
Ga044_A04	Gr134_D07	0.79
Ga044_A04	Gr119_D07	0.71
Ga044_A04	Gr085_D07	0.77
Ga044_A04	Gr089_D07	0.74
Ga044_A04	Gr093_D07	0.76
Ga044_A04	Gr090_D07	0.71
Ga045_A04	Gr289_scaffold339	0.73
Ga045_A04	Gr220_D09	0.75
Ga045_A04	Gr182_D08	0.72
Ga045_A04	Gr183_D08	0.72
Ga045_A04	Gr109_D07	0.74
Ga045_A04	Gr159_D07	0.75
Ga045_A04	Gr180_D08	0.75
Ga045_A04	Gr181_D08	0.76
Ga045_A04	Gr185_D08	0.74
Ga046_A04	Gr084_D07	0.74
Ga046_A04	Gr083_D07	0.75
Ga049_A04	Gr084_D07	0.73
Ga050_A04	Gr142_D07	0.76
Ga050_A04	Gr265_D12	0.76
Ga050_A04	Gr120_D07	0.77
Ga050_A04	Gr123_D07	0.75
Ga050_A04	Gr115_D07	0.78
Ga050_A04	Gr116_D07	0.77
Ga050_A04	Gr117_D07	0.78
Ga050_A04	Gr118_D07	0.78
Ga051_A04	Gr142_D07	0.74
Ga051_A04	Gr265_D12	0.75
Ga051_A04	Gr120_D07	0.75
Ga051_A04	Gr123_D07	0.75
Ga051_A04	Gr085_D07	0.79
Ga051_A04	Gr087_D07	0.79
Ga051_A04	Gr086_D07	0.78
Ga051_A04	Gr089_D07	0.79
Ga051_A04	Gr091_D07	0.79
Ga051_A04	Gr094_D07	0.78
Ga051_A04	Gr092_D07	0.8
Ga051_A04	Gr090_D07	0.79
Ga051_A04	Gr115_D07	0.78
Ga051_A04	Gr116_D07	0.79
Ga051_A04	Gr117_D07	0.79
Ga051_A04	Gr118_D07	0.78
Ga051_A04	Gr124_D07	0.78
Ga053_A04	Gr105_D07	0.78
Ga054_A04	Gr097_D07	0.77
Ga054_A04	Gr098_D07	0.78
Ga054_A04	Gr099_D07	0.79
Ga054_A04	Gr100_D07	0.78
Ga054_A04	Gr102_D07	0.79
Ga054_A04	Gr106_D07	0.75
Ga055_A04	Gr107_D07	0.8
Ga056_A04	Gr283_scaffold278	0.8
Ga059_A04	Gr170_D08	0.76
Ga059_A04	Gr176_D08	0.78
Ga059_A04	Gr165_D08	0.77
Ga059_A04	Gr177_D08	0.76
Ga059_A04	Gr172_D08	0.7
Ga059_A04	Gr162_D08	0.73
Ga059_A04	Gr163_D08	0.79
Ga059_A04	Gr164_D08	0.78
Ga059_A04	Gr175_D08	0.78
Ga059_A04	Gr173_D08	0.75
Ga059_A04	Gr171_D08	0.74
Ga059_A04	Gr160_D07	0.74
Ga059_A04	Gr166_D08	0.73
Ga059_A04	Gr178_D08	0.76
Ga059_A04	Gr179_D08	0.74
Ga059_A04	Gr168_D08	0.73
Ga061_A04	Gr172_D08	0.71
Ga061_A04	Gr162_D08	0.77
Ga061_A04	Gr163_D08	0.8
Ga061_A04	Gr175_D08	0.77
Ga061_A04	Gr173_D08	0.78
Ga061_A04	Gr171_D08	0.77
Ga061_A04	Gr160_D07	0.73
Ga061_A04	Gr168_D08	0.78
Ga061_A04	Gr169_D08	0.76
Ga062_A04	Gr172_D08	0.72
Ga062_A04	Gr162_D08	0.78
Ga062_A04	Gr175_D08	0.77
Ga062_A04	Gr173_D08	0.76
Ga062_A04	Gr171_D08	0.76
Ga062_A04	Gr160_D07	0.78
Ga062_A04	Gr166_D08	0.78
Ga062_A04	Gr168_D08	0.77
Ga062_A04	Gr169_D08	0.73
Ga062_A04	Gr170_D08	0.77
Ga064_A04	Gr102_D07	0.8
Ga064_A04	Gr105_D07	0.78
Ga064_A04	Gr097_D07	0.78
Ga067_A04	Gr097_D07	0.8
Ga067_A04	Gr102_D07	0.79
Ga067_A04	Gr105_D07	0.78
Ga068_A04	Gr104_D07	0.72
Ga069_A04	Gr238_D11	0.78
Ga070_A04	Gr096_D07	0.74
Ga090_A06	Gr085_D07	0.75
Ga090_A06	Gr093_D07	0.78
Ga090_A06	Gr115_D07	0.7
Ga090_A06	Gr123_D07	0.71
Ga090_A06	Gr126_D07	0.77
Ga090_A06	Gr130_D07	0.72
Ga090_A06	Gr131_D07	0.79
Ga090_A06	Gr135_D07	0.76
Ga098_A07	Gr034_D02	0.79
Ga100_A07	Gr225_D10	0.71
Ga101_A07	Gr034_D02	0.8
Ga101_A07	Gr225_D10	0.7
Ga104_A07	Gr193_D08	0.8
Ga104_A07	Gr194_D08	0.77
Ga104_A07	Gr192_D08	0.76
Ga105_A07	Gr057_D03	0.73
Ga106_A07	Gr057_D03	0.7
Ga108_A07	Gr288_scaffold333	0.72
Ga108_A07	Gr341_scaffold461	0.79
Ga109_A07	Gr318_scaffold406	0.72
Ga112_A07	Gr295_scaffold377	0.79
Ga112_A07	Gr303_scaffold377	0.79
Ga112_A07	Gr298_scaffold377	0.77
Ga113_A07	Gr296_scaffold377	0.77
Ga113_A07	Gr303_scaffold377	0.77
Ga113_A07	Gr298_scaffold377	0.74
Ga113_A07	Gr302_scaffold377	0.75
Ga113_A07	Gr345_scaffold467	0.74
Ga113_A07	Gr295_scaffold377	0.77
Ga113_A07	Gr301_scaffold377	0.75
Ga113_A07	Gr306_scaffold377	0.76
Ga113_A07	Gr344_scaffold467	0.74
Ga115_A07	Gr298_scaffold377	0.78
Ga115_A07	Gr302_scaffold377	0.77
Ga115_A07	Gr345_scaffold467	0.76
Ga115_A07	Gr295_scaffold377	0.78
Ga115_A07	Gr301_scaffold377	0.73
Ga115_A07	Gr306_scaffold377	0.74
Ga115_A07	Gr344_scaffold467	0.74
Ga117_A07	Gr284_scaffold298	0.71
Ga117_A07	Gr321_scaffold439	0.71
Ga117_A07	Gr322_scaffold439	0.71
Ga117_A07	Gr324_scaffold439	0.71
Ga117_A07	Gr326_scaffold439	0.71
Ga118_A07	Gr045_D02	0.74
Ga119_A07	Gr045_D02	0.75
Ga119_A07	Gr046_D02	0.72
Ga120_A07	Gr038_D02	0.71
Ga121_A07	Gr038_D02	0.77
Ga123_A07	Gr038_D02	0.71
Ga124_A07	Gr203_D09	0.79
Ga125_A07	Gr279_scaffold228	0.78
Ga126_A07	Gr055_D03	0.71
Ga126_A07	Gr056_D03	0.72
Ga127_A07	Gr056_D03	0.77
Ga129_A07	Gr056_D03	0.75
Ga130_A07	Gr068_D05	0.77
Ga131_A07	Gr068_D05	0.8
Ga132_A07	Gr068_D05	0.75
Ga135_A08	Gr218_D09	0.76
Ga136_A08	Gr218_D09	0.76
Ga138_A08	Gr015_D01	0.72
Ga138_A08	Gr011_D01	0.74
Ga138_A08	Gr012_D01	0.73
Ga138_A08	Gr022_D01	0.74
Ga138_A08	Gr013_D01	0.75
Ga139_A08	Gr022_D01	0.76
Ga139_A08	Gr013_D01	0.77
Ga139_A08	Gr009_D01	0.8
Ga139_A08	Gr014_D01	0.72
Ga139_A08	Gr008_D01	0.79
Ga139_A08	Gr011_D01	0.76
Ga139_A08	Gr012_D01	0.77
Ga139_A08	Gr015_D01	0.75
Ga139_A08	Gr020_D01	0.73
Ga139_A08	Gr023_D01	0.72
Ga140_A08	Gr022_D01	0.76
Ga140_A08	Gr013_D01	0.78
Ga140_A08	Gr014_D01	0.73
Ga140_A08	Gr017_D01	0.71
Ga140_A08	Gr011_D01	0.77
Ga140_A08	Gr012_D01	0.79
Ga140_A08	Gr015_D01	0.78
Ga140_A08	Gr020_D01	0.7
Ga140_A08	Gr023_D01	0.72
Ga141_A08	Gr022_D01	0.76
Ga141_A08	Gr013_D01	0.78
Ga141_A08	Gr014_D01	0.73
Ga141_A08	Gr007_D01	0.77
Ga141_A08	Gr008_D01	0.75
Ga141_A08	Gr011_D01	0.76
Ga141_A08	Gr012_D01	0.77
Ga141_A08	Gr015_D01	0.75
Ga141_A08	Gr020_D01	0.76
Ga141_A08	Gr023_D01	0.73
Ga142_A08	Gr015_D01	0.72
Ga142_A08	Gr023_D01	0.71
Ga142_A08	Gr011_D01	0.73
Ga142_A08	Gr012_D01	0.74
Ga142_A08	Gr022_D01	0.74
Ga142_A08	Gr013_D01	0.74
Ga143_A08	Gr022_D01	0.73
Ga143_A08	Gr013_D01	0.76
Ga143_A08	Gr014_D01	0.73
Ga143_A08	Gr011_D01	0.72
Ga143_A08	Gr012_D01	0.72
Ga143_A08	Gr015_D01	0.71
Ga144_A08	Gr009_D01	0.73
Ga144_A08	Gr014_D01	0.75
Ga144_A08	Gr019_D01	0.72
Ga144_A08	Gr007_D01	0.75
Ga144_A08	Gr008_D01	0.73
Ga144_A08	Gr010_D01	0.78
Ga144_A08	Gr015_D01	0.79
Ga144_A08	Gr020_D01	0.79
Ga144_A08	Gr023_D01	0.77
Ga146_A08	Gr023_D01	0.77
Ga146_A08	Gr011_D01	0.74
Ga146_A08	Gr012_D01	0.73
Ga146_A08	Gr022_D01	0.73
Ga146_A08	Gr013_D01	0.74
Ga146_A08	Gr014_D01	0.75
Ga146_A08	Gr017_D01	0.73
Ga146_A08	Gr007_D01	0.7
Ga146_A08	Gr010_D01	0.71
Ga146_A08	Gr015_D01	0.75
Ga146_A08	Gr020_D01	0.74
Ga147_A08	Gr023_D01	0.75
Ga147_A08	Gr011_D01	0.78
Ga147_A08	Gr012_D01	0.79
Ga147_A08	Gr022_D01	0.78
Ga147_A08	Gr013_D01	0.8
Ga147_A08	Gr014_D01	0.72
Ga147_A08	Gr017_D01	0.71
Ga147_A08	Gr007_D01	0.73
Ga147_A08	Gr008_D01	0.74
Ga147_A08	Gr010_D01	0.78
Ga147_A08	Gr020_D01	0.74
Ga148_A08	Gr009_D01	0.72
Ga148_A08	Gr019_D01	0.75
Ga148_A08	Gr017_D01	0.75
Ga148_A08	Gr008_D01	0.73
Ga148_A08	Gr022_D01	0.79
Ga148_A08	Gr023_D01	0.73
Ga152_A08	Gr200_D09	0.72
Ga153_A08	Gr199_D09	0.71
Ga156_A09	Gr096_D07	0.75
Ga157_A09	Gr071_D05	0.73
Ga167_A09	Gr245_D11	0.72
Ga167_A09	Gr262_D11	0.7
Ga168_A09	Gr263_D11	0.72
Ga173_A10	Gr290_scaffold355	0.77
Ga173_A10	Gr291_scaffold355	0.73
Ga180_A10	Gr220_D09	0.77
Ga182_A10	Gr212_D09	0.78
Ga182_A10	Gr328_scaffold459	0.74
Ga182_A10	Gr359_scaffold537	0.79
Ga182_A10	Gr358_scaffold537	0.77
Ga182_A10	Gr357_scaffold535	0.77
Ga182_A10	Gr318_scaffold406	0.71
Ga183_A10	Gr357_scaffold535	0.74
Ga183_A10	Gr318_scaffold406	0.71
Ga184_A10	Gr328_scaffold459	0.72
Ga184_A10	Gr358_scaffold537	0.73
Ga184_A10	Gr357_scaffold535	0.75
Ga184_A10	Gr318_scaffold406	0.72
Ga185_A10	Gr328_scaffold459	0.76
Ga185_A10	Gr359_scaffold537	0.79
Ga185_A10	Gr358_scaffold537	0.78
Ga185_A10	Gr356_scaffold535	0.71
Ga185_A10	Gr318_scaffold406	0.71
Ga186_A10	Gr212_D09	0.77
Ga186_A10	Gr328_scaffold459	0.72
Ga186_A10	Gr359_scaffold537	0.79
Ga186_A10	Gr358_scaffold537	0.73
Ga186_A10	Gr357_scaffold535	0.75
Ga187_A10	Gr212_D09	0.77
Ga187_A10	Gr359_scaffold537	0.8
Ga187_A10	Gr357_scaffold535	0.72
Ga188_A10	Gr328_scaffold459	0.76
Ga188_A10	Gr359_scaffold537	0.77
Ga188_A10	Gr358_scaffold537	0.76
Ga188_A10	Gr357_scaffold535	0.75
Ga190_A10	Gr357_scaffold535	0.73
Ga190_A10	Gr318_scaffold406	0.7
Ga191_A10	Gr212_D09	0.78
Ga191_A10	Gr328_scaffold459	0.73
Ga191_A10	Gr359_scaffold537	0.78
Ga191_A10	Gr358_scaffold537	0.74
Ga191_A10	Gr357_scaffold535	0.75
Ga192_A10	Gr359_scaffold537	0.77
Ga193_A10	Gr212_D09	0.79
Ga193_A10	Gr359_scaffold537	0.76
Ga194_A10	Gr212_D09	0.75
Ga194_A10	Gr359_scaffold537	0.78
Ga194_A10	Gr357_scaffold535	0.72
Ga195_A10	Gr212_D09	0.77
Ga195_A10	Gr328_scaffold459	0.75
Ga195_A10	Gr359_scaffold537	0.78
Ga195_A10	Gr358_scaffold537	0.76
Ga195_A10	Gr357_scaffold535	0.77
Ga196_A10	Gr328_scaffold459	0.77
Ga196_A10	Gr359_scaffold537	0.78
Ga196_A10	Gr358_scaffold537	0.79
Ga196_A10	Gr357_scaffold535	0.76
Ga196_A10	Gr356_scaffold535	0.77
Ga196_A10	Gr318_scaffold406	0.71
Ga197_A10	Gr355_scaffold527	0.79
Ga197_A10	Gr281_scaffold254	0.7
Ga198_A10	Gr290_scaffold355	0.79
Ga200_A10	Gr206_D09	0.75
Ga200_A10	Gr208_D09	0.76
Ga200_A10	Gr207_D09	0.71
Ga201_A10	Gr208_D09	0.77
Ga201_A10	Gr207_D09	0.77
Ga201_A10	Gr206_D09	0.76
Ga205_A10	Gr281_scaffold254	0.76
Ga205_A10	Gr282_scaffold254	0.75
Ga206_A10	Gr355_scaffold527	0.8
Ga206_A10	Gr281_scaffold254	0.73
Ga207_A10	Gr281_scaffold254	0.75
Ga207_A10	Gr282_scaffold254	0.72
Ga208_A10	Gr281_scaffold254	0.71
Ga210_A10	Gr281_scaffold254	0.73
Ga211_A10	Gr281_scaffold254	0.73
Ga212_A10	Gr355_scaffold527	0.77
Ga212_A10	Gr291_scaffold355	0.77
Ga213_A10	Gr355_scaffold527	0.8
Ga214_A10	Gr355_scaffold527	0.76
Ga214_A10	Gr281_scaffold254	0.75
Ga216_A10	Gr206_D09	0.78
Ga216_A10	Gr208_D09	0.76
Ga217_A10	Gr208_D09	0.78
Ga217_A10	Gr207_D09	0.74
Ga217_A10	Gr206_D09	0.75
Ga219_A10	Gr209_D09	0.71
Ga219_A10	Gr214_D09	0.71
Ga219_A10	Gr310_scaffold406	0.72
Ga219_A10	Gr312_scaffold406	0.74
Ga219_A10	Gr313_scaffold406	0.73
Ga219_A10	Gr314_scaffold406	0.74
Ga219_A10	Gr315_scaffold406	0.74
Ga219_A10	Gr317_scaffold406	0.72
Ga219_A10	Gr330_scaffold461	0.72
Ga219_A10	Gr331_scaffold461	0.76
Ga219_A10	Gr333_scaffold461	0.72
Ga219_A10	Gr334_scaffold461	0.73
Ga219_A10	Gr336_scaffold461	0.71
Ga219_A10	Gr337_scaffold461	0.74
Ga219_A10	Gr338_scaffold461	0.74
Ga219_A10	Gr339_scaffold461	0.75
Ga219_A10	Gr340_scaffold461	0.72
Ga219_A10	Gr342_scaffold461	0.74
Ga219_A10	Gr353_scaffold520	0.72
Ga219_A10	Gr354_scaffold520	0.73
Ga219_A10	Gr363_scaffold555	0.77
Ga219_A10	Gr364_scaffold564	0.73
Ga220_A10	Gr288_scaffold333	0.73
Ga220_A10	Gr074_D06	0.73
Ga220_A10	Gr213_D09	0.74
Ga220_A10	Gr214_D09	0.76
Ga220_A10	Gr317_scaffold406	0.74
Ga220_A10	Gr341_scaffold461	0.76
Ga220_A10	Gr353_scaffold520	0.8
Ga222_A10	Gr209_D09	0.79
Ga222_A10	Gr312_scaffold406	0.79
Ga222_A10	Gr330_scaffold461	0.8
Ga222_A10	Gr340_scaffold461	0.79
Ga222_A10	Gr342_scaffold461	0.79
Ga222_A10	Gr337_scaffold461	0.78
Ga222_A10	Gr288_scaffold333	0.72
Ga222_A10	Gr214_D09	0.79
Ga222_A10	Gr313_scaffold406	0.79
Ga222_A10	Gr317_scaffold406	0.79
Ga222_A10	Gr336_scaffold461	0.8
Ga222_A10	Gr341_scaffold461	0.74
Ga222_A10	Gr363_scaffold555	0.75
Ga223_A10	Gr205_D09	0.75
Ga227_A11	Gr212_D09	0.71
Ga227_A11	Gr359_scaffold537	0.7
Ga230_A12	Gr009_D01	0.71
Ga230_A12	Gr021_D01	0.72
Ga230_A12	Gr017_D01	0.75
Ga230_A12	Gr008_D01	0.73
Ga230_A12	Gr023_D01	0.73
Ga231_A12	Gr013_D01	0.79
Ga231_A12	Gr014_D01	0.71
Ga231_A12	Gr019_D01	0.74
Ga231_A12	Gr017_D01	0.71
Ga231_A12	Gr007_D01	0.76
Ga231_A12	Gr008_D01	0.74
Ga231_A12	Gr011_D01	0.79
Ga231_A12	Gr015_D01	0.79
Ga231_A12	Gr020_D01	0.78
Ga231_A12	Gr022_D01	0.78
Ga231_A12	Gr023_D01	0.79
Ga234_A12	Gr288_scaffold333	0.75
Ga234_A12	Gr074_D06	0.75
Ga234_A12	Gr213_D09	0.78
Ga240_A13	Gr268_D13	0.79
Ga240_A13	Gr271_D13	0.71
Ga240_A13	Gr267_D13	0.8
Ga241_A13	Gr271_D13	0.76
Ga242_A13	Gr271_D13	0.71
Ga242_A13	Gr267_D13	0.78
Ga243_A13	Gr271_D13	0.75
Ga244_A13	Gr251_D11	0.79
Ga244_A13	Gr253_D11	0.78
Ga244_A13	Gr247_D11	0.78
Ga244_A13	Gr254_D11	0.77
Ga244_A13	Gr250_D11	0.76
Ga245_A13	Gr247_D11	0.8
Ga245_A13	Gr248_D11	0.77
Ga246_A13	Gr247_D11	0.74
Ga246_A13	Gr251_D11	0.73
Ga246_A13	Gr252_D11	0.73
Ga246_A13	Gr253_D11	0.72
Ga246_A13	Gr254_D11	0.71

## Sheet: more than 80%
Gene in G.arboreum	Gene in G.raimondii	similarity >80%
Ga001_A01	Gr074_D06	0.96
Ga002_A01	Gr238_D11	0.87
Ga003_A01	Gr024_D01	0.98
Ga004_A01	Gr211_D09	0.86
Ga004_A01	Gr214_D09	0.81
Ga004_A01	Gr309_scaffold406	0.86
Ga004_A01	Gr310_scaffold406	0.84
Ga004_A01	Gr311_scaffold406	0.85
Ga004_A01	Gr312_scaffold406	0.81
Ga004_A01	Gr313_scaffold406	0.8
Ga004_A01	Gr314_scaffold406	0.84
Ga004_A01	Gr315_scaffold406	0.81
Ga004_A01	Gr316_scaffold406	0.81
Ga004_A01	Gr317_scaffold406	0.82
Ga004_A01	Gr330_scaffold461	0.81
Ga004_A01	Gr331_scaffold461	0.84
Ga004_A01	Gr332_scaffold461	0.82
Ga004_A01	Gr333_scaffold461	0.84
Ga004_A01	Gr334_scaffold461	0.84
Ga004_A01	Gr335_scaffold461	0.89
Ga004_A01	Gr337_scaffold461	0.81
Ga004_A01	Gr338_scaffold461	0.83
Ga004_A01	Gr339_scaffold461	0.84
Ga004_A01	Gr340_scaffold461	0.81
Ga004_A01	Gr342_scaffold461	0.8
Ga004_A01	Gr343_scaffold461	0.82
Ga004_A01	Gr353_scaffold520	0.82
Ga004_A01	Gr354_scaffold520	0.83
Ga004_A01	Gr364_scaffold564	0.84
Ga005_A01	Gr209_D09	0.81
Ga005_A01	Gr211_D09	0.9
Ga005_A01	Gr214_D09	0.81
Ga005_A01	Gr309_scaffold406	0.89
Ga005_A01	Gr310_scaffold406	0.84
Ga005_A01	Gr311_scaffold406	0.84
Ga005_A01	Gr312_scaffold406	0.81
Ga005_A01	Gr313_scaffold406	0.81
Ga005_A01	Gr314_scaffold406	0.84
Ga005_A01	Gr315_scaffold406	0.83
Ga005_A01	Gr316_scaffold406	0.83
Ga005_A01	Gr317_scaffold406	0.82
Ga005_A01	Gr330_scaffold461	0.83
Ga005_A01	Gr331_scaffold461	0.85
Ga005_A01	Gr332_scaffold461	0.84
Ga005_A01	Gr333_scaffold461	0.84
Ga005_A01	Gr334_scaffold461	0.83
Ga005_A01	Gr335_scaffold461	0.93
Ga005_A01	Gr336_scaffold461	0.83
Ga005_A01	Gr337_scaffold461	0.83
Ga005_A01	Gr338_scaffold461	0.83
Ga005_A01	Gr339_scaffold461	0.85
Ga005_A01	Gr340_scaffold461	0.82
Ga005_A01	Gr342_scaffold461	0.81
Ga005_A01	Gr343_scaffold461	0.84
Ga005_A01	Gr353_scaffold520	0.83
Ga005_A01	Gr354_scaffold520	0.85
Ga005_A01	Gr363_scaffold555	0.81
Ga005_A01	Gr364_scaffold564	0.83
Ga006_A01	Gr211_D09	0.87
Ga006_A01	Gr214_D09	0.85
Ga006_A01	Gr309_scaffold406	0.84
Ga006_A01	Gr310_scaffold406	0.84
Ga006_A01	Gr311_scaffold406	0.8
Ga006_A01	Gr314_scaffold406	0.85
Ga006_A01	Gr315_scaffold406	0.82
Ga006_A01	Gr316_scaffold406	0.84
Ga006_A01	Gr317_scaffold406	0.83
Ga006_A01	Gr330_scaffold461	0.81
Ga006_A01	Gr331_scaffold461	0.83
Ga006_A01	Gr332_scaffold461	0.82
Ga006_A01	Gr333_scaffold461	0.82
Ga006_A01	Gr334_scaffold461	0.83
Ga006_A01	Gr335_scaffold461	0.89
Ga006_A01	Gr336_scaffold461	0.82
Ga006_A01	Gr337_scaffold461	0.81
Ga006_A01	Gr338_scaffold461	0.82
Ga006_A01	Gr339_scaffold461	0.83
Ga006_A01	Gr340_scaffold461	0.8
Ga006_A01	Gr342_scaffold461	0.8
Ga006_A01	Gr343_scaffold461	0.83
Ga006_A01	Gr353_scaffold520	0.83
Ga006_A01	Gr354_scaffold520	0.83
Ga006_A01	Gr364_scaffold564	0.81
Ga007_A02	Gr283_scaffold278	0.9
Ga008_A02	Gr058_D03	0.93
Ga008_A02	Gr059_D03	0.81
Ga012_A02	Gr262_D11	0.92
Ga013_A02	Gr073_D06	0.96
Ga014_A03	Gr156_D07	0.96
Ga015_A03	Gr062_D04	0.92
Ga016_A03	Gr063_D04	0.94
Ga016_A03	Gr064_D04	0.96
Ga017_A03	Gr065_D04	0.96
Ga023_A04	Gr152_D07	0.96
Ga025_A04	Gr110_D07	0.81
Ga025_A04	Gr111_D07	0.82
Ga025_A04	Gr114_D07	0.88
Ga026_A04	Gr112_D07	0.84
Ga027_A04	Gr110_D07	0.81
Ga027_A04	Gr111_D07	0.85
Ga029_A04	Gr109_D07	0.9
Ga029_A04	Gr159_D07	0.8
Ga030_A04	Gr155_D07	0.97
Ga033_A04	Gr113_D07	0.81
Ga034_A04	Gr144_D07	0.93
Ga034_A04	Gr145_D07	0.9
Ga034_A04	Gr146_D07	0.9
Ga034_A04	Gr147_D07	0.88
Ga035_A04	Gr144_D07	0.89
Ga035_A04	Gr145_D07	0.92
Ga035_A04	Gr146_D07	0.88
Ga035_A04	Gr147_D07	0.89
Ga035_A04	Gr149_D07	0.84
Ga036_A04	Gr144_D07	0.88
Ga036_A04	Gr145_D07	0.89
Ga036_A04	Gr146_D07	0.96
Ga036_A04	Gr147_D07	0.93
Ga036_A04	Gr149_D07	0.81
Ga037_A04	Gr067_D05	0.92
Ga038_A04	Gr068_D05	0.85
Ga041_A04	Gr257_D11	0.88
Ga041_A04	Gr260_D11	0.89
Ga044_A04	Gr115_D07	0.91
Ga044_A04	Gr116_D07	0.87
Ga044_A04	Gr117_D07	0.87
Ga044_A04	Gr118_D07	0.93
Ga044_A04	Gr122_D07	0.85
Ga044_A04	Gr123_D07	0.85
Ga044_A04	Gr124_D07	0.82
Ga044_A04	Gr126_D07	0.81
Ga044_A04	Gr135_D07	0.81
Ga045_A04	Gr108_D07	0.91
Ga047_A04	Gr080_D07	0.95
Ga047_A04	Gr081_D07	0.94
Ga047_A04	Gr082_D07	0.89
Ga050_A04	Gr085_D07	0.81
Ga050_A04	Gr086_D07	0.83
Ga050_A04	Gr087_D07	0.82
Ga050_A04	Gr089_D07	0.8
Ga050_A04	Gr090_D07	0.82
Ga050_A04	Gr091_D07	0.81
Ga050_A04	Gr092_D07	0.82
Ga050_A04	Gr093_D07	0.84
Ga050_A04	Gr094_D07	0.82
Ga050_A04	Gr122_D07	0.8
Ga050_A04	Gr125_D07	0.81
Ga050_A04	Gr126_D07	0.85
Ga050_A04	Gr127_D07	0.84
Ga050_A04	Gr129_D07	0.87
Ga050_A04	Gr130_D07	0.84
Ga050_A04	Gr131_D07	0.88
Ga050_A04	Gr132_D07	0.8
Ga050_A04	Gr133_D07	0.86
Ga050_A04	Gr134_D07	0.83
Ga050_A04	Gr135_D07	0.83
Ga050_A04	Gr137_D07	0.84
Ga050_A04	Gr138_D07	0.86
Ga050_A04	Gr141_D07	0.84
Ga051_A04	Gr093_D07	0.8
Ga051_A04	Gr122_D07	0.81
Ga051_A04	Gr125_D07	0.82
Ga051_A04	Gr126_D07	0.85
Ga051_A04	Gr127_D07	0.84
Ga051_A04	Gr129_D07	0.89
Ga051_A04	Gr130_D07	0.85
Ga051_A04	Gr131_D07	0.85
Ga051_A04	Gr132_D07	0.81
Ga051_A04	Gr133_D07	0.87
Ga051_A04	Gr134_D07	0.82
Ga051_A04	Gr135_D07	0.84
Ga051_A04	Gr137_D07	0.81
Ga051_A04	Gr138_D07	0.87
Ga051_A04	Gr141_D07	0.83
Ga052_A04	Gr143_D07	0.98
Ga053_A04	Gr097_D07	0.84
Ga053_A04	Gr098_D07	0.83
Ga053_A04	Gr099_D07	0.84
Ga053_A04	Gr100_D07	0.84
Ga053_A04	Gr101_D07	0.85
Ga053_A04	Gr102_D07	0.83
Ga053_A04	Gr103_D07	0.83
Ga053_A04	Gr104_D07	0.84
Ga053_A04	Gr106_D07	0.86
Ga054_A04	Gr101_D07	0.8
Ga054_A04	Gr103_D07	0.82
Ga054_A04	Gr105_D07	0.8
Ga057_A04	Gr283_scaffold278	0.88
Ga058_A04	Gr283_scaffold278	0.92
Ga059_A04	Gr174_D08	0.82
Ga061_A04	Gr164_D08	0.8
Ga061_A04	Gr165_D08	0.85
Ga061_A04	Gr176_D08	0.88
Ga061_A04	Gr177_D08	0.85
Ga061_A04	Gr178_D08	0.84
Ga062_A04	Gr163_D08	0.81
Ga062_A04	Gr164_D08	0.81
Ga062_A04	Gr165_D08	0.84
Ga062_A04	Gr176_D08	0.89
Ga062_A04	Gr177_D08	0.83
Ga062_A04	Gr178_D08	0.82
Ga062_A04	Gr179_D08	0.81
Ga063_A04	Gr347_scaffold474	0.95
Ga064_A04	Gr098_D07	0.83
Ga064_A04	Gr099_D07	0.81
Ga064_A04	Gr100_D07	0.81
Ga064_A04	Gr101_D07	0.81
Ga064_A04	Gr103_D07	0.84
Ga064_A04	Gr104_D07	0.82
Ga064_A04	Gr106_D07	0.86
Ga065_A04	Gr097_D07	0.81
Ga065_A04	Gr098_D07	0.84
Ga065_A04	Gr099_D07	0.81
Ga065_A04	Gr100_D07	0.83
Ga065_A04	Gr101_D07	0.81
Ga065_A04	Gr102_D07	0.81
Ga065_A04	Gr103_D07	0.82
Ga065_A04	Gr104_D07	0.82
Ga065_A04	Gr105_D07	0.81
Ga065_A04	Gr106_D07	0.83
Ga066_A04	Gr097_D07	0.8
Ga066_A04	Gr098_D07	0.82
Ga066_A04	Gr099_D07	0.85
Ga066_A04	Gr100_D07	0.83
Ga066_A04	Gr101_D07	0.84
Ga066_A04	Gr102_D07	0.82
Ga066_A04	Gr103_D07	0.86
Ga066_A04	Gr105_D07	0.83
Ga066_A04	Gr106_D07	0.8
Ga067_A04	Gr098_D07	0.95
Ga067_A04	Gr099_D07	0.81
Ga067_A04	Gr100_D07	0.82
Ga067_A04	Gr101_D07	0.81
Ga067_A04	Gr103_D07	0.84
Ga067_A04	Gr106_D07	0.82
Ga071_A04	Gr095_D07	0.83
Ga072_A04	Gr095_D07	0.89
Ga074_A05	Gr025_D01	0.96
Ga075_A05	Gr006_D01	0.9
Ga076_A05	Gr005_D01	0.95
Ga077_A05	Gr005_D01	0.95
Ga079_A05	Gr001_D01	0.9
Ga079_A05	Gr002_D01	0.97
Ga079_A05	Gr003_D01	0.94
Ga079_A05	Gr004_D01	0.94
Ga080_A05	Gr001_D01	0.89
Ga080_A05	Gr002_D01	0.89
Ga080_A05	Gr003_D01	0.87
Ga080_A05	Gr004_D01	0.91
Ga081_A05	Gr070_D05	0.94
Ga081_A05	Gr350_scaffold478	0.95
Ga082_A06	Gr197_D08	0.98
Ga083_A06	Gr161_D07	0.95
Ga084_A06	Gr189_D08	0.95
Ga086_A06	Gr188_D08	0.98
Ga087_A06	Gr187_D08	0.89
Ga088_A06	Gr205_D09	0.94
Ga088_A06	Gr206_D09	0.8
Ga090_A06	Gr142_D07	0.95
Ga090_A06	Gr265_D12	0.95
Ga091_A06	Gr190_D08	0.97
Ga092_A06	Gr196_D08	0.96
Ga093_A06	Gr144_D07	0.84
Ga093_A06	Gr145_D07	0.88
Ga093_A06	Gr146_D07	0.83
Ga093_A06	Gr147_D07	0.83
Ga093_A06	Gr149_D07	0.86
Ga094_A06	Gr150_D07	0.95
Ga095_A06	Gr151_D07	0.96
Ga096_A07	Gr034_D02	0.82
Ga096_A07	Gr035_D02	0.83
Ga097_A07	Gr034_D02	0.8
Ga097_A07	Gr035_D02	0.85
Ga099_A07	Gr036_D02	0.87
Ga100_A07	Gr034_D02	0.82
Ga100_A07	Gr035_D02	0.88
Ga101_A07	Gr035_D02	0.87
Ga102_A07	Gr034_D02	0.8
Ga102_A07	Gr035_D02	0.85
Ga103_A07	Gr257_D11	0.81
Ga103_A07	Gr260_D11	0.81
Ga104_A07	Gr195_D08	0.81
Ga105_A07	Gr284_scaffold298	0.87
Ga105_A07	Gr285_scaffold298	0.85
Ga105_A07	Gr286_scaffold298	0.85
Ga105_A07	Gr321_scaffold439	0.83
Ga105_A07	Gr322_scaffold439	0.83
Ga105_A07	Gr323_scaffold439	0.87
Ga105_A07	Gr324_scaffold439	0.88
Ga105_A07	Gr325_scaffold439	0.86
Ga105_A07	Gr326_scaffold439	0.92
Ga105_A07	Gr327_scaffold439	0.87
Ga106_A07	Gr284_scaffold298	0.87
Ga106_A07	Gr285_scaffold298	0.87
Ga106_A07	Gr286_scaffold298	0.87
Ga106_A07	Gr321_scaffold439	0.83
Ga106_A07	Gr322_scaffold439	0.83
Ga106_A07	Gr323_scaffold439	0.88
Ga106_A07	Gr324_scaffold439	0.88
Ga106_A07	Gr325_scaffold439	0.86
Ga106_A07	Gr326_scaffold439	0.92
Ga106_A07	Gr327_scaffold439	0.92
Ga107_A07	Gr284_scaffold298	0.85
Ga107_A07	Gr285_scaffold298	0.85
Ga107_A07	Gr286_scaffold298	0.86
Ga107_A07	Gr323_scaffold439	0.85
Ga107_A07	Gr324_scaffold439	0.84
Ga107_A07	Gr325_scaffold439	0.86
Ga107_A07	Gr326_scaffold439	0.84
Ga108_A07	Gr209_D09	0.82
Ga108_A07	Gr211_D09	0.93
Ga108_A07	Gr214_D09	0.84
Ga108_A07	Gr309_scaffold406	0.91
Ga108_A07	Gr310_scaffold406	0.85
Ga108_A07	Gr311_scaffold406	0.85
Ga108_A07	Gr312_scaffold406	0.81
Ga108_A07	Gr313_scaffold406	0.81
Ga108_A07	Gr314_scaffold406	0.85
Ga108_A07	Gr315_scaffold406	0.85
Ga108_A07	Gr316_scaffold406	0.84
Ga108_A07	Gr317_scaffold406	0.81
Ga108_A07	Gr330_scaffold461	0.83
Ga108_A07	Gr331_scaffold461	0.85
Ga108_A07	Gr332_scaffold461	0.84
Ga108_A07	Gr333_scaffold461	0.85
Ga108_A07	Gr334_scaffold461	0.85
Ga108_A07	Gr335_scaffold461	0.94
Ga108_A07	Gr336_scaffold461	0.82
Ga108_A07	Gr337_scaffold461	0.83
Ga108_A07	Gr338_scaffold461	0.85
Ga108_A07	Gr339_scaffold461	0.85
Ga108_A07	Gr340_scaffold461	0.83
Ga108_A07	Gr342_scaffold461	0.82
Ga108_A07	Gr343_scaffold461	0.85
Ga108_A07	Gr353_scaffold520	0.84
Ga108_A07	Gr354_scaffold520	0.85
Ga108_A07	Gr363_scaffold555	0.81
Ga108_A07	Gr364_scaffold564	0.83
Ga109_A07	Gr212_D09	0.81
Ga109_A07	Gr359_scaffold537	0.81
Ga110_A07	Gr158_D07	0.93
Ga110_A07	Gr307_scaffold377	0.96
Ga111_A07	Gr157_D07	0.93
Ga112_A07	Gr293_scaffold377	0.81
Ga112_A07	Gr296_scaffold377	0.81
Ga115_A07	Gr296_scaffold377	0.86
Ga115_A07	Gr303_scaffold377	0.83
Ga117_A07	Gr057_D03	0.96
Ga122_A07	Gr039_D02	0.93
Ga124_A07	Gr033_D02	0.98
Ga124_A07	Gr308_scaffold403	0.82
Ga127_A07	Gr055_D03	0.82
Ga129_A07	Gr055_D03	0.81
Ga130_A07	Gr222_D10	0.87
Ga131_A07	Gr222_D10	0.89
Ga132_A07	Gr222_D10	0.84
Ga133_A07	Gr049_D02	0.95
Ga134_A07	Gr048_D02	0.98
Ga135_A08	Gr215_D09	0.82
Ga135_A08	Gr216_D09	0.81
Ga135_A08	Gr217_D09	0.83
Ga135_A08	Gr219_D09	0.82
Ga135_A08	Gr220_D09	0.88
Ga135_A08	Gr221_D09	0.85
Ga136_A08	Gr215_D09	0.82
Ga136_A08	Gr216_D09	0.81
Ga136_A08	Gr217_D09	0.82
Ga136_A08	Gr219_D09	0.82
Ga136_A08	Gr220_D09	0.88
Ga136_A08	Gr221_D09	0.84
Ga137_A08	Gr226_D10	0.93
Ga138_A08	Gr007_D01	0.85
Ga138_A08	Gr008_D01	0.83
Ga138_A08	Gr010_D01	0.81
Ga139_A08	Gr007_D01	0.83
Ga139_A08	Gr010_D01	0.93
Ga140_A08	Gr007_D01	0.81
Ga140_A08	Gr008_D01	0.83
Ga140_A08	Gr010_D01	0.83
Ga141_A08	Gr009_D01	0.81
Ga141_A08	Gr010_D01	0.87
Ga142_A08	Gr007_D01	0.83
Ga142_A08	Gr008_D01	0.83
Ga142_A08	Gr010_D01	0.8
Ga144_A08	Gr011_D01	0.91
Ga144_A08	Gr012_D01	0.86
Ga144_A08	Gr013_D01	0.81
Ga144_A08	Gr022_D01	0.8
Ga147_A08	Gr015_D01	0.95
Ga148_A08	Gr011_D01	0.81
Ga148_A08	Gr012_D01	0.84
Ga148_A08	Gr013_D01	0.93
Ga148_A08	Gr014_D01	0.83
Ga148_A08	Gr015_D01	0.83
Ga149_A08	Gr225_D10	0.93
Ga150_A08	Gr201_D09	0.97
Ga152_A08	Gr199_D09	0.94
Ga153_A08	Gr200_D09	0.96
Ga154_A08	Gr275_scaffold149	0.83
Ga155_A09	Gr232_D11	0.93
Ga156_A09	Gr238_D11	0.88
Ga157_A09	Gr234_D11	0.9
Ga157_A09	Gr235_D11	0.89
Ga157_A09	Gr237_D11	0.87
Ga158_A09	Gr234_D11	0.85
Ga158_A09	Gr235_D11	0.88
Ga158_A09	Gr236_D11	0.84
Ga158_A09	Gr237_D11	0.86
Ga161_A09	Gr227_D10	0.98
Ga163_A09	Gr275_scaffold149	0.93
Ga164_A09	Gr275_scaffold149	0.83
Ga166_A09	Gr233_D11	0.96
Ga167_A09	Gr244_D11	0.86
Ga168_A09	Gr244_D11	0.82
Ga168_A09	Gr245_D11	0.82
Ga169_A09	Gr287_scaffold301	0.97
Ga170_A09	Gr231_D11	0.96
Ga170_A09	Gr352_scaffold495	0.95
Ga171_A09	Gr231_D11	0.95
Ga171_A09	Gr352_scaffold495	0.95
Ga173_A10	Gr281_scaffold254	0.9
Ga173_A10	Gr282_scaffold254	0.89
Ga176_A10	Gr033_D02	0.82
Ga176_A10	Gr203_D09	0.84
Ga176_A10	Gr308_scaffold403	0.99
Ga177_A10	Gr280_scaffold242	0.9
Ga179_A10	Gr215_D09	0.88
Ga179_A10	Gr216_D09	0.87
Ga179_A10	Gr217_D09	0.89
Ga179_A10	Gr218_D09	0.8
Ga179_A10	Gr219_D09	0.89
Ga179_A10	Gr220_D09	0.93
Ga179_A10	Gr221_D09	0.91
Ga180_A10	Gr215_D09	0.81
Ga180_A10	Gr216_D09	0.91
Ga180_A10	Gr217_D09	0.82
Ga180_A10	Gr218_D09	0.82
Ga180_A10	Gr219_D09	0.82
Ga180_A10	Gr221_D09	0.84
Ga181_A10	Gr319_scaffold432	0.89
Ga181_A10	Gr320_scaffold432	0.89
Ga183_A10	Gr212_D09	0.82
Ga183_A10	Gr359_scaffold537	0.82
Ga184_A10	Gr212_D09	0.83
Ga184_A10	Gr359_scaffold537	0.83
Ga185_A10	Gr212_D09	0.83
Ga185_A10	Gr357_scaffold535	0.82
Ga188_A10	Gr212_D09	0.81
Ga190_A10	Gr212_D09	0.83
Ga190_A10	Gr359_scaffold537	0.82
Ga197_A10	Gr290_scaffold355	0.81
Ga197_A10	Gr291_scaffold355	0.82
Ga198_A10	Gr291_scaffold355	0.82
Ga198_A10	Gr355_scaffold527	0.81
Ga199_A10	Gr266_D13	0.96
Ga200_A10	Gr205_D09	0.88
Ga201_A10	Gr205_D09	0.85
Ga202_A10	Gr205_D09	0.91
Ga202_A10	Gr206_D09	0.82
Ga202_A10	Gr208_D09	0.88
Ga203_A10	Gr204_D09	0.97
Ga205_A10	Gr290_scaffold355	0.86
Ga205_A10	Gr291_scaffold355	0.87
Ga205_A10	Gr355_scaffold527	0.86
Ga206_A10	Gr290_scaffold355	0.88
Ga206_A10	Gr291_scaffold355	0.87
Ga207_A10	Gr290_scaffold355	0.89
Ga207_A10	Gr291_scaffold355	0.84
Ga207_A10	Gr355_scaffold527	0.84
Ga208_A10	Gr290_scaffold355	0.9
Ga208_A10	Gr291_scaffold355	0.88
Ga210_A10	Gr290_scaffold355	0.91
Ga210_A10	Gr291_scaffold355	0.9
Ga210_A10	Gr355_scaffold527	0.84
Ga211_A10	Gr290_scaffold355	0.87
Ga211_A10	Gr291_scaffold355	0.88
Ga211_A10	Gr355_scaffold527	0.84
Ga213_A10	Gr290_scaffold355	0.81
Ga213_A10	Gr291_scaffold355	0.81
Ga214_A10	Gr290_scaffold355	0.92
Ga214_A10	Gr291_scaffold355	0.9
Ga215_A10	Gr292_scaffold365	0.95
Ga216_A10	Gr205_D09	0.88
Ga217_A10	Gr205_D09	0.88
Ga219_A10	Gr211_D09	0.87
Ga219_A10	Gr309_scaffold406	0.84
Ga219_A10	Gr311_scaffold406	0.8
Ga219_A10	Gr316_scaffold406	0.82
Ga219_A10	Gr332_scaffold461	0.84
Ga219_A10	Gr335_scaffold461	0.87
Ga219_A10	Gr343_scaffold461	0.81
Ga220_A10	Gr209_D09	0.8
Ga220_A10	Gr211_D09	0.86
Ga220_A10	Gr309_scaffold406	0.88
Ga220_A10	Gr310_scaffold406	0.8
Ga220_A10	Gr311_scaffold406	0.85
Ga220_A10	Gr312_scaffold406	0.81
Ga220_A10	Gr313_scaffold406	0.82
Ga220_A10	Gr314_scaffold406	0.8
Ga220_A10	Gr315_scaffold406	0.82
Ga220_A10	Gr316_scaffold406	0.84
Ga220_A10	Gr330_scaffold461	0.81
Ga220_A10	Gr331_scaffold461	0.84
Ga220_A10	Gr332_scaffold461	0.84
Ga220_A10	Gr333_scaffold461	0.81
Ga220_A10	Gr334_scaffold461	0.81
Ga220_A10	Gr335_scaffold461	0.91
Ga220_A10	Gr336_scaffold461	0.8
Ga220_A10	Gr337_scaffold461	0.81
Ga220_A10	Gr338_scaffold461	0.81
Ga220_A10	Gr339_scaffold461	0.82
Ga220_A10	Gr340_scaffold461	0.81
Ga220_A10	Gr342_scaffold461	0.8
Ga220_A10	Gr343_scaffold461	0.85
Ga220_A10	Gr354_scaffold520	0.81
Ga220_A10	Gr363_scaffold555	0.82
Ga220_A10	Gr364_scaffold564	0.81
Ga222_A10	Gr211_D09	0.91
Ga222_A10	Gr309_scaffold406	0.89
Ga222_A10	Gr310_scaffold406	0.8
Ga222_A10	Gr311_scaffold406	0.84
Ga222_A10	Gr314_scaffold406	0.82
Ga222_A10	Gr315_scaffold406	0.81
Ga222_A10	Gr316_scaffold406	0.81
Ga222_A10	Gr331_scaffold461	0.84
Ga222_A10	Gr332_scaffold461	0.84
Ga222_A10	Gr333_scaffold461	0.81
Ga222_A10	Gr334_scaffold461	0.81
Ga222_A10	Gr335_scaffold461	0.93
Ga222_A10	Gr338_scaffold461	0.82
Ga222_A10	Gr339_scaffold461	0.83
Ga222_A10	Gr343_scaffold461	0.85
Ga222_A10	Gr353_scaffold520	0.8
Ga222_A10	Gr354_scaffold520	0.82
Ga222_A10	Gr364_scaffold564	0.81
Ga223_A10	Gr206_D09	0.84
Ga223_A10	Gr207_D09	0.84
Ga223_A10	Gr208_D09	0.84
Ga224_A11	Gr076_D06	0.92
Ga225_A11	Gr224_D10	0.96
Ga226_A11	Gr073_D06	0.96
Ga227_A11	Gr356_scaffold535	0.95
Ga228_A11	Gr212_D09	0.8
Ga230_A12	Gr011_D01	0.85
Ga230_A12	Gr012_D01	0.87
Ga230_A12	Gr013_D01	0.82
Ga230_A12	Gr014_D01	0.82
Ga230_A12	Gr015_D01	0.82
Ga230_A12	Gr022_D01	0.85
Ga231_A12	Gr010_D01	0.8
Ga231_A12	Gr012_D01	0.8
Ga234_A12	Gr209_D09	0.83
Ga234_A12	Gr309_scaffold406	0.9
Ga234_A12	Gr311_scaffold406	0.86
Ga234_A12	Gr312_scaffold406	0.88
Ga234_A12	Gr313_scaffold406	0.85
Ga234_A12	Gr315_scaffold406	0.85
Ga234_A12	Gr316_scaffold406	0.91
Ga234_A12	Gr330_scaffold461	0.84
Ga234_A12	Gr332_scaffold461	0.87
Ga234_A12	Gr335_scaffold461	0.93
Ga234_A12	Gr337_scaffold461	0.88
Ga234_A12	Gr338_scaffold461	0.86
Ga234_A12	Gr339_scaffold461	0.89
Ga234_A12	Gr340_scaffold461	0.87
Ga234_A12	Gr342_scaffold461	0.83
Ga234_A12	Gr343_scaffold461	0.92
Ga235_A12	Gr279_scaffold228	0.88
Ga236_A12	Gr279_scaffold228	0.89
Ga238_A12	Gr153_D07	0.97
Ga239_A13	Gr241_D11	0.89
Ga239_A13	Gr242_D11	0.82
Ga239_A13	Gr243_D11	0.87
Ga239_A13	Gr244_D11	0.88
Ga239_A13	Gr246_D11	0.81
Ga240_A13	Gr269_D13	0.81
Ga240_A13	Gr270_D13	0.82
Ga240_A13	Gr273_D13	0.8
Ga241_A13	Gr267_D13	0.82
Ga241_A13	Gr268_D13	0.84
Ga241_A13	Gr269_D13	0.85
Ga241_A13	Gr270_D13	0.85
Ga241_A13	Gr273_D13	0.84
Ga242_A13	Gr268_D13	0.8
Ga242_A13	Gr269_D13	0.82
Ga242_A13	Gr270_D13	0.81
Ga242_A13	Gr273_D13	0.81
Ga243_A13	Gr267_D13	0.81
Ga243_A13	Gr268_D13	0.81
Ga243_A13	Gr269_D13	0.83
Ga243_A13	Gr270_D13	0.86
Ga243_A13	Gr273_D13	0.85
Ga244_A13	Gr248_D11	0.93
Ga244_A13	Gr252_D11	0.84
Ga245_A13	Gr250_D11	0.83
Ga245_A13	Gr251_D11	0.92
Ga245_A13	Gr252_D11	0.93
Ga245_A13	Gr253_D11	0.91
Ga245_A13	Gr254_D11	0.85
Ga246_A13	Gr255_D11	0.96

## Sheet: more than 90%
Gene in G.arboreum	Gene in G.raimondii	similarity >90%
Ga001_A01	Gr074_D06	0.96
Ga003_A01	Gr024_D01	0.98
Ga005_A01	Gr335_scaffold461	0.93
Ga007_A02	Gr283_scaffold278	0.9
Ga008_A02	Gr058_D03	0.93
Ga012_A02	Gr262_D11	0.92
Ga013_A02	Gr073_D06	0.96
Ga014_A03	Gr156_D07	0.96
Ga015_A03	Gr062_D04	0.92
Ga016_A03	Gr063_D04	0.94
Ga016_A03	Gr064_D04	0.96
Ga017_A03	Gr065_D04	0.96
Ga023_A04	Gr152_D07	0.96
Ga030_A04	Gr155_D07	0.97
Ga034_A04	Gr144_D07	0.93
Ga035_A04	Gr145_D07	0.92
Ga036_A04	Gr146_D07	0.96
Ga036_A04	Gr147_D07	0.93
Ga037_A04	Gr067_D05	0.92
Ga044_A04	Gr115_D07	0.91
Ga044_A04	Gr118_D07	0.93
Ga045_A04	Gr108_D07	0.91
Ga047_A04	Gr080_D07	0.95
Ga047_A04	Gr081_D07	0.94
Ga052_A04	Gr143_D07	0.98
Ga058_A04	Gr283_scaffold278	0.92
Ga063_A04	Gr347_scaffold474	0.95
Ga067_A04	Gr098_D07	0.95
Ga074_A05	Gr025_D01	0.96
Ga075_A05	Gr006_D01	0.9
Ga076_A05	Gr005_D01	0.95
Ga077_A05	Gr005_D01	0.95
Ga079_A05	Gr001_D01	0.9
Ga079_A05	Gr002_D01	0.97
Ga079_A05	Gr003_D01	0.94
Ga079_A05	Gr004_D01	0.94
Ga080_A05	Gr004_D01	0.91
Ga081_A05	Gr070_D05	0.94
Ga081_A05	Gr350_scaffold478	0.95
Ga082_A06	Gr197_D08	0.98
Ga083_A06	Gr161_D07	0.95
Ga084_A06	Gr189_D08	0.95
Ga086_A06	Gr188_D08	0.98
Ga088_A06	Gr205_D09	0.94
Ga090_A06	Gr142_D07	0.95
Ga090_A06	Gr265_D12	0.95
Ga091_A06	Gr190_D08	0.97
Ga092_A06	Gr196_D08	0.96
Ga094_A06	Gr150_D07	0.95
Ga095_A06	Gr151_D07	0.96
Ga105_A07	Gr326_scaffold439	0.92
Ga106_A07	Gr326_scaffold439	0.92
Ga106_A07	Gr327_scaffold439	0.92
Ga108_A07	Gr211_D09	0.93
Ga108_A07	Gr309_scaffold406	0.91
Ga108_A07	Gr335_scaffold461	0.94
Ga110_A07	Gr158_D07	0.93
Ga110_A07	Gr307_scaffold377	0.96
Ga111_A07	Gr157_D07	0.93
Ga117_A07	Gr057_D03	0.96
Ga122_A07	Gr039_D02	0.93
Ga124_A07	Gr033_D02	0.98
Ga133_A07	Gr049_D02	0.95
Ga134_A07	Gr048_D02	0.98
Ga137_A08	Gr226_D10	0.93
Ga139_A08	Gr010_D01	0.93
Ga144_A08	Gr011_D01	0.91
Ga147_A08	Gr015_D01	0.95
Ga148_A08	Gr013_D01	0.93
Ga149_A08	Gr225_D10	0.93
Ga150_A08	Gr201_D09	0.97
Ga152_A08	Gr199_D09	0.94
Ga153_A08	Gr200_D09	0.96
Ga155_A09	Gr232_D11	0.93
Ga161_A09	Gr227_D10	0.98
Ga163_A09	Gr275_scaffold149	0.93
Ga166_A09	Gr233_D11	0.96
Ga169_A09	Gr287_scaffold301	0.97
Ga170_A09	Gr231_D11	0.96
Ga170_A09	Gr352_scaffold495	0.95
Ga171_A09	Gr231_D11	0.95
Ga171_A09	Gr352_scaffold495	0.95
Ga176_A10	Gr308_scaffold403	0.99
Ga179_A10	Gr220_D09	0.93
Ga179_A10	Gr221_D09	0.91
Ga180_A10	Gr216_D09	0.91
Ga199_A10	Gr266_D13	0.96
Ga202_A10	Gr205_D09	0.91
Ga203_A10	Gr204_D09	0.97
Ga210_A10	Gr290_scaffold355	0.91
Ga214_A10	Gr290_scaffold355	0.92
Ga214_A10	Gr291_scaffold355	0.9
Ga215_A10	Gr292_scaffold365	0.95
Ga220_A10	Gr335_scaffold461	0.91
Ga222_A10	Gr211_D09	0.91
Ga222_A10	Gr335_scaffold461	0.93
Ga224_A11	Gr076_D06	0.92
Ga225_A11	Gr224_D10	0.96
Ga226_A11	Gr073_D06	0.96
Ga227_A11	Gr356_scaffold535	0.95
Ga234_A12	Gr309_scaffold406	0.9
Ga234_A12	Gr316_scaffold406	0.91
Ga234_A12	Gr335_scaffold461	0.93
Ga234_A12	Gr343_scaffold461	0.92
Ga238_A12	Gr153_D07	0.97
Ga244_A13	Gr248_D11	0.93
Ga245_A13	Gr251_D11	0.92
Ga245_A13	Gr252_D11	0.93
Ga245_A13	Gr253_D11	0.91
Ga246_A13	Gr255_D11	0.96
