# Supplementary material for: Genome-wide comparative analysis of NBS-encoding genes in four Gossypium species
Source: BMC Genomics. 2017 Apr 12;18:292. doi: 10.1186/s12864-017-3682-x (PMC5388996; doi:10.1186/s12864-017-3682-x)
Supplement: Supplementary file 10 — The NBS-encoding genes whose amino acid sequence similarity less than 30% between G. arboretum and G. raimondii. (XLS 14 kb) [file 12864_2017_3682_MOESM10_ESM.xls]

## Sheet: Sheet1
Gene in G.arboreum		Gene in G.raimondii
Ga020_A04		Gr016_D01
Ga031_A04		Gr018_D01
Ga032_A04		Gr026_D01
Ga039_A04		Gr047_D02
Ga043_A04		Gr088_D07
Ga048_A04		Gr128_D07
Ga060_A04		Gr167_D08
Ga089_A06		Gr228_D11
Ga114_A07		Gr239_D11
Ga145_A08		Gr249_D11
Ga151_A08		Gr272_D13
Ga159_A09		Gr276_scaffold198
Ga160_A09		Gr300_scaffold377
Ga165_A09
Ga174_A10
Ga175_A10
Ga189_A10
Ga209_A10
Ga218_A10
Ga221_A10
Ga237_A12
