# Supplementary material for: Genome-wide comparative analysis of NBS-encoding genes in four Gossypium species
Source: BMC Genomics. 2017 Apr 12;18:292. doi: 10.1186/s12864-017-3682-x (PMC5388996; doi:10.1186/s12864-017-3682-x)
Supplement: Supplementary file 11 — Synteny statistics of NBS genes between the diploid and allotetraploid cotton. (XLS 73 kb) [file 12864_2017_3682_MOESM11_ESM.xls]

## Sheet: Sheet6
Syntenic block	Collinear gene pairs			Syntenic block	Collinear gene pairs			Syntenic block	Collinear gene pairs			Syntenic block	Collinear gene pairs
	G. arboreum	G. barbadense			G. barbadense	G. raimondii			G. arboreum	G. hirsutum			G. hirsutum	G. raimondii
1	Ga173_A10	Gb149_A11		1	Gb004_A01	Gr143_D07		1	Ga173_A10	Gh009_A01		1	Gh003_A01	Gr001_D01
	Ga175_A10	Gb151_A11		0- 1:	Gb005_A01	Gr139_D07		0- 1:	Ga178_A10	Gh016_A01		0- 1:	Gh006_A01	Gr008_D01
	Ga188_A10	Gb157_A11		0- 2:	Gb011_A01	Gr130_D07		0- 2:	Ga181_A10	Gh018_A01		0- 2:	Gh012_A01	Gr016_D01
	Ga201_A10	Gb160_A11		0- 3:	Gb017_A01	Gr115_D07		0- 3:	Ga192_A10	Gh026_A01		0- 3:	Gh017_A01	Gr020_D01
	Ga209_A10	Gb162_A11		0- 4:	Gb020_A01	Gr110_D07		0- 4:	Ga196_A10	Gh028_A01		0- 4:	Gh023_A01	Gr025_D01
	Ga212_A10	Gb174_A11		0- 5:	Gb024_A01	Gr107_D07		0- 5:	Ga201_A10	Gh029_A01		0- 5:	Gh032_A01	Gr026_D01
	Ga220_A10	Gb181_A11		2	Gb001_A01	Gr163_D08		0- 6:	Ga215_A10	Gh030_A01		2	Gh003_A01	Gr231_D11
	Ga221_A10	Gb183_A11		1- 1:	Gb002_A01	Gr165_D08		2	Ga182_A10	Gh009_A01		1- 1:	Gh004_A01	Gr232_D11
2	Ga175_A10	Gb176_A11		1- 2:	Gb013_A01	Gr170_D08		1- 1:	Ga188_A10	Gh010_A01		1- 2:	Gh007_A01	Gr233_D11
	Ga181_A10	Gb181_A11		1- 3:	Gb018_A01	Gr180_D08		1- 2:	Ga192_A10	Gh014_A01		1- 3:	Gh012_A01	Gr239_D11
	Ga187_A10	Gb183_A11		1- 4:	Gb019_A01	Gr188_D08		1- 3:	Ga204_A10	Gh016_A01		1- 4:	Gh015_A01	Gr241_D11
	Ga192_A10	Gb184_A11		1- 5:	Gb020_A01	Gr191_D08		1- 4:	Ga214_A10	Gh024_A01		1- 5:	Gh017_A01	Gr250_D11
	Ga197_A10	Gb195_A11		3	Gb115_A10	Gr228_D11		1- 5:	Ga223_A10	Gh030_A01		1- 6:	Gh033_A01	Gr262_D11
	Ga207_A10	Gb206_A11			Gb117_A10	Gr229_D11		3	Ga200_A10	Gh138_A12		3	Gh001_A01	Gr240_D11
	Ga212_A10	Gb211_A11			Gb120_A10	Gr230_D11		2- 1:	Ga202_A10	Gh139_A12		2- 1:	Gh006_A01	Gr238_D11
3	Ga192_A10	Gb202_A11			Gb123_A10	Gr231_D11		2- 2:	Ga205_A10	Gh140_A12		2- 2:	Gh017_A01	Gr233_D11
	Ga207_A10	Gb183_A11			Gb136_A10	Gr232_D11		2- 3:	Ga207_A10	Gh146_A12		2- 3:	Gh020_A01	Gr231_D11
	Ga209_A10	Gb182_A11			Gb142_A10	Gr237_D11		2- 4:	Ga209_A10	Gh150_A12		2- 4:	Gh029_A01	Gr230_D11
	Ga213_A10	Gb181_A11			Gb147_A10	Gr247_D11		2- 5:	Ga215_A10	Gh157_A12		2- 5:	Gh035_A01	Gr228_D11
	Ga218_A10	Gb166_A11		4	Gb114_A10	Gr077_D07		4	Ga173_A10	Gh205_D09		4	Gh001_A01	Gr028_D02
	Ga221_A10	Gb157_A11		3- 1:	Gb115_A10	Gr079_D07		3- 1:	Ga176_A10	Gh206_D09		3- 1:	Gh003_A01	Gr033_D02
4	Ga018_A04	Gb025_A01		3- 2:	Gb121_A10	Gr095_D07		3- 2:	Ga177_A10	Gh207_D09		3- 2:	Gh006_A01	Gr034_D02
	Ga019_A04	Gb023_A01		3- 3:	Gb125_A10	Gr115_D07		3- 3:	Ga181_A10	Gh209_D09		3- 3:	Gh007_A01	Gr035_D02
	Ga021_A04	Gb022_A01		3- 4:	Gb126_A10	Gr116_D07		3- 4:	Ga182_A10	Gh213_D09		3- 4:	Gh019_A01	Gr045_D02
	Ga039_A04	Gb017_A01		3- 5:	Gb129_A10	Gr132_D07		3- 5:	Ga186_A10	Gh220_D09		3- 5:	Gh023_A01	Gr049_D02
	Ga041_A04	Gb009_A01		3- 6:	Gb132_A10	Gr141_D07		3- 6:	Ga191_A10	Gh228_D09		5	Gh001_A01	Gr077_D07
	Ga044_A04	Gb002_A01			Gb136_A10	Gr151_D07		3- 7:	Ga197_A10	Gh240_D09		4- 1:	Gh003_A01	Gr078_D07
	Ga045_A04	Gb001_A01			Gb140_A10	Gr152_D07		3- 8:	Ga198_A10	Gh251_D09		4- 2:	Gh004_A01	Gr079_D07
5	Ga018_A04	Gb114_A10			Gb142_A10	Gr159_D07		3- 9:	Ga205_A10	Gh257_D09		4- 3:	Gh005_A01	Gr092_D07
	Ga022_A04	Gb115_A10			Gb147_A10	Gr160_D07		3- 10:	Ga215_A10	Gh268_D09		4- 4:	Gh006_A01	Gr110_D07
	Ga031_A04	Gb127_A10		5	Gb123_A10	Gr078_D07			Ga222_A10	Gh286_D09		4- 5:	Gh011_A01	Gr115_D07
	Ga039_A04	Gb135_A10		4- 1:	Gb125_A10	Gr084_D07		5	Ga173_A10	Gh213_D09		4- 6:	Gh019_A01	Gr125_D07
	Ga043_A04	Gb139_A10		4- 2:	Gb126_A10	Gr097_D07		4- 1:	Ga176_A10	Gh214_D09		4- 7:	Gh022_A01	Gr132_D07
	Ga045_A04	Gb143_A10		4- 3:	Gb129_A10	Gr102_D07		4- 2:	Ga182_A10	Gh223_D09		4- 8:	Gh026_A01	Gr137_D07
	Ga058_A04	Gb144_A10		4- 4:	Gb134_A10	Gr110_D07		4- 3:	Ga183_A10	Gh226_D09		4- 9:	Gh032_A01	Gr154_D07
6	Ga032_A04	Gb115_A10		4- 5:	Gb138_A10	Gr115_D07		4- 4:	Ga188_A10	Gh239_D09		6	Gh008_A01	Gr077_D07
	Ga037_A04	Gb124_A10		6	Gb115_A10	Gr129_D07		4- 5:	Ga198_A10	Gh257_D09		5- 1:	Gh017_A01	Gr086_D07
	Ga048_A04	Gb127_A10		5- 1:	Gb116_A10	Gr133_D07		4- 6:	Ga200_A10	Gh268_D09		5- 2:	Gh019_A01	Gr093_D07
	Ga054_A04	Gb132_A10		5- 2:	Gb119_A10	Gr140_D07		4- 7:	Ga205_A10	Gh286_D09		5- 3:	Gh022_A01	Gr102_D07
	Ga057_A04	Gb135_A10		5- 3:	Gb129_A10	Gr143_D07		4- 8:	Ga209_A10	Gh287_D09		5- 4:	Gh025_A01	Gr110_D07
	Ga069_A04	Gb143_A10		5- 4:	Gb134_A10	Gr152_D07		6	Ga182_A10	Gh205_D09		5- 5:	Gh033_A01	Gr125_D07
7	Ga018_A04	Gb149_A11		5- 5:	Gb148_A10	Gr153_D07		5- 1:	Ga198_A10	Gh206_D09		7	Gh001_A01	Gr085_D07
	Ga021_A04	Gb154_A11		7	Gb115_A10	Gr142_D07		5- 2:	Ga200_A10	Gh207_D09		6- 1:	Gh003_A01	Gr095_D07
	Ga031_A04	Gb157_A11		6- 1:	Gb116_A10	Gr133_D07		5- 3:	Ga205_A10	Gh225_D09		6- 2:	Gh012_A01	Gr110_D07
	Ga039_A04	Gb161_A11		6- 2:	Gb121_A10	Gr120_D07		5- 4:	Ga206_A10	Gh228_D09		6- 3:	Gh017_A01	Gr111_D07
	Ga043_A04	Gb163_A11		6- 3:	Gb126_A10	Gr097_D07		5- 5:	Ga207_A10	Gh239_D09		6- 4:	Gh022_A01	Gr120_D07
	Ga048_A04	Gb166_A11		6- 4:	Gb129_A10	Gr095_D07		5- 6:	Ga211_A10	Gh243_D09		6- 5:	Gh027_A01	Gr133_D07
	Ga050_A04	Gb176_A11		6- 5:	Gb134_A10	Gr085_D07		7	Ga173_A10	Gh286_D09		8	Gh003_A01	Gr151_D07
	Ga054_A04	Gb180_A11			Gb139_A10	Gr084_D07		6- 1:	Ga176_A10	Gh276_D09		7- 1:	Gh004_A01	Gr143_D07
	Ga055_A04	Gb184_A11		8	Gb114_A10	Gr162_D08		6- 2:	Ga177_A10	Gh268_D09		7- 2:	Gh005_A01	Gr137_D07
	Ga056_A04	Gb189_A11			Gb115_A10	Gr163_D08		6- 3:	Ga183_A10	Gh251_D09		7- 3:	Gh010_A01	Gr132_D07
	Ga057_A04	Gb196_A11			Gb116_A10	Gr165_D08		6- 4:	Ga184_A10	Gh250_D09		7- 4:	Gh022_A01	Gr120_D07
	Ga071_A04	Gb207_A11			Gb120_A10	Gr168_D08		6- 5:	Ga198_A10	Gh230_D09		7- 5:	Gh025_A01	Gr110_D07
	Ga073_A04	Gb213_A11			Gb129_A10	Gr181_D08		6- 6:	Ga207_A10	Gh223_D09		7- 6:	Gh032_A01	Gr097_D07
8	Ga042_A04	Gb151_A11			Gb136_A10	Gr188_D08		6- 7:	Ga219_A10	Gh211_D09		9	Gh003_A01	Gr162_D08
	Ga046_A04	Gb153_A11			Gb142_A10	Gr197_D08		8	Ga173_A10	Gh256_D09		8- 1:	Gh008_A01	Gr163_D08
	Ga056_A04	Gb154_A11		9	Gb114_A10	Gr198_D09		7- 1:	Ga174_A10	Gh250_D09		8- 2:	Gh010_A01	Gr166_D08
	Ga060_A04	Gb160_A11			Gb116_A10	Gr199_D09		7- 2:	Ga182_A10	Gh239_D09		8- 3:	Gh019_A01	Gr180_D08
	Ga061_A04	Gb180_A11			Gb121_A10	Gr201_D09		7- 3:	Ga193_A10	Gh220_D09		8- 4:	Gh025_A01	Gr191_D08
	Ga063_A04	Gb181_A11			Gb122_A10	Gr208_D09		7- 4:	Ga205_A10	Gh213_D09		8- 5:	Gh032_A01	Gr196_D08
	Ga069_A04	Gb182_A11			Gb129_A10	Gr209_D09		7- 5:	Ga212_A10	Gh206_D09		10	Gh003_A01	Gr196_D08
	Ga073_A04	Gb191_A11			Gb136_A10	Gr214_D09		9	Ga177_A10	Gh097_A09		9- 1:	Gh006_A01	Gr191_D08
9	Ga022_A04	Gb157_A11			Gb141_A10	Gr215_D09		8- 1:	Ga180_A10	Gh108_A09		9- 2:	Gh008_A01	Gr188_D08
	Ga031_A04	Gb166_A11			Gb142_A10	Gr216_D09		8- 2:	Ga188_A10	Gh117_A09		9- 3:	Gh017_A01	Gr181_D08
	Ga040_A04	Gb176_A11			Gb147_A10	Gr220_D09		8- 3:	Ga207_A10	Gh120_A09		9- 4:	Gh019_A01	Gr172_D08
	Ga053_A04	Gb181_A11		10	Gb149_A11	Gr001_D01		8- 4:	Ga211_A10	Gh121_A09		9- 5:	Gh020_A01	Gr165_D08
	Ga057_A04	Gb182_A11			Gb159_A11	Gr005_D01		8- 5:	Ga220_A10	Gh126_A09		9- 6:	Gh021_A01	Gr163_D08
	Ga060_A04	Gb185_A11			Gb162_A11	Gr008_D01		10	Ga021_A04	Gh005_A01		9- 7:	Gh024_A01	Gr162_D08
	Ga071_A04	Gb195_A11			Gb179_A11	Gr012_D01		9- 1:	Ga022_A04	Gh009_A01		11	Gh138_A12	Gr162_D08
10	Ga018_A04	Gb160_A11			Gb182_A11	Gr016_D01		9- 2:	Ga030_A04	Gh011_A01		10- 1:	Gh140_A12	Gr163_D08
	Ga023_A04	Gb181_A11			Gb188_A11	Gr019_D01		9- 3:	Ga037_A04	Gh014_A01		10- 2:	Gh142_A12	Gr166_D08
	Ga024_A04	Gb183_A11			Gb189_A11	Gr020_D01		9- 4:	Ga038_A04	Gh016_A01		10- 3:	Gh148_A12	Gr188_D08
	Ga031_A04	Gb195_A11			Gb191_A11	Gr025_D01		9- 5:	Ga046_A04	Gh018_A01		10- 4:	Gh149_A12	Gr191_D08
	Ga039_A04	Gb196_A11			Gb216_A11	Gr026_D01		9- 6:	Ga051_A04	Gh024_A01		10- 5:	Gh155_A12	Gr192_D08
	Ga042_A04	Gb207_A11		11	Gb149_A11	Gr229_D11		9- 7:	Ga057_A04	Gh030_A01		10- 6:	Gh158_A12	Gr195_D08
	Ga046_A04	Gb212_A11			Gb151_A11	Gr231_D11		9- 8:	Ga062_A04	Gh035_A01		12	Gh138_A12	Gr198_D09
11	Ga018_A04	Gb196_A11			Gb155_A11	Gr232_D11		11	Ga037_A04	Gh001_A01		11- 1:	Gh140_A12	Gr199_D09
	Ga021_A04	Gb195_A11			Gb156_A11	Gr233_D11		10- 1:	Ga046_A04	Gh006_A01		11- 2:	Gh141_A12	Gr201_D09
	Ga022_A04	Gb185_A11			Gb157_A11	Gr237_D11		10- 2:	Ga052_A04	Gh014_A01		11- 3:	Gh142_A12	Gr208_D09
	Ga031_A04	Gb183_A11			Gb158_A11	Gr240_D11		10- 3:	Ga060_A04	Gh016_A01		11- 4:	Gh151_A12	Gr210_D09
	Ga032_A04	Gb182_A11			Gb159_A11	Gr245_D11		10- 4:	Ga063_A04	Gh018_A01		11- 5:	Gh155_A12	Gr212_D09
	Ga033_A04	Gb181_A11			Gb164_A11	Gr249_D11		10- 5:	Ga064_A04	Gh030_A01		13	Gh195_D08	Gr228_D11
	Ga040_A04	Gb176_A11			Gb177_A11	Gr256_D11		10- 6:	Ga068_A04	Gh034_A01		12- 1:	Gh197_D08	Gr229_D11
	Ga046_A04	Gb162_A11			Gb183_A11	Gr262_D11		12	Ga018_A04	Gh030_A01		12- 2:	Gh198_D08	Gr231_D11
	Ga050_A04	Gb160_A11		12	Gb153_A11	Gr228_D11		11- 1:	Ga021_A04	Gh026_A01		12- 3:	Gh200_D08	Gr232_D11
	Ga069_A04	Gb153_A11			Gb160_A11	Gr229_D11		11- 2:	Ga023_A04	Gh024_A01		12- 4:	Gh202_D08	Gr233_D11
12	Ga025_A04	Gb212_A11			Gb163_A11	Gr230_D11		11- 3:	Ga031_A04	Gh018_A01		12- 5:	Gh204_D08	Gr247_D11
	Ga031_A04	Gb207_A11			Gb173_A11	Gr238_D11		11- 4:	Ga046_A04	Gh006_A01		14	Gh205_D09	Gr228_D11
	Ga032_A04	Gb206_A11			Gb176_A11	Gr240_D11		11- 5:	Ga047_A04	Gh004_A01		13- 1:	Gh227_D09	Gr229_D11
	Ga039_A04	Gb196_A11			Gb189_A11	Gr247_D11		11- 6:	Ga050_A04	Gh001_A01		13- 2:	Gh245_D09	Gr231_D11
	Ga042_A04	Gb191_A11			Gb193_A11	Gr248_D11		13	Ga029_A04	Gh030_A01		13- 3:	Gh252_D09	Gr238_D11
	Ga046_A04	Gb182_A11		13	Gb182_A11	Gr228_D11		12- 1:	Ga032_A04	Gh027_A01		13- 4:	Gh260_D09	Gr241_D11
	Ga053_A04	Gb181_A11			Gb185_A11	Gr229_D11		12- 2:	Ga044_A04	Gh024_A01		13- 5:	Gh269_D09	Gr248_D11
	Ga067_A04	Gb160_A11			Gb191_A11	Gr230_D11		12- 3:	Ga060_A04	Gh016_A01		13- 6:	Gh280_D09	Gr262_D11
	Ga071_A04	Gb157_A11			Gb194_A11	Gr233_D11		12- 4:	Ga069_A04	Gh006_A01		15	Gh205_D09	Gr027_D02
13	Ga020_A04	Gb240_D01			Gb200_A11	Gr246_D11		12- 5:	Ga070_A04	Gh005_A01		14- 1:	Gh227_D09	Gr028_D02
	Ga029_A04	Gb241_D01			Gb203_A11	Gr247_D11		14	Ga029_A04	Gh138_A12		14- 2:	Gh234_D09	Gr032_D02
	Ga037_A04	Gb242_D01		14	Gb157_A11	Gr230_D11		13- 1:	Ga031_A04	Gh140_A12		14- 3:	Gh253_D09	Gr033_D02
	Ga041_A04	Gb243_D01			Gb159_A11	Gr231_D11		13- 2:	Ga033_A04	Gh147_A12		14- 4:	Gh260_D09	Gr034_D02
	Ga054_A04	Gb248_D01			Gb162_A11	Gr238_D11		13- 3:	Ga039_A04	Gh150_A12		14- 5:	Gh269_D09	Gr039_D02
	Ga057_A04	Gb249_D01			Gb176_A11	Gr249_D11		13- 4:	Ga063_A04	Gh156_A12		14- 6:	Gh287_D09	Gr049_D02
14	Ga030_A04	Gb263_D05			Gb183_A11	Gr255_D11		13- 5:	Ga066_A04	Gh157_A12		16	Gh205_D09	Gr079_D07
	Ga033_A04	Gb265_D05			Gb190_A11	Gr262_D11		15	Ga029_A04	Gh157_A12		15- 1:	Gh209_D09	Gr090_D07
	Ga039_A04	Gb267_D05		15	Gb157_A11	Gr262_D11		14- 1:	Ga032_A04	Gh156_A12		15- 2:	Gh210_D09	Gr093_D07
	Ga040_A04	Gb278_D05			Gb159_A11	Gr261_D11		14- 2:	Ga037_A04	Gh153_A12		15- 3:	Gh211_D09	Gr095_D07
	Ga041_A04	Gb282_D05			Gb164_A11	Gr256_D11		14- 3:	Ga039_A04	Gh150_A12		15- 4:	Gh218_D09	Gr102_D07
	Ga043_A04	Gb288_D05			Gb182_A11	Gr238_D11		14- 4:	Ga046_A04	Gh140_A12		15- 5:	Gh238_D09	Gr125_D07
	Ga054_A04	Gb292_D05			Gb192_A11	Gr234_D11		14- 5:	Ga050_A04	Gh139_A12		15- 6:	Gh245_D09	Gr137_D07
	Ga060_A04	Gb295_D05			Gb200_A11	Gr231_D11		14- 6:	Ga051_A04	Gh138_A12		15- 7:	Gh248_D09	Gr142_D07
15	Ga018_A04	Gb264_D05			Gb208_A11	Gr229_D11		16	Ga019_A04	Gh207_D09		15- 8:	Gh252_D09	Gr143_D07
	Ga023_A04	Gb265_D05			Gb212_A11	Gr228_D11		15- 1:	Ga022_A04	Gh213_D09		15- 9:	Gh260_D09	Gr144_D07
	Ga032_A04	Gb267_D05		16	Gb149_A11	Gr027_D02		15- 2:	Ga025_A04	Gh232_D09		15- 10:	Gh278_D09	Gr151_D07
	Ga050_A04	Gb272_D05			Gb151_A11	Gr028_D02		15- 3:	Ga028_A04	Gh237_D09		15- 11:	Gh290_D09	Gr161_D07
	Ga056_A04	Gb275_D05			Gb159_A11	Gr031_D02		15- 4:	Ga033_A04	Gh239_D09		17	Gh213_D09	Gr077_D07
	Ga071_A04	Gb278_D05			Gb167_A11	Gr035_D02		15- 5:	Ga034_A04	Gh251_D09		16- 1:	Gh218_D09	Gr078_D07
	Ga073_A04	Gb282_D05			Gb182_A11	Gr036_D02		15- 6:	Ga037_A04	Gh256_D09		16- 2:	Gh221_D09	Gr079_D07
16	Ga018_A04	Gb332_D10			Gb192_A11	Gr040_D02		15- 7:	Ga051_A04	Gh263_D09		16- 3:	Gh234_D09	Gr095_D07
	Ga027_A04	Gb333_D10			Gb200_A11	Gr045_D02		15- 8:	Ga054_A04	Gh268_D09		16- 4:	Gh242_D09	Gr106_D07
	Ga031_A04	Gb334_D10		17	Gb157_A11	Gr049_D02		15- 9:	Ga057_A04	Gh275_D09		16- 5:	Gh252_D09	Gr107_D07
	Ga040_A04	Gb339_D10			Gb159_A11	Gr048_D02		15- 10:	Ga062_A04	Gh280_D09		16- 6:	Gh260_D09	Gr110_D07
	Ga050_A04	Gb346_D10			Gb178_A11	Gr040_D02		15- 11:	Ga068_A04	Gh284_D09		16- 7:	Gh278_D09	Gr116_D07
	Ga061_A04	Gb348_D10			Gb183_A11	Gr033_D02		15- 12:	Ga069_A04	Gh286_D09		18	Gh207_D09	Gr077_D07
	Ga062_A04	Gb349_D10			Gb186_A11	Gr031_D02		17	Ga021_A04	Gh215_D09		17- 1:	Gh218_D09	Gr094_D07
17	Ga018_A04	Gb350_D11			Gb188_A11	Gr028_D02		16- 1:	Ga025_A04	Gh226_D09		17- 2:	Gh219_D09	Gr095_D07
	Ga022_A04	Gb351_D11		18	Gb149_A11	Gr077_D07		16- 2:	Ga030_A04	Gh227_D09		17- 3:	Gh239_D09	Gr108_D07
	Ga031_A04	Gb356_D11			Gb156_A11	Gr078_D07		16- 3:	Ga034_A04	Gh232_D09		17- 4:	Gh245_D09	Gr129_D07
	Ga032_A04	Gb358_D11			Gb157_A11	Gr079_D07		16- 4:	Ga040_A04	Gh244_D09		17- 5:	Gh248_D09	Gr131_D07
	Ga042_A04	Gb359_D11			Gb159_A11	Gr084_D07		16- 5:	Ga051_A04	Gh250_D09		17- 6:	Gh269_D09	Gr157_D07
	Ga043_A04	Gb360_D11			Gb164_A11	Gr085_D07		16- 6:	Ga053_A04	Gh272_D09		19	Gh227_D09	Gr151_D07
	Ga057_A04	Gb361_D11			Gb173_A11	Gr093_D07		16- 7:	Ga055_A04	Gh276_D09		18- 1:	Gh238_D09	Gr142_D07
	Ga060_A04	Gb364_D11			Gb174_A11	Gr095_D07		16- 8:	Ga059_A04	Gh282_D09		18- 2:	Gh248_D09	Gr131_D07
	Ga071_A04	Gb378_D11			Gb177_A11	Gr101_D07		16- 9:	Ga063_A04	Gh286_D09		18- 3:	Gh254_D09	Gr110_D07
18	Ga031_A04	Gb376_D11			Gb182_A11	Gr105_D07		16- 10:	Ga065_A04	Gh288_D09		18- 4:	Gh269_D09	Gr099_D07
	Ga032_A04	Gb375_D11			Gb183_A11	Gr109_D07		18	Ga021_A04	Gh228_D09		18- 5:	Gh273_D09	Gr079_D07
	Ga041_A04	Gb370_D11			Gb186_A11	Gr115_D07		17- 1:	Ga022_A04	Gh250_D09		18- 6:	Gh274_D09	Gr078_D07
	Ga054_A04	Gb364_D11			Gb189_A11	Gr129_D07		17- 2:	Ga023_A04	Gh257_D09		20	Gh209_D09	Gr130_D07
	Ga056_A04	Gb363_D11			Gb200_A11	Gr143_D07		17- 3:	Ga029_A04	Gh268_D09		19- 1:	Gh211_D09	Gr107_D07
	Ga070_A04	Gb352_D11			Gb209_A11	Gr150_D07		17- 4:	Ga030_A04	Gh276_D09		19- 2:	Gh212_D09	Gr105_D07
	Ga073_A04	Gb351_D11			Gb216_A11	Gr154_D07		17- 5:	Ga037_A04	Gh281_D09		19- 3:	Gh219_D09	Gr095_D07
19	Ga018_A04	Gb041_A04		19	Gb151_A11	Gr085_D07		17- 6:	Ga046_A04	Gh286_D09		19- 4:	Gh229_D09	Gr079_D07
	Ga022_A04	Gb048_A04		18- 1:	Gb157_A11	Gr102_D07		17- 7:	Ga055_A04	Gh289_D09		19- 5:	Gh230_D09	Gr078_D07
	Ga031_A04	Gb055_A04		18- 2:	Gb158_A11	Gr110_D07		19	Ga018_A04	Gh279_D09		21	Gh207_D09	Gr162_D08
	Ga037_A04	Gb059_A04		18- 3:	Gb161_A11	Gr115_D07		18- 1:	Ga019_A04	Gh276_D09		20- 1:	Gh213_D09	Gr163_D08
	Ga039_A04	Gb065_A04		18- 4:	Gb174_A11	Gr125_D07		18- 2:	Ga021_A04	Gh251_D09		20- 2:	Gh233_D09	Gr165_D08
	Ga041_A04	Gb067_A04		18- 5:	Gb184_A11	Gr132_D07		18- 3:	Ga023_A04	Gh240_D09		20- 3:	Gh242_D09	Gr172_D08
	Ga050_A04	Gb070_A04		18- 6:	Gb189_A11	Gr137_D07		18- 4:	Ga040_A04	Gh217_D09		20- 4:	Gh246_D09	Gr185_D08
	Ga073_A04	Gb072_A04		18- 7:	Gb194_A11	Gr149_D07		18- 5:	Ga047_A04	Gh214_D09		20- 5:	Gh252_D09	Gr191_D08
20	Ga096_A07	Gb149_A11		18- 8:	Gb200_A11	Gr154_D07		18- 6:	Ga052_A04	Gh210_D09		20- 6:	Gh269_D09	Gr196_D08
	Ga099_A07	Gb153_A11		20	Gb176_A11	Gr077_D07		18- 7:	Ga071_A04	Gh205_D09		22	Gh227_D09	Gr196_D08
	Ga107_A07	Gb168_A11		19- 1:	Gb182_A11	Gr079_D07		20	Ga018_A04	Gh049_A03		21- 1:	Gh234_D09	Gr194_D08
	Ga108_A07	Gb181_A11		19- 2:	Gb188_A11	Gr085_D07		19- 1:	Ga029_A04	Gh051_A03		21- 2:	Gh242_D09	Gr191_D08
	Ga113_A07	Gb184_A11		19- 3:	Gb200_A11	Gr094_D07		19- 2:	Ga037_A04	Gh054_A03		21- 3:	Gh246_D09	Gr185_D08
	Ga114_A07	Gb185_A11		19- 4:	Gb203_A11	Gr095_D07		19- 3:	Ga044_A04	Gh057_A03		21- 4:	Gh252_D09	Gr172_D08
	Ga121_A07	Gb193_A11		19- 5:	Gb204_A11	Gr097_D07		19- 4:	Ga046_A04	Gh058_A03		21- 5:	Gh253_D09	Gr165_D08
				19- 6:	Gb216_A11	Gr108_D07		19- 5:	Ga056_A04	Gh059_A03		21- 6:	Gh268_D09	Gr162_D08
				21	Gb168_A11	Gr078_D07		21	Ga029_A04	Gh097_A09		23	Gh226_D09	Gr198_D09
				20- 1:	Gb176_A11	Gr085_D07		20- 1:	Ga030_A04	Gh100_A09		22- 1:	Gh239_D09	Gr200_D09
				20- 2:	Gb182_A11	Gr095_D07		20- 2:	Ga038_A04	Gh109_A09		22- 2:	Gh242_D09	Gr201_D09
				20- 3:	Gb186_A11	Gr097_D07		20- 3:	Ga039_A04	Gh111_A09		22- 3:	Gh252_D09	Gr209_D09
				20- 4:	Gb194_A11	Gr115_D07		20- 4:	Ga047_A04	Gh119_A09		22- 4:	Gh260_D09	Gr212_D09
				20- 5:	Gb200_A11	Gr129_D07		20- 5:	Ga049_A04	Gh120_A09		22- 5:	Gh278_D09	Gr215_D09
				20- 6:	Gb203_A11	Gr151_D07		20- 6:	Ga052_A04	Gh121_A09		22- 6:	Gh287_D09	Gr220_D09
				22	Gb152_A11	Gr160_D07		20- 7:	Ga072_A04	Gh122_A09		24	Gh098_A09	Gr262_D11
				21- 1:	Gb155_A11	Gr153_D07		22	Ga019_A04	Gh097_A09		23- 1:	Gh099_A09	Gr261_D11
				21- 2:	Gb159_A11	Gr146_D07		21- 1:	Ga038_A04	Gh100_A09		23- 2:	Gh103_A09	Gr247_D11
				21- 3:	Gb167_A11	Gr144_D07		21- 2:	Ga050_A04	Gh101_A09		23- 3:	Gh111_A09	Gr231_D11
				21- 4:	Gb173_A11	Gr129_D07		21- 3:	Ga054_A04	Gh104_A09		23- 4:	Gh115_A09	Gr229_D11
				21- 5:	Gb176_A11	Gr103_D07		21- 4:	Ga066_A04	Gh108_A09		23- 5:	Gh118_A09	Gr228_D11
				21- 6:	Gb180_A11	Gr084_D07		21- 5:	Ga068_A04	Gh109_A09		25	Gh097_A09	Gr078_D07
					Gb200_A11	Gr079_D07		21- 6:	Ga070_A04	Gh119_A09		24- 1:	Gh098_A09	Gr084_D07
					Gb213_A11	Gr078_D07		23	Ga018_A04	Gh107_A09		24- 2:	Gh103_A09	Gr097_D07
				23	Gb149_A11	Gr162_D08		22- 1:	Ga019_A04	Gh111_A09		24- 3:	Gh107_A09	Gr115_D07
				22- 1:	Gb151_A11	Gr166_D08		22- 2:	Ga020_A04	Gh112_A09		24- 4:	Gh117_A09	Gr131_D07
				22- 2:	Gb152_A11	Gr182_D08		22- 3:	Ga022_A04	Gh117_A09		24- 5:	Gh123_A09	Gr139_D07
				22- 3:	Gb156_A11	Gr186_D08		22- 4:	Ga031_A04	Gh125_A09		24- 6:	Gh127_A09	Gr143_D07
				22- 4:	Gb157_A11	Gr190_D08		22- 5:	Ga049_A04	Gh126_A09		24- 7:	Gh128_A09	Gr152_D07
				22- 5:	Gb162_A11	Gr191_D08		24	Ga103_A07	Gh001_A01		26	Gh100_A09	Gr077_D07
				22- 6:	Gb182_A11	Gr194_D08		23- 1:	Ga110_A07	Gh003_A01		25- 1:	Gh111_A09	Gr078_D07
				22- 7:	Gb188_A11	Gr196_D08		23- 2:	Ga116_A07	Gh009_A01		25- 2:	Gh116_A09	Gr079_D07
				22- 8:	Gb193_A11	Gr197_D08		23- 3:	Ga119_A07	Gh011_A01		25- 3:	Gh118_A09	Gr083_D07
				24	Gb179_A11	Gr162_D08		23- 4:	Ga120_A07	Gh018_A01		25- 4:	Gh123_A09	Gr093_D07
				23- 1:	Gb183_A11	Gr165_D08		23- 5:	Ga124_A07	Gh024_A01		25- 5:	Gh127_A09	Gr095_D07
				23- 2:	Gb192_A11	Gr166_D08			Ga131_A07	Gh029_A01		25- 6:	Gh128_A09	Gr110_D07
				23- 3:	Gb193_A11	Gr169_D08		25	Ga096_A07	Gh205_D09		27	Gh097_A09	Gr198_D09
				23- 4:	Gb194_A11	Gr186_D08		24- 1:	Ga104_A07	Gh209_D09		26- 1:	Gh099_A09	Gr199_D09
				23- 5:	Gb204_A11	Gr196_D08		24- 2:	Ga108_A07	Gh211_D09		26- 2:	Gh103_A09	Gr202_D09
				25	Gb152_A11	Gr197_D08		24- 3:	Ga109_A07	Gh213_D09		26- 3:	Gh117_A09	Gr209_D09
				24- 1:	Gb156_A11	Gr196_D08		24- 4:	Ga118_A07	Gh227_D09		26- 4:	Gh118_A09	Gr211_D09
				24- 2:	Gb170_A11	Gr188_D08		24- 5:	Ga124_A07	Gh250_D09		26- 5:	Gh128_A09	Gr213_D09
				24- 3:	Gb176_A11	Gr170_D08		24- 6:	Ga126_A07	Gh272_D09
				24- 4:	Gb177_A11	Gr166_D08		24- 7:	Ga127_A07	Gh275_D09
				24- 5:	Gb191_A11	Gr163_D08		24- 8:	Ga134_A07	Gh276_D09
					Gb196_A11	Gr162_D08		26	Ga096_A07	Gh223_D09
				26	Gb149_A11	Gr198_D09		25- 1:	Ga097_A07	Gh236_D09
				25- 1:	Gb151_A11	Gr199_D09		25- 2:	Ga109_A07	Gh250_D09
				25- 2:	Gb155_A11	Gr200_D09		25- 3:	Ga110_A07	Gh268_D09
				25- 3:	Gb156_A11	Gr201_D09		25- 4:	Ga113_A07	Gh274_D09
				25- 4:	Gb157_A11	Gr207_D09		25- 5:	Ga115_A07	Gh277_D09
				25- 5:	Gb162_A11	Gr209_D09		25- 6:	Ga125_A07	Gh279_D09
				25- 6:	Gb164_A11	Gr210_D09		25- 7:	Ga133_A07	Gh286_D09
					Gb186_A11	Gr214_D09		27	Ga096_A07	Gh239_D09
					Gb192_A11	Gr215_D09		26- 1:	Ga103_A07	Gh250_D09
					Gb216_A11	Gr217_D09		26- 2:	Ga105_A07	Gh276_D09
				27	Gb176_A11	Gr220_D09		26- 3:	Ga107_A07	Gh284_D09
					Gb182_A11	Gr208_D09		26- 4:	Ga111_A07	Gh285_D09
					Gb193_A11	Gr203_D09		26- 5:	Ga115_A07	Gh289_D09
					Gb195_A11	Gr201_D09		28	Ga096_A07	Gh120_A09
					Gb200_A11	Gr200_D09		27- 1:	Ga098_A07	Gh117_A09
					Gb204_A11	Gr199_D09		27- 2:	Ga105_A07	Gh112_A09
				28	Gb267_D05	Gr228_D11		27- 3:	Ga110_A07	Gh111_A09
				27- 1:	Gb272_D05	Gr229_D11		27- 4:	Ga113_A07	Gh099_A09
				27- 2:	Gb275_D05	Gr230_D11		27- 5:	Ga114_A07	Gh098_A09
				27- 3:	Gb285_D05	Gr237_D11		27- 6:	Ga118_A07	Gh097_A09
				27- 4:	Gb289_D05	Gr238_D11		29	Ga135_A08	Gh207_D09
				27- 5:	Gb297_D05	Gr248_D11		28- 1:	Ga138_A08	Gh226_D09
					Gb299_D05	Gr249_D11		28- 2:	Ga145_A08	Gh238_D09
				29	Gb264_D05	Gr229_D11		28- 3:	Ga148_A08	Gh263_D09
				28- 1:	Gb265_D05	Gr231_D11		28- 4:	Ga150_A08	Gh265_D09
				28- 2:	Gb275_D05	Gr245_D11		28- 5:	Ga151_A08	Gh272_D09
				28- 3:	Gb276_D05	Gr247_D11		28- 6:	Ga152_A08	Gh276_D09
				28- 4:	Gb283_D05	Gr256_D11		28- 7:	Ga153_A08	Gh282_D09
				28- 5:	Gb285_D05	Gr262_D11		30	Ga155_A09	Gh097_A09
				28- 6:	Gb290_D05	Gr263_D11		29- 1:	Ga163_A09	Gh102_A09
				30	Gb264_D05	Gr027_D02		29- 2:	Ga165_A09	Gh106_A09
				29- 1:	Gb270_D05	Gr033_D02		29- 3:	Ga166_A09	Gh111_A09
				29- 2:	Gb275_D05	Gr034_D02		29- 4:	Ga167_A09	Gh117_A09
				29- 3:	Gb276_D05	Gr039_D02		29- 5:	Ga172_A09	Gh119_A09
				29- 4:	Gb277_D05	Gr045_D02
				29- 5:	Gb285_D05	Gr048_D02
				29- 6:	Gb290_D05	Gr049_D02
				31	Gb264_D05	Gr077_D07
				30- 1:	Gb265_D05	Gr079_D07
				30- 2:	Gb270_D05	Gr086_D07
				30- 3:	Gb275_D05	Gr091_D07
				30- 4:	Gb277_D05	Gr095_D07
				30- 5:	Gb283_D05	Gr102_D07
				30- 6:	Gb285_D05	Gr104_D07
				30- 7:	Gb286_D05	Gr112_D07
				30- 8:	Gb289_D05	Gr131_D07
				30- 9:	Gb292_D05	Gr141_D07
					Gb294_D05	Gr143_D07
					Gb297_D05	Gr154_D07
				32	Gb263_D05	Gr097_D07
				31- 1:	Gb270_D05	Gr111_D07
				31- 2:	Gb276_D05	Gr122_D07
				31- 3:	Gb281_D05	Gr130_D07
				31- 4:	Gb283_D05	Gr137_D07
				31- 5:	Gb285_D05	Gr140_D07
				31- 6:	Gb286_D05	Gr152_D07
				31- 7:	Gb290_D05	Gr157_D07
				33	Gb267_D05	Gr078_D07
				32- 1:	Gb275_D05	Gr079_D07
				32- 2:	Gb281_D05	Gr092_D07
				32- 3:	Gb289_D05	Gr095_D07
				32- 4:	Gb297_D05	Gr097_D07
				32- 5:	Gb299_D05	Gr102_D07
				32- 6:	Gb300_D05	Gr127_D07
				34	Gb263_D05	Gr151_D07
				33- 1:	Gb267_D05	Gr133_D07
				33- 2:	Gb275_D05	Gr132_D07
				33- 3:	Gb276_D05	Gr131_D07
				33- 4:	Gb280_D05	Gr117_D07
				33- 5:	Gb281_D05	Gr116_D07
				33- 6:	Gb289_D05	Gr110_D07
				33- 7:	Gb295_D05	Gr105_D07
				33- 8:	Gb297_D05	Gr097_D07
				33- 9:	Gb301_D05	Gr093_D07
				35	Gb263_D05	Gr161_D07
				34- 1:	Gb270_D05	Gr153_D07
				34- 2:	Gb276_D05	Gr151_D07
				34- 3:	Gb281_D05	Gr150_D07
				34- 4:	Gb286_D05	Gr146_D07
				34- 5:	Gb289_D05	Gr139_D07
				34- 6:	Gb300_D05	Gr127_D07
				36	Gb264_D05	Gr162_D08
				35- 1:	Gb265_D05	Gr163_D08
				35- 2:	Gb269_D05	Gr171_D08
				35- 3:	Gb270_D05	Gr184_D08
				35- 4:	Gb289_D05	Gr191_D08
				35- 5:	Gb291_D05	Gr194_D08
				35- 6:	Gb297_D05	Gr196_D08
				37	Gb263_D05	Gr198_D09
				36- 1:	Gb267_D05	Gr199_D09
				36- 2:	Gb269_D05	Gr202_D09
				36- 3:	Gb270_D05	Gr203_D09
				36- 4:	Gb289_D05	Gr209_D09
				36- 5:	Gb299_D05	Gr215_D09
				38	Gb302_D06	Gr162_D08
				37- 1:	Gb308_D06	Gr163_D08
				37- 2:	Gb310_D06	Gr165_D08
				37- 3:	Gb312_D06	Gr166_D08
				37- 4:	Gb313_D06	Gr175_D08
				37- 5:	Gb316_D06	Gr186_D08
				39	Gb332_D10	Gr079_D07
				38- 1:	Gb337_D10	Gr095_D07
				38- 2:	Gb338_D10	Gr102_D07
				38- 3:	Gb340_D10	Gr113_D07
				38- 4:	Gb342_D10	Gr133_D07
				38- 5:	Gb343_D10	Gr150_D07
				38- 6:	Gb345_D10	Gr151_D07
				38- 7:	Gb346_D10	Gr152_D07
				40	Gb332_D10	Gr162_D08
				39- 1:	Gb334_D10	Gr163_D08
				39- 2:	Gb338_D10	Gr167_D08
				39- 3:	Gb340_D10	Gr172_D08
				39- 4:	Gb345_D10	Gr188_D08
				39- 5:	Gb346_D10	Gr192_D08
				41	Gb350_D11	Gr228_D11
				40- 1:	Gb352_D11	Gr229_D11
				40- 2:	Gb355_D11	Gr231_D11
				40- 3:	Gb359_D11	Gr240_D11
				40- 4:	Gb360_D11	Gr246_D11
				40- 5:	Gb371_D11	Gr249_D11
				40- 6:	Gb373_D11	Gr256_D11
				42	Gb351_D11	Gr263_D11
				41- 1:	Gb355_D11	Gr247_D11
				41- 2:	Gb357_D11	Gr241_D11
				41- 3:	Gb360_D11	Gr233_D11
				41- 4:	Gb370_D11	Gr231_D11
				41- 5:	Gb377_D11	Gr230_D11
				41- 6:	Gb378_D11	Gr229_D11
				43	Gb350_D11	Gr077_D07
				42- 1:	Gb351_D11	Gr079_D07
				42- 2:	Gb355_D11	Gr091_D07
				42- 3:	Gb357_D11	Gr110_D07
				42- 4:	Gb359_D11	Gr115_D07
				42- 5:	Gb364_D11	Gr127_D07
					Gb365_D11	Gr133_D07
					Gb370_D11	Gr153_D07
				44	Gb355_D11	Gr078_D07
				43- 1:	Gb357_D11	Gr084_D07
				43- 2:	Gb359_D11	Gr085_D07
				43- 3:	Gb363_D11	Gr097_D07
				43- 4:	Gb372_D11	Gr110_D07
				43- 5:	Gb373_D11	Gr115_D07
				45	Gb350_D11	Gr198_D09
				44- 1:	Gb355_D11	Gr199_D09
				44- 2:	Gb356_D11	Gr200_D09
				44- 3:	Gb359_D11	Gr203_D09
				44- 4:	Gb360_D11	Gr214_D09
				44- 5:	Gb362_D11	Gr216_D09
				44- 6:	Gb371_D11	Gr220_D09
				46	Gb041_A04	Gr229_D11
				45- 1:	Gb042_A04	Gr230_D11
				45- 2:	Gb043_A04	Gr231_D11
				45- 3:	Gb053_A04	Gr232_D11
				45- 4:	Gb065_A04	Gr233_D11
				45- 5:	Gb068_A04	Gr237_D11
				45- 6:	Gb071_A04	Gr245_D11
				47	Gb041_A04	Gr027_D02
				46- 1:	Gb044_A04	Gr028_D02
				46- 2:	Gb053_A04	Gr033_D02
				46- 3:	Gb054_A04	Gr034_D02
				46- 4:	Gb062_A04	Gr038_D02
				46- 5:	Gb065_A04	Gr045_D02
				46- 6:	Gb068_A04	Gr046_D02
				48	Gb041_A04	Gr077_D07
				47- 1:	Gb042_A04	Gr078_D07
				47- 2:	Gb044_A04	Gr084_D07
				47- 3:	Gb045_A04	Gr090_D07
				47- 4:	Gb047_A04	Gr092_D07
				47- 5:	Gb053_A04	Gr103_D07
					Gb065_A04	Gr104_D07
					Gb068_A04	Gr110_D07
					Gb071_A04	Gr124_D07
				49	Gb046_A04	Gr141_D07
				48- 1:	Gb049_A04	Gr129_D07
				48- 2:	Gb051_A04	Gr116_D07
				48- 3:	Gb054_A04	Gr110_D07
				48- 4:	Gb057_A04	Gr091_D07
				48- 5:	Gb059_A04	Gr078_D07
				48- 6:	Gb060_A04	Gr077_D07
				50	Gb044_A04	Gr196_D08
				49- 1:	Gb053_A04	Gr191_D08
				49- 2:	Gb056_A04	Gr188_D08
				49- 3:	Gb065_A04	Gr179_D08
				49- 4:	Gb068_A04	Gr165_D08
				49- 5:	Gb070_A04	Gr162_D08
